# Supplementary material for: Comparative proteomic analysis between tumor tissues and intratumoral exosomes from lung adenocarcinoma patients identifies PAFAH1B3 as an exosomal protein key for initiating metastasis in lung adenocarcinoma
Source: Heliyon. 2024 Oct 28;10(21):e39859. doi: 10.1016/j.heliyon.2024.e39859 (PMC11567031; doi:10.1016/j.heliyon.2024.e39859)
Supplement: Multimedia component 2 [file mmc2.xlsx]

## Sheet: Table S1. The results of Shapir
Table S1. The results of Shapiro-Wilk normality test in tissue proteomic dataset
PG.ProteinGroups	Tumor_p.shapirotest	NAT_p.shapirotest	A19301N	A19310N	A19312N	A19313N	A19326N	A19327N	A19335N	A19344N	A19348N	A19349N	A19363N	A19364N	A19368N	A19369N	A19370N	A20338N	A20343N	A20345N	A21007N	A21304N	A19301T	A19310T	A19312T	A19313T	A19326T	A19327T	A19335T	A19344T	A19348T	A19349T	A19363T	A19364T	A19368T	A19369T	A19370T	A20338T	A20343T	A20345T	A21007T	A21304T
A0A075B6K5	4.62e-08	7.93e-06	1.29192e+06	976045	1.03758e+06	2.90539e+06	1.1364e+06	1.39063e+06	2.16985e+06	2.00178e+06	460084	2.28115e+06	1.25006e+06	1.20409e+06	1.36725e+06	2.12396e+06	1.00417e+06	7789324	2.67104e+06	969697	1.15901e+06	2.74854e+06	854149	793570	720908	597062	1.22217e+06	422631	12682617	2179986	364244	1.03666e+06	1.91734e+06	1.00829e+06	826468	1.04819e+06	618381	1.65627e+06	1.92951e+06	1.28579e+06	1.03039e+06	676025
A0A0A0MRZ8;P04433	0.000814044	0.000658536	1.56292e+06	1.60726e+06	1.35565e+06	1.71128e+06	1.31366e+06	3.57267e+06	3714279	5098763	1.84684e+06	4012841	6928906	3.05021e+06	2.93509e+06	2.33763e+06	2.2968e+06	4.11992e+06	11301069	3.94144e+06	998903	4.07866e+06	1.40394e+06	1.74581e+06	901140	2.00874e+06	1.15297e+06	6289212	7.86401e+06	5774266	896338	2593681	4221151	2.92307e+06	2.56005e+06	2.15641e+06	1.01518e+06	2.71892e+06	1.35819e+06	8812530	1.14455e+06	1920292
A0A0B4J1U7	0.00176844	4.2e-07	543351	406139	510398	393889	1.42087e+06	904012	907421	960122	654053	903852	1.46012e+06	899149	855241	1.20671e+06	753574	749333	5110916	578156	436067	1.02891e+06	525565	305446	262440	299370	1376211	718920	1.67708e+06	990051	278187	718097	2160198	516494	295110	679073	489825	450274	626077	1.89741e+06	766951	771110
A0A0B4J1V0	0.0722508	0.00233802	247606	147951	153882	243702	210484	252264	420138	456293	372486	622525	282304	457357	278498	290938	226381	297135	805913	167720	188351	239496	147592	169635	47888.8	499301	177986	423399	694315	344281	142888	580514	454823	130016	208094	140046	99667.1	53971.9	535673	307330	411637	186163
A0A0B4J1V6	0.00203046	0.817587	2.8518e+06	802206	908811	1.94516e+06	2.38767e+06	1.278e+06	1988912	1893626	3.92151e+06	2.17447e+06	2.2035e+06	1.91717e+06	1.47361e+06	2.47365e+06	3.6558e+06	1.99935e+06	3.00026e+06	2.54017e+06	1.47557e+06	3031192	2721712	894829	767300	2969649	1271980	2.41618e+06	5642089	2.51446e+06	2.0774e+06	1.71651e+06	3.35393e+06	1.02773e+06	1.61691e+06	1.14694e+06	1442845	1.35385e+06	1.83277e+06	2080823	1.24137e+06	1.48721e+06
A0A0B4J1X5	0.000157695	0.000324457	586003	176992	295592	476033	347662	1.18579e+06	979693	902723	461922	1.1857e+06	689348	584995	1.19369e+06	637869	533714	514387	2.80626e+06	1.04316e+06	237873	991412	517822	429569	116021	341025	382388	295659	1.82698e+06	1.27567e+06	292095	629317	1.14676e+06	242935	335765	285690	310110	237505	255143	752779	167471	123259
A0A0B4J1Y9	0.0413418	0.0331368	110647	184045	102114	83391.5	200793	47637.3	120280	123444	161685	204087	95529.5	270458	90975.2	200090	93712.8	106878	161910	86585.2	87208	88091.6	255685	93703.9	426545	516578	121484	151351	205218	163916	222708	44991.9	192141	103237	217034	79342.8	42581.7	71091.4	497917	378526	240156	421313
A0A0B4J2D5;P0DPI2	0.0068457	0.000686379	2214085	2847314	2292298	1.31275e+06	2651737	1.95956e+06	6331003	2.46536e+06	1.86646e+06	3.18675e+06	2.80153e+06	3.75175e+06	2.35081e+06	1.58614e+06	2.76659e+06	1.7062e+06	2.08194e+06	2.34909e+06	2.41682e+06	1.06234e+06	5.70144e+06	2.09521e+06	10246050	8.07607e+06	1.9755e+06	3020054	800308	2.56983e+06	5.50259e+06	4.78976e+06	2.92845e+06	1.9939e+06	2.9967e+06	2.6701e+06	3055534	2.43905e+06	4570120	4730358	1.46639e+06	3.00691e+06
A0AV96	0.000559481	0.681496	23500.3	122698	55563.1	218594	33864.5	153142	145263	152751	128949	194032	124982	192412	68670.8	38299.2	96294.1	261236	251985	187590	107011	108040	463171	489269	1.67889e+06	738314	202170	660781	552773	456799	421410	522423	86344.7	429683	619622	497840	544730	731745	840310	630269	422793	305047
A0AVT1	0.00481414	0.476861	241013	186924	171667	257068	188472	264196	199716	311299	287887	316194	282045	328856	257980	256527	247602	318828	441273	320432	226664	359630	340463	608948	667612	369960	449068	469603	1.8604e+06	402866	640878	726996	378831	653028	924037	223768	171134	970285	1057699	1.89678e+06	458119	1.30398e+06
A0FGR8	0.886115	0.541335	1.65242e+06	1.76285e+06	1292144	848830	1414421	832460	662663	898033	818534	973302	1.09851e+06	887136	1.10421e+06	1.54009e+06	1.29372e+06	1.36417e+06	752532	1.28015e+06	1.1646e+06	1.30478e+06	1.0843e+06	1.14758e+06	878888	846899	757651	808859	651288	709914	1.09202e+06	974766	1.02435e+06	1.20383e+06	1105097	1.16627e+06	1.33868e+06	861721	1.29745e+06	996562	894543	611453
A0MZ66	0.0863412	0.245239	108557	115489	185749	143414	140380	188936	162453	143264	170770	154088	177201	192050	147876	190590	176447	171521	280441	133587	240255	211386	251594	409094	474879	161009	403777	357960	728010	466642	169098	684697	317089	395063	348560	305420	247026	266729	325157	859617	720388	525501
A1A4S6	0.0201241	0.772128	111721	96645.7	134306	131252	119529	99353.9	82415.2	78140.8	82792.3	63017.2	59336.4	77466.6	108629	147255	105484	112537	84656.2	113638	92553.5	144661	64586.3	85987.8	53262.9	35619.8	47402.7	40374.8	57486.2	30723.8	31024.6	39746.7	21668.8	51145.8	93211.8	96175.5	55590.1	51226	35390.3	37792.2	31249.8	108415
A1L0T0	0.0307562	0.0402887	507922	277791	323655	375078	313462	376976	281903	268713	177175	256928	267183	295125	287136	265729	238571	309023	225911	359402	299602	251356	650222	281962	535523	282360	266635	195749	172175	314806	212585	205679	217342	406975	383270	333399	240462	392466	266230	470926	317134	262889
A1X283	0.0728467	0.120335	74075.4	82211.9	72519.3	197706	75456	142617	50824.4	62666.9	123393	113564	136718	153473	69076.2	162698	73014.1	74513.4	99271	165178	125378	146968	100865	318443	109533	85925.3	116944	254736	326664	290924	343008	120329	140267	222653	474356	128986	193694	171464	183146	349236	483090	352509
A2RRP1	0.349827	0.928374	251264	311134	332073	250189	189030	264257	228145	241723	131425	266844	220332	174123	176877	217207	269999	259522	163035	196125	288063	166577	377283	271961	283810	218232	162814	279547	169482	140113	454322	241378	154363	265670	352748	244869	306752	436627	276583	318773	301362	437849
A2RUS2	0.0815764	0.0182477	110795	133121	133705	114845	136849	110003	62986	130297	129392	76499.2	92267.3	113123	116181	208792	128438	151914	145863	261651	169880	102404	52653.7	126932	51792	54813	77761.1	48955.2	212410	213710	111921	172032	167696	69521.3	133288	34030	57606.1	144617	90632.4	201140	166629	25691.9
A3KMH1	0.0135319	0.0101703	168413	194346	232253	267097	158455	374075	259694	140050	490838	265813	123149	151933	294089	188657	173270	225328	160901	122583	225575	247800	373270	195493	145887	561762	121743	422640	189722	411634	330409	237218	87566.4	206483	278660	499671	762020	143057	92519.2	155237	199467	119914
A4D1P6	1.51e-06	0.0228863	318921	279944	341585	290335	120796	313256	165400	288259	235548	552182	224054	185229	218797	183155	248715	251960	348095	216616	278552	285151	591670	1.70144e+06	314669	242203	140674	149696	452821	299319	156736	1.44748e+06	302214	198786	3152084	398580	282112	198807	202120	259564	123034	170349
A5YKK6	0.0252175	0.00355241	173778	141005	192619	126140	166056	143093	155875	195943	174927	164055	174850	103683	154393	197974	208002	146126	164825	271393	167422	330210	216437	255072	252550	202069	198877	272313	230997	196517	334449	321422	176922	258438	255206	170380	148743	297756	503959	206559	334643	326783
A6NCE7;Q9GZQ8	0.0305087	0.00480394	775661	532255	1.65093e+06	1.94024e+06	324584	691057	601402	546038	1.40569e+06	452080	1.13013e+06	1429678	561940	598243	633301	1.0442e+06	721823	640014	531505	806825	523475	472626	226165	715926	1.37989e+06	509374	1.10502e+06	585117	750002	727738	1.03369e+06	1343379	775590	583510	1.48725e+06	409659	556351	646029	611167	1.78275e+06
A6NHL2	0.000537147	0.0569093	1.69976e+06	616393	1.06301e+06	901872	1.63001e+06	1.41673e+06	1.34448e+06	1.59536e+06	1.41143e+06	1.01067e+06	820885	1.41631e+06	1.30094e+06	1.45712e+06	710214	1.28064e+06	2627805	2.19797e+06	1.32041e+06	2661841	1.17538e+06	2.32269e+06	1427554	1.18186e+06	1.40748e+06	1.42643e+06	4668579	3517303	2.10994e+06	3.75626e+06	1.88364e+06	1.41758e+06	1.78208e+06	1.5998e+06	976044	1.34683e+06	1.23254e+06	3.10128e+06	1.48149e+06	1400264
A6NHR9	0.00125026	0.986657	296044	235800	256322	210432	115676	182692	210662	260253	168274	176993	175617	163743	222199	203122	198202	130102	230031	251197	221987	218401	253589	154913	572888	279736	143447	220358	668029	135737	185241	133784	140356	422425	222415	269688	296128	139858	434732	173141	172177	285950
A6NI72;P14598	7.42e-09	0.221094	229801	246001	255786	130438	141798	344117	150193	116595	136656	228283	190120	254620	119153	224039	214504	299973	340873	318389	91820.9	148960	223794	451594	62913.9	110735	244115	271991	10591405	121260	207564	438388	320722	494914	1.00299e+06	193996	202350	283787	281417	157660	255578	183302
A6NIH7	0.0228722	0.0101557	212420	110236	397503	108427	84689.9	400020	204045	238119	117541	168839	203839	408405	232633	200431	160973	443254	691297	249744	357877	156288	135467	299287	568537	319931	142430	262101	566050	470237	380641	202102	192704	190231	199785	152211	252591	415556	282710	263938	251709	250197
A6NMB1	1.7e-05	2.65e-07	11871072	4826144	5041774	16775210	24798610	22606868	42240956	30386368	33449722	114390120	11634128	12033877	56426816	14793508	4360204	8638791	352781184	13543989	6.17778e+06	64191748	11230680	3005925	14790261	33279644	42946972	10686157	32171162	11237965	3906054	10292110	14614737	4.57963e+06	14073209	5.85271e+06	3.44191e+06	5.65608e+06	82321512	5558164	2993317	3.42126e+06
A6NMZ7	1.55e-06	0.141227	38726732	19510720	18516048	7.89394e+06	30284822	10680398	14087354	14725418	12222335	26768352	27561486	13353102	20124400	16684060	16927608	17946284	18664102	25804524	13782566	19118436	3.82305e+06	1.4346e+06	167186	1.16671e+06	10595495	428046	114441	623997	460744	544687	15710045	3748267	428458	2.1385e+06	72234.6	1.76041e+06	142563	206669	260015	164630
A6ZKI3	0.00269626	0.0388983	47776.5	32747.9	26971.6	40341.3	23629.8	37681.2	50266.8	69780.2	44596.9	58782.4	68263.4	112807	94471.9	41358.4	24549.1	31336.9	99475.1	112835	60754.4	91544.6	59176.8	94260.7	93371.8	66155	76305	93286.8	87497.9	186100	91261.6	131094	61729.4	65657.7	97293.5	20589.6	27392.6	60461.3	90402.6	83390.8	238395	102394
A7KAX9	1.62e-06	6.82e-06	146057	111639	27754.1	97026.6	382129	27387.9	20259.1	153535	82958.8	195775	96040.6	100287	95435.4	127732	114062	140745	738223	68066.6	37417.2	174799	14091.4	368820	68252.8	48015.4	68849.8	53097.3	40364.8	29493.4	53509.3	611402	2242.71	40064.9	62304.6	39485.2	17869.1	75191.1	29393.4	248274	76748.2	54988.1
A8MWD9;P62308	0.0847369	0.93366	3.39524e+06	4435536	4414104	6309005	2.90026e+06	5.59143e+06	4835035	5.1774e+06	4.82658e+06	1.86374e+06	4.77746e+06	4416169	5.36721e+06	3.85537e+06	3198388	3.78116e+06	3.40444e+06	3.74169e+06	4739946	5227904	6.15007e+06	6.45779e+06	12158068	8703783	3020346	7817454	4.82067e+06	6.21448e+06	6277376	5.66818e+06	4714131	6928031	6192911	7287966	6792649	6.27562e+06	8072808	5957140	4987375	10636684
B0I1T2	3.29e-05	0.795328	945607	1.29074e+06	1.08627e+06	555054	1.05483e+06	1.45135e+06	1.02725e+06	708296	902658	804649	736739	872706	1.00315e+06	1.01792e+06	917720	1.06835e+06	1.12381e+06	617771	904617	992278	1.98482e+06	1508430	1.2249e+06	1.40387e+06	905392	1.6804e+06	3533376	625145	592737	426118	809726	1043060	3.45372e+06	1.75366e+06	970498	8429091	788157	5551961	560266	533938
B2RTY4	5.73e-05	0.112116	252706	115254	229324	163196	231872	154134	137821	161849	168805	207358	115418	173329	135431	183728	333988	207950	170592	135971	251992	184807	151399	242080	191466	212351	167422	265379	860232	81072.4	279412	734136	215031	324899	920994	212871	154984	348384	290509	299399	255374	190205
B5ME19;Q99613	0.584014	0.0249236	531442	613219	814864	787069	618857	676065	581700	749621	758805	532490	763966	717423	1.04389e+06	778133	706903	663955	1.08113e+06	1.04827e+06	751917	710534	650949	1.02532e+06	1.14842e+06	1.20149e+06	681578	948060	1.19535e+06	723350	784298	1.01827e+06	788932	1.12664e+06	1063219	573191	520433	1.04386e+06	1.41152e+06	1.00968e+06	1.18773e+06	1.66357e+06
B7ZAQ6;P0CG08	0.0375317	0.433659	273647	183608	225674	187454	117864	181151	198566	176892	137293	166961	182772	186307	149694	156490	181932	125201	130792	196730	101466	95512.8	276486	177255	211090	322913	146446	132197	108861	92557	341865	277150	98380.8	321530	280683	351202	391016	261965	629499	122264	229398	211472
B9A064	0.0117728	1.35e-05	3.8624e+06	3.13691e+06	1.85416e+06	2.01099e+06	7309072	2555359	9311701	9096671	3568109	12624297	9953378	8339808	6.91809e+06	7.7154e+06	5.15809e+06	6.13285e+06	32441634	7.4571e+06	3.30369e+06	6724507	5753730	3.15611e+06	939186	2.69674e+06	9818550	5735661	16712722	5602841	1.19277e+06	5322713	13685474	3.63549e+06	4183259	3.04857e+06	1.99817e+06	2.98807e+06	13022956	9046550	6.14637e+06	4.48813e+06
C4AMC7;Q6VEQ5	0.0588536	0.371433	210159	109750	164000	122374	110761	187423	205383	163089	123845	197524	138985	141086	118275	214237	137098	67858.8	187075	224271	221811	161261	139817	89735.1	132058	144006	211219	172135	248542	184636	101444	124182	267570	150307	131436	152235	116723	149575	115085	158648	294122	201140
E9PAV3;Q13765	0.563019	0.0987322	573251	773094	773314	883327	731809	1.60046e+06	924673	592742	1.03311e+06	1.0379e+06	1.69009e+06	1.07618e+06	973531	942528	909660	921011	1.29099e+06	1.36403e+06	1.06446e+06	1.01389e+06	1.37515e+06	2.21878e+06	2.24518e+06	1.9424e+06	848298	2.75e+06	1547737	3022369	2220839	3.63095e+06	1.45725e+06	2.99936e+06	2.30449e+06	1.46208e+06	2760908	3.06203e+06	2.53243e+06	2.93076e+06	3.40733e+06	3.29354e+06
L0R6Q1	0.219221	0.775065	895947	647341	578166	848259	821290	703324	450820	584875	438998	589380	458325	284562	542710	375014	592862	720253	433581	702903	705011	392535	681790	361204	763448	616151	445670	297038	259847	454060	305520	377128	422213	329102	411422	806401	627548	218074	393614	135189	169439	340293
O00115	0.622377	0.0427082	145598	229453	146131	283902	184089	421172	127588	158092	288939	239617	308367	276015	188536	178616	178586	284131	147325	269011	199750	151094	439401	666943	313771	380682	153068	544269	349464	419103	570950	515928	143114	221273	553470	427892	292044	705205	177268	953397	492062	589139
O00116	0.898434	1.2e-05	766562	966548	902754	2.00398e+06	952894	2.35577e+06	856862	503852	592068	884178	601570	874219	378168	781678	812334	1573800	959544	731664	644803	4.19474e+06	1.06693e+06	1.1578e+06	1.0261e+06	1.82695e+06	657084	1.73698e+06	1.48146e+06	2.0367e+06	1.13185e+06	1.29026e+06	471334	1.95015e+06	1.17001e+06	1.61816e+06	1.36205e+06	2.29919e+06	1.77812e+06	695390	868213	988235
O00139	0.000898205	0.183791	267141	163983	169623	214963	168691	245534	143106	216224	282782	216536	212970	204092	230520	224151	151885	203316	373282	266008	185153	290514	306407	388513	1.09256e+06	483911	249755	404694	523624	202581	308983	284428	329660	382846	784249	225496	194017	498648	457351	495433	272475	334139
O00142	0.979103	0.00419122	233111	263581	258568	350545	262359	414689	224927	419899	191282	144962	238404	238425	213040	180279	236675	251762	175296	224409	183966	220501	315974	274687	213127	223295	93168.1	139695	197139	330233	196660	261840	152113	214670	429294	375857	244975	175709	36443.1	157037	345284	208974
O00148	0.000310991	0.973641	154948	75093.1	191182	131950	199061	273667	150184	208510	212995	162860	249413	235736	196008	137857	293472	222305	128219	233653	221752	191290	410934	285814	324456	723422	209928	608305	946100	1.12386e+06	269778	580582	256672	207245	491227	144932	139642	515241	440854	499688	174375	1.93563e+06
O00151	0.918322	0.0629842	1164690	1.90133e+06	1.86018e+06	1.75366e+06	1.45242e+06	1.73181e+06	1.70428e+06	1.58796e+06	2.82264e+06	1.89695e+06	2.07431e+06	3.07649e+06	1816568	2.14957e+06	2195405	1.81751e+06	1730277	2.14716e+06	2168105	1.46961e+06	980988	1.60284e+06	1.50686e+06	883808	1.52475e+06	1.88989e+06	344429	2.38658e+06	835172	2.01528e+06	2.57804e+06	2.06003e+06	976058	1.66883e+06	1.14304e+06	1.76066e+06	1.02175e+06	1.46144e+06	2856636	1.24836e+06
O00154	0.00547796	0.635859	366142	167776	214443	528018	57610.5	204367	339620	299107	281843	311522	203272	176730	219947	131901	84813.6	258468	454900	269678	187781	269265	299765	589693	429518	763997	307800	635388	1663413	332617	333188	558216	214447	407618	1.08924e+06	311629	1.08574e+06	1.05546e+06	516606	688542	631961	1.61615e+06
O00159	6.21e-05	0.111217	18480768	19181754	25845088	31876182	23094544	17920656	16700380	20224368	16715921	21504754	14301417	17996574	24994732	23893862	24255768	20188526	14456308	32143698	19975688	20078850	3.01171e+06	2976847	1.60162e+06	2.46997e+06	11569601	1.99524e+06	975147	7.07768e+06	3.43445e+06	1.26757e+06	13037230	3.24173e+06	1.30395e+06	4.03587e+06	3417327	3.72893e+06	3.86464e+06	1.55551e+06	1.66041e+06	1042311
O00160	1.57e-07	0.4513	616721	644830	732339	474375	781341	500618	759496	579207	532893	690434	680678	641442	955027	490465	666383	616935	478707	436786	544919	715547	851475	763320	318281	492926	695324	378081	4422288	253052	735231	503383	653303	986565	1.07922e+06	586871	790285	662532	781837	386307	575958	735098
O00161	0.00358138	0.162753	1.12759e+06	1.22395e+06	1.24924e+06	971657	1.28864e+06	963461	941508	1291233	1125231	1.32758e+06	853448	916166	1.17484e+06	989890	1.13e+06	1.06149e+06	627227	659137	1.19706e+06	1.33917e+06	371417	348633	839162	1.06325e+06	1.00508e+06	329789	2288785	727878	851002	937569	1.00987e+06	1.20546e+06	378880	957201	994576	1.13194e+06	1.17756e+06	502728	781744	803454
O00165	0.886107	0.401289	289231	152860	157300	189232	148247	227315	120805	132031	68339.8	94845.7	136648	139517	119457	102794	129784	180349	80854.6	157712	177620	223072	233960	177523	328666	467562	99120.1	365645	89752.7	235463	213950	366752	45497.2	267351	168377	297636	233298	219918	405012	197854	134383	231902
O00170	0.0633196	0.193898	445775	427362	453581	574823	588973	683363	490432	601062	726243	464262	716016	585180	484337	727957	600848	870225	915459	632307	574082	646388	662473	694491	1775719	1.05003e+06	1.03876e+06	942098	631219	1312806	1.00587e+06	819145	822638	736472	720531	531906	567115	1.19525e+06	975168	1.67678e+06	1.28416e+06	833576
O00178	0.0475383	0.0107427	125558	122336	123175	139775	147719	154394	147919	227940	185480	130471	148516	154426	222426	128387	137382	101297	211182	222003	107081	119339	175845	181997	152977	207812	149381	256341	467245	295373	189398	213097	249027	263334	257608	116409	129693	193241	210105	265332	238289	353916
O00182	0.00375363	0.000725263	808928	844897	746020	867500	345549	2216801	817304	662072	663438	1.307e+06	846532	908681	893153	554415	704918	944134	1.83299e+06	284937	761922	619130	3.77462e+06	2.30309e+06	1.40953e+06	2.30224e+06	533431	2188789	3935487	779061	752292	2557708	610367	1.83959e+06	1.50658e+06	900832	1.49595e+06	5.44814e+06	1.12525e+06	890389	1.299e+06	864583
O00186	0.885996	0.690018	1.27124e+06	847966	1.06404e+06	1.37868e+06	1.16721e+06	959785	1.02972e+06	1.019e+06	762791	1.06005e+06	896208	896038	945137	949525	1.17154e+06	1.03414e+06	772815	1.17483e+06	1.0804e+06	768506	591388	652936	877548	519821	801688	522106	665281	561772	441220	361457	739705	560822	506684	663974	760753	598127	844878	272521	585463	533017
O00194	1.24e-07	0.208388	1.17695e+06	647399	638223	951232	434111	864267	646057	787191	553277	557576	674258	376254	423655	389427	625398	870679	1.08607e+06	480019	542418	707195	666928	1655482	571253	529507	367642	160064	9830422	1.31793e+06	1.09535e+06	824625	466877	2.47536e+06	644269	645964	602463	453616	241142	628290	1.23514e+06	89692.9
O00203	0.0085293	0.166518	526449	378120	447479	496755	548285	514661	433267	424508	492690	463586	549355	668847	577069	634072	411117	681576	673290	613434	395294	678540	731374	729113	755204	901442	766747	749084	1.63349e+06	1083467	734669	586966	726356	983160	721211	576326	582266	1.15847e+06	406917	863983	650626	496115
O00214	0.0898091	0.449005	322468	201913	304050	255371	155773	264373	222124	247161	145066	321145	210252	181439	172366	220267	254977	216337	184699	217877	306221	232129	280740	374111	370373	398829	199386	497285	310005	130115	217385	150558	176669	269686	217832	105958	262542	426447	216252	162438	632644	204301
O00217	0.164569	0.527166	622296	526078	863365	939653	779765	381230	482739	282921	462191	517966	524284	618607	282430	736175	423751	963540	701730	824328	359514	735122	921569	549690	725912	940072	543649	790782	572724	626834	558818	491230	446353	432018	540212	623068	435015	828500	742838	403376	651700	1.06888e+06
O00231	0.00230595	0.618048	655713	717751	674678	701037	1.12797e+06	967459	909035	839475	838282	1.04099e+06	1056588	915246	900471	917520	872548	757875	534861	912007	997242	457497	902866	609660	1.7844e+06	1.22031e+06	962809	1.29641e+06	1.467e+06	834025	2.41827e+06	1.25839e+06	1.21818e+06	900720	883045	937775	1202909	515764	1.32947e+06	1.09182e+06	1314659	2979514
O00232	0.334744	0.955916	395755	522513	362508	511424	482687	543584	466256	412940	557126	621570	604382	568480	456999	477767	585158	451502	504976	405846	521384	510747	429073	593694	625087	848240	537653	786873	1.19903e+06	875432	606551	1.01386e+06	669870	904321	736247	458503	491166	997403	539215	1.12234e+06	1.04762e+06	1.27629e+06
O00233	0.570892	0.227861	307608	284065	261063	285277	210631	451402	475995	381192	470035	322309	427785	457342	356627	409159	298240	471970	561411	354235	244850	709841	349162	565473	769020	570047	483995	845406	331531	847388	287513	580526	666569	514576	700765	220158	238210	587129	605519	854012	960840	486904
O00258	0.710337	0.731416	287790	207448	236129	263537	267025	238838	151673	162636	111250	167984	143256	202297	166701	155495	199179	236538	119727	170225	188376	192852	323593	244453	360703	377235	217155	201481	281172	184730	255538	149685	133516	149584	265736	253152	227422	293047	164090	177504	223008	294589
O00264	0.156582	0.00886166	9630207	6.56225e+06	6135123	7.54145e+06	6.94353e+06	5.46852e+06	5.16158e+06	6.50644e+06	4676611	4618555	5.44108e+06	5437643	5.71599e+06	5.15557e+06	6020220	6758760	5.37308e+06	6232416	5.9481e+06	5.18165e+06	5.56393e+06	4808149	13401053	6104807	5.14207e+06	4438078	1.616e+06	4849130	10023048	3221007	3999858	7.99333e+06	3970354	6184684	6.99062e+06	6586666	4249764	7535366	7798765	6.7209e+06
O00267	0.180624	0.63578	66528.9	116419	92268.9	116360	63538	118651	99802.4	104468	85691.1	95361.2	76153.1	51590.8	104626	65924.6	100569	79258.2	146802	66823	111808	113335	90441.5	93542.4	245524	158824	72916.5	167903	188512	165206	89051.5	249580	75794.6	111431	88796.5	136044	172027	209559	302384	181708	176079	175148
O00273	0.0641346	0.0224786	146445	87198.6	62746.4	147899	424640	90433.9	209006	127580	82111.5	166762	173287	304639	240659	190812	141907	181663	184688	159754	107349	221814	84806.3	63541.3	402621	307893	128772	228240	86432.6	398230	195413	351236	214942	52147	199607	163282	126595	123994	124241	218441	215526	133427
O00291	0.915641	0.171036	691915	782837	1.0688e+06	414559	677052	886756	682310	670673	737058	623435	719405	689108	664550	779756	808929	759845	317216	413354	901400	818593	454272	490484	823332	673686	490820	305463	404591	446676	567007	289013	629945	226484	380112	564242	596894	691501	571057	607856	454657	271726
O00299	1.81e-05	0.464401	1.57805e+06	1.73862e+06	1.41764e+06	2.17954e+06	2.22055e+06	2466415	1.90454e+06	3528093	3.84181e+06	1.30812e+06	2.59934e+06	3.98553e+06	2.21089e+06	2895365	2831247	4.21896e+06	4620753	3.24086e+06	1.95352e+06	3.00153e+06	3.7161e+06	6420724	3.93324e+06	5302413	6.07612e+06	4817366	26620792	4883233	3.42855e+06	3215096	3.05914e+06	14030450	6504862	2144731	2.56467e+06	4.98381e+06	4828339	16432431	8.03481e+06	4.96973e+06
O00303	4.38e-06	2.91e-07	1.10205e+06	971226	707034	1205490	767392	852007	983345	564274	760252	4387051	950245	563411	817486	1.25162e+06	1.01031e+06	666510	493157	1.11473e+06	837140	482979	931083	932360	714142	860824	913685	1.40629e+06	1.07348e+06	1.17908e+06	1.05062e+06	1.54515e+06	1388565	852541	1356281	874314	926211	898306	1.01435e+06	747081	1.11046e+06	3.25324e+06
O00330	0.160566	0.132032	465153	458609	511624	448781	458075	441902	444489	464147	447495	592515	360283	339055	368521	373708	339582	599090	417187	421372	364114	527150	496213	556811	865352	797206	451927	592165	362901	475151	340475	762086	329483	310827	1.23919e+06	741862	624395	747485	1.00006e+06	473396	478032	679556
O00391	0.00131038	0.00974883	1.0863e+06	1304491	674729	1.42712e+06	1.84785e+06	930250	2.10272e+06	1.0385e+06	810643	2.68371e+06	599665	764080	981982	1.08467e+06	807438	1.28755e+06	1.05659e+06	2.86433e+06	547344	1.98681e+06	875937	1.15811e+06	794464	872329	612834	800988	3.34992e+06	1.10656e+06	1.04046e+06	1.97659e+06	954601	1.09109e+06	1.57662e+06	1.66584e+06	2.39394e+06	865643	312092	3.54941e+06	3.50384e+06	586485
O00399	0.00577737	0.0108368	314713	182535	191761	432760	266336	229613	239493	720494	337976	132639	350185	363754	522196	336459	340776	252225	296180	239468	345384	287542	105467	237133	146267	740117	363781	137920	395812	333447	228888	169379	226610	300717	133287	119547	130817	125904	526096	383397	202754	70901
O00400	0.585346	0.968415	383359	328450	316047	318330	215480	286174	195556	203956	337699	272750	233321	177847	137313	438330	196814	227018	162665	175042	75303	253939	480692	539805	710042	352385	287044	463292	582476	403445	145210	757109	158016	526524	404947	472354	479618	672935	771137	292297	292264	684145
O00401	0.000152823	0.000215509	64359.7	86581.4	185173	42990	165719	80123.8	34149.9	8906.92	102085	73199.3	43987.1	67688.1	88163.5	393860	80211.8	54851.4	65157.1	96367	272610	116066	123227	129674	677099	91534.1	73852	194783	15056.3	105193	245914	183500	584316	220869	124378	74490.5	222815	85485.3	147418	243557	217422	211431
O00410	0.254282	0.0256714	335269	420239	176291	278032	341380	380415	505296	112206	323888	822838	263855	268425	131880	377740	214551	474310	391852	246280	179465	340960	710321	793712	535628	373316	316384	548716	639166	1.08501e+06	857138	749556	366242	367800	606921	1.0114e+06	306538	241235	526114	260247	436972	538808
O00422	0.219825	0.000663855	865505	1.05345e+06	864631	1.46103e+06	1.02072e+06	1030889	1099627	838447	984672	954762	816387	1.01095e+06	945193	992451	905057	818250	890112	870133	1.0076e+06	982456	1.37655e+06	1.31093e+06	3.15777e+06	1.82126e+06	811351	2.37028e+06	687820	945217	1.33689e+06	1.35627e+06	718066	1.4512e+06	1.74695e+06	1.44353e+06	1.47004e+06	1.88011e+06	2491270	1.80477e+06	1428541	2.3166e+06
O00429	0.0114816	0.543645	197584	148200	150947	280864	187363	251681	183570	222057	249879	269526	215724	284907	299426	220447	190984	270058	288407	359393	179199	290774	175043	264956	205385	274286	277599	253721	615156	526128	315956	722182	240122	194561	296674	154886	148985	546757	296000	484462	289544	560212
O00442	4.69e-05	0.00719876	294752	115919	126839	268965	182534	207211	345555	280362	158920	209761	216547	377005	397221	185836	152175	239444	667387	133765	210737	476312	248223	679143	316387	413069	497054	639367	1.86974e+06	821459	267569	745882	301088	297808	463372	454579	431862	439769	404271	1.39597e+06	391712	476534
O00461	0.0121975	0.686388	438476	384714	558468	450841	384272	419966	331008	227926	254708	351705	357049	292062	281686	302302	356495	446891	210975	212273	352230	422614	413852	422740	999931	616734	250705	631737	525551	263800	408017	559928	298208	538547	547287	430465	466156	1.15089e+06	365165	785483	377336	556380
O00462	8.11e-06	0.361568	34147.6	53752.4	133896	71875.6	164717	177601	57137.8	110188	92836.2	163444	100283	112328	128654	56026.1	133715	191739	273037	90571.9	83657.2	191447	156446	183778	732145	144495	131248	72179.3	270425	363230	242368	277220	160205	242832	122575	199341	164055	232773	258213	1.26339e+06	119063	447493
O00468	0.00169884	0.00710428	7910257	8736733	9854820	9398151	14460658	7.53269e+06	8.08977e+06	11968763	7923328	9197072	5886168	6521089	8222515	9641488	8484593	7632294	7.14726e+06	8225789	8692096	8494847	1.87613e+06	3103648	2.26635e+06	1.29287e+06	7.40099e+06	1.5663e+06	494000	2.6957e+06	2.11097e+06	989459	4.2012e+06	1598451	1.60189e+06	1.99047e+06	1.27042e+06	3056197	3399218	1.83098e+06	797913	490296
O00471	0.194961	0.0214457	270631	283467	242694	272320	435914	392780	241704	395680	301368	310872	262063	242878	306987	357410	262776	281502	283458	309846	357277	278610	187891	347200	295058	201858	292604	210558	323170	322095	323289	361383	370720	267396	179485	167142	168055	355594	280768	374540	451608	327424
O00478	0.0004002	0.57736	767387	645496	694445	1.06761e+06	1340506	650783	370910	864662	810822	1.51899e+06	573790	533721	1.01421e+06	851104	1026978	412433	660397	1.22394e+06	992376	678156	377702	346672	201928	248473	922042	399690	175219	267559	381138	248874	603622	298105	286772	300524	216451	169997	182312	159333	139504	108624
O00479	0.018103	0.265242	169618	2.68829e+06	1.89963e+06	713797	1.16609e+06	625076	2.01411e+06	2.54079e+06	2.83018e+06	2.27874e+06	1.53516e+06	1.20901e+06	1.78708e+06	907656	1.93395e+06	278176	712700	3.01556e+06	2.4916e+06	323912	908630	514996	3729643	2.03656e+06	1.68994e+06	5502435	427650	369807	666772	471194	2587393	1198385	1.17619e+06	733767	3269793	249514	5190058	3.06379e+06	1.91964e+06	3242573
O00483	0.151006	0.266087	6606655	5.31962e+06	4552861	5.14814e+06	5.46757e+06	4671864	4614816	3723767	4129424	4.16059e+06	4596597	4.46962e+06	4.4267e+06	3.51425e+06	4770454	4778668	2741161	3.92724e+06	4633343	4576280	5.21782e+06	4748063	10703344	7149624	4006235	4.92753e+06	779812	4.00096e+06	4.1767e+06	2.39222e+06	3.39953e+06	2.72897e+06	1.76243e+06	7771854	6.87746e+06	3.35409e+06	4633022	2.60783e+06	2.30062e+06	4232972
O00487	0.174871	4.71e-06	735194	664341	732666	916598	814379	805319	851883	889897	804167	1633466	807173	800258	988667	726675	787281	703716	893570	745980	677514	717340	867454	1.81717e+06	833934	1.9392e+06	751904	1.40064e+06	2.64268e+06	1.50396e+06	1.6621e+06	2069709	1.19169e+06	1.19976e+06	1.2363e+06	825708	804778	1.70804e+06	1.08461e+06	2196821	1.4632e+06	2.60661e+06
O00499	0.000169257	3.11e-07	101990	136300	93144	150226	108858	159416	117232	782162	164867	276768	184988	122281	1422574	182986	200656	188340	242822	222668	130704	206369	158894	222335	158314	249926	193210	222790	883601	374846	118569	376742	220311	286305	149729	92616.4	86774.9	155211	133629	446505	214981	47561.6
O00505	0.395223	0.945318	439341	615189	888171	698346	657697	271030	585337	512880	593147	381840	478302	708441	710470	500180	770527	433603	113206	926864	667287	428740	551820	736341	421061	916584	960074	730427	885885	695472	726984	1.04886e+06	635070	1.19277e+06	426937	611410	742117	1167353	954014	706564	1.34146e+06	1.48211e+06
O00534	0.0013228	0.0163046	591737	327168	422426	501418	333294	669640	428858	439122	399693	454683	576035	522255	309911	516410	479998	991572	981970	626322	293907	847883	379739	451573	204539	180042	268460	578682	482111	1.07377e+06	461160	377243	612338	373650	278945	504518	255510	498313	249741	466766	1.09529e+06	444206
O00541	0.00122588	0.55149	134327	110126	187696	117249	82465.3	112224	151065	91643.6	91367.3	137161	110553	124506	101180	105850	114597	72040.6	59001.6	66831.5	114728	56231.4	306306	440462	606204	470799	102063	590131	159001	179477	280443	297271	72005.8	358516	711566	341565	548437	472202	1.14224e+06	324956	254732	1.5701e+06
O00560	2.85e-05	0.98029	370830	322782	326780	595144	245382	493851	263677	350393	244830	408183	301502	309171	295514	127871	284525	441741	426769	471626	162978	424271	507222	496759	227145	238559	175124	357269	1547397	335246	405736	246973	415857	109140	643850	581290	147088	259707	136045	318410	140718	258136
O00566	9.11e-06	0.0433943	426945	240235	163276	427717	87889.5	439805	277907	144863	276323	258930	278931	118815	156461	252089	172489	177006	110319	220947	139410	259876	283658	198549	142639	192548	115298	309681	161204	1.08359e+06	244636	239638	173995	253955	264154	234067	412743	185813	376613	156477	187798	542751
O00567	0.00522276	0.0228121	981669	1.14362e+06	1262782	1.39564e+06	901339	1.23489e+06	1.11017e+06	2.05296e+06	1.02849e+06	1.34053e+06	1.21433e+06	1.13444e+06	1436326	1.20614e+06	1.30742e+06	826456	744444	1.11663e+06	1.29905e+06	1.09547e+06	1670719	1485476	2.35755e+06	1590518	1.02641e+06	4.13969e+06	1.02693e+06	2.12835e+06	2.07199e+06	2.21075e+06	973954	1.54449e+06	1.95735e+06	2435727	3.34291e+06	2.02862e+06	4756380	1.20144e+06	1746118	4512819
O00571	0.0137133	0.0676931	673116	597092	554072	441072	715242	636696	593638	720406	713232	548396	657234	665918	655297	1.0781e+06	889018	490442	672153	872386	591955	476069	1.01193e+06	1.09131e+06	2473929	1.54584e+06	943735	2.49082e+06	1.3225e+06	596825	1.61368e+06	1.66889e+06	778670	1.81987e+06	1.80808e+06	789392	1.0173e+06	787217	4244176	1.47106e+06	2.4886e+06	3401608
O00584	5.34e-07	0.00135469	139404	293806	291343	298590	292269	702248	374541	377569	371612	632398	310049	450329	291147	375638	360232	324595	841007	343544	208876	276556	467015	517463	228241	1.34161e+06	356378	903789	569681	433132	603653	1.20644e+06	258367	5682095	353682	640370	1246058	404982	680230	728163	1.60774e+06	890621
O00629	0.0823579	0.0016546	135447	478001	427495	137216	139717	1.44349e+06	624441	533305	596927	100450	133329	260314	518133	661361	577369	61465	178130	569565	126753	651515	457899	1.03462e+06	512484	575545	1.07309e+06	702950	649752	724038	405485	1.27138e+06	452349	855763	643135	494062	640072	1.2566e+06	826544	817638	823824	516890
O00635	0.390117	0.000112357	180707	142306	154067	230961	149844	155980	184553	115470	134801	342866	89421.7	138007	157513	167430	90807.9	181850	166131	197785	200903	481616	357420	229685	418803	299310	96863.7	281385	417968	95552	312417	212693	148480	150576	226228	193495	178547	333391	91714.5	258096	200895	155808
O00754	0.0346519	0.14598	166374	115931	118550	229567	126372	263349	218325	68443	140582	159365	185902	68011.9	123498	117326	157760	292982	149462	296880	117228	224282	303660	226012	270923	205701	119651	224205	478977	272864	237032	180366	149743	232455	311376	479759	376890	544105	242075	653475	256054	344606
O00764	3.95e-05	0.452922	297770	271211	318152	400234	743042	436084	416761	560176	548473	625109	755683	502053	344168	694340	521681	663571	574773	509546	353925	678226	552651	745675	593946	556636	519416	289885	3535438	1.10906e+06	1.77116e+06	1.91257e+06	792848	673369	1.01659e+06	545185	374038	1.00282e+06	409587	960341	375589	536337
O14493	0.296208	0.223175	246488	183008	97517.5	257795	81297.2	194850	160690	258026	145745	158025	115659	155469	103263	163060	147137	263586	196011	138404	320504	155468	181555	283295	310944	214500	264558	160125	107416	324988	181737	347857	167330	91187.7	268876	352919	466784	379837	472973	491797	148474	657150
O14497	1.03e-07	5.27e-09	145134	228097	248694	145114	120772	145749	230412	4458870	168238	146193	179450	124249	140160	224435	182783	46524.9	126854	161158	199673	175860	189196	129807	564043	191687	4.24144e+06	277202	261271	151662	188912	110797	140209	252865	124667	355810	334281	127055	291259	216296	2216338	297616
O14498	0.00137382	0.431223	509609	308909	372130	214263	433292	245568	560557	354139	379710	177152	485034	554384	545198	343866	350948	394606	413803	214986	494883	421886	716303	128757	169293	543856	455179	406679	1.28374e+06	246026	1.23907e+06	607861	299356	295379	403994	1.51694e+06	2.43515e+06	393177	255812	431115	1.51843e+06	798753
O14548	0.0825249	0.904472	896258	568316	604055	874626	644822	673019	664337	423207	496131	622781	572634	639011	725359	414060	545277	985483	197878	451885	811935	411531	1.53534e+06	705350	1.09012e+06	1.5201e+06	530431	974598	789385	636390	515717	294971	475787	402649	983566	1.41152e+06	1.45738e+06	656026	1.26057e+06	293726	506978	1.2381e+06
O14579	0.626774	0.189059	765422	510256	708637	381293	449421	430245	565633	793529	604857	930068	836670	565342	587261	806950	618768	384926	830089	583472	814817	424034	1.09794e+06	1233068	1.37333e+06	1.53192e+06	1.08244e+06	905867	1.47273e+06	977182	1600302	1.96917e+06	1.00678e+06	1.95728e+06	1.28691e+06	776583	1.07199e+06	936844	1.32438e+06	1339253	1.30383e+06	612675
O14617	0.179662	0.716425	604272	398108	511227	502920	653948	532269	425289	564220	457738	733451	428613	654124	636074	709464	469438	813291	703245	541084	534177	639543	698516	1.00516e+06	979188	767461	678068	875164	1455443	862409	781714	773510	647463	819456	1.02337e+06	730134	456132	1.31459e+06	661967	1.07975e+06	924162	806824
O14618	0.00439053	0.443478	207802	280079	160434	338224	385896	456165	248568	368438	362629	476842	616718	338708	303578	404398	262483	640824	662014	512963	204750	545790	221975	218891	647529	518859	453256	674126	368508	556515	512604	548102	622487	262922	456272	257525	248767	780885	395180	1309692	531845	335556
O14647	0.00245585	0.0132287	91498.7	69374.6	85378.5	87384.9	69814.9	84727.7	96976.9	54848.7	59471.1	78659.7	47764	54908.5	84908.6	73991.6	88433.7	7114.41	79099.6	60780.2	71640.7	67157.8	92215.4	88661.9	208386	90098.7	67465.6	94457.5	60863.1	50764.2	44380.1	43490.3	56938.1	66998.9	112560	89899.8	126839	81053.2	202938	199581	78385	185508
O14653	0.153837	0.612682	915032	576322	913932	939934	809860	751572	777434	652821	1.01132e+06	876625	1141319	630311	1.0633e+06	688730	518781	689987	1.09387e+06	537403	1.40221e+06	1.03525e+06	1.42394e+06	1.35705e+06	1.04823e+06	1.14223e+06	555428	1.24603e+06	615782	967976	1.0625e+06	815492	641533	615772	1.48629e+06	576166	798891	1191791	694929	1.42279e+06	842979	1.01584e+06
O14656	1.65e-05	0.264444	114224	71391.7	100016	140328	68152.9	161006	53338	86538	49377.7	99223.1	73364.5	64310.1	102052	71337.2	97646.9	71617.4	130393	59926.9	108336	89981.7	113475	126675	62128.2	89993	38872.5	57211.9	384810	54544.3	53701.7	204162	48127.8	123302	99498.3	124011	87636.2	95044.8	88997.7	53490.5	86239.8	48120.2
O14657	0.29578	0.436603	101000	373566	529103	605104	349103	726210	535191	311694	692326	597678	126686	493576	107862	244554	385841	670124	418507	239474	336303	201678	763138	464395	370982	656913	238030	565333	1.31494e+06	200064	505155	638042	55253	776369	979677	326483	535824	388391	297438	424288	467691	628802
O14672	0.200826	0.93358	788685	856049	971024	1.41785e+06	1.05847e+06	1.11139e+06	977351	988683	953416	1101147	557433	984024	899121	941673	1.07857e+06	1.26872e+06	601231	733304	868645	1.19758e+06	394651	668120	480146	422118	735558	467596	1.06979e+06	605197	526015	549201	679381	699598	818930	399450	354477	938516	528768	348907	620514	940484
O14681	0.843363	2.03e-06	134590	150348	210063	170156	18496.6	191221	125982	17675.5	97823.2	82308.8	164663	376091	985944	137379	106726	195546	84070.1	103934	101668	246899	116863	267023	321454	274594	23263.3	235883	2.33026	162853	389719	435333	98364.6	145656	390370	245142	272881	291870	204017	233101	283180	192028
O14683	0.00892837	0.817419	830033	922706	691082	735137	657418	728988	731006	443252	472755	754830	448084	490646	395837	532759	500928	527966	260276	666394	627727	1.08602e+06	972371	1.91993e+06	1520472	1.42771e+06	424498	850354	1.49203e+06	742229	1.06522e+06	867416	503496	450774	718477	1.22285e+06	578961	603068	2.94858e+06	870084	698455	185928
O14684	5.97e-07	8.61e-06	719573	451787	277930	372530	640864	1.60803e+06	221643	1.77985e+06	234766	557409	1.74607e+06	370194	770304	179833	191238	524356	84100.6	248393	389817	4.28392e+06	413923	278286	569709	887929	327419	198307	169906	118131	311623	743140	472261	297066	596300	454281	499280	326290	3.04651e+06	225622	419763	105295
O14734	8.16e-07	2.62e-06	130890	135181	153310	210717	161921	305531	150666	193681	91420.3	790404	89798.5	137257	72331.8	97927.4	209779	152486	93175.6	150726	166850	17002.9	502163	444719	512153	497168	166560	396304	213137	175416	399103	2325964	160000	420047	727160	220924	336097	204463	437560	303202	602421	298642
O14735	0.35395	0.00582075	1.84033e+06	644008	1.37353e+06	1.3571e+06	1.36261e+06	1.08545e+06	1.24607e+06	2.646e+06	1.0293e+06	982868	703315	653783	1.14253e+06	839559	1.20504e+06	741422	507571	1.17797e+06	1.11129e+06	1.1086e+06	1.1492e+06	730744	902890	531114	1.24444e+06	915116	850770	1.31937e+06	1.10235e+06	678271	1066768	468756	797104	1.18338e+06	913921	495517	602533	657127	1.01934e+06	1.7822e+06
O14737	0.0930567	0.199519	435165	309277	424614	406350	311018	404225	382739	327960	535506	321171	406464	354983	366395	429759	397753	444003	533432	498219	371363	568506	562222	710426	652499	569863	434214	1.34078e+06	350158	785700	742910	1.66454e+06	738000	687460	984036	451620	572499	1092844	879196	1.18902e+06	898252	1.57094e+06
O14744	0.436347	1.74e-05	224153	228433	237753	212299	679118	228372	236310	138318	198035	382208	172201	240471	197589	180250	184988	207608	323554	184803	258054	318483	201625	392529	556507	293857	249054	523248	682429	456843	263702	522742	353845	481527	329436	144457	370086	497258	386199	622879	686183	973866
O14745	0.0905993	0.260539	642861	835539	788835	566156	740805	775190	870831	846904	972139	739018	910760	1.00101e+06	706276	871631	750032	967823	1.24435e+06	717874	716486	871770	1649810	1.2259e+06	792023	829332	1.14534e+06	1139335	806178	2.77228e+06	1.04715e+06	1.50287e+06	1.06406e+06	2196357	1.13395e+06	669232	1.41149e+06	1413931	566652	1.66141e+06	2.59666e+06	1.89203e+06
O14773	0.000616864	0.00350298	3.44492e+06	12553308	5575985	7.93673e+06	4.65691e+06	12996692	6979958	4959681	5.93897e+06	9386447	5470456	8061203	4.94406e+06	5.80506e+06	5254544	6891549	8300514	5144965	4962741	4868077	4479219	9650651	3.0009e+06	5788114	5534877	4778495	4.46996e+06	3028953	5.25097e+06	4.62009e+06	2962648	4575717	5.53483e+06	4.31796e+06	4.12099e+06	3634587	3.29336e+06	4.41878e+06	3.67666e+06	4.00109e+06
O14776	0.310682	0.0833533	306065	327503	280711	173115	181217	305337	304419	195958	378540	296339	307114	301313	322100	284958	279482	250748	224672	219108	321642	295423	519467	434983	1.0008e+06	888153	363181	712376	271265	301879	411889	303552	270523	573063	556500	441181	540512	700601	930170	773960	692140	739778
O14786	0.323143	0.793023	1060300	1.12644e+06	935840	1.26771e+06	1.39257e+06	862816	934570	1.05589e+06	880636	988368	733975	864516	1.01039e+06	973927	1.00427e+06	1.05012e+06	660572	1.04485e+06	858631	1.22765e+06	405600	682594	385986	474738	673293	396486	1.0562e+06	558881	250194	229417	785002	492511	386268	499456	476366	634009	680765	489347	568128	201952
O14791	0.000237176	0.647541	153073	283962	115950	224623	609572	519334	786406	473697	575826	439996	617212	472638	311799	681542	608994	402357	753757	238224	710674	367943	265744	104252	127612	88271.2	719958	164898	1.04949e+06	581558	108260	439429	1.10292e+06	929448	176894	88359.3	134518	104600	161988	106321	137856	504077
O14818	0.0207848	0.0013805	1.27081e+06	1.63349e+06	1.74912e+06	1.99849e+06	919494	1.62065e+06	1.50727e+06	1.45547e+06	1.70907e+06	1.57324e+06	1.31739e+06	1.23794e+06	1503370	1.33306e+06	1.08248e+06	1.26224e+06	3.27369e+06	1.72134e+06	1394135	2240469	1.26742e+06	1.59683e+06	2.27947e+06	1.58832e+06	1.64016e+06	1.75143e+06	1.11888e+06	3447963	1.69158e+06	2252583	2523643	2.2736e+06	1.61922e+06	1.50292e+06	1.2678e+06	2.63234e+06	1.71014e+06	3.392e+06	2.12413e+06	1.57809e+06
O14828	0.63943	0.94755	607872	477311	532986	529813	431237	537659	458611	334610	384490	476901	456654	323252	303538	374736	427029	425944	397451	503904	415827	352315	753142	645460	1.07631e+06	1.17526e+06	381205	620144	432778	739445	851110	702368	534718	537176	529393	889958	751505	853144	1.02803e+06	1.03825e+06	870910	1.15365e+06
O14874	0.691348	0.682177	258219	172564	323039	265037	139796	280073	190710	177966	107289	221886	254738	160772	212682	155277	252756	171443	283995	121775	227963	161082	362601	356593	560803	458703	127229	215979	415862	217523	243216	253872	212176	290741	469608	507476	442080	234625	337556	313344	346823	182647
O14879	0.000107211	0.506535	167042	207202	314986	100203	231200	277079	304682	281078	462696	256691	242291	390733	446722	266328	202222	356222	258642	305578	281683	495640	324092	211965	288204	563871	530579	813378	1.30278e+06	374846	124590	1.25497e+06	481301	324511	683149	113696	142078	2.89802e+06	20706.7	46913.9	678890	761309
O14880	0.000266961	0.0202396	5484816	3459690	4337427	4472532	2.83272e+06	5.39911e+06	3.34796e+06	2.90739e+06	2.66754e+06	3.16264e+06	3.1129e+06	3.10632e+06	2.9342e+06	2594435	3.04998e+06	4394405	3017853	3.90282e+06	4.45388e+06	4.27515e+06	2.15761e+06	3.70884e+06	3.59663e+06	2.39222e+06	2.17495e+06	1.52867e+06	2151988	3869759	2.79252e+06	3.16593e+06	2448913	2.54529e+06	2.12783e+06	8060382	3.30899e+06	2.12297e+06	2.04663e+06	1384289	1.64056e+06	631612
O14907	0.298583	0.124554	443983	493292	622467	605350	626715	738792	530746	562863	517785	492629	669737	629834	917011	691837	691331	1.17468e+06	943022	816011	399627	724480	640598	827008	1.09816e+06	725973	1.26563e+06	622394	344790	966897	1.11649e+06	552012	886502	973979	497156	507342	604718	657794	1.15305e+06	1.30194e+06	1.12308e+06	371194
O14910	0.919005	0.341222	526199	568912	615047	698301	472402	476498	536077	628435	500716	517081	557272	565810	506370	559575	573502	618851	314978	350419	554349	431423	391582	426144	443257	434837	371390	268047	171500	584234	412543	430799	534746	332464	352852	713789	427943	472912	498898	581524	546456	358445
O14920	0.0201087	0.890152	261907	94567.1	175101	47726.8	136271	127722	85400.4	166524	192163	151742	23143.1	112161	136640	113641	62267.6	86031.5	163035	181700	251906	120866	152548	182866	400236	200797	117065	215092	433841	182190	300809	147339	169513	121043	153263	76899.8	50705.6	579954	177965	329652	94104.6	263722
O14936	0.0023655	0.10701	616312	587904	689981	342276	301060	402496	456101	304710	562246	499312	520525	585788	369709	580454	596222	590666	549554	584575	379844	449669	397125	434241	908797	453922	276690	604147	265406	389552	432375	472417	424807	432897	727985	1.04379e+06	423860	322702	410693	490883	489214	844041
O14949	0.821257	0.822831	1.83841e+06	1.36957e+06	1.01751e+06	1.53189e+06	1370853	1.15619e+06	999923	829011	750960	1.25608e+06	974056	847664	1.13438e+06	804647	1.15872e+06	1241561	279078	855132	972877	719152	2253318	1.66982e+06	2.00987e+06	2.68572e+06	752611	1.72067e+06	1.78911e+06	1523158	1.11866e+06	1.214e+06	490075	1.12035e+06	1.71114e+06	2.48494e+06	2.35902e+06	1645507	1.19042e+06	602882	952426	3000754
O14950;P19105	0.401719	0.45523	33529578	27274366	27765598	27905564	26717052	25129946	21623206	28804702	22970044	24587398	27134096	16731584	28060102	25214404	23791422	28483532	26481554	34682176	30975030	26492040	16873502	16607216	11138401	10184261	16675861	14709367	18538722	15887605	26187722	18182780	18921006	10119105	12224782	23095832	24457826	17054890	14574356	10198057	13531941	8.30458e+06
O14964	0.310179	0.011284	193757	82837	92169.2	350777	246252	125881	106973	100899	135143	210580	101325	150400	246281	125144	72421	152743	123215	126898	148751	167343	100884	164080	195729	137521	215317	157108	115519	333891	145215	190660	202510	138934	169776	111382	101009	211475	216459	194194	266428	252009
O14966	0.305591	0.00296047	129375	152938	199890	639212	133953	247232	465434	142925	127824	62414.9	256101	82487.2	134821	114906	216452	279858	70209.9	297532	130305	395036	269656	220322	307331	291929	108837	280277	199486	221102	286268	309518	164106	111531	159805	304991	422342	180879	161017	240884	156146	133722
O14972	7.63e-05	0.0562545	157328	212635	195094	139498	126958	231288	208910	227800	203991	235845	205533	140321	145767	214764	202365	399652	255363	264537	274740	279885	189720	257922	190516	170476	261415	200270	749204	388698	372335	251431	277354	205485	244669	239903	149365	338613	176498	267644	298314	315940
O14974	0.019351	0.956809	241839	624908	622232	745573	360019	411782	471762	513533	782052	509558	516029	753690	577058	792839	595347	342037	924588	830136	693325	709209	242226	263545	235932	321869	609456	449970	283357	342444	277550	334608	631817	459757	411674	296609	341464	467731	247574	504165	644812	317707
O14975	0.00372198	0.000357111	1.68248e+06	2.03213e+06	2.32964e+06	1.82888e+06	6.02568e+06	978956	1.82291e+06	5280482	1.91669e+06	1.45923e+06	1.11701e+06	1.45901e+06	2375671	6.04291e+06	1.57204e+06	1.22635e+06	4767338	3823182	1.04644e+06	1.49839e+06	559873	378509	120697	221054	1.21249e+06	537636	363532	1.41561e+06	380763	285335	1.1591e+06	371690	272535	313614	12561.2	513462	633649	258698	201717	598021
O14976	0.0413003	0.624779	170260	132546	126344	136718	140340	181636	147033	162623	155581	178876	146239	124556	156353	173588	147734	142996	161596	116602	170922	120311	279648	439037	408185	375258	177062	422801	771336	247431	437393	297357	201765	574442	394498	248135	309151	327685	396204	410180	382659	444989
O14979	0.298504	0.550629	634494	887788	1.77955e+06	1.60004e+06	774300	2.14406e+06	1.07129e+06	786209	2.11912e+06	1.13884e+06	1.4102e+06	1.79895e+06	1980089	1.20522e+06	1.14746e+06	502390	1668458	1.36349e+06	1566532	828829	2.16193e+06	1.3361e+06	4.06258e+06	2064938	952284	4.17298e+06	1.05677e+06	3.82314e+06	1.39209e+06	3.21096e+06	1.48949e+06	2.04879e+06	2082786	2.9246e+06	2.25678e+06	2750972	4249880	3.25046e+06	2.3951e+06	2469114
O14980	0.00192024	0.519763	735181	462269	438264	501154	328475	548100	463777	488094	638981	542308	603496	680413	468542	521729	588269	640054	768104	750009	709849	711718	573704	838219	1.60733e+06	840759	644312	580617	2397021	1.25815e+06	1.27887e+06	1.0934e+06	747698	975427	594844	628237	526012	797830	779589	945887	520443	1.74231e+06
O15013	0.779483	0.0649334	153436	140888	148690	191154	142970	170515	79088.2	166626	145087	124491	201036	160648	121472	185443	158101	158024	156541	196702	160996	273716	97536.6	44981.6	67368.2	15704.4	91319.9	54369.1	131029	116087	74706.4	66774.1	146380	50344.9	106401	51173.2	59547.4	59154.6	87083.7	46938	31887.4	93991.3
O15020	0.436973	0.249307	547346	1.08368e+06	1.295e+06	261980	48134.3	304940	1.39328e+06	32576.6	1.21719e+06	1147501	1329830	1.6422e+06	2.0817e+06	1102561	1.20232e+06	415934	2454751	1.16465e+06	1.22953e+06	593403	2.25032e+06	2.16608e+06	497461	3270893	1639637	4.12783e+06	3.85691e+06	556226	2331640	3363703	1.24923e+06	2.81329e+06	3.25036e+06	1.15117e+06	1362963	1.55396e+06	3.82143e+06	3883617	4023678	5.06709e+06
O15027	0.728778	0.269693	336079	422336	296441	307941	364530	206209	412825	202832	193444	416948	228643	339489	257852	252711	280529	171091	176146	138513	258551	183057	473518	589449	443953	842865	303899	790386	542508	195887	467349	499112	150079	500766	600060	359058	323767	426907	874308	618539	611174	540349
O15031	0.820531	0.849701	914082	742820	757302	750608	844879	481178	735291	553940	667583	934749	695874	680327	676209	771143	598995	660124	356658	446133	816058	570180	520964	610203	840387	438020	728501	449200	698560	611094	670352	865276	571718	890099	716889	736583	379360	818365	547002	792046	676107	588338
O15042	0.373927	0.951221	812325	1.05206e+06	1.22826e+06	797670	894405	856352	858560	545165	931965	1.13369e+06	983457	461393	671137	899274	978367	602846	783509	1255759	946848	746153	1.77004e+06	1.93466e+06	2.1785e+06	957523	471524	2.90522e+06	1.52943e+06	1.00558e+06	686125	2.14888e+06	895229	1.65088e+06	2.17358e+06	554729	817510	1.52293e+06	1.19e+06	861852	2.678e+06	1.52077e+06
O15047	0.000412908	0.628879	14681.4	43304.4	30384.6	75945.7	36241.7	8072.98	55767.1	28516.8	34389.3	53200.8	22528.1	19477	44125.1	38991.2	36289.6	12220.4	28694.8	40157.3	24727.2	39555.6	14218.4	64813.1	238135	84812.4	24662.8	90265.2	46091.9	46069.8	46602.2	70001.9	26191.3	46076.9	68698.4	41931.2	48473.4	58792.6	74223	113210	83590.3	115797
O15067	8.21e-05	0.465646	146306	67909.3	316735	133962	176006	146506	179827	193680	233583	126712	234023	201228	91102.8	143772	152862	246142	346263	221024	85479.1	170102	206525	200997	385651	465432	327327	548166	635388	298082	365521	301984	273782	277791	295537	171491	173176	188243	432774	1.18137e+06	378439	302037
O15075	4.23e-05	0.112016	232519	159691	162203	263377	133011	131952	165500	52437.2	154804	215447	123577	119691	53499.4	174324	137198	179524	317721	178207	205170	386439	128019	427923	540455	145780	145976	143864	198564	201077	1.07677e+06	167647	224935	148801	62291.3	79182.9	338787	310513	168117	1.00838e+06	155922	34683.8
O15085	2.24e-05	9.52e-06	1615008	946832	883807	1.44231e+06	65877.4	1.65646e+06	1.2372e+06	48406	33270	782413	1.40686e+06	1973530	1139009	46124.8	1.4765e+06	1.66607e+06	6776073	54451.7	1.2466e+06	24012.3	2459368	6889422	3.92906e+06	4.28286e+06	28910	4.60603e+06	22810564	4.59357e+06	6.85475e+06	3.49863e+06	2.65589e+06	3501971	5.90957e+06	1.78469e+06	2.87855e+06	5.06245e+06	2694107	15983808	1.40971e+06	3196407
O15111	0.000590063	0.0567751	75878.5	64051.8	53979.5	91362	26711.7	172865	28683.9	102104	19697.7	56152.9	42056.5	55835.1	53819.2	98395.1	46655.6	110463	63350	176228	115191	92745	60211.8	109694	93743.7	100968	52599.3	58109.3	212474	87004.8	103406	76432.1	82221.8	107173	83463.8	66266.9	71946.9	107658	99367.6	124237	89636.3	84249.5
O15116	0.000401543	0.00141623	174631	111694	136899	206595	67321.7	200233	129298	449393	241042	99630.8	290731	127984	202977	157452	182926	122883	187225	233639	212824	527936	184322	133909	130237	98658.3	246477	211889	580891	610892	188738	369411	310514	223372	168493	206370	149528	104595	172618	202640	117998	270294
O15118	0.00158991	0.0291259	158342	188065	174874	287762	336087	322584	416812	197896	181495	415572	129085	598045	430264	174192	200738	543216	114832	179504	253937	296383	408784	613823	568592	574413	437884	647808	683718	950380	807936	574153	127541	261517	597213	517808	548235	652611	525586	563174	388605	1.56071e+06
O15126	0.221146	0.235167	1.66663e+06	1.10712e+06	1.22212e+06	1.57066e+06	1.1134e+06	1.26803e+06	1282641	1.08945e+06	976612	1.14514e+06	941330	942080	829102	975181	935730	1.11885e+06	649454	787452	1.10212e+06	978958	1.20101e+06	1.40348e+06	1.73254e+06	1.13657e+06	957768	1.31437e+06	834779	957208	930681	1.1271e+06	925050	1.06094e+06	1.97092e+06	1.88432e+06	1.38487e+06	1.6342e+06	967777	1.43117e+06	1660984	738904
O15127	0.652858	0.0173084	1.29954e+06	903306	1.17892e+06	753317	1289011	803546	1183900	1.2415e+06	729927	1.24719e+06	901060	935654	1.12903e+06	782669	1.05541e+06	765891	777796	1.26557e+06	905881	707581	1.20119e+06	1.11826e+06	1335390	1.88903e+06	1.23043e+06	1.05808e+06	1.78462e+06	621590	1.28393e+06	738778	1.00404e+06	1.51782e+06	1.27025e+06	1.30724e+06	911006	1.17279e+06	898926	1.15626e+06	901272	551726
O15143	1.08e-06	0.28007	1.1974e+06	1.75565e+06	1.64607e+06	1.60029e+06	1.55357e+06	2.00496e+06	1.85409e+06	1607756	1.73107e+06	1.93019e+06	1.82535e+06	2.24942e+06	1.88849e+06	1.64961e+06	1648876	1.68718e+06	1.6926e+06	1.77927e+06	1.63286e+06	1965173	3101097	3.3799e+06	1.31604e+06	2.35711e+06	1.42099e+06	3252199	11119753	2.41498e+06	2.94184e+06	2.89013e+06	2.24946e+06	3253677	3644487	2619973	2.11749e+06	2.62416e+06	2.19999e+06	2.74236e+06	3.55028e+06	1.57296e+06
O15144	1.62e-07	0.772808	3.27021e+06	4.10277e+06	3.47551e+06	4894878	4.13576e+06	4909323	4.16247e+06	4867530	5233785	3991821	4435198	5.48381e+06	4.89957e+06	3856071	3.5975e+06	5024550	6.36894e+06	5802736	4190166	4797416	6.03876e+06	6799628	2.66427e+06	5463094	4.25809e+06	5774581	28325514	7.04001e+06	7.00086e+06	7.69911e+06	5.34316e+06	6.54016e+06	7992901	5805895	4.41994e+06	5450005	4396715	6313536	6104939	4.87099e+06
O15145	2.25e-07	0.886391	1.90919e+06	2202320	1.67163e+06	3.12362e+06	2.36695e+06	2.98105e+06	2.31877e+06	2538552	2.60908e+06	1.7963e+06	2.84248e+06	2.82039e+06	2.41531e+06	2.38387e+06	2446936	3.53837e+06	2.44799e+06	1.95487e+06	1.58782e+06	2900510	2.76438e+06	4.3294e+06	1.51399e+06	2.85762e+06	2.53263e+06	3.54716e+06	15335437	3883532	3581650	3948771	3.16505e+06	3.44234e+06	4.41638e+06	3.18635e+06	2.06868e+06	2966751	2.4626e+06	3.07763e+06	3.92568e+06	2971038
O15160	0.281939	0.571991	233420	125845	186657	172338	243331	271743	149359	181249	146661	105035	191447	81391.8	164119	123292	233752	68840.3	67917.8	184014	275837	167356	252784	379380	171250	391509	157438	672780	319353	288301	406520	280260	181569	268154	395598	263826	482499	459501	261617	306312	473494	429432
O15162	4.15e-06	0.9034	165097	259234	491944	437912	590578	491316	338930	651972	374075	404471	268527	430748	315142	331687	402013	495242	256638	331435	231389	378399	226123	308801	109729	304450	282189	253211	1880879	156645	142502	694004	185023	338834	343723	351714	152600	864930	184137	160907	242907	550987
O15173	0.36769	0.00146662	5435466	2917634	3021782	4849033	3.96496e+06	3.64754e+06	3.71283e+06	2.89602e+06	2963258	2.87736e+06	2.60354e+06	2.91735e+06	2.69159e+06	2.93105e+06	3037150	3896789	2995034	3.25478e+06	3.52856e+06	3.33779e+06	3.24641e+06	3.40158e+06	4566975	3.41898e+06	2.55983e+06	3095150	1.29767e+06	3.65272e+06	4.69058e+06	2.80455e+06	1982854	3.26543e+06	3.20256e+06	3.9491e+06	3.55361e+06	4407170	2624224	3.49398e+06	3548769	3.22591e+06
O15212	0.235763	0.000204051	323431	208635	185438	400281	263478	291074	274866	256703	294519	368670	305661	205888	475810	239832	262266	407862	791632	340713	285228	327355	267994	389878	385829	272504	291180	175995	618945	699563	421744	594785	635570	329456	302757	399657	268134	319438	500583	412443	585684	557572
O15228	4.66e-06	0.000239024	382305	15760.2	320070	142735	37746.2	146740	105573	473030	355101	125066	58344.8	974021	34701.9	27565.1	504792	99726.1	130484	1241.27	94150.6	27692.2	186712	123289	178267	449249	69985.9	301965	205228	83956.2	231257	381291	36298.5	297909	282409	389659	132299	1.39112e+06	205520	122079	352093	161572
O15230	0.226127	0.538605	4.8922e+06	3.91145e+06	2.9769e+06	3.26328e+06	3.50166e+06	3.20256e+06	3080859	3750414	3.84344e+06	3.11512e+06	2.38658e+06	2.37279e+06	5021933	5.07973e+06	2.42017e+06	3.37907e+06	3100242	4.49071e+06	1.82994e+06	4.04012e+06	1.42938e+06	989200	689303	612396	1.66286e+06	898963	152045	707631	983768	196812	1.49598e+06	661790	529839	783199	533981	767639	2.11302e+06	1.25704e+06	423874	247665
O15231	8.94e-05	0.457408	187447	312439	224091	165169	111886	163590	340494	238465	258914	338211	209180	142103	133280	348880	238585	208859	283627	319219	438600	133404	147740	708003	608209	263699	219428	51965.5	153376	267120	270021	221401	403336	784342	203333	142820	650320	178533	146892	156703	1.83131e+06	1290467
O15243	0.146246	0.903238	222166	221041	275531	135074	357062	296738	291419	251485	270930	198986	172594	231515	146224	195492	165029	328524	57309.5	139837	345569	276403	149026	356352	367316	190034	145413	159056	415222	277015	256640	214323	127168	166799	269935	239394	293460	465026	405590	176130	444640	282059
O15247	9.58e-05	0.659145	434212	820134	1360542	1.23135e+06	671268	956590	815354	1.93811e+06	1.53119e+06	932544	1.11396e+06	1.06171e+06	1234166	1.11857e+06	1.56931e+06	950930	1294067	1936369	1.35337e+06	916221	280595	600236	580070	225936	1.39428e+06	240309	164136	1.76547e+06	296515	200920	1.38403e+06	288242	409810	294780	715244	387893	107143	157050	228917	117784
O15254	1.11e-05	0.0960397	217092	211651	256869	127354	278635	215492	127111	75839.1	78815.1	60418.5	100448	163602	144693	144247	107550	78409	98658.2	142602	147199	72151.3	292627	243066	157159	1.09305e+06	121191	230789	72389.8	96828.8	241955	303142	166477	152563	477777	347835	205808	341579	255394	145503	226960	138467
O15258	0.13423	0.480659	1.24877e+06	1194229	1.35919e+06	773772	1.01141e+06	835809	857942	548918	895020	939970	938450	570010	900978	870298	1.03687e+06	841566	536342	743290	650431	772474	2.40654e+06	1.45266e+06	2933355	2.07817e+06	818445	1.14107e+06	1.21845e+06	632255	1.84754e+06	1.39625e+06	874269	3.01984e+06	1.98131e+06	1.77394e+06	2.7802e+06	837235	1.04553e+06	1.2017e+06	1.36963e+06	1.57675e+06
O15260	0.00158196	0.00150043	933669	1.0909e+06	225420	1.49937e+06	4.38585e+06	1.31105e+06	224198	2.67334e+06	508933	382285	478266	3373971	249468	183120	491431	1.94281e+06	123656	2.81595e+06	763884	487708	922904	605465	305105	1.98446e+06	2.58036e+06	428326	704704	594917	888922	388371	215900	702009	212439	939002	826812	1.76483e+06	3.30026e+06	1.59725e+06	749693	339620
O15269	0.603321	0.474707	914227	939400	876613	681776	862103	624237	582183	771177	588949	585925	808090	782293	758405	501258	795156	608763	429351	619812	773154	474025	997867	975996	1.34822e+06	995764	590730	964577	277393	604112	1.04947e+06	582230	567083	1.24472e+06	1.37448e+06	804987	833314	796002	1205421	943200	930652	1.41245e+06
O15270	0.297976	0.659992	163393	132748	199562	123296	181689	195794	187890	99757.9	129406	163797	161212	141684	145146	155421	138212	109913	205259	99565.4	170863	161654	419473	326105	508394	245840	125651	179503	184251	108308	301728	201115	175245	341979	233975	234989	310041	637483	350509	335629	321825	454952
O15294	0.490871	0.343637	108591	76472.1	74048.9	41815.5	52573.4	135687	82660.9	119838	69971.8	22031.3	71390.7	50826.1	85659.3	52256.8	75960.9	39541.5	56503.3	129395	84122.4	126096	176753	91355	225037	223540	57184.2	174769	171955	117579	141515	117096	78554.5	162592	77927.5	110935	123804	158472	154940	116054	90167.3	213883
O15321	0.0489225	0.0029754	339662	271961	414984	356445	316262	271848	229583	194167	213701	248689	147902	343683	175900	196672	264989	282141	197473	47766.5	723927	231185	650932	414967	1.44414e+06	377634	234870	624136	237103	335682	326719	890646	147113	618640	325074	617574	669614	590328	396207	934825	913533	610487
O15347	1.43e-07	0.000395441	868935	467223	709118	328944	449365	1.56557e+06	300704	331629	507034	489752	315716	502587	169537	381047	633418	422875	408590	333967	607984	777490	3.39959e+06	2705259	5.15429e+06	5742606	561075	32734652	899911	1.61005e+06	918148	2.06265e+06	1.48489e+06	828000	7967526	1.085e+06	1.14907e+06	1303571	3712608	2.59967e+06	3.08735e+06	2885538
O15355	0.115577	0.0120914	886183	487713	75941	302799	678007	320981	1.10576e+06	593773	1.04102e+06	683685	130763	115806	107306	146529	179857	1.06921e+06	1153972	828945	114832	1.12058e+06	87980	757368	194928	341974	215157	554521	327237	585648	302956	784512	553453	287223	316225	344044	176466	348439	356535	656961	419262	773899
O15357	0.577833	0.742851	95006.2	118928	110201	82078.2	99908.5	122156	110545	72214.2	122891	137478	58848.6	108934	68135.2	80672.7	74058.9	129251	98063.3	87621.8	145324	135097	166623	240453	571239	379221	142710	232804	295292	194502	277895	343607	128096	257856	271172	108073	159553	271265	356688	445188	382038	416595
O15371	0.105989	0.670974	279268	687386	575180	533357	579069	354175	715632	655575	721945	478230	756302	617272	731576	834962	718998	353128	447614	497502	537899	415983	679612	767503	873179	1.05876e+06	890389	1.36287e+06	755166	559146	593309	1.06477e+06	947851	1.07212e+06	708472	372753	662772	818478	1.95498e+06	1.0428e+06	1.46448e+06	1.68441e+06
O15372	0.278122	0.200043	447113	457462	568336	784059	365993	465743	582574	448469	605496	494898	468044	537085	568538	531959	490950	454023	348882	563026	483006	697276	462349	919135	241322	785213	363547	456769	613315	1.00206e+06	559823	929978	734129	867528	712932	355929	378691	786878	438194	797861	692158	906180
O15379	0.179036	3.76e-06	76738.8	69845.2	62307.3	114365	22128.1	101659	103110	71184.1	57611.6	86831.2	77368.2	86718.4	88952.8	61246.3	67429.8	60315.2	72036.3	48115	63671.6	291263	53851.2	81928.8	181788	72388.2	121946	105603	39857.6	137948	69801.7	48829.6	98189.7	104948	95298.6	67265.3	104388	76950.4	196871	111638	138166	76037.5
O15382	0.0566561	0.00728571	552405	865042	719786	901726	602103	1.14305e+06	1.12591e+06	699122	708110	815240	748749	706911	563236	567891	662843	1.15701e+06	560125	559553	687315	504961	1.06606e+06	1.39886e+06	1.38339e+06	1.86667e+06	537703	1.33433e+06	419602	1.64046e+06	328364	712122	861448	523286	942067	2.79463e+06	1.39198e+06	1.04109e+06	1.34646e+06	1053471	510943	374057
O15397	0.0362574	0.930056	88215	69424.1	79983.4	101816	83616.6	103781	93945.5	129325	148190	56626	97971.5	100200	112391	88763.6	92468.5	121927	105073	111620	79598.3	81737.2	88287.9	154593	153002	88566.4	93835.8	99071.9	160059	136615	131729	88006.8	85567.9	224931	135183	59299.8	113652	108548	225009	96068.3	70361.5	132586
O15400	0.692848	0.0159564	2.49526e+06	2.8981e+06	2.60215e+06	4.50106e+06	2.82304e+06	3.67136e+06	3.01242e+06	2.6291e+06	2.56075e+06	3.36879e+06	2459440	2728219	2.17565e+06	2.87634e+06	2.6295e+06	3.64219e+06	2130017	2.43916e+06	2843838	2.92915e+06	2.32785e+06	2.25625e+06	1.78469e+06	1.66549e+06	2.01276e+06	2.45959e+06	1.82379e+06	2.92908e+06	2.37545e+06	2.70363e+06	2.05553e+06	2171048	2.24517e+06	2.70781e+06	2578098	2335397	1.61825e+06	1.01034e+06	2407379	1.54872e+06
O15427	0.0903282	0.288844	500308	502526	418425	405986	427266	443320	424691	488833	442127	672433	486872	479242	423938	346038	381734	262974	443544	296991	313485	197679	1.17318e+06	3.18408e+06	2.53051e+06	1.10534e+06	264548	622300	4.16072e+06	263539	1.26723e+06	1649856	284510	2.66466e+06	3.40514e+06	1.0912e+06	1.12662e+06	1074916	2.04125e+06	1.45099e+06	1.36669e+06	1.75007e+06
O15438	0.00062499	0.00337228	240164	178285	266244	255464	449876	179287	156339	145975	156269	204974	237293	248476	365201	225161	180641	227710	169185	106713	261424	530160	1.28107e+06	339231	3.25047e+06	619843	208360	147524	112379	1.20963e+06	1.12505e+06	519966	175530	885962	937634	1.05296e+06	1.5376e+06	643488	191680	517618	231396	979002
O15439	0.000415458	0.427478	380913	325522	278577	354710	317018	287939	255261	277405	259963	362566	143323	152741	308537	288813	216523	250221	417150	519592	293408	316490	290973	140698	43712.6	762286	109650	236017	346109	236128	397972	288431	138473	58056.3	139765	226803	162150	87036.6	90123.8	88512.1	157435	91116.5
O15460	0.188702	0.000571693	381395	333276	259160	485850	175243	414554	279670	72423.6	196274	407028	347414	102145	180732	167306	154750	972245	97449	176516	289763	210893	349757	886990	1.64091e+06	965798	171128	841845	497116	200520	765516	579780	137770	504291	1.83734e+06	286857	730561	614480	316038	1.24802e+06	1.02982e+06	1.11591e+06
O15498	8.87e-06	0.604508	248706	276637	374063	295614	380074	301224	362541	532297	514709	389040	373540	476559	492553	381167	433322	504686	621493	445811	303791	531706	763748	837152	645654	1.12258e+06	841519	884078	1.07472e+06	571061	1.17261e+06	1.3502e+06	712467	813923	1.02596e+06	329748	612574	1.14833e+06	761114	3.76001e+06	1603356	1.21002e+06
O15511	0.000139075	0.0291489	1.38637e+06	1.96112e+06	1649314	2.14928e+06	1.66983e+06	3.22612e+06	1.72894e+06	1.36123e+06	2216984	1.38825e+06	2.46657e+06	1.57324e+06	1.9537e+06	1.7644e+06	2.14741e+06	1.91005e+06	3.54219e+06	3.06598e+06	1136348	1.78507e+06	2076122	2.49954e+06	1.09049e+06	1.47332e+06	1.83938e+06	2350118	6841638	2.18258e+06	2724687	2147749	3008914	3.65922e+06	2.56251e+06	2.93372e+06	2.31302e+06	1.76123e+06	1.29325e+06	2.17053e+06	2.7218e+06	1.44674e+06
O15530	1.99e-06	0.421487	209398	122329	152542	160575	168066	144590	175136	196760	187660	131989	105152	172686	112333	188807	196745	115503	174301	162414	122410	134231	283908	196270	143564	303635	158107	148214	1.01025e+06	193111	157747	132677	256627	262745	322877	313447	93603.9	198763	148734	302572	174713	104266
O15533	0.392073	0.559121	2.86227e+06	2.08428e+06	2.23861e+06	2.57456e+06	3.1486e+06	2.82136e+06	2.09995e+06	3081109	2.32301e+06	2.32874e+06	1.60085e+06	2.35225e+06	3.92443e+06	2.0847e+06	2.701e+06	2.10929e+06	1.42552e+06	1.61357e+06	3.37178e+06	2.07049e+06	4.14106e+06	3.81084e+06	1847717	3.46445e+06	2.62343e+06	3602044	3.42496e+06	1.01859e+06	1.21019e+06	3.65619e+06	2.07901e+06	5.37527e+06	2.76059e+06	1426891	2.15382e+06	2.45727e+06	2066880	1.46509e+06	1.59708e+06	2.52579e+06
O15550	0.633484	0.00589659	694955	680133	544492	1.1889e+06	745557	2.42316e+06	905200	957104	536606	381453	684118	436807	1264810	518997	852818	1.71838e+06	476707	650185	1.33824e+06	1438660	1.0294e+06	1.648e+06	1.63427e+06	5.11777e+06	662733	972019	2.33722e+06	2.3285e+06	3.3171e+06	2.43426e+06	2321672	2.51433e+06	2315868	1.39677e+06	2.81944e+06	4504925	57789	4.13343e+06	4749364	3.3672e+06
O43143	0.0470493	0.125485	497203	836893	577490	1.06257e+06	542887	601344	640081	483856	607744	618257	671353	564505	724708	588719	557685	329790	333840	786041	585494	460788	643303	696260	1920986	1159940	524763	1.31153e+06	611580	527853	649060	647853	377532	876697	853479	720018	1.09114e+06	1.20015e+06	1.78457e+06	1.34288e+06	841299	1.73104e+06
O43148	5.96e-05	0.553287	95317.2	197124	210311	208584	36777.4	245219	144465	170491	241427	237687	189455	325224	187056	185841	163818	191619	123858	118305	212287	183603	169790	236370	350312	266894	272676	394643	291846	363551	274868	500940	178241	312528	331444	239004	224761	431431	376034	962876	600282	1.25012e+06
O43149	4.48e-06	0.00351457	124493	160524	291759	150244	182772	167644	185386	113798	163792	156383	141805	135372	144946	192293	197923	147340	180877	159547	120894	167029	141873	115646	33817	81612.3	168897	118996	432747	109314	114537	116835	122121	86813.7	137997	88378	51202.4	131132	75008	104726	112432	79837.8
O43169	0.00368453	0.00191543	6341581	4558422	3.79082e+06	5818355	4.98311e+06	5221455	4586222	4.05652e+06	3.36786e+06	5137120	3.87795e+06	3678492	3.55242e+06	3759572	4.24351e+06	6.3703e+06	4609150	5.13421e+06	4.47398e+06	9308002	5.28633e+06	5238605	2766072	10186376	3541598	3.54838e+06	3.55614e+06	4.89221e+06	5.46885e+06	5013540	3.24005e+06	11369889	6.09038e+06	6.16426e+06	3830597	5.09038e+06	2.45871e+06	2.84537e+06	6613533	5.06335e+06
O43172	0.00927254	0.254302	244255	281402	343843	511301	177902	338728	368132	328201	375457	263018	321340	271549	385969	326705	331821	230805	280221	313879	348044	312968	376850	592906	1.02088e+06	618663	304245	703422	370243	370445	323303	363010	288015	447820	421285	513677	587635	610687	1.13521e+06	575502	376040	834665
O43175	3.64e-06	0.17023	409324	480739	495368	521979	908466	246744	579804	772574	492478	491795	816820	775873	315708	445630	451071	592828	1.11345e+06	890814	433432	850383	299798	187819	5876929	632716	1.43935e+06	1.26272e+06	310997	766975	914415	323798	831339	108952	354476	177489	1578107	220387	900256	198906	1208153	1.90806e+06
O43181	0.112901	0.000581352	3516594	2.61626e+06	2.18569e+06	2907403	2.5842e+06	3.48065e+06	1.89229e+06	1.75052e+06	1.71276e+06	3.12601e+06	1.08262e+06	1.95648e+06	2.06251e+06	2.72738e+06	1.99227e+06	3089381	4.35577e+06	1.96236e+06	1.97985e+06	7.12297e+06	4305361	2.46981e+06	3.35381e+06	3.90471e+06	2026702	3060516	1.99625e+06	2.74634e+06	1.93746e+06	2103156	1.96196e+06	2.05782e+06	2452160	3896430	2.37395e+06	3037899	2.96064e+06	2013746	1.31687e+06	2266477
O43237	0.000432129	0.406672	228926	546488	592106	452714	401524	330194	386434	533752	613228	405314	384547	352181	258139	630449	461038	323547	412843	427491	645770	272584	263444	475387	411117	526480	611561	511265	177180	418288	498237	602061	855565	632223	380030	244520	386709	249658	532737	715712	1.57984e+06	554329
O43242	0.0263251	0.048259	633042	863701	727171	1044501	706205	857621	795066	829199	996457	1.41757e+06	837200	886230	836332	858621	785213	977397	1.23512e+06	1.08245e+06	864528	961768	827858	1.19413e+06	1.63068e+06	1.27569e+06	1.00008e+06	1.93985e+06	3222739	1523421	1.25162e+06	2486951	1.30209e+06	1.35763e+06	1.58994e+06	905062	873910	2233626	1.04826e+06	2.55859e+06	2.16912e+06	3615178
O43251;Q9NWB1	5.84e-06	1.75e-07	32168.5	66932.9	147753	163262	52061.8	153657	1.06441e+06	163023	147869	92426	179443	63041	154072	72630.4	100337	236243	162846	162786	219532	125425	127314	75558.2	171202	36487.3	104420	204838	10818.7	1.67887e+06	622192	137877	219500	200182	2781400	178336	127553	607714	258210	907554	83829.4	3.04232e+06
O43252	0.301302	0.0366736	231861	196444	397611	267337	204514	287483	291426	315710	279502	210125	249036	260191	344413	337725	289748	495040	274756	479819	437763	287089	329901	440205	748641	342953	698764	428060	1.01898e+06	499743	436779	603136	483555	697786	503541	224434	276462	394037	681871	1.01322e+06	699870	792889
O43264	0.679479	0.0123561	233904	213434	200675	305678	161206	221946	217628	255812	165521	204430	177660	169258	167633	196278	205794	178617	175832	191160	211944	299938	280256	296032	394341	244215	165629	276326	388727	313176	397291	322256	136736	270044	309228	223518	220274	333435	319850	302517	225363	258631
O43290	0.0084222	0.0380146	162373	394164	429187	429098	173834	238999	401829	332208	394580	312094	428991	327236	357028	296282	387269	49520.7	95382.5	276978	424725	221816	492514	600300	1.67662e+06	769892	378912	1.16706e+06	219205	216735	483297	516046	302431	474232	366641	454518	586506	603529	1.32139e+06	696862	674829	896462
O43292	0.378855	0.00016784	589096	395561	410149	353901	598466	303397	389268	321034	377861	626560	368172	412245	446251	439845	383837	875078	401286	538112	377988	1.07344e+06	666290	420789	1.04905e+06	866830	372833	629078	823940	333494	1056721	1.03972e+06	365428	742219	918319	529529	727188	475462	543163	747677	702071	794944
O43294	0.0623956	0.621752	408911	873504	803664	1336986	727623	857303	235147	767736	1.08154e+06	677453	249975	983532	740616	1.05327e+06	962594	656402	381429	915494	1.19444e+06	756905	187053	121503	135045	23655.3	813429	244319	386540	513094	478904	270624	757398	245696	65146.3	570270	712971	195713	142302	161109	544604	254413
O43324	0.0172786	0.545719	238503	190657	150266	345184	160889	194065	361063	330767	230368	219441	319139	209640	328501	145713	263979	211551	274795	100675	248443	323743	231557	239434	387549	233410	369236	708509	597102	626133	231952	799212	575684	347537	357314	298881	380482	376705	383919	752302	735600	831438
O43390	0.00132945	0.599208	2.03735e+06	3.47485e+06	5.23026e+06	4928794	1.31903e+06	5510353	3.07989e+06	4.27849e+06	4.70021e+06	3.76451e+06	5.11397e+06	4.0196e+06	5467095	4.10632e+06	4293628	2.05362e+06	3.6067e+06	6.20496e+06	5.4331e+06	2.93496e+06	6169279	2.6341e+06	14527845	5026101	4105055	5502696	4262496	5.59009e+06	5.38101e+06	4.77599e+06	4.09414e+06	5.32869e+06	3.55037e+06	7579350	9460697	6034529	10340972	6467842	4490248	4.86503e+06
O43395	0.0135408	0.0269099	298540	310192	338195	405589	113392	263098	622585	223511	299902	323393	217570	249825	368217	255771	328631	135167	299972	269201	312845	156021	421442	420881	871006	438322	217636	569918	782327	400535	450127	402722	315554	469982	350783	416445	539469	435880	783426	492075	442375	767140
O43396	0.129993	0.781375	641474	528908	481815	191964	938702	369951	506229	715989	827353	684238	919457	900665	593690	831797	650489	395567	631283	610526	535245	408958	641781	657998	1.51493e+06	749598	1073581	1.71846e+06	606260	344745	968569	541232	864332	1089017	740182	335679	383993	410706	811466	1.17979e+06	1.65805e+06	1.4614e+06
O43399	0.201955	0.730026	548177	790502	1.67198e+06	845825	920585	481381	967813	1.13972e+06	1.38394e+06	1280432	1.03954e+06	1.46426e+06	1.09667e+06	1505003	1.36814e+06	702011	2.09324e+06	1.91944e+06	1.10131e+06	476756	1.87473e+06	3.51119e+06	1226930	1.72289e+06	1.3877e+06	1.9491e+06	741041	2.00183e+06	1.56904e+06	2404532	3.02004e+06	2.63775e+06	3324813	1.2981e+06	1.25679e+06	1.78438e+06	3.17367e+06	5013985	3.10115e+06	2.94758e+06
O43402	0.134778	1.72e-06	549206	213020	256782	737314	358207	364881	390764	304046	415153	446533	523911	562024	430532	518568	231955	431823	390277	1.86225e+06	329296	260379	523916	371056	459600	734843	264205	282494	829600	322603	484485	375711	427266	500093	273690	409980	612575	349139	429951	191168	258364	423866
O43427	0.111977	0.796918	119255	112540	191050	195575	171422	162342	134327	231293	137585	189925	75985.5	113928	176945	157393	136847	127633	142075	133211	117582	206448	116553	181099	150118	145158	140575	160719	311749	274320	215577	185013	100329	116448	120054	141271	109820	223934	189795	185941	149303	246376
O43432	0.000304411	0.326575	122897	286070	166799	398423	222093	202204	259567	523842	360813	298153	277467	257099	342129	142543	209855	516510	297212	346262	139242	360712	297950	853405	514829	493869	367344	713201	808014	542294	275756	596109	193895	556914	533885	379661	258232	767606	596029	852703	417846	1.87474e+06
O43447	0.0758779	0.0911111	258228	258814	317465	422394	257875	399033	394650	423035	436777	413720	308870	370655	477403	453853	417343	355251	264039	370018	368771	469331	276619	525271	963077	614659	552535	1.24939e+06	652118	667831	507821	1.01025e+06	263941	547818	701708	444849	550572	522884	1.4684e+06	833230	682464	1.15654e+06
O43464	0.0120817	0.481465	586687	475646	508483	539552	477368	560608	630207	636258	363876	532797	609859	441420	363145	297605	371443	434530	151415	470493	448812	261268	597299	611123	1.53073e+06	726561	437880	533394	398635	930460	517017	651618	250011	328479	800296	439582	640471	408314	773373	431558	620168	992544
O43488	0.682532	0.394875	791104	718836	620848	742010	823735	769376	712836	802000	867339	889332	921204	1.12718e+06	563197	758959	914218	1.20258e+06	1.08634e+06	821123	497958	1.27702e+06	1.13362e+06	761918	2.34752e+06	1.60435e+06	1.64806e+06	1.28918e+06	2053812	1.88482e+06	1.24377e+06	1.39338e+06	1.08611e+06	950741	1131595	1.20945e+06	1.29411e+06	786000	542922	1.94519e+06	1.27692e+06	1.3654e+06
O43491	0.000155312	0.0641403	1.67352e+06	2.06727e+06	2.16602e+06	2721003	2.05024e+06	2016995	1.85676e+06	2.74083e+06	2681981	1.84792e+06	2.24617e+06	1748951	1.98637e+06	2.27203e+06	2.57606e+06	2.81762e+06	1.73812e+06	1.77375e+06	2140013	2.62015e+06	546467	532310	247165	341893	1459673	599191	282682	1.37424e+06	641404	469146	2.01407e+06	551032	317992	871303	402950	653118	386005	285093	512442	355162
O43493	0.0457576	0.0188341	398800	252286	339574	224270	222741	483907	219333	229021	199298	238881	264153	216672	256933	224804	298427	190566	284201	294074	283753	145109	435162	352548	197691	660011	224727	272042	555171	356519	256270	470407	189059	360901	358713	594272	386222	287185	347628	788060	317699	228045
O43504	0.0147389	0.187943	105826	143333	342164	206672	195766	349507	200131	151096	189565	309756	406463	168671	113028	118809	117672	251662	314778	322042	285984	281297	161875	273466	294584	141689	191842	152422	295806	358583	191683	220933	208882	161689	189149	244524	187017	462270	332248	248554	171715	161942
O43520	0.110858	0.435348	104761	63003.3	85382.2	115453	54446.6	95997.3	42328	62822.1	48738.9	21344	19745.4	67593.5	52764.3	47168.6	40750.6	36573.1	135076	90299.9	75920	46647.8	127039	164795	131402	27287.5	80767.4	97988.4	90305.2	85293.8	274889	35590.1	64369.3	219511	95763.1	56642	97897.5	233713	116561	116097	221874	136844
O43583	0.179222	0.205273	701672	830177	488848	687898	371924	563556	368895	666026	784471	660620	679216	562547	675782	718586	538859	763276	465363	645191	392281	827058	949443	688624	958965	927827	593346	1.52135e+06	832503	654305	1609473	832220	703426	1.04257e+06	1.23709e+06	554549	928450	713234	1.00765e+06	1.21503e+06	1.41649e+06	1.42503e+06
O43592	0.0112595	2.2e-06	406604	210622	218016	137628	151331	270175	361406	2690699	888787	201429	2753103	212377	148134	538937	152696	622158	314790	159284	783665	481741	828625	416429	1.85357e+06	442736	923620	431131	1.62983e+06	228649	274908	330790	649888	473125	2007462	173976	758861	816319	1.56041e+06	572001	224028	1.33485e+06
O43615	2.04e-05	2.9e-07	417235	442105	458097	535752	312143	359891	401116	2.22125e+06	338333	314478	288283	338075	247726	352812	368875	570860	518858	275734	2.3599e+06	264562	858549	525067	715168	754884	407179	1.1251e+06	351817	537903	510186	778126	347676	335487	923893	687499	800273	819331	849330	435544	952186	2.61267e+06
O43617	7.4e-06	0.959759	613847	641579	543752	739715	703193	523372	707531	741976	673093	754492	663884	710002	803000	666698	670746	633985	578605	583772	708993	603920	512994	544330	784677	648699	665090	595468	1.40826e+06	997491	922293	916609	808809	701126	779219	581644	445507	645899	2753836	1.08603e+06	824902	718054
O43660	0.0196549	0.00679866	273430	251833	258274	420804	209190	348750	381052	212018	269414	257832	212943	247141	134266	265810	275554	264372	161369	217329	374836	599872	316933	388526	865650	429993	291821	468819	205134	328186	241744	299392	176463	421263	358067	400275	413712	404208	595497	257722	381456	540048
O43665	1.53e-06	0.000571323	48288.6	72132.8	68425.9	91415.7	66408.3	93414.1	43584.6	111755	91241.3	38322.8	170629	90169.5	99243.5	105465	107684	81132.6	290670	111930	87869.2	201705	168036	162930	52692.5	136032	532195	137964	82195.2	96619.9	119947	152033	112863	104120	169895	100392	94732	86806.3	127857	177036	161213	112617
O43670	0.133417	0.645857	326152	435038	404903	390361	285183	500380	376983	384977	397524	327046	365146	403844	454695	360028	285459	356666	286629	366852	430345	484018	607636	566825	1.27642e+06	809529	482543	1.06972e+06	542729	610730	491732	565432	437673	845681	622228	505922	728207	867032	806848	928320	732585	1.04487e+06
O43674	0.168278	0.579803	1.12601e+06	1.61697e+06	918361	285766	1.06708e+06	648137	790605	946022	925617	800499	1.13101e+06	1.07833e+06	1.04755e+06	683595	652548	1.52445e+06	961966	421885	1.11861e+06	801602	2.20371e+06	1.32994e+06	2.15238e+06	2.07538e+06	1.06225e+06	1.61646e+06	1.1761e+06	726048	1.05938e+06	1.43771e+06	818855	869611	1.30744e+06	1.71749e+06	880314	1.01349e+06	1.3571e+06	998720	534961	2.3752e+06
O43676	0.822094	0.0135862	2236066	1.22848e+06	1.37088e+06	1.62614e+06	1.80997e+06	1.26824e+06	1.26894e+06	892704	915174	1.4554e+06	1.03066e+06	1.26086e+06	1.03625e+06	957553	1.34406e+06	2.06466e+06	1.15838e+06	1.04624e+06	1.07349e+06	1.27002e+06	2.74603e+06	2.07942e+06	2.60079e+06	2.95563e+06	651675	2.08246e+06	2.38523e+06	1490822	1.6316e+06	1.84718e+06	874721	1412510	1.60784e+06	2.38523e+06	1.24217e+06	2.51994e+06	1.85404e+06	1.37054e+06	930097	2.30995e+06
O43678	0.248467	0.0126196	2.1885e+06	1335729	1.07598e+06	1183405	1.62999e+06	1.09989e+06	1.19511e+06	943736	855758	1.08694e+06	979250	1008167	819223	853362	994167	1503335	683960	1233619	1.26494e+06	1.07803e+06	2.23649e+06	1.42803e+06	1.72361e+06	1.88961e+06	1.29346e+06	1.33224e+06	920593	1.05426e+06	1.48544e+06	1.10011e+06	902254	1.04351e+06	999494	2446863	1.12384e+06	1.52153e+06	1.80921e+06	1077604	701188	1.61144e+06
O43681	0.0118458	0.67415	864444	546666	612769	742237	645411	765427	618529	506917	704271	650933	728704	695799	473543	705678	719692	863658	780360	867997	560837	615035	864203	866668	1.21301e+06	1.16985e+06	765246	1.0059e+06	1.99436e+06	1.00163e+06	1200773	1.02428e+06	969929	803823	1.27277e+06	1.09128e+06	802624	1.20426e+06	654432	1.69215e+06	823778	1.15573e+06
O43684	0.174914	0.503186	639648	696348	686722	805644	878285	861458	922011	584055	792874	881430	674950	777388	764609	674092	608834	628467	386328	540903	694020	860915	964895	1.22806e+06	2.05509e+06	1.3959e+06	604094	1.81327e+06	1.64446e+06	1.19541e+06	963687	1.37703e+06	725863	1131189	798106	937076	1.03699e+06	1.43207e+06	1.40413e+06	1.21646e+06	1.61813e+06	2.64853e+06
O43707	0.0428291	0.603521	14277518	19430184	18961036	19167136	13979644	15156352	13519779	15502024	16817904	13938967	14107402	16625680	17994432	19852786	16597605	17195568	10796238	15128489	15886195	14664390	8762128	12749909	8821956	8.15239e+06	12920029	9414391	4.05996e+06	10831854	10755829	12627608	13280315	21006956	8722746	11830840	10822215	13534324	17400572	11198832	21811692	9492329
O43719	0.00552043	0.876677	97482.6	229708	251169	219818	46989.5	203561	228213	168563	240486	152329	258344	141767	281045	198763	156981	97046.5	124779	208931	294983	185127	245971	197969	1.19145e+06	271093	172162	448132	35396.2	225580	314304	345837	313837	718927	121075	241724	572172	94149.1	364671	320136	848945	427378
O43747	0.452055	0.497606	569413	461293	531157	672838	393788	540604	571413	661696	534309	450411	515574	515713	579060	400678	452704	676878	871657	634105	722207	710513	840719	1.05636e+06	1.04571e+06	1.43629e+06	642614	378946	1.17153e+06	1.24654e+06	671555	1.50812e+06	663878	1313399	1152185	776298	732917	820164	575044	851546	736217	797048
O43752	0.725103	0.972393	172496	152033	266891	210482	221247	293088	287069	139427	100722	218227	162061	235303	201272	262831	267184	233207	246739	223547	347115	291517	474678	433108	624681	510155	256902	269447	253750	385786	384626	222662	128761	425373	243202	405458	491539	338097	262961	210495	552774	452970
O43760	0.00877942	0.964772	3.44397e+06	3.47158e+06	2642406	3096092	4065969	2.50719e+06	2.4034e+06	2.02975e+06	2.44495e+06	3.40984e+06	1.71758e+06	2.16904e+06	2.68595e+06	2.0761e+06	3.05486e+06	3203724	675055	1.43037e+06	2664106	1945563	2.62471e+06	3.98947e+06	3.01133e+06	1802668	2894981	978168	3.46618e+06	3.46335e+06	3.5414e+06	1.76329e+06	2.29933e+06	2668624	2.7175e+06	2.28391e+06	3.34899e+06	2.95879e+06	1.81941e+06	1.87885e+06	1.7122e+06	6.64309e+06
O43765	0.56347	6.02e-07	88580.9	73960.7	92648.2	130737	78373.4	714533	107104	179682	86915	151125	114911	131717	44386.9	121750	119487	132763	122876	81775.5	132489	606120	127114	262835	281104	220809	174155	351678	350928	222722	239260	400911	229689	234838	175251	63338.3	86970.9	164961	342386	420906	211696	547978
O43772	0.230526	0.123656	1.12989e+06	1.05614e+06	982659	1.19544e+06	1.37595e+06	1.59916e+06	841865	922984	734691	885942	631001	1068983	865043	710526	878003	1.3705e+06	734433	749947	941609	924323	1.72796e+06	1064727	958825	1.08676e+06	922839	967174	1.12261e+06	931792	438964	1.17082e+06	532244	364237	877869	1.32849e+06	549888	858831	1.03668e+06	381242	335489	833373
O43776	0.137133	0.621327	498173	390042	461738	289962	537993	420306	432361	621581	540045	556774	794664	760837	533023	593593	514976	437176	641516	574150	458173	474679	771508	708032	910504	661563	747908	1.59689e+06	1.34246e+06	809810	995732	899999	1.00543e+06	1.30242e+06	1.20555e+06	415919	479727	495682	1.0253e+06	1980474	2.11826e+06	1.70054e+06
O43795	0.198197	0.12903	3.11063e+06	3583330	5570483	4.02576e+06	4.06253e+06	3.37466e+06	3.10828e+06	4667261	3.20197e+06	2946601	3.18407e+06	1996906	3.57482e+06	3.37822e+06	4.19336e+06	4476803	3.08696e+06	5213767	3.18503e+06	3.3293e+06	915483	1.84932e+06	772336	1.07943e+06	1.93102e+06	1.54841e+06	665917	2558239	1.71624e+06	1.26096e+06	2407201	1.07177e+06	1.21429e+06	1.20998e+06	2264970	2630350	1.19787e+06	1.63841e+06	1.3631e+06	669067
O43809	0.0931912	0.761863	1.10707e+06	1.5545e+06	1.13114e+06	1.70124e+06	921286	1.84908e+06	1.49877e+06	1.43296e+06	2.11668e+06	1390445	1.72834e+06	1269317	1.54528e+06	1.50624e+06	1307367	1.58535e+06	2.15492e+06	1.56638e+06	1.66247e+06	1.62693e+06	1741819	1.91475e+06	5533649	2.67211e+06	1.46495e+06	3.80229e+06	2109361	3.66033e+06	1.78192e+06	3.1574e+06	2188279	2.38067e+06	2582088	2.18541e+06	2.27754e+06	3.5562e+06	3538212	2925825	2.45091e+06	4.18798e+06
O43813	0.0453301	0.901879	1.67081e+06	1.04702e+06	1056966	2.00982e+06	1.42515e+06	883953	1269380	1.14461e+06	1.60498e+06	1.15563e+06	1.32849e+06	1.30869e+06	1.56682e+06	1.63457e+06	1.70112e+06	1.92423e+06	1.41171e+06	1.54919e+06	1.32021e+06	1.88862e+06	680790	536049	560457	530810	1.37345e+06	815747	685604	1.49412e+06	1.53923e+06	966531	1.74991e+06	337674	413249	1.03806e+06	706413	552816	614216	1.11323e+06	595284	982555
O43815	0.000422444	0.490227	115166	338512	366818	369897	171137	298721	295165	167917	302076	261918	257244	150516	194012	246696	336650	244499	245542	183415	342270	241040	271794	306853	228685	321148	224862	300581	750513	430998	236263	283988	397996	256394	230394	337684	297062	396353	221632	346188	344522	479844
O43818	0.000332295	1.35e-08	137416	125824	175865	108707	83760.4	118467	122637	2.40356e+06	103099	105368	97710.7	135553	125606	52632.4	179115	403329	70388.2	70563.8	141034	175752	184581	243889	238266	174904	90224.3	598537	203923	76351.1	193861	301840	76337.1	239294	403227	216834	278655	316825	830962	180455	262037	864458
O43826	0.0897851	0.0413498	335865	382547	362423	345505	406246	305372	361097	317577	289844	355438	266408	387770	361332	293851	311025	243391	211699	236187	212997	69603.4	278584	400868	978883	664668	287943	403856	578850	114768	616272	275696	313807	421222	564137	286436	327796	222742	448985	309505	615908	439396
O43837	0.189957	0.0737706	987618	822309	696065	1.20337e+06	468598	1.16973e+06	682128	569414	581776	660500	760747	414819	568302	376766	634648	810864	476623	460647	715966	641179	1.12314e+06	933463	891987	1.22209e+06	491524	1.21908e+06	752854	1.34738e+06	786340	653174	509712	659519	919336	862955	841200	914528	550610	611552	682113	1.345e+06
O43852	0.199485	0.902124	3041711	3.14224e+06	3799234	2759543	3.872e+06	3.09873e+06	2.7103e+06	1.94692e+06	2.65501e+06	2.81295e+06	3.38164e+06	4.02463e+06	2.93562e+06	3.03485e+06	3.21526e+06	3.56844e+06	2.71252e+06	3.70271e+06	2388413	3.23667e+06	5856573	4.94032e+06	7210580	8553112	2.02185e+06	6.68217e+06	3.07404e+06	1.88107e+06	10601612	5431867	1.88843e+06	7423447	10656702	4009427	7622904	4.47049e+06	4.79683e+06	15098361	7.97601e+06	5.07226e+06
O43865	0.00864005	1.12e-05	1.64656e+06	331450	397952	530101	319958	440977	1.25588e+06	383994	409844	2.93469e+06	208236	579547	422339	333386	335543	551577	316467	832201	357859	1.19171e+06	519286	2.45029e+06	1.08629e+06	998046	357062	813833	2.00905e+06	1.04808e+06	1.2553e+06	1.86725e+06	583846	492086	905484	604765	1054363	797586	911332	1.77734e+06	3.03466e+06	922501
O43920	0.801349	0.977112	2.3362e+06	2234844	1.80656e+06	1.2536e+06	1595622	1.27979e+06	1571150	1.17285e+06	1024061	1.59919e+06	1.59164e+06	1.7213e+06	1.43535e+06	1.3544e+06	1619169	1.84536e+06	1.97262e+06	1.88422e+06	1.5432e+06	741362	3.67459e+06	2.33526e+06	3177613	3.31841e+06	1.24121e+06	3.10648e+06	694383	1019432	2108231	1.73113e+06	1.34173e+06	1.88309e+06	2.65768e+06	2.90383e+06	1.59711e+06	2.4282e+06	2.00056e+06	1.627e+06	1218904	2817624
O43924	0.00705076	0.213499	310790	303343	268489	317083	254660	263897	219549	310417	250237	170573	346897	180610	321304	331272	294211	299859	364459	284238	318405	277354	199699	226107	91720.6	141039	337745	115023	467286	344317	362293	171845	283918	109776	196994	659776	289695	163407	222906	131840	211731	169757
O60216	0.000215503	0.0318741	417570	648094	821887	1.17809e+06	257489	742089	1793935	280019	324174	259203	165661	291593	561430	1462707	794122	157427	466576	540188	1.35186e+06	1.17178e+06	758659	245359	1195923	251365	552552	510098	415150	324046	250514	196261	148100	261463	252842	213952	1.28199e+06	268095	590055	505185	283305	313020
O60234	2.1e-08	0.164105	868903	981161	933935	1125320	793795	990057	1.34749e+06	1419687	1.41231e+06	1.053e+06	1.69994e+06	1.02041e+06	1.06672e+06	910258	1.09004e+06	1.52467e+06	1.38208e+06	1362058	806367	1.59859e+06	1.23029e+06	1.60985e+06	2.8462e+06	1.03956e+06	1.28176e+06	1.73397e+06	17783624	1903895	1240580	1.20083e+06	1.349e+06	1.37754e+06	2.5391e+06	857894	821213	1.62279e+06	1.23165e+06	2.01483e+06	1.82513e+06	825627
O60244	0.926343	0.834499	124528	115997	87352.6	153704	97109.1	154536	119860	210837	137211	103449	146448	120055	49268.7	95376.5	43391.8	135549	2163.05	231189	59419.4	86992.8	80989.8	115774	196254	149441	63573.3	97668.3	1.76071	86167.9	125405	118057	70995.9	92946.2	67712.7	121631	138537	166987	113207	64270.2	13488	146701
O60256	0.870802	0.186468	508099	347162	337512	559543	484138	372258	585259	372366	303521	555792	351363	321708	397185	366513	278731	662573	329476	279408	221636	469208	274342	292473	197592	289776	185786	252749	515716	380894	325433	268994	339772	224777	140733	305997	109343	392649	167254	337902	250644	227543
O60264	0.304282	0.319672	353806	718483	705828	626139	276798	546723	491268	456344	531647	323423	592050	320936	588515	540291	541252	205231	333586	718962	594458	475665	874641	809765	1.43836e+06	654899	382645	812425	394736	436992	700314	483010	368729	795745	457194	907032	1.04984e+06	589409	1.15982e+06	516221	262441	1.20371e+06
O60271	0.800753	0.852873	232149	350883	468029	261945	370303	294421	637196	500715	531192	629476	417961	470261	457240	420662	413437	346312	394052	440174	396290	137098	376517	596576	935456	325149	552833	501564	518522	725968	600528	560075	588222	390724	714279	247430	231265	401401	406801	681048	736579	692317
O60306	0.000466555	0.944698	242524	323182	315368	284739	200645	224929	305530	230588	282695	266850	246960	233333	329001	263040	255586	167669	250326	350192	238697	191902	331244	294043	1.13514e+06	474577	242856	571747	155761	138730	384597	245583	180799	352651	354772	364523	504289	307083	1.21329e+06	382524	261633	838734
O60313	0.00265063	0.300476	1073750	1.18241e+06	1.13257e+06	1438049	1.21081e+06	1.48095e+06	1.02493e+06	1.13647e+06	827272	1.04441e+06	842550	982331	986369	958479	983157	1148998	772724	848056	1.18441e+06	926277	1322226	1.30449e+06	1.73571e+06	1.3876e+06	913182	1.27193e+06	704817	907935	954534	2.89582e+06	675091	1.1556e+06	746438	1810045	1.88777e+06	1.98285e+06	1.13039e+06	1.31836e+06	742594	3.57426e+06
O60318	0.0651713	0.00502788	186308	115105	128960	320919	169974	304163	123236	126204	145339	111601	130778	97716.1	107917	247262	181032	127477	166403	263520	138831	265362	71436.7	87827.9	247493	126373	94011.3	248405	49711.5	166457	97648.4	148349	137566	115071	165306	149553	148402	62855.6	252381	102757	85813	153997
O60341	0.124184	0.654589	215048	479329	307389	243003	77425.1	359870	310459	132974	261284	238395	167901	209574	251727	246246	281731	167777	386991	199729	197679	157209	255087	661421	764728	456272	226584	497136	234280	277582	242732	247294	131244	371513	205840	417648	437994	312454	637907	375867	294264	604189
O60437	0.0014336	0.0682683	7276718	5.70424e+06	6.70997e+06	8708905	4942873	4.91655e+06	5743941	5383730	4552424	5.11331e+06	5327911	5038857	5.02395e+06	5.6986e+06	5651765	6.09772e+06	6357370	6862852	6925051	4501245	1.73091e+06	3.97399e+06	3.24808e+06	4.77299e+06	3.53106e+06	955543	12909.5	3.10683e+06	3.11088e+06	2.03294e+06	4.37535e+06	10174665	1.96968e+06	2.69755e+06	4.01869e+06	3.04837e+06	904469	1.59573e+06	9735078	2.44476e+06
O60449	5.5e-05	0.671499	227383	321047	195235	398268	173746	540426	336502	25325.8	357461	205075	405243	224546	490469	154395	114099	512862	310681	416481	459368	449282	287182	110891	354229	239163	91796.5	151347	280334	1.50677e+06	146095	411335	194760	579263	542055	620570	342920	325492	100325	210826	48536.1	82013.2
O60476	0.665867	0.444205	155817	144913	177935	125902	206543	83925.7	149293	90723.9	172198	164386	85798.9	189884	162902	121045	77747.2	135606	293884	146002	178900	26222.2	203651	247665	371573	304133	155309	106402	380660	145578	222429	277593	144271	168036	222065	212051	340138	205585	333209	256969	301098	407748
O60486	0.0634932	0.257766	107143	168977	117239	226917	220480	152192	73549.9	92675.9	134939	77473.1	122343	153926	146970	159171	218383	151508	245705	136626	218374	213235	126708	74379.3	41142	40392.9	117661	135801	271519	87709.4	92229.5	53705	192020	145364	70143.2	140200	103171	72458.6	92497.9	131479	92596.4	158491
O60488	0.0252052	0.0523882	459874	559508	819280	878688	513131	754805	792358	571076	600369	603013	521679	558263	706995	514271	577527	563463	439203	633296	455280	526501	443543	1354046	298204	424696	515317	505788	950476	1.55982e+06	846169	890455	580920	1.48686e+06	1.1314e+06	300994	827271	799316	241955	370244	364502	295229
O60493	0.000218776	0.722345	653256	569060	815855	713133	816445	861778	854624	991540	1.11389e+06	878119	974340	902109	782830	1.07636e+06	937682	1326467	1.14376e+06	1.27569e+06	736344	847072	1.05223e+06	1.12461e+06	1572336	1.17348e+06	1.39727e+06	1.72947e+06	4.09151e+06	1.43457e+06	1874564	1.69415e+06	882013	1.01529e+06	1.83365e+06	857381	847456	2.01418e+06	1.41071e+06	1.67392e+06	1.63957e+06	2.05518e+06
O60496	4.66e-05	0.00534256	89969.8	82483.4	148134	96588.2	318871	259872	291235	73824.4	140031	166856	131335	135012	119205	153541	146352	145796	207551	81897.7	95661.3	115544	208653	362047	141361	292564	175895	123838	692238	129609	193429	81937.8	222721	202013	158408	159141	106614	229203	90698.6	94786.3	124301	223466
O60502	0.22507	0.000530514	16978.9	38330	33820.1	36700.4	43845.4	48536.1	116401	68013.9	101823	72635.6	52080.6	83722.7	31031.3	23381	28585.6	54653.6	91865.3	21823.9	69898.6	222282	163548	111331	86557.8	251258	139753	138597	327446	118080	84092.1	113971	163798	135906	150470	54001.2	85031.6	167927	144666	224300	204658	224761
O60504	0.000552986	0.749275	3.03262e+06	3.58346e+06	3.55154e+06	4.43742e+06	3.14999e+06	2.3258e+06	2.79487e+06	3.60401e+06	3360546	2997251	2.88163e+06	2.61776e+06	3198848	4.55708e+06	3.87313e+06	2.05941e+06	2.29127e+06	3236330	3526949	3.08497e+06	899173	641804	611923	471799	2.52941e+06	623550	65770.2	1.66313e+06	1098404	700266	3.30385e+06	542883	349263	1529144	1.22189e+06	567458	325984	445076	753607	516786
O60506	0.201259	0.547274	1.04038e+06	1.22592e+06	2.36583e+06	1.78097e+06	1.08444e+06	2.72567e+06	1.39777e+06	1.96137e+06	2.45102e+06	1.50693e+06	2.40611e+06	2134797	2.24978e+06	2.01564e+06	1962912	1418320	2.53637e+06	2.78346e+06	2.03666e+06	1.75566e+06	3989127	2.66526e+06	7194647	4480511	2561061	6.04897e+06	3.48821e+06	3.58296e+06	3091254	5522324	2.58164e+06	4.09289e+06	3.42192e+06	3447799	3645300	3.70318e+06	6050978	5035642	5.26954e+06	5172832
O60508	0.126826	0.144611	70522.9	97946.1	112473	174158	80646.6	93239.2	113025	60945.5	93845	120065	86730.5	62650.7	88853.2	64666.6	69074.7	64484.9	38741.3	44017.3	112028	74857.1	116748	105312	204085	106594	66766.9	210507	74813.8	52192.6	95992.8	92631	58687.5	104106	66375.2	136333	178366	151712	208267	114956	130636	178623
O60547	0.000463837	0.00538579	186041	208350	81180.2	81998.9	325191	177963	193039	224378	220618	282254	128959	390395	605803	315016	167988	308337	279672	279410	692590	270324	430308	259834	266598	320778	427166	1.38803e+06	551120	329622	440325	1.40004e+06	477735	671478	352621	344122	410852	248399	329872	933558	1.13642e+06	693901
O60568	0.865722	0.000466285	381286	782376	797807	1531978	626198	949132	484335	287708	430016	551784	537931	666562	549068	567808	537231	538895	437194	371493	633923	417085	756285	1.49678e+06	1.80976e+06	887772	359584	761280	1.25709e+06	422726	1.08513e+06	1.15507e+06	290156	1.25366e+06	1.29177e+06	869801	1.17035e+06	963886	761729	865459	696250	661638
O60610	0.00553518	0.451436	680129	333488	636438	169358	1.06315e+06	292661	731301	1.02119e+06	1.42383e+06	407429	920516	1.17533e+06	789660	202605	1.16983e+06	645033	924554	1.27105e+06	277113	469688	1.19687e+06	422503	697446	1.83552e+06	433316	1.81193e+06	3.26068e+06	361808	1.57391e+06	593644	1.24056e+06	603973	2.11083e+06	829021	264968	718318	355198	572852	2.51198e+06	610724
O60613	0.577374	0.644901	947985	710093	646714	900377	681168	1.19789e+06	496910	675786	399768	646999	687827	544226	815290	486543	658515	763010	414428	997279	741385	838645	818987	668306	596411	667917	601648	737809	937841	965579	1.33049e+06	495056	485076	1.54143e+06	921769	752988	1.04076e+06	1.09346e+06	865483	965975	733069	348770
O60645	0.848437	0.0174831	300768	316136	294135	302224	269453	333243	223638	452623	283151	300190	269658	264662	282939	344049	269878	321949	303521	315729	341615	343945	169999	248738	270586	306573	290068	233004	422889	345257	353466	331822	404375	318959	265134	168465	187771	472035	249165	320569	418056	357905
O60664	0.0102285	0.480263	561326	510862	588266	745795	571899	755430	509502	350259	584963	517173	612492	741933	360255	706833	628428	943224	1.01361e+06	653363	557928	844683	1.14708e+06	1.71052e+06	687927	1.07782e+06	662618	1.58937e+06	1.0897e+06	1.27709e+06	1.49149e+06	1.42923e+06	1.09737e+06	2.03138e+06	2.10262e+06	1.03795e+06	886144	2.30334e+06	833779	3.17262e+06	3.33189e+06	1.2708e+06
O60684	0.0211786	0.566285	259490	308707	320169	214126	296734	258185	287370	217824	400996	312138	116504	379765	295597	341867	306021	229359	163875	92823.8	132217	216784	242591	343756	831749	503078	398151	387902	870840	316458	468070	490637	232113	555601	402808	384263	505195	439812	928828	247497	873529	749776
O60701	2.41e-06	0.00111651	602304	440881	388053	274643	375782	791018	502440	509116	453975	1.49639e+06	714528	971794	271667	429595	383837	585449	633919	282774	534547	606914	692922	1415367	1.26504e+06	1910154	695774	10224829	1.50903e+06	1.47975e+06	1.43708e+06	13817321	1.07194e+06	2.0046e+06	9622828	801924	1.0015e+06	612224	702949	1.3678e+06	2484213	2540011
O60716	0.00791466	0.0648976	4.15301e+06	4720356	4.75409e+06	7.52788e+06	4214977	4354445	3.85497e+06	5.52523e+06	4848402	3.59732e+06	3.62885e+06	4100116	3.93132e+06	4787995	5120669	5.52781e+06	2.97603e+06	5121489	5.09456e+06	4.409e+06	2.81761e+06	3258379	8019912	5313227	3.40225e+06	2.56286e+06	501389	2.69715e+06	4.1705e+06	2117659	3.43429e+06	5402621	4.5298e+06	3.60037e+06	4489252	4363643	10889243	2954069	3.96223e+06	4.90446e+06
O60749	0.00326555	0.132709	875884	768704	875004	991041	861263	953193	509034	831028	1038397	874173	1.25825e+06	970686	878096	1.28385e+06	901713	1.5642e+06	1.31958e+06	1.40742e+06	834552	1.09202e+06	956683	889790	1.07531e+06	804903	1.3178e+06	1.3545e+06	1.80219e+06	1.77898e+06	1211776	1.00839e+06	1.80165e+06	971784	1.33401e+06	1.08093e+06	908753	1.12092e+06	987628	1.04455e+06	1.0219e+06	1.10296e+06
O60762	0.320797	0.491454	1375481	1.60321e+06	1.66872e+06	858785	1.71739e+06	1074721	1.38348e+06	1.43592e+06	1.0422e+06	1.68789e+06	1.57197e+06	1.20962e+06	1.44641e+06	1125149	1.22828e+06	778298	1262503	1.18099e+06	1.13211e+06	752014	2.0085e+06	1.14788e+06	2.16165e+06	3.06715e+06	1.63888e+06	1.79595e+06	591988	768394	2.14359e+06	1485089	1.2788e+06	1363105	1318776	1.1543e+06	1547411	614359	3.26715e+06	2.1959e+06	1.62536e+06	2.05749e+06
O60763	1.63e-05	0.469135	480253	431392	561365	557369	453488	575445	507765	485744	611390	687734	635303	688365	530838	569518	566420	695027	533436	709913	595502	518870	870018	1.27316e+06	1.70038e+06	1.32788e+06	1.03589e+06	1.3396e+06	1.44178e+06	1269799	1238886	1.56858e+06	1.01413e+06	1.28512e+06	1.77854e+06	912630	615645	1.67666e+06	1.83349e+06	4169589	1.39086e+06	1346034
O60784	0.516028	0.0764954	202672	172119	189867	397204	227224	246139	252298	294861	154259	207226	192799	96705.6	213798	141301	181662	245083	379205	438573	167801	274554	213406	240753	235240	232395	105998	341877	372400	322053	232489	277173	242832	294076	225832	290358	199813	322760	239035	194994	265236	355429
O60825	0.0167763	0.0462118	199926	207636	107883	240057	119792	119418	116837	241795	226533	114186	137204	151571	109218	236410	270156	204369	218993	177162	215697	146587	307213	162059	159276	439172	296059	66962.8	999158	552632	319344	387644	155368	273892	238527	115064	206562	316376	382084	696866	359126	478884
O60826	0.0249563	0.721583	202782	211458	207839	194940	151820	279847	197315	257896	246677	179780	192395	215671	268642	249852	187608	200216	308404	248105	239107	217594	183317	261179	202604	209759	281143	199966	403289	392680	250209	242002	321774	175537	198804	259407	188958	262248	256416	281056	291028	197860
O60831	0.0220687	0.297931	2.881e+06	1.90437e+06	1.88738e+06	2.07776e+06	2.02792e+06	2298410	1.32244e+06	1.60462e+06	2.47437e+06	1.6307e+06	2.53529e+06	1.46156e+06	1.40855e+06	2.39753e+06	2.76803e+06	3254313	1.86748e+06	2.80834e+06	1.41973e+06	3.74147e+06	3.08564e+06	1.24766e+06	2.07061e+06	3.14808e+06	2.28266e+06	1.97368e+06	3581461	2.81383e+06	2.42474e+06	2187468	2.83778e+06	1.51999e+06	2.21413e+06	2.96438e+06	1.83445e+06	1.968e+06	2582523	5227038	1.69223e+06	2.30129e+06
O60832	0.262455	0.52358	693312	739306	849139	734605	544277	1.0057e+06	720192	786180	662572	606836	466691	650501	750511	769715	798126	709285	351819	712815	927708	674071	1.79767e+06	1.04828e+06	2515002	1.51244e+06	545721	2214466	675509	842745	1.32477e+06	1.1373e+06	305432	1.26075e+06	1.64176e+06	1.88778e+06	3.99438e+06	1.74293e+06	2.98469e+06	1.2279e+06	1582978	3019913
O60841	0.0241396	0.777443	95349.4	98148.5	70780.7	108692	44410.3	134939	72687	108041	147647	153004	172654	117396	158915	104380	104410	135155	173541	120745	138081	105988	141191	461768	250849	370920	188686	439273	443761	387686	263476	850989	199693	623282	375324	323279	265356	380597	439598	851150	587140	1.04022e+06
O60879	0.00210754	4.11e-07	406984	3.81522e+06	563329	473532	205308	1.42354e+06	185594	142404	213020	229931	337207	602668	4630829	239651	209882	358356	217608	355527	206337	160282	139839	157345	97971.7	65478.4	337776	137595	497803	303886	188847	127743	268086	216305	218527	155047	734239	67634.8	39180.2	296736	227113	118993
O60884	0.00164747	0.607535	774298	527218	402046	722436	814261	735080	683469	580438	877257	768746	434891	677914	441445	706111	604356	1.01217e+06	511978	398399	670126	804753	680713	1055178	765586	1.15902e+06	727358	1.78722e+06	1.45818e+06	968814	1.38715e+06	2653876	701978	1.24426e+06	1.5265e+06	694373	805822	2.86522e+06	1907942	1.29207e+06	2093976	4.32376e+06
O60885	0.00292577	0.000413303	33889.7	189306	114231	208414	464854	175213	689437	80430.5	100228	236087	200396	79947.6	77194.6	107825	95551.1	135031	157061	529271	162765	269112	137464	109377	383258	653158	233829	282402	384437	341691	428272	303081	141024	174970	69431.5	104196	104857	330333	203154	429051	1.00028e+06	354968
O60925	0.00630179	0.26793	243149	224065	180975	215619	254727	219840	291503	378014	250638	314430	304267	377004	241948	352762	277198	226673	419322	376346	309508	260003	311094	434923	405735	388091	364286	402170	404206	208235	363568	524533	523082	988817	488981	316382	295456	628720	347486	811812	683114	1.0367e+06
O60934	0.0581712	4.89e-05	51558.2	104245	76365.7	136399	102696	123922	134026	75833.2	116021	324456	89744.9	110569	65207	74447.4	122030	97872.8	77835	96582.7	110555	261759	90149.1	128613	193441	197907	111196	155240	170808	108878	98573.9	174505	112775	111213	157287	85906.1	153984	243424	133912	228940	271362	332801
O75027	0.00042692	0.0133042	463121	374669	377191	625827	441229	331284	660653	315132	380262	936635	260636	422525	345358	498811	430792	327502	196140	302455	728845	370320	529420	714105	705235	1.03838e+06	315931	592778	470297	798714	663036	1856668	226273	385222	546880	404702	1.69979e+06	255997	654308	499412	242785	483540
O75044	0.149045	0.00210031	45248.6	110150	105285	116018	137417	83586.2	108860	232061	219690	153340	163204	174922	81994.6	341920	244675	75347.5	10624.7	101666	113150	522376	118589	96755.5	384743	205982	250060	88075.8	145175	280450	251040	250128	98884.3	116092	257039	135112	114493	181266	165119	196471	228438	238448
O75063	0.231257	0.95766	203000	143945	118727	61551.4	104924	119858	110397	185658	27357.3	89880.5	68312.1	93675.9	110594	111512	138071	70637.3	1.66007	145332	151293	33069.9	72542.2	185801	390205	191346	28919.1	138384	72078.8	114742	120625	270794	67582.8	268037	132964	212857	165419	188316	92176.8	262851	139172	90374
O75083	1.13e-06	0.556916	1.86865e+06	2.7817e+06	2.62907e+06	3954316	1.96291e+06	3.65052e+06	3.05739e+06	3.10399e+06	4.2275e+06	2.13195e+06	3688759	3637872	2.62529e+06	4.25298e+06	4.10041e+06	3086922	5718478	4444642	2.70315e+06	3.98114e+06	3.13815e+06	5663536	3.96303e+06	2.86717e+06	4.17636e+06	5207077	22074778	6.46212e+06	7059284	6.56909e+06	5.6076e+06	4142428	5982676	3.45533e+06	2.66907e+06	4978862	5652883	7.40749e+06	5.29299e+06	4.71171e+06
O75110	0.282848	0.0166903	409495	232421	331210	287696	235911	221716	231190	227007	131844	198398	169361	166557	167259	178679	175457	236203	152162	207127	222882	134744	344342	253870	827011	678096	336747	94718.1	194264	286688	686819	166960	190706	407159	196079	622258	612400	499757	432490	461204	308469	128134
O75116	0.0201359	0.373672	383197	461560	560950	362590	455218	589042	334915	581701	549405	527223	532837	471130	434441	588056	442280	389846	619274	499018	624504	555995	199851	246186	270226	294544	586508	233629	218023	306721	355351	335437	534306	377730	214559	213473	199062	340470	225111	453806	517083	367602
O75122	1.8e-05	0.00825207	124259	249020	202310	267393	155218	211392	74117	515358	116571	196418	79542.6	123486	54689.5	202961	134927	295942	133781	88211.9	42072.3	195804	70688.5	89111.1	119097	240183	165763	130858	115692	168710	56930.4	132458	564419	88683	92016	201804	98115.9	163502	113634	191996	214303	110365
O75131	1.03e-05	0.218696	3.38491e+06	2.41426e+06	2.33166e+06	3135344	3.94041e+06	2467550	3177415	3.23669e+06	2306727	2629701	2.52514e+06	2.73182e+06	2383699	2.65065e+06	2.59458e+06	3.86217e+06	1987888	2.89162e+06	2.75916e+06	3.60947e+06	3.26593e+06	2.13753e+06	2.87207e+06	2.36583e+06	2.00478e+06	3074130	9006564	1.994e+06	2.81333e+06	3114761	2217417	1112117	2113548	3.18629e+06	1.7311e+06	2.06355e+06	2.33856e+06	2535954	1755089	4604396
O75146	0.0177232	0.363613	336854	484498	474575	413562	373071	401244	511385	433410	346580	369662	337024	358748	398288	393986	348040	472090	209365	260325	503038	514461	401326	456690	1123259	714707	222576	395966	301923	508195	538433	334934	472179	747712	278933	380182	469005	601302	289626	486101	336264	689603
O75150	0.199382	0.00425995	82418	99471.5	124039	75133.3	36031.8	71878.4	69710.5	152676	145541	123933	64340.7	248913	58054.4	83288.4	112142	61189.1	254597	58050.2	131113	116156	66672.3	138019	341997	250266	118588	229429	40411.3	132176	110742	111533	67216.7	189775	138902	109330	135060	222258	331754	310627	275142	205265
O75152	0.0408944	0.000362732	204564	124662	109121	77947.1	32671	52718.9	118246	74100.7	87123.4	66262.2	62116.3	77894	75821	71334.7	73549.8	93083.5	67431	75972.4	256845	128512	176220	83175.7	602267	337344	86597.8	236570	143765	115836	468158	172691	109108	257350	102497	145379	254748	164232	415684	344957	276199	275055
O75165	1.24e-05	5.4e-08	900608	855675	369295	689893	689227	622929	1.17625e+06	1.19428e+06	611674	1.04856e+06	502078	444402	1.05551e+06	680423	392248	830656	15611225	5786194	684856	1.73414e+06	608329	572037	474580	632361	535829	516906	1.96419e+06	893323	379041	529757	801885	613361	1.39418e+06	619586	523693	500619	783462	469152	553130	441690
O75175	0.000287635	0.0346372	6.3364e+06	5522341	5537934	1.0524e+06	5038719	3644935	4357409	5300308	3.41184e+06	9431035	2865693	3.43761e+06	3.23463e+06	4.02287e+06	3.65764e+06	3935403	3.31656e+06	2.58593e+06	4.37012e+06	3861552	8005731	3.48067e+06	13439074	13110824	3989452	3.89101e+06	3.31439e+06	1.71705e+06	2.39207e+06	6289338	3.56646e+06	886899	4677097	4.88994e+06	1.66369e+06	2.08168e+06	1.31188e+06	2.60488e+06	2.63464e+06	2.18278e+06
O75190	0.0208434	0.0120713	568984	328579	308345	334399	257167	189002	351953	194905	309178	306727	75940.1	671812	172989	271665	274317	284505	406156	259058	259500	240313	417822	250976	350941	632186	549945	648278	149551	252897	285443	206932	189443	314233	317025	228192	422155	185305	853164	233396	318143	539539
O75208	0.234989	0.958169	524752	381048	359573	612333	530659	512190	420389	423736	421603	472409	396853	478269	282327	319755	465436	538344	247551	394259	394444	497076	378832	255256	671448	893642	479634	498438	876942	484912	371290	525071	260661	358150	441742	664532	658420	341162	638042	477508	386659	746791
O75223	1.9e-07	0.449816	62654.7	167336	177723	231928	292138	186566	200252	342950	334060	168616	320108	404620	196440	322041	209028	392158	457902	308857	192995	528411	591186	671030	404031	1.27243e+06	624414	1184618	267376	1.27439e+06	2822445	1.05205e+06	784116	492076	1.06806e+06	305003	304771	1.47984e+06	462919	13986839	4421582	1.71153e+06
O75251	0.228156	0.00818699	1375753	820362	668354	1.68464e+06	1.87652e+06	560078	488144	330696	629741	939882	927018	633358	435049	2.17371e+06	857137	1.23391e+06	537329	2.80761e+06	430317	1.20144e+06	1.10618e+06	729350	872329	765157	1.1032e+06	967440	614536	1.27555e+06	634379	747310	773848	603134	493545	1.09024e+06	549578	841873	637366	440402	550309	1.18114e+06
O75298	0.979933	0.0223747	422191	261931	206401	183872	322595	258031	129436	70062	158741	427060	149406	152066	156059	147174	172457	372999	141564	305285	127125	194201	154173	312515	243891	228646	225376	171823	162328	242373	200190	152874	184577	85990.4	112300	190562	132949	135953	123701	127904	48053.7	95849
O75306	0.309047	0.0645986	2487981	1.50933e+06	1435552	1667775	2227572	1.82723e+06	1.77127e+06	864244	1.23418e+06	1347807	1.16489e+06	1.31511e+06	957043	1.22329e+06	1.24731e+06	2704143	1254481	1.31191e+06	1.53652e+06	1.91169e+06	2.63982e+06	2.61419e+06	2.43329e+06	2.80011e+06	1.46959e+06	2285396	2443590	1.95616e+06	1.91615e+06	2110394	1.22869e+06	1427066	1.90458e+06	2.83855e+06	1.66777e+06	2.74762e+06	2.32625e+06	1.61479e+06	1.42567e+06	2.19338e+06
O75323	0.00949398	0.112548	1.95416e+06	2.0323e+06	1.83959e+06	1.01307e+06	1.80381e+06	1.59921e+06	2.05583e+06	1.74419e+06	1.68906e+06	2.03074e+06	1.73791e+06	2176436	1101523	1.67624e+06	1.46889e+06	706862	3.03803e+06	1.87534e+06	1774065	1.01208e+06	2819898	2439385	5563821	5.38523e+06	1.51407e+06	3.13031e+06	1392512	1.45103e+06	3.87168e+06	2.71271e+06	1.55383e+06	1.74343e+06	2.75214e+06	3.72171e+06	5.77208e+06	1.95329e+06	2.18556e+06	5693855	7956325	2.02985e+06
O75340	0.113333	0.295551	2.09367e+06	1558976	1689908	1.79803e+06	1302169	1326478	1.268e+06	2656117	1.34764e+06	1.12448e+06	1.87243e+06	985520	1.63308e+06	1343934	1.70873e+06	1.51908e+06	1872815	2.29991e+06	1.67546e+06	1.27671e+06	1.83383e+06	877302	2161054	1.39037e+06	1.0311e+06	765139	2.00062e+06	2.04685e+06	1.48881e+06	2.87707e+06	1.47053e+06	1.56384e+06	3.32503e+06	1783068	2986280	1529979	1.48293e+06	658471	866741	1473769
O75347	0.00308322	0.151269	373140	349312	322622	247114	409189	440521	398648	547769	690154	355464	712008	713275	481217	609093	562977	459669	712406	631154	413191	655397	726299	1.02221e+06	1.57018e+06	1.03252e+06	449852	1.84661e+06	275514	660944	832343	777698	731760	1.08849e+06	2.31003e+06	629355	590050	476524	733210	2.22327e+06	966631	691171
O75348	4.61e-07	9.69e-07	495508	3.17772e+06	10361086	143610	439417	3.08484e+06	381344	1.18355e+06	646604	666085	26695228	260236	6858316	329153	1.62845e+06	152454	7.55838e+06	508482	922628	209408	834793	869632	5.61077e+06	197454	111642	747617	427092	316874	837414	472473	212679	951135	929595	339288	5.48281e+06	265568	98397.1	167008	414936	560977
O75351	7.47e-05	5.17e-05	426904	366624	262747	289870	247858	389312	336062	291234	383495	297291	911104	356887	311979	309335	635521	372028	432502	455950	293913	357009	733398	617793	617527	305089	351915	544748	1885202	578308	697930	450420	396500	1.24926e+06	578758	277110	458686	428929	361553	590783	620051	769820
O75352	0.159554	0.985192	1.92534e+06	1.52765e+06	1.65486e+06	545710	1.14723e+06	849037	1.46684e+06	1329455	1.00078e+06	1.5022e+06	1.17001e+06	1.30869e+06	1.37783e+06	1.03378e+06	1.32144e+06	1.08855e+06	780651	851269	1.38175e+06	688970	1.5042e+06	1.61039e+06	1.84095e+06	3955798	1.25378e+06	2.5246e+06	1.95002e+06	484189	3.60482e+06	1.84101e+06	938242	1.30929e+06	987568	2.02977e+06	1353752	651000	2.50178e+06	2.55771e+06	1.81986e+06	992149
O75367	0.000778887	0.612355	32114076	26290056	23462060	16831834	25837688	17997148	23725866	23717464	16562717	20361472	24282080	20688112	23469984	22158408	22872668	12958504	19614450	30514264	23295998	13320946	25834576	14403517	57178120	21841574	20969080	21099322	11721160	9871560	18511106	6.08679e+06	11645156	15201536	13984501	27096122	31904196	9553218	19886154	12449636	17449278	18663516
O75368	0.461659	0.751828	1.64465e+06	1.21926e+06	1.49147e+06	1.71617e+06	2.6976e+06	1.12654e+06	1.82547e+06	2.13636e+06	2098524	1.63919e+06	1.99353e+06	2125366	2.00211e+06	2423345	1.97835e+06	2.10569e+06	1.84108e+06	1.94897e+06	1.52084e+06	1.96921e+06	970205	2.63431e+06	1.12317e+06	821451	1.75473e+06	1.3867e+06	1.58667e+06	1.65355e+06	1.43135e+06	756672	1.27138e+06	1.29307e+06	1.26877e+06	1.20353e+06	1.08639e+06	1.44474e+06	541820	1.95714e+06	1.49111e+06	499578
O75369	0.273849	0.564562	35201084	24694616	29650634	33402444	20377340	24315728	18568910	19333624	20449408	26516048	18229540	24603852	22827836	32770280	27544100	24157168	28719162	29491014	25655640	25257638	8165262	10054692	6.90387e+06	4918601	18502100	8.10455e+06	14043793	13431218	12931032	7837501	14287002	14567630	8533681	16548980	16720934	11371607	7601221	9506529	18882012	5993036
O75380	0.79063	0.171944	1.18426e+06	883154	851386	841096	889609	807651	879049	602375	669423	782819	661261	798813	582186	610345	686335	1.16512e+06	474005	648831	703577	894986	1.33834e+06	1.19473e+06	1.08368e+06	1.49285e+06	424278	958186	860293	922862	801895	749406	556821	686818	824234	1.40083e+06	794240	1.26631e+06	834498	1.0331e+06	420787	1007850
O75390	0.00164975	0.207309	5848479	6.97844e+06	5.06556e+06	8.06384e+06	5.89984e+06	9297548	7056075	4745191	4945214	6.58308e+06	4923394	6211185	4795657	4.9423e+06	5442443	8895718	3.82662e+06	3.44745e+06	6121948	5104326	14843862	10522792	8877472	32882256	4.82638e+06	14898993	10999555	9255212	5648167	12708521	5633937	7.59146e+06	15165328	10401405	10183599	18063016	12028974	5895530	5.04295e+06	15898091
O75396	0.111064	0.643283	4.63471e+06	4.25691e+06	4.03927e+06	5069337	3.14966e+06	4.27572e+06	3724206	2.74365e+06	3.14262e+06	3.385e+06	3.47317e+06	3410159	3.67964e+06	3.31206e+06	3913941	3.46724e+06	2.80252e+06	4.27926e+06	4380006	3.3698e+06	5447228	4346091	7.69574e+06	6807457	3.60179e+06	4182064	4.19102e+06	3193169	6122729	3.8708e+06	3.33828e+06	5006902	4.55359e+06	5985786	8215214	5728456	6832099	4.95831e+06	9953995	4.1368e+06
O75400	0.194567	0.88977	423230	630856	545683	555605	373915	625996	517302	568296	440226	539640	555601	514621	596970	357652	492589	715532	794926	636430	447127	475598	739368	954147	1.57816e+06	984677	459133	1.1365e+06	616716	702623	822536	963821	455634	966981	901074	833884	912203	1.02371e+06	1.79694e+06	1.24893e+06	850672	1.40669e+06
O75410	0.581455	0.420691	327764	430522	476354	246969	252178	369495	261814	273048	578227	408060	370561	428860	230638	321054	409806	336730	558010	376283	437828	396629	301230	168040	161180	199656	237696	181411	124397	265975	273848	250273	308216	315099	182907	161404	207936	250850	193433	131612	222548	392524
O75431	0.996642	0.716762	516083	386481	379767	435633	596931	636935	476157	515724	353663	727132	285387	435934	266801	300379	259933	647615	213305	147386	641738	363420	499479	541176	786815	596401	364752	436238	146316	412409	397674	880697	230789	341145	463381	715550	629413	516368	604818	260553	355670	551174
O75436	0.193432	0.44043	952018	916867	929261	1078825	879272	1.26179e+06	852436	1.07486e+06	1.10843e+06	1.12779e+06	1.12074e+06	972688	1.08473e+06	1086191	929426	1.24596e+06	1.01962e+06	1.0475e+06	1.08666e+06	1.04844e+06	1.13488e+06	1.02613e+06	935873	1.30491e+06	1.55818e+06	1.39285e+06	2.43924e+06	1.88238e+06	847081	1.33194e+06	1.77451e+06	1.44555e+06	1.35819e+06	1.34463e+06	843300	1.36708e+06	1347410	1.54163e+06	1.59226e+06	1.73458e+06
O75438	0.041871	2.7e-05	1049774	344974	261345	367159	382912	341875	322280	256276	216769	430397	272558	197910	251408	158765	239513	573472	291992	370746	237716	376284	884748	350712	634273	333480	291883	230240	352952	352728	321337	267686	291942	201986	400623	589657	485797	99317.2	259620	212249	154762	474226
O75439	0.0154433	0.216615	424251	465005	400654	440322	290770	799563	368916	153148	327384	446521	296027	515544	676170	441522	214170	510405	233136	241161	350148	237973	1.02973e+06	559033	1.21951e+06	1.54286e+06	400715	1.19067e+06	382089	600871	456899	1.1429e+06	397807	513518	1.1739e+06	1.19698e+06	1.05581e+06	493050	1.76565e+06	502307	391205	984952
O75475	0.0481081	0.982181	1.13576e+06	1.82183e+06	1.72154e+06	2157695	1.59875e+06	1.29043e+06	1.30928e+06	2322947	1.47431e+06	1.48521e+06	1.26358e+06	1.28911e+06	1.73552e+06	1.57485e+06	1.76673e+06	1060584	825805	1.5618e+06	1923776	1.36347e+06	1.01073e+06	721286	2.07779e+06	788514	1.70116e+06	1.19899e+06	224498	616466	523202	729510	1.18642e+06	405219	635025	973253	685289	678753	2.03377e+06	1.16769e+06	269815	1.00168e+06
O75477	6.65e-08	6.4e-08	336221	350790	307103	562065	510129	320553	412537	947698	297871	304751	593300	539284	6.34721e+06	337832	336247	391492	624042	598678	9292769	499482	219012	390618	415210	295397	7684955	381596	807783	284263	295699	593909	10748299	530228	610214	334014	209007	297819	578659	245933	264611	855085
O75489	0.539397	0.485723	3.67904e+06	2.58906e+06	2.36371e+06	2.64587e+06	3.08901e+06	2.80455e+06	2.2096e+06	1.8533e+06	2.46815e+06	2.33643e+06	2.0711e+06	1.995e+06	1.70683e+06	2.11253e+06	2195415	3.04599e+06	1977493	3138914	2546036	2434060	4.75337e+06	2616089	3.7183e+06	4197047	2.44796e+06	3.52648e+06	3.02846e+06	2.39896e+06	2.44261e+06	2440493	2130965	2162669	2.0168e+06	4.40489e+06	2.67425e+06	3272620	3.71945e+06	1.69531e+06	1.37713e+06	3706816
O75494	0.00260669	8.36e-09	765553	1.03376e+06	1.11981e+06	691256	636620	533221	777290	614939	925320	683692	885045	940954	1023606	975841	982378	342497	497956	677922	13176007	400638	1180822	880719	3.37228e+06	1.42561e+06	881590	1.96761e+06	388083	495107	1.09216e+06	1.28368e+06	858870	992194	857947	1.50006e+06	1.40089e+06	782834	2.65853e+06	1.30803e+06	1.03158e+06	1.31507e+06
O75521	0.915381	0.809579	1.08511e+06	829112	761694	949088	754948	844786	793429	563824	576300	568718	612777	747792	552861	506291	751132	836467	701805	314296	707700	587921	795085	609187	1339909	910746	672917	1.0843e+06	360843	813454	800750	944025	453078	826334	516319	1.41303e+06	1.06416e+06	357342	527209	143703	506006	1.04254e+06
O75531	0.276676	0.00500597	3619199	1.50619e+06	1.79403e+06	2.38856e+06	3.75559e+06	1.77846e+06	2.02293e+06	2214029	1869841	1.72202e+06	1.9692e+06	1.70797e+06	1.87238e+06	2228095	2.49488e+06	3.26673e+06	1.59889e+06	2.78343e+06	2.05861e+06	2.13482e+06	2.05594e+06	1.27358e+06	4850511	1.23967e+06	2481301	2994702	607826	2.46665e+06	1.97498e+06	1.69982e+06	2.28715e+06	1.59252e+06	1.86776e+06	2990475	2.87063e+06	1.36785e+06	3822489	1159012	2.0739e+06	2.44809e+06
O75533	0.15192	0.151888	1033516	1.53394e+06	1.60429e+06	943234	1.10591e+06	856026	1.53914e+06	1.41262e+06	1.35977e+06	1.56323e+06	1.35157e+06	1.4349e+06	1.68476e+06	1.34072e+06	1.31186e+06	610104	876918	956372	1453327	816644	1.61923e+06	1.68188e+06	3.95554e+06	2.70584e+06	1.26219e+06	2.90668e+06	1.05696e+06	595522	1.8373e+06	1.55178e+06	995674	2199129	1.77932e+06	1.71975e+06	2.32878e+06	1.25454e+06	3.59165e+06	4866576	2.04464e+06	3006879
O75534	0.125805	0.319295	208530	262071	255764	169228	171891	187395	150810	258424	274376	162837	335955	382093	194271	299900	252474	215951	200488	263663	297826	197318	331312	373247	1.09417e+06	543219	465822	644714	684797	283953	753113	450516	389784	602622	582707	191733	355544	565139	1.33423e+06	680444	863038	1.119e+06
O75569	0.0437507	0.75103	330893	403460	467551	675088	473136	529753	455715	475402	532999	442928	479922	495151	468202	596151	410347	540584	296289	424472	466029	576700	561018	511279	1.08976e+06	583449	528549	1.0713e+06	803820	1.02856e+06	659751	1.19123e+06	572895	662222	398438	615943	716583	522560	566594	988113	832948	675063
O75592	0.144823	0.228739	93385	94603	170224	120105	108590	76387	58511.3	84372.3	78652	104079	94754.9	147664	149109	84474.9	69830.1	58621.5	88606.8	100308	116102	110428	57978.8	61332.6	130628	100090	131991	133426	130467	102210	89146.7	47725.2	101055	105732	100517	38833.3	66253.1	61892	68512.2	79910.1	127186	106992
O75608	0.15531	0.511637	717414	698925	569726	667041	701828	1.00473e+06	1191352	719726	1.07625e+06	881487	752119	871480	474530	882867	648592	987616	767141	779522	619848	722422	1.50893e+06	1.9485e+06	898164	3425089	1.00074e+06	3.05784e+06	4.31655e+06	2.6829e+06	2.08139e+06	2.22342e+06	749977	953851	1383793	2.72087e+06	1.37782e+06	1.5253e+06	1553582	2.8351e+06	737381	1.70482e+06
O75643	0.0620544	0.907912	840922	1.367e+06	1.18632e+06	1.41953e+06	1.00871e+06	1.15758e+06	1.2148e+06	860710	1.30767e+06	1.09481e+06	1.03573e+06	1.05348e+06	1.18628e+06	1.25085e+06	1.13535e+06	916586	791063	1.09807e+06	1.16125e+06	1.04316e+06	1349314	1.41457e+06	4.01878e+06	2.41384e+06	909457	2.33374e+06	898431	801540	1.63254e+06	1.25285e+06	832394	1.83504e+06	1.30449e+06	1.71389e+06	1.89479e+06	2.23808e+06	3443749	1.85866e+06	1.54773e+06	2.80575e+06
O75663	0.0326982	0.310525	152380	99218.9	65754	116614	94773.3	91429.3	73877.4	171954	99298.2	7412.99	245833	144981	80625.2	242329	105997	155060	124306	129104	143578	153128	140284	134619	520211	462009	280700	317373	289076	111942	558828	171499	372073	268786	213589	181131	90521	320794	762425	885049	491216	246024
O75694	0.00864207	0.480733	721191	514904	430037	593066	559727	634081	525624	621375	425934	512660	472709	526407	330855	511639	528328	582448	249215	499320	548976	437910	709584	525670	992394	784188	335038	700716	511634	352845	589888	720706	320920	644229	671440	782207	692713	668509	1.64266e+06	386534	290334	1.12735e+06
O75695	2.7e-07	0.219566	888914	613358	634849	895130	473571	717211	594468	721934	698702	568492	666469	622311	691381	678243	745860	880918	907914	1.0742e+06	698375	732070	544480	571703	254909	374236	509503	449105	2.08398e+06	589865	416242	480722	511391	571701	633462	574311	380451	423659	434012	365874	304750	373032
O75718	0.411444	0.991608	141883	82848.7	127106	111751	115086	74738.4	86409.8	120031	97400.1	105975	150266	81450.5	82216.2	72796.3	122069	91641.9	107938	55169.6	104634	100043	255311	222453	274148	250988	69001	359023	324015	231369	528490	297766	68259.1	285516	445403	201864	337818	227095	235949	432084	355858	234442
O75746	0.30599	0.020639	1.42423e+06	892722	744409	1.11137e+06	1.00699e+06	754000	789157	641840	554425	1.13471e+06	565319	815689	668512	703290	811000	850356	688854	756676	582397	562697	626270	562295	191157	643883	789044	899149	438808	496203	646639	833985	433378	463814	526158	771133	1.32307e+06	596711	872538	623216	362636	735533
O75821	0.108525	0.0347213	1.1795e+06	558318	741576	735617	287953	668828	516065	481749	523786	715694	673082	430961	553815	477677	401674	468748	600729	520433	774758	716848	631666	740172	900487	973379	890063	1.21085e+06	591740	976353	565770	1.20049e+06	934508	802173	1.0076e+06	481989	586051	1.61192e+06	1.51413e+06	1.58755e+06	1.90863e+06	1.6507e+06
O75828	7.31e-08	0.923132	538797	542405	549960	653232	812010	763190	728856	661615	1.01255e+06	1.09903e+06	1.02476e+06	1.19095e+06	829787	991570	790034	1282647	1.01836e+06	870789	415371	867494	993015	886177	1.2419e+06	653363	1.76668e+06	1.35869e+06	1.02191e+06	1.67343e+06	957726	4626831	1.06083e+06	407554	1341972	942243	559698	443015	14815248	968750	687858	1.80881e+06
O75832	0.498844	0.0327108	144153	167722	178763	168879	205275	226787	211210	286768	308024	195504	244150	317963	309783	229357	151847	260675	414393	517315	153575	354334	158999	329702	200830	407455	114828	169138	566492	411960	251024	299521	252826	280731	237671	190089	298234	343095	176413	478074	327957	477578
O75843	0.00428654	0.000281007	575328	100239	93369.3	187578	157949	366115	83614.4	96971	136836	331272	100774	148613	207499	105057	76494	444090	90707.9	75917.1	226926	82772.2	160370	245463	764156	243663	239154	188604	630030	343596	289300	222295	185258	331913	172381	198917	148189	467623	387368	616137	202113	91986.5
O75844	0.879339	0.801343	1.11273e+06	904602	812456	867511	894434	1.01253e+06	838165	650096	728700	837749	587713	884700	757985	636442	709879	576593	514184	688020	592977	722048	1.5619e+06	1.02782e+06	1.83555e+06	2.04335e+06	800242	1.737e+06	1345661	902366	1.50674e+06	2.18811e+06	436668	1.72492e+06	1.91615e+06	3108661	2.64064e+06	893101	2609416	1.63525e+06	1.94559e+06	1.85014e+06
O75874	1.9e-06	0.432903	587664	728070	759913	799260	972367	1.45405e+06	995576	877619	1.02022e+06	1.15819e+06	1259018	1.68742e+06	704721	1.1882e+06	1069483	1.41347e+06	2.06623e+06	1.38755e+06	566520	1.365e+06	2.12932e+06	2.71422e+06	1.52181e+06	1.87636e+06	2051917	4.08179e+06	1.32618e+06	2.78076e+06	3731960	13510428	1.74999e+06	3.15959e+06	2.06763e+06	2724145	1304338	989046	2.2798e+06	5665318	2.23194e+06	1.96333e+06
O75886	0.087398	0.010991	274735	193013	205316	362739	618155	337232	279828	239714	276663	458691	239652	307834	264695	266474	188966	340074	251883	270900	412585	500549	225578	282397	383762	327274	293738	394281	753442	572766	291228	411421	418923	278338	336850	198895	233707	459726	476024	668034	464258	335233
O75888	3.88e-05	0.307036	780495	708923	623689	1.31482e+06	510852	667377	294674	326271	623141	567235	162379	485322	929711	447395	626907	249144	333751	975086	174796	438408	329741	298744	62627.6	151114	265539	240552	1488925	114854	433255	78706.1	371751	282098	254230	574759	489655	166898	33157.3	83327.1	473115	200437
O75891	0.0116867	0.585024	340758	225453	273610	181842	274948	113974	159210	140469	130861	415641	287855	235471	186562	211315	190314	388870	305298	229879	222492	247649	256692	179041	143106	237982	913494	771542	82055	227605	374415	338315	230657	168955	522933	374029	287483	161694	538738	204371	381685	443648
O75915	0.982399	0.163046	10104117	5858741	9020741	7883664	6.64965e+06	9772591	5828215	12014396	5260302	4705636	6623551	5.5434e+06	8674131	6279421	6.35537e+06	7459077	7396240	5.60199e+06	9548351	6.72179e+06	5.68139e+06	5.34497e+06	3.29966e+06	2.79892e+06	6.76267e+06	3.07192e+06	7522782	4890245	4.9669e+06	2.41163e+06	6.3722e+06	6552062	7.70957e+06	6999439	5867632	8716308	4508028	4674488	4.01937e+06	1.51485e+06
O75923	0.000119947	0.0848155	3.68154e+06	2.5265e+06	2206978	3623474	4099414	1.504e+06	2.06571e+06	1.73384e+06	1.86486e+06	2.29371e+06	1.26357e+06	1.756e+06	1.93787e+06	3.48221e+06	2.25259e+06	2.07673e+06	2331803	3.48714e+06	1383778	2.85182e+06	1.25148e+06	2.27781e+06	477016	1.09412e+06	1.75525e+06	882092	5036874	1.37168e+06	869848	795532	1.18269e+06	778833	2.17294e+06	1.16775e+06	179827	1.5443e+06	995321	1308286	1.03921e+06	225383
O75934	8.16e-06	0.28007	182929	181230	137083	203138	214035	213082	213071	102380	188605	380929	198498	189339	262152	219656	133420	17575.8	116761	153389	272604	226556	172764	910579	416069	277988	201058	282635	109871	270834	192282	231093	192173	195576	229607	252863	251188	142301	288153	221826	248958	405548
O75935	0.0247721	0.000140427	664211	531137	342321	785094	623997	474797	587250	521775	367223	1.6145e+06	446313	315382	567470	230001	572587	428776	486456	622615	837815	451343	246035	768923	195815	226637	611320	219777	443535	538707	506714	471338	704400	280276	264657	265767	272620	206930	271538	334680	429666	568455
O75937	0.000122913	0.112194	220362	243083	198943	66029.6	300086	159317	341296	325672	456762	530028	356592	664892	492070	300312	338224	227066	592510	882678	318622	343534	445779	388321	2161122	627209	715382	1.10929e+06	392145	381864	502824	402776	372450	565892	615803	239636	554955	371902	1448618	919569	665009	650661
O75947	0.745433	0.806613	3109542	2906368	2.68447e+06	2.7904e+06	3694218	2.51002e+06	3.30289e+06	2.48446e+06	2227829	3.0882e+06	1.89865e+06	1.93347e+06	2595798	1667477	2.3094e+06	1.99201e+06	2.48575e+06	2.33212e+06	2.05932e+06	2.11527e+06	3.7975e+06	2.11242e+06	3.50689e+06	2378857	2.30508e+06	1.87882e+06	1.64495e+06	2.50783e+06	2.36573e+06	1.88651e+06	1928717	2304540	3.42141e+06	3.10926e+06	2.67849e+06	743011	2.75962e+06	1.08529e+06	2299438	3.96595e+06
O75955	8.49e-07	0.279784	3.7018e+06	3949066	3.71981e+06	6.41949e+06	5.03354e+06	4779404	4374736	6.87762e+06	4766629	5115651	5.05134e+06	3403988	4.77637e+06	4756597	3.59274e+06	6.06354e+06	4523701	4167120	4183513	5606267	2.71894e+06	2.54202e+06	5185125	4009004	5468859	1969373	19665818	3.28918e+06	4022732	5.13642e+06	5095860	5.53618e+06	3.19657e+06	5.1259e+06	4.52811e+06	3.1821e+06	4450050	1.98507e+06	1.74966e+06	2.94486e+06
O75962	0.00504994	8.73e-06	162052	1.34947e+06	460288	898268	107179	115304	105578	135170	83091.8	104413	114388	68637.4	111063	129096	301899	100488	81228.9	130173	580506	1.27087e+06	85424	886117	185271	443160	37984.4	537192	108606	672179	188686	92340.3	554944	137066	170179	94152.4	245014	633313	50278.9	408223	138890	147167
O75964	0.241295	5.31e-06	6942130	1.74749e+06	1.32105e+06	3500797	1.94109e+06	1393369	1.36275e+06	1.33516e+06	849203	1.85131e+06	1.12537e+06	794949	1.0714e+06	774505	1.45618e+06	2.89856e+06	858525	1.24409e+06	1.44327e+06	948436	1.45341e+06	944372	1813986	710255	1.41916e+06	563026	1.68228e+06	1.39337e+06	1073667	1.17393e+06	1.16915e+06	730357	841464	2.74834e+06	1.37322e+06	527109	1.66724e+06	396038	834059	1.7581e+06
O75976	1.49e-06	6.9e-05	176344	152819	142716	135856	86300.2	203253	69483.7	127521	33697.8	491597	74178.9	98107.5	179839	98865.4	123918	138777	88958.9	188478	101463	39668.3	336936	1.69096e+06	424119	383847	280975	395896	184577	203135	940884	3.99982e+06	105318	367555	8846506	301102	283787	2514940	853336	1.83549e+06	606609	722949
O76003	0.4433	0.891508	94811.6	122352	180195	148276	132599	55900.7	115402	170197	233347	186038	190896	244387	175112	214338	166203	117186	172923	123551	85957.6	74446.3	341016	332098	1061253	810902	384169	630390	737790	80535.9	1.05511e+06	856773	350132	732245	621448	192860	291194	289776	877614	617896	588029	1.46089e+06
O76021	6.54e-05	0.674131	451381	722621	844912	750643	352324	864530	672230	779804	531465	829916	633757	544441	728281	504768	670852	517151	544481	570471	612822	511396	1.54599e+06	1.66774e+06	1.30362e+06	1.64895e+06	698453	3.32742e+06	921697	418178	1.46942e+06	1.19904e+06	436253	1.79303e+06	3.0111e+06	1.43191e+06	2.51139e+06	1.73524e+06	3.39587e+06	1.91043e+06	1468344	7.75345e+06
O76024	0.456557	0.250269	2.1237e+06	1.59102e+06	2.40876e+06	2.72369e+06	1.98569e+06	1.47777e+06	1.65732e+06	1.88737e+06	1.62697e+06	1.27744e+06	1.50491e+06	1.38542e+06	1.29391e+06	1.56226e+06	2.08427e+06	1.60577e+06	1.06641e+06	2400873	1.70419e+06	1.35332e+06	698889	876163	272709	880641	1.37171e+06	471077	224196	814578	519790	514880	1.23426e+06	1.3079e+06	1.11538e+06	809433	1.78656e+06	1.666e+06	482581	942551	482910	1.20248e+06
O76031	0.409209	0.0163495	270073	234468	277924	171498	198958	354453	196241	123185	203170	314460	509173	352760	199866	226679	179662	218176	211885	286459	189994	144592	558635	450703	642802	857132	469731	875545	263050	484950	427900	857171	371636	897182	707506	481831	464734	856938	772078	628546	578138	1.13425e+06
O76071	0.0115027	0.650216	36884.3	8412.71	121200	34637.2	48268.2	66270.4	91468.7	122110	83325.8	85714.1	129142	70426.1	67394	67108.2	93426.4	52564	117015	114640	46668.9	74778.4	135416	139140	233090	178667	116455	154743	477518	103461	196773	249842	137136	100704	198606	91535.6	122900	147172	312474	350755	215876	337305
O76094	0.0850211	0.0348888	171212	213720	187488	283048	197599	206622	226816	287869	284492	303137	265198	268608	261766	296787	187423	188379	290038	202189	416668	254314	414678	747071	878752	735796	378884	939927	388714	441848	402386	1.04227e+06	468539	632464	922582	350097	550770	570460	960667	935710	1.34889e+06	1.00487e+06
O94766	0.347424	0.0699259	602498	210913	697187	458096	447871	153324	256630	244945	123765	619438	440763	471698	276895	380014	273134	149377	187560	193189	797917	114159	937069	673895	2.21034e+06	1.39429e+06	567462	1376318	985821	498100	706738	1.14908e+06	186815	171091	1.04055e+06	518502	1.20211e+06	805345	1.0067e+06	1.02486e+06	344744	1.38434e+06
O94776	0.198248	0.534486	740664	996552	807767	1.19548e+06	561317	703656	933517	592459	839999	629033	898431	647302	649653	881766	934105	1014164	725399	844422	731623	702361	594590	588298	1189905	715376	659439	1.31187e+06	996928	856572	517578	799459	756780	877873	893518	1.02288e+06	1.19743e+06	1278096	973293	1.01983e+06	931074	1.78734e+06
O94804	0.00109177	0.32689	188987	259824	229996	227208	279144	342017	282195	244133	303785	259572	188684	242074	320373	392691	190337	187219	318294	320549	207344	260638	426386	387485	134633	268519	405532	513545	1.19163e+06	331050	221794	399672	426923	268122	725654	347102	191552	580551	370193	413445	1.07747e+06	450656
O94826	0.181157	0.245848	1.62451e+06	1.14694e+06	1.48221e+06	1.19202e+06	736753	1.21126e+06	1.07307e+06	972390	760015	1.26653e+06	922320	788212	940642	945110	1.02306e+06	664888	878815	1.11047e+06	817439	753467	1885216	1.81056e+06	3.03627e+06	2957382	701467	1.99722e+06	481110	773318	865362	3243474	801459	1.38538e+06	2382389	1.96394e+06	2169370	1.68127e+06	1.87182e+06	1.24497e+06	828555	3.3535e+06
O94832	0.576791	0.473593	2.30018e+06	1.39194e+06	2.31637e+06	2.07458e+06	1.76047e+06	1.29165e+06	1.50293e+06	1.60426e+06	1.16914e+06	2301311	1350564	1.57976e+06	2.18071e+06	1.8243e+06	1.56521e+06	1.56752e+06	852480	1.48717e+06	2048016	1.79556e+06	1.15929e+06	617469	1.64281e+06	929039	1.14942e+06	928092	374225	1.38669e+06	2.30901e+06	1.80803e+06	2.05286e+06	1.48524e+06	568141	1.7334e+06	2.20271e+06	736493	935232	710781	1.16044e+06	1.27922e+06
O94855	0.0274799	0.256522	81269.8	132828	147757	174969	59595.1	206969	113709	50148.8	132832	221504	139000	134952	133642	151343	153441	250803	142425	165179	243031	129913	451054	299364	416991	337910	132084	693782	343893	307920	552116	350855	127043	425601	485149	275500	252845	240492	385485	999867	724706	338499
O94874	0.00447904	0.304067	476964	494943	517611	649660	292080	558497	545883	519155	414803	446331	434634	416883	537263	514122	511021	432245	388569	499725	513912	522502	738730	841040	1.45372e+06	1209393	597477	830826	611374	621909	1.14934e+06	767530	615612	879982	696743	860601	983882	807455	760869	633430	772320	614236
O94886	0.0703891	0.0014729	604552	789408	643705	513018	668705	966378	515697	530163	476629	604835	464596	498783	472160	524105	547556	870800	490841	614056	594280	521410	1.17587e+06	537710	1.47771e+06	1.34616e+06	592971	247800	1.42013e+06	350781	2255450	214338	353027	1.19034e+06	533784	1.31619e+06	1018791	788738	384082	1.17348e+06	700305	286368
O94888	0.00418278	0.000408374	48494.8	79615	148047	78070.5	86582.8	15187.9	55570.9	234696	65870.9	39517.2	212713	446347	97513.3	41892.8	81590	34819.8	124847	104856	265617	83346.7	79025.6	120761	297406	207600	109618	159386	249078	177450	74517.4	106171	69505.2	141861	99552.8	71585	85480.1	313147	174586	243447	123024	479216
O94901	0.381248	0.0218986	1.42864e+06	1.00842e+06	985783	662004	1.75466e+06	578267	695987	882622	782870	941447	747022	887984	830850	1.2035e+06	892193	1.04084e+06	512965	629535	890539	860656	554986	494702	641372	673115	751375	366783	160741	265315	549994	274455	477205	661418	291474	726634	950415	511496	1.19506e+06	729736	1219281	1.02658e+06
O94903	0.151711	0.448695	307367	174522	222014	201822	295709	151547	199954	306733	345592	236789	262959	357154	556749	360305	219720	400394	470306	280527	335271	368557	273087	210177	374339	194543	438008	632057	444443	294315	454199	649669	205088	489498	352855	269452	117596	255495	367615	283914	280298	747471
O94905	0.00204277	0.0826931	6.33041e+06	4.59214e+06	4.85677e+06	5857023	6.18302e+06	4888386	4356502	6068514	3.74652e+06	4756902	3.965e+06	4.3151e+06	4266173	3.74298e+06	4199290	5.10697e+06	3.43436e+06	4.10162e+06	4388206	4584512	3.64648e+06	2.7906e+06	8454783	2.14201e+06	5.961e+06	5112401	4.09537e+06	3.63458e+06	8563558	4200994	3.76828e+06	3910396	4.8343e+06	4.66588e+06	2865471	1.9194e+06	10653346	2.19999e+06	1875950	13909879
O94906	0.276466	0.601322	522404	574464	672399	655938	499973	538586	639665	443795	501762	557454	479166	484432	535553	520609	529169	344352	589762	674428	625400	387844	898225	914060	1.86699e+06	1.18931e+06	555965	1.27197e+06	642201	534713	783622	2109266	445201	975164	780264	885881	964761	1.36648e+06	1.30391e+06	1573224	921773	1545111
O94915	0.207006	0.55018	219912	160996	199585	185278	179109	162864	127151	234707	181772	245361	104180	133888	189293	203318	170256	206939	234431	243375	222574	193012	160227	148224	210939	144410	153761	121840	267588	258082	210942	107835	180935	184271	134684	100051	57884.2	263336	122137	275693	128430	101061
O94919	0.315806	0.232362	2.92398e+06	2.16146e+06	1.7803e+06	3.08201e+06	2.90352e+06	1.64089e+06	2.14197e+06	1.86801e+06	1.5085e+06	2.50308e+06	1.58841e+06	1.76816e+06	2071797	2.54104e+06	1.98591e+06	2.03438e+06	2.30064e+06	2.35838e+06	1.78078e+06	2.05645e+06	1.55764e+06	3513535	1.44931e+06	2.56449e+06	1.65176e+06	691454	539354	2090351	1.39855e+06	2.73737e+06	1.49541e+06	768023	2.28204e+06	1.16384e+06	2.05258e+06	2.46167e+06	875598	1.0317e+06	1.26845e+06	830601
O94925	3.17e-07	0.360314	891487	1.06806e+06	743527	792038	674117	912888	757048	493786	554356	525785	1.01048e+06	763472	806944	484073	1.04258e+06	576411	374232	391489	778742	437388	1.38643e+06	1.81928e+06	3.74961e+06	960510	562619	748936	716399	4022944	2.55545e+06	302251	718976	531990	1.3895e+06	686467	14276448	752112	226802	868106	442425	243154
O94927	0.157857	0.045517	1.09015e+06	1749279	1.01785e+06	1.59061e+06	1.23712e+06	2.02762e+06	1.29919e+06	1.35325e+06	3.54558e+06	778279	1.88563e+06	939401	2.791e+06	1.54632e+06	1.02645e+06	2.24748e+06	3.01105e+06	1.91704e+06	1.44078e+06	3.30411e+06	1.16409e+06	964709	2.2821e+06	1.44796e+06	2257442	1.40284e+06	1.86201e+06	2.88531e+06	1.10756e+06	1.5127e+06	2756052	519600	1.23841e+06	2.54406e+06	1.59846e+06	1.28589e+06	935665	759434	588037	1.0773e+06
O94973	0.0137174	0.910099	1125428	1.17314e+06	907567	1.45692e+06	1.82361e+06	1.52919e+06	1.55049e+06	1.06572e+06	1.39017e+06	1.35485e+06	867032	1.38151e+06	1.02784e+06	1.36389e+06	1176111	1689737	1.60519e+06	1.02647e+06	1.29088e+06	1.47546e+06	1.06165e+06	1.42548e+06	2.07841e+06	1.09507e+06	1.178e+06	911894	1.1267e+06	2.05451e+06	706101	735334	943472	775166	1.08777e+06	1870895	943302	1.71306e+06	654458	1.09652e+06	1.22702e+06	836593
O94979	0.571327	0.114376	1.27411e+06	1.12928e+06	1.0118e+06	1282292	1.74503e+06	1.743e+06	2.17778e+06	1.08081e+06	2159202	2.35682e+06	1.53753e+06	2.79668e+06	2.17455e+06	1.48777e+06	1222468	1.99698e+06	2528205	1.34128e+06	1.40678e+06	3.33273e+06	4.63725e+06	2.25973e+06	2.63317e+06	3783969	2.25494e+06	3.91189e+06	3348692	2491028	3165571	3043028	1.687e+06	2.67195e+06	4901555	1.6808e+06	1.7975e+06	4.12819e+06	2864062	4.09598e+06	4.30661e+06	3.25831e+06
O95070	0.00751316	0.486691	816217	632521	493876	496153	231884	402506	792326	372360	754783	522609	662174	585567	577969	653461	210629	670133	294526	269866	480190	317666	475625	491950	1.07798e+06	525958	297006	387563	395775	299161	833895	277511	293968	367309	349210	454749	550638	314650	276726	623425	712492	604868
O95071	0.471751	5.02e-07	89213.5	61468.4	46076.7	47889.4	37437.2	65333.9	47125.6	47380.5	34847.6	33089.9	44008.6	318500	8814.04	28285.4	47114.9	35824.7	83755.4	72412.3	71416.3	43979.9	86174.1	121620	176483	170924	50793.3	164345	109534	47077.3	131159	140738	33282.6	101526	89573.3	136209	128170	172892	153214	162868	112394	264881
O95104	0.00132676	0.934968	477357	374463	416530	273311	233892	387693	269696	377770	325044	304545	385578	296173	359831	304156	292237	280969	168485	385693	443161	320252	408366	302082	881490	433784	297954	387412	342542	378523	474724	321797	298068	358416	318636	551712	729486	369935	463349	586394	313999	469952
O95139	0.049018	0.825534	1.08287e+06	799104	733802	260929	724913	326482	736860	296230	611274	920623	546593	678805	754128	443487	468565	638043	599718	452402	768574	598521	1365564	792404	2562554	1.4067e+06	1.19979e+06	1.6649e+06	1.31157e+06	546176	695627	1.22354e+06	489382	656390	937167	1269083	637885	529992	1.37792e+06	1.42919e+06	600448	1.85054e+06
O95140	0.0896055	0.96561	455985	308342	333522	377122	295735	251950	318529	240732	244694	325537	178032	229649	298266	294251	286804	371729	202995	402640	374042	395638	360330	431919	617037	471404	212080	364433	272764	233302	248784	561323	198109	178339	513985	551847	487437	384712	467508	250798	206833	616905
O95159	0.129804	0.000417615	542455	344388	306908	599113	457305	983948	1.43289e+06	178361	1.20468e+06	1.06494e+06	309469	297810	379960	282728	279037	1.46698e+06	548779	367171	424245	2404239	637423	568189	1737222	745614	291641	960462	452922	533042	568783	1.29733e+06	264187	437007	1.04956e+06	623055	994951	1.06836e+06	363935	603534	1.11696e+06	750044
O95163	0.0391129	0.0115731	1.04152e+06	97060.1	417654	79303.9	480816	215239	322214	173568	207779	251780	692447	477639	434435	390774	390988	91298.3	69311.3	96020.3	493060	128472	97363.4	144059	143182	108556	98973.1	170491	183041	113459	168632	163809	256964	98751.8	170599	91218.4	79296.1	176226	308518	150970	124898	246884
O95168	0.40162	0.0526409	1.47431e+06	1.16969e+06	771385	926092	1.13923e+06	860632	842062	625983	724674	896983	879858	812801	638262	773937	825942	1.41861e+06	1.16161e+06	977190	924167	941267	1645196	1.05359e+06	1.39647e+06	1.30791e+06	918483	1.07205e+06	1.20894e+06	868263	869407	920896	896949	801424	1040640	1.67711e+06	816416	1412827	1.3213e+06	692304	542300	1575717
O95169	0.149506	0.0177761	999507	677575	592088	840265	763705	725236	755676	1.0656e+06	451726	638023	981720	487520	752152	630477	703151	894980	1.52999e+06	855595	588594	665461	1.35992e+06	1.00149e+06	775082	785957	560542	824318	1.1209e+06	630843	607306	682405	504301	742360	666188	1.36857e+06	593133	889620	534092	355700	733224	1.08175e+06
O95182	0.0973957	0.400783	883525	872548	659845	320870	942417	302570	640675	430793	518917	551470	611042	726636	473273	463126	591039	388331	403906	678836	607196	344682	1.64029e+06	789788	1.23289e+06	1.55189e+06	566519	1.10178e+06	110268	364875	765335	308571	521168	579482	691092	706629	668062	362120	766011	400368	472965	881353
O95197	0.000139598	0.00628366	3605575	3293888	2.81518e+06	5.21428e+06	3405088	4.06343e+06	5896919	2.98092e+06	3.82086e+06	3508509	3075503	3.84347e+06	3153265	3135934	3.20893e+06	4.66036e+06	2.75795e+06	4.94831e+06	3375043	3205467	2517227	4.41672e+06	3.87408e+06	4.00905e+06	3.33254e+06	2.50063e+06	12081705	2191743	4932150	4679204	1916895	2.55924e+06	4440035	3.11251e+06	4836784	6.60527e+06	4350534	3.40949e+06	5.12058e+06	3569986
O95202	0.0985762	0.343493	971248	948958	1.07357e+06	1.00699e+06	775709	1.23513e+06	863240	691857	604630	1.16534e+06	710518	842161	792760	776951	727953	635989	690476	807221	924016	598207	2.61395e+06	1.62491e+06	2.16334e+06	1.53084e+06	577870	1.768e+06	743621	1.23835e+06	1.02802e+06	4.29775e+06	411067	1.3397e+06	2.15105e+06	2511627	1.44784e+06	1.08941e+06	2.44076e+06	1.49462e+06	773144	2.4156e+06
O95218	0.0754711	0.32133	96801.9	53775.8	83547	95036.9	64504.3	102123	111242	112417	104140	162170	95529.2	141877	116736	120026	36733.4	41919.2	35271.7	116550	198496	119617	50910.2	259561	490867	515168	161276	153115	67600.7	447631	269735	209037	164672	319801	61996.5	115888	146408	241530	799905	461177	299330	391522
O95219	0.0231992	0.0138737	126896	89140.9	118560	82285.1	115942	116885	72355.5	89137.3	120610	78229.1	132774	180382	101308	129736	113438	247688	197340	250328	158973	144340	142972	121083	446679	240115	290371	150552	228360	470368	188658	128237	207480	225045	200506	134066	99950.7	330090	139395	265135	181551	80623.4
O95232	0.0314927	0.778603	137434	291710	190245	361342	123117	311012	263345	252789	231152	153197	191816	331137	273340	188662	155858	69041.5	305037	257377	372682	154576	487852	434736	1.44848e+06	827585	375218	804296	625163	328509	344034	485230	191110	613142	501492	565184	557244	771408	1.062e+06	582075	422310	712553
O95248	7.84e-05	0.192056	143811	395327	178697	214892	97225.4	283624	152105	535486	337067	114222	249044	164007	391208	283782	64686	336422	135561	245494	100815	65398	371636	239644	214878	159329	162491	278929	119985	930070	393098	168469	744501	310281	299172	322046	146304	138643	177934	181582	203807	101168
O95249	0.0234331	0.292741	333538	113045	332723	264638	238272	145616	275885	98622.7	71161.6	223728	168281	120216	88200.1	224070	274377	173357	73150.4	303157	232789	197037	424826	595668	850840	412238	167455	513602	256576	250752	305703	993856	194020	469078	400015	368166	309927	463113	506317	330505	293905	545858
O95292	0.275185	0.623107	2969242	2.71937e+06	3.31153e+06	3.00339e+06	1943963	2.37335e+06	2893447	1.87436e+06	2.02833e+06	2.38051e+06	2050659	2.2606e+06	1.28757e+06	2099429	2.36528e+06	2.42926e+06	1.29763e+06	2402283	2.95715e+06	1.57002e+06	1.57359e+06	4460224	5.14393e+06	4943251	1970918	1.97812e+06	790014	2.44197e+06	4895614	5672354	2268157	3.19498e+06	3.94596e+06	2.90976e+06	4.43369e+06	3.37937e+06	2.10314e+06	5009294	4.12804e+06	4.69685e+06
O95295	0.171136	3.2e-09	288703	281393	280462	808530	343697	405208	476240	328066	280463	67338792	324622	237389	665438	228255	237779	417231	1.12758e+06	632668	251176	435921	319717	470971	351615	310156	266699	465043	571706	781229	470395	385096	476738	319132	347376	473698	333930	533288	512721	441330	517892	617481
O95298	0.001228	7.03e-05	1390505	321675	249014	790541	370025	279801	217169	549518	334648	413930	235318	195183	455126	221903	242250	402950	244368	303724	547944	629859	640940	455965	459308	479187	223115	383581	489104	284653	301730	502362	218368	256308	370993	518668	324613	1.19241e+06	274099	211819	464708	808102
O95299	0.132527	0.664871	1.69354e+06	1.35786e+06	984232	1.22583e+06	1.59294e+06	1.17473e+06	1.23053e+06	800727	848371	1.26641e+06	1.01365e+06	1.1508e+06	875043	930357	1059813	1.74774e+06	657584	750022	1220986	1419571	2.25793e+06	1785526	2.1366e+06	2.24703e+06	832426	1.77833e+06	1.11228e+06	1.23605e+06	1.25526e+06	1336747	716004	1.04226e+06	1.3625e+06	1.97667e+06	1.10752e+06	2128647	1.9045e+06	935170	1054636	1.70235e+06
O95302	0.127846	0.00390908	634138	696526	678281	639004	596703	722647	490768	638029	858668	430249	826770	548363	436728	471578	612298	1.26308e+06	513005	592942	695366	1.15814e+06	608278	809110	1.33197e+06	852752	561213	1.87292e+06	521674	1.01453e+06	1.87106e+06	597270	468345	1.15815e+06	1.50315e+06	585361	949288	1.61314e+06	904000	2.21188e+06	1.68523e+06	1257608
O95319	4.79e-05	0.638034	168676	103527	96686.7	118974	142387	143231	135757	147304	236457	89396.9	202422	282327	195058	215051	120767	229900	171382	237375	167241	212580	216783	172935	136272	226962	167243	206670	845849	441943	210366	69284.6	285460	74832.9	240763	114655	139052	107151	105569	315855	65289.9	160372
O95336	0.0812717	0.558809	824526	556909	491076	776599	882763	628508	778070	972813	797175	726625	1.02805e+06	965127	607610	862389	828063	971367	694480	845153	451719	577912	1.15297e+06	321245	1.62533e+06	794165	1.80342e+06	455657	2040402	1.13461e+06	2.20362e+06	524918	1081458	573806	481313	1.07235e+06	693996	183598	589223	588863	235526	1.51006e+06
O95340	0.00197512	0.874801	206653	161601	249337	357323	308716	379942	301056	487457	548726	434693	274488	365989	521884	440086	399310	373835	583718	516786	263915	304313	178845	377055	1.05794e+06	324246	517490	248091	842582	1.5049e+06	581420	958817	546871	623845	439368	94092.5	292226	2.3906e+06	356590	883296	1.0456e+06	364033
O95352	1.01e-07	0.229472	180840	212817	196043	130099	225931	253214	187629	288280	186735	225124	260642	252183	263708	304564	188791	268475	400016	379996	165124	135740	343171	319487	196483	214342	426265	340937	2.29559e+06	434780	284272	337301	396723	263564	548681	364050	168793	345442	314959	602192	329336	305391
O95359	0.411582	0.0696132	43017.8	34856.9	39512.6	68787.8	61419.3	22662.4	15582.8	17304.8	28365	68341	26993.5	15443.5	73282.5	19643.4	19625.9	14600.6	45491.1	50093.8	33092.7	8388.44	42045.4	55946	22354.7	106107	67163	57390.8	2.16317	118082	104308	72499.8	42143.8	46051.6	25058.3	32847.8	47855.3	73592.1	100523	19471.2	56513	106757
O95363	0.318684	0.702522	267080	250582	181141	244963	186172	12468.2	174832	137952	237473	219030	181286	175318	150639	173206	192414	253562	365633	134869	112125	79594.5	400281	471198	674148	360326	157268	597638	94670.8	161473	164193	310210	69303.8	217723	293020	342641	329712	172434	397906	359515	232008	230291
O95372	0.685799	0.14562	221853	260873	203258	229576	305965	217137	197607	195297	314181	260248	393591	370761	211646	396179	326076	321394	272334	282725	251480	277208	847754	691944	1.07148e+06	1.01462e+06	547996	859141	1.52667e+06	715983	1.26328e+06	1381659	760366	855450	362654	848733	1.07044e+06	397378	1204903	1.86182e+06	858013	1.15053e+06
O95373	0.382986	0.00283651	402635	291785	323598	410196	317201	357445	445933	317160	454231	704118	741689	679778	275616	1.07774e+06	363501	395272	401380	337502	186018	739071	518260	944012	1.49534e+06	1.54335e+06	682451	1.2211e+06	1.72509e+06	1.15778e+06	978665	1.53005e+06	998359	965120	1.55284e+06	924935	670561	1.28622e+06	557217	1.68855e+06	1.81977e+06	1326048
O95400	1.55e-07	5.13e-09	248990	326101	286508	432839	661362	329718	291746	173533	259616	675841	257799	186570	442059	239822	242376	13898358	175633	125988	524031	371745	274005	549388	1.49439e+06	785160	5.09993e+06	572308	992767	347930	437268	391500	241432	475268	504224	482174	522738	760281	737345	605528	576776	917794
O95425	0.000814751	0.117474	337789	421330	463255	555116	240026	360113	316666	318414	375320	285477	360792	363367	289612	377012	444966	288660	261604	380161	548704	301899	297438	266439	360532	208086	318110	235634	399734	383598	329391	161861	200854	755888	260486	294449	873760	381598	331050	320862	717388	432701
O95433	0.00478465	7.89e-05	187091	232861	241418	173225	317127	238922	239721	303526	290747	320622	274575	503838	221616	285082	227798	322659	717966	361682	221905	231332	497010	616086	813033	583946	521451	1158397	1.17791e+06	497349	818827	1.6246e+06	538967	541044	638848	283546	398837	736126	730910	2.22599e+06	1.1926e+06	1.61366e+06
O95436	0.000167879	0.0356931	932091	1.19844e+06	2092430	531562	1.24365e+06	989835	1183897	537363	1142298	920439	902125	1.1332e+06	421372	1.03624e+06	772398	1.35401e+06	476791	520530	1.09514e+06	481073	5.13357e+06	3.08388e+06	10421652	2331589	651647	921835	127699	6090152	2.39341e+06	213828	1.02658e+06	212219	14891850	1.10602e+06	7578709	1.58678e+06	277716	2.28845e+06	236454	30844.2
O95466	3.18e-08	0.00497345	213805	311318	140829	202615	178265	223968	226816	180476	192734	154297	251543	213810	220873	211715	238739	408577	211598	196624	230018	272974	348935	299970	127587	315654	277359	369328	2.86398e+06	260204	197388	227813	254246	219593	633531	192434	153125	375982	228829	274291	197917	193061
O95470	0.382704	0.15448	667261	482886	484860	475524	400303	452851	466803	252436	261298	660614	469868	517528	363366	334185	404816	259751	299504	323637	494079	311447	1.34527e+06	1.29032e+06	965737	1.40566e+06	485037	1.5054e+06	561433	369675	1.08711e+06	2.06567e+06	370601	1.35357e+06	1827869	608225	1.11546e+06	1.50099e+06	1.22292e+06	1.29359e+06	2469303	1.53351e+06
O95477	3.09e-05	0.00020627	46031.8	42340.6	57915.3	105675	26146.2	64720.8	48304.5	69520.9	26378.3	80664.6	29422.1	26115.7	89654.5	58251.4	41796.1	31317.9	215233	100823	53229.9	68582.4	48650	195657	44683.5	57812	23537.4	96361.4	316004	9623.96	35176.9	21117.3	39885.1	34600.5	122656	52013	47130.5	37443.2	89634.1	16177.6	53272.4	64522
O95479	0.0966883	0.0662162	882029	758644	612448	943314	769861	859494	635197	831304	761863	607932	814217	924095	531434	784162	941845	943606	874250	908965	591894	779197	761663	750134	1.32349e+06	454027	777321	654269	1.35568e+06	601252	1.43543e+06	646263	702055	566077	637256	977405	780711	983299	315332	1.18105e+06	610514	390486
O95487	0.00157978	0.818351	408158	342778	266574	353020	533057	381916	239961	228194	331122	252691	373247	501718	305914	414095	382720	109390	127323	231266	227315	270310	376207	623978	384529	426990	347968	361322	429388	261184	581488	335586	481767	317370	546058	297811	217525	310126	526905	1031861	224352	337064
O95563	0.00148828	0.00840636	1.58049e+06	908164	780512	1.05304e+06	701918	1.57559e+06	903188	651777	597812	655231	799461	697515	966049	695319	707357	790991	257524	345190	610046	642230	1595329	839449	515425	2.70266e+06	374018	439726	815249	3470469	1528914	951134	652878	653334	567436	2217769	1.66348e+06	771167	228312	641798	217851	608537
O95571	0.0820809	0.213893	783809	1.24363e+06	864663	1.08748e+06	951151	2.00379e+06	1.67037e+06	705933	1140421	1.1577e+06	703712	1.52352e+06	579503	873878	809924	1441633	673259	471287	1.16976e+06	614667	1.35831e+06	1976758	976494	724502	819633	753190	1.45915e+06	1.06308e+06	1.44653e+06	1.83173e+06	565231	1.7769e+06	787435	1.23888e+06	883077	2.60731e+06	2.28916e+06	829987	1301380	1.0186e+06
O95573	0.13806	0.602097	1.19755e+06	1.2348e+06	1.43126e+06	1.73122e+06	1.3644e+06	1.76595e+06	1.21172e+06	1.02172e+06	885696	1.31151e+06	933378	1210444	1545181	988744	1.21298e+06	1.17879e+06	659572	982104	1.17653e+06	871735	976345	2.12263e+06	1.24555e+06	853043	846262	1.56938e+06	1.55747e+06	945196	1.15049e+06	2128650	731210	2110914	1.92772e+06	1.16369e+06	1.20815e+06	1.61157e+06	1.78874e+06	929435	1.81386e+06	1.47454e+06
O95630	0.00587903	0.0209747	288890	235386	120680	183073	611205	178792	637789	667225	90831.6	947910	188251	526233	541587	633366	533939	205471	34224.7	149111	113497	221956	399827	682926	1.31522e+06	424851	167682	1.01006e+06	313811	196393	432365	400279	581131	436157	846251	316295	261036	276048	340821	435770	542124	574322
O95671	1.17e-06	4.09e-07	129148	427929	351189	91041.7	157342	337417	71455.4	200421	293263	95706.3	129311	1.93911e+06	3.09481e+06	167629	304682	227574	567038	86618.3	243356	163843	196542	160616	1.36059e+06	1.54763e+06	3.10186e+06	253332	279617	190456	221187	144447	371872	171076	244741	105433	545956	115379	80634.3	211515	299648	332582
O95674	0.000265305	0.237317	812775	1.0523e+06	869941	988931	1150810	813112	677010	991010	756324	882585	652124	1.00858e+06	1.18372e+06	717639	851920	681123	605316	652553	772835	1.1327e+06	702076	732174	742587	482293	1.01804e+06	740687	1.81248e+06	763395	925114	402471	609040	492200	516050	943573	544333	761345	656734	567447	839110	583773
O95721	0.657754	0.93111	253449	355347	405570	184537	198816	171433	187028	317671	194705	306397	234601	259160	320951	223306	289524	81066.1	172557	207822	280237	93580.5	498703	296919	518584	366020	154256	297901	464892	126228	323648	336174	237606	573988	415084	168240	364088	170532	698177	459118	314098	321694
O95747	0.00326884	0.391991	434186	419756	462176	330970	658501	292223	596692	885843	790085	659659	718822	704089	678794	692814	514192	601365	1.18075e+06	1.02425e+06	471150	631426	745478	559153	1.04318e+06	514904	1073679	1.04189e+06	2480359	533598	655170	835943	786872	952705	1.08203e+06	434402	408289	515603	1.66231e+06	1.31945e+06	1.05963e+06	1.11222e+06
O95757	1.57e-06	3.61e-06	433638	254218	607360	695890	122305	967291	196189	857622	208889	157490	2.8814e+06	359834	283780	167260	162321	227852	90463	153141	906736	88152	333577	598527	562315	471649	568005	779190	917162	616356	374935	456303	2993788	385007	447162	398176	481406	800459	365635	415717	612370	1.67254e+06
O95758	0.59258	0.802698	226287	203905	289728	320776	180031	419992	218217	233625	315823	302982	312258	365327	223157	360948	362589	313250	157753	276303	385221	279543	516286	561978	926235	521947	521872	798947	922919	152137	587143	605257	302216	697003	756562	663084	476901	565873	708743	464967	645854	707373
O95777	3.74e-05	0.216967	208179	552563	590007	211529	110604	138922	100358	380361	346060	1.05888e+06	864652	1.39241e+06	1.10217e+06	38769.9	721634	613820	529247	593041	429862	1.11035e+06	449024	318484	1.08905e+06	777607	237782	205112	625425	764910	805875	217844	547074	667594	563328	518020	615154	834202	709927	2.44085e+06	695445	440480
O95782	0.0265452	0.193776	3.33374e+06	2375856	2629351	2612561	2.60029e+06	2.71081e+06	2.53737e+06	2.46982e+06	1.95061e+06	2.86855e+06	2.27513e+06	2319806	2.40102e+06	2737869	2.3758e+06	2501364	1.71417e+06	2.31466e+06	2.57484e+06	2.36764e+06	2186852	2.2893e+06	1.55775e+06	1.73749e+06	1.88052e+06	1.65964e+06	3.48051e+06	2.21956e+06	1609514	2.06145e+06	2.3711e+06	1.95357e+06	1.60261e+06	2.376e+06	2.08751e+06	1.81956e+06	2.46667e+06	1.6245e+06	1.90545e+06	1283275
O95786	2.15e-05	0.0211567	274266	119804	176140	159999	144971	155045	149290	168826	185616	150885	154210	216020	114252	145563	145412	174602	218673	144100	201082	147441	460374	134590	264849	586160	343559	495756	524764	243245	333236	1.39029e+06	322960	653868	379423	131887	244210	2.01271e+06	183305	205381	386978	556910
O95793	0.562858	0.298516	82680.9	99992.8	149236	216115	122402	185740	207838	140063	176615	208851	110076	193288	194057	108047	116855	37760.7	171825	146522	203792	123799	422940	966798	1.02855e+06	767627	104292	529116	1.90656	347338	511100	1157157	113189	697095	602730	344452	386447	632606	1.06365e+06	307408	845319	1.0121e+06
O95807	0.00611078	0.854867	56404.8	71871.6	81787.6	41884.3	69701.8	93236.1	71209.2	43744.9	50158.4	82220.8	44312.2	13147.2	27495.8	55475.6	46336.3	74519.5	82272.8	104584	79594.4	38610.9	36412.6	66854.3	55956.6	37565.1	31113.4	57081.7	164660	41869.8	51679.7	31077.4	23128.5	28002.1	76589	85041.4	75105.2	90479.1	59077.6	59385.1	89352.2	68511.1
O95810	1.31e-06	0.606863	7358984	16837446	16195810	10668667	6469896	10642414	13996479	18280094	21318436	13055707	10893297	11661397	19237824	19035634	17559832	10244019	9404167	21836052	16407141	13956983	1.14111e+06	2188210	1.57818e+06	1.81537e+06	11585324	1.56562e+06	221030	6.19473e+06	1.55307e+06	444931	19789160	673183	143825	1.95055e+06	289712	2.72261e+06	1285208	1.01226e+06	1.09897e+06	117594
O95816	0.00032815	0.000201573	1.65678e+06	1.3096e+06	1183713	1.26401e+06	1.38228e+06	1059000	1060494	918067	675426	1.0191e+06	3023926	1.10423e+06	2497014	833318	1.17683e+06	1.02213e+06	922477	968684	1.70053e+06	1.01467e+06	595972	407417	846591	765491	1.59362e+06	2.29374e+06	248842	776282	568138	2.54527e+06	1.21226e+06	636312	416435	646302	1.17587e+06	716999	716462	669821	616173	434628
O95817	0.148458	0.095749	540851	753536	905622	961099	606985	585232	643184	829181	635147	979471	490254	717928	550478	984187	1.02124e+06	558277	1.14143e+06	985355	827682	509171	979719	2.12771e+06	1383993	2655964	808557	1.1289e+06	151491	861352	1.16418e+06	776116	739216	750118	1.88466e+06	550971	860258	2.32661e+06	317062	1.02887e+06	1.65563e+06	1.15705e+06
O95819	0.00021075	0.172198	169640	184583	267798	222793	213649	168313	222874	323866	311876	256645	230285	248951	318615	296996	280291	275256	161981	222913	320624	178773	317385	293296	202521	237300	157065	225768	644762	299860	290021	261982	219469	438451	179572	211684	240498	237663	294678	311399	290438	259440
O95822	0.00798531	0.146781	273190	223225	201803	271609	226277	330221	152489	151963	165713	165084	115553	369448	166939	136532	248675	481803	95618.6	77078.4	333958	126521	372663	161246	197050	708813	213718	319397	153889	255104	144129	326234	118399	124350	252882	359794	229004	326054	177825	139276	28622.1	326879
O95831	0.150183	0.920002	3.97106e+06	3358751	3.82412e+06	3.09684e+06	3.76237e+06	3.68378e+06	3.05287e+06	2.63585e+06	2.48712e+06	3.56622e+06	2627491	3.34264e+06	2.50417e+06	3.01582e+06	3208696	4.16173e+06	2859055	1.96803e+06	2.93481e+06	2.64336e+06	6715658	3.32567e+06	7.35793e+06	8.14718e+06	2.40417e+06	4920709	1.2395e+06	3.59882e+06	3.0264e+06	4.43682e+06	1.96797e+06	3.83171e+06	2.7009e+06	7055277	6212263	3573046	7.00237e+06	3.0254e+06	4369808	2.80761e+06
O95833	0.000656407	0.492079	251072	327378	351001	238189	167720	93928.2	270018	470336	531490	214599	605445	377295	344441	497832	490346	618892	549168	492844	402197	616554	50828.3	171116	439522	76260.6	575693	41643.6	65856.9	127098	230050	45523.6	191676	156345	18506.5	55055.9	81736.9	21553.9	465700	855.569	148721	131289
O95834	0.571032	0.286014	369201	382580	352850	285082	342071	328498	248487	660628	473302	196470	394552	682843	581328	443412	380899	536175	688630	539526	398026	637001	322616	303633	442650	459237	985350	581263	603894	806963	358523	674101	653043	790345	438631	579273	488594	533098	544558	904345	439272	707884
O95857	0.0223853	0.997169	235129	167962	221992	404749	576111	196841	365175	135976	345717	327648	95383.6	269864	1.11957	219298	233863	468183	392699	150515	392483	281697	352161	867588	653498	253863	373081	119511	81616.2	612805	505266	741102	207500	247403	646016	360258	187645	894005	564574	1.54008e+06	626505	258770
O95858	0.0152094	0.000290807	731602	698651	625820	1.37606e+06	747771	1.79022e+06	669471	960473	683097	651912	884882	538652	745153	650656	772131	1.12865e+06	683404	1.00285e+06	606792	825492	225110	313752	185134	260973	412304	439874	214144	416091	308875	407637	656906	832795	348444	313486	300709	646896	196760	470942	362254	255590
O95861	5.53e-05	0.390983	164964	192017	169342	264895	157429	210348	208963	239492	191522	106965	241664	249984	126022	187726	185187	278355	265927	253802	155161	254503	286492	345284	796316	768139	349596	423722	212135	350511	501377	523125	205429	422796	435476	468520	280879	315852	351536	1554773	640617	322553
O95865	0.00039385	0.593644	3.47856e+06	3.31633e+06	3472554	4.60951e+06	4.87994e+06	3124658	4421108	5.13412e+06	4403420	4.58081e+06	4510038	3.93418e+06	4877647	4015944	4533766	4.76201e+06	5.99464e+06	5.15925e+06	3.96742e+06	4856890	1.3763e+06	1.20705e+06	2.28632e+06	1.053e+06	3371897	1.23478e+06	756506	4.0706e+06	1542469	1.22233e+06	3422738	1.10028e+06	1.04203e+06	1.44514e+06	1.24279e+06	1.01648e+06	1.32437e+06	2728093	1.39895e+06	751484
O95870	0.106841	0.66516	977119	698006	841234	687990	875394	561357	736406	534845	532903	671368	611982	592144	632369	707153	594074	474004	598482	447173	427606	390622	1.03398e+06	665352	704182	815677	554560	855476	796032	775693	921708	672336	386090	1.2635e+06	686119	1.26464e+06	684427	471864	686191	452074	579480	718387
O95873	0.0404693	0.110893	154305	97841.2	151872	120944	218254	123333	134829	92740.2	138269	284047	173302	242935	127922	180639	200891	133496	123030	201863	162727	117824	246964	178308	461928	334262	89145.4	82967.2	71805	76929.1	229708	135046	134115	187241	168005	179577	179141	257152	133987	186171	390358	220845
O95881	0.0326267	0.00938158	122195	122864	402048	261727	311380	261917	223657	642207	409347	297412	167083	280758	232837	241737	329256	420036	758665	297534	393828	271523	461356	730859	671328	391973	456989	781470	852411	450853	442374	1.24524e+06	373062	931139	827360	441052	752551	632352	398713	1.20608e+06	684064	614804
O95967	0.290731	0.0293435	374285	555954	467759	520785	953616	454112	539624	365682	610789	411088	430412	373178	455928	495014	440308	735142	472147	290107	592086	622433	311299	152776	35821.1	78022.5	369242	276018	172805	234618	529705	224883	475517	132743	231340	650835	620928	231828	275702	127246	453433	336074
O95994	8.35e-05	0.09809	2.74615e+06	2.89316e+06	2.09959e+06	2.24964e+06	1.10504e+06	1.73386e+06	2246977	1.19813e+06	2.31487e+06	1.62011e+06	1700478	4238448	794462	1.42275e+06	1.95215e+06	2505455	1.02549e+06	987092	1633802	1.40146e+06	5.05744e+06	10147969	6.44135e+06	28581224	6.49465e+06	4.14229e+06	1.02998e+06	1.45967e+06	37187240	8842585	1.32429e+06	59479388	6.40409e+06	3.6447e+06	2.42978e+06	42321304	7.70976e+06	88555616	31553728	539929
O96000	0.888353	0.0281765	3.82712e+06	1.92856e+06	1.62471e+06	2773746	1.45267e+06	2204355	1.65525e+06	2.01298e+06	1.02181e+06	1.91929e+06	1.77952e+06	1.72877e+06	1.49268e+06	1.14217e+06	1.83177e+06	2.35611e+06	1.29306e+06	2.345e+06	2.04434e+06	1934302	3.38326e+06	2.46293e+06	2967684	3193502	970980	2.23091e+06	3.78037e+06	2.29471e+06	1.49117e+06	2.19734e+06	1.08322e+06	1.7177e+06	2309860	2999866	1.8989e+06	2414074	1.70969e+06	1.43406e+06	754127	2.22949e+06
O96005	0.246197	0.760236	459088	545951	574344	305671	453030	408480	415402	378148	370492	478125	409826	436454	428115	375515	390503	379768	215367	348720	362920	266049	703362	686511	445348	690334	339884	738568	757719	265515	773741	989131	292025	838039	956218	707801	632062	673195	872640	543356	986746	610447
O96008	0.455119	0.853924	1.28788e+06	1.15179e+06	1.27159e+06	1.68127e+06	1.2715e+06	1.92389e+06	621307	747331	411173	1735534	1.01709e+06	634667	957218	1.05261e+06	1.27333e+06	1.3968e+06	998831	907041	1.18142e+06	724009	1.78335e+06	1.8773e+06	1.34728e+06	1.83716e+06	800555	2.70188e+06	2382866	1.05735e+06	1502971	4.78079e+06	714620	2.13835e+06	3.56185e+06	2643662	2.99377e+06	2.96903e+06	3076383	1.68295e+06	1.3923e+06	3015556
O96009	0.00090428	0.000561575	4825011	18195422	12088934	5.90327e+06	8841562	32166520	14027041	4681801	5.18595e+06	21894882	6.44459e+06	13076070	3.40569e+06	8560753	8.08989e+06	9148571	3.75757e+06	5.33465e+06	7294727	5550317	36699736	19395212	48453892	70684632	6608640	1.80458e+06	358012	29731656	12522706	383328	4.64845e+06	2253419	4.89605e+06	85207040	43801960	26925142	977517	87857528	1.95799e+06	299305
O96011	0.00708375	0.3936	363303	355660	373629	448510	258105	541438	330032	318374	176119	259936	252862	268611	316026	216618	348448	323107	162622	224256	306817	287775	636663	409910	737228	1.55204e+06	340619	326392	606628	887848	694601	372274	199937	705556	196933	985594	341936	431014	531572	331600	408531	593332
O96019	0.000503193	0.804874	1.58576e+06	1.30818e+06	1.37028e+06	1.63514e+06	1.22659e+06	1.29844e+06	1.37371e+06	1.32926e+06	1.19283e+06	1.04284e+06	1.25636e+06	997942	1.18509e+06	1.38489e+06	1.23389e+06	933634	1224614	1.13507e+06	1469971	976628	1142759	1.40257e+06	2.87787e+06	1.8134e+06	1.0593e+06	1.79618e+06	2.40799e+06	1.35334e+06	1.37528e+06	1.44111e+06	1090080	1664686	834401	2.06094e+06	1.85735e+06	1791002	1.36031e+06	1649205	1.02839e+06	4.46443e+06
P00156	0.43274	0.0104196	425606	286332	264672	379692	245321	362676	243643	212173	196160	276529	281107	208997	249807	200102	289625	418440	220970	220292	280756	246509	571155	586932	384767	455469	242629	326649	633839	328797	269062	352600	199665	189014	425749	781725	566478	287133	163214	149553	116055	533842
P00167	0.0391268	0.050035	29123814	25566590	32467070	14667662	14852536	10689736	18151648	20934212	15548810	17340224	13734055	15790515	17639186	12589262	17613528	11805897	11141692	15041422	22206378	9293951	22714692	13615122	12988312	13097742	10646142	7339111	1.37652e+06	13937378	26544978	5008589	10009974	6583027	4565217	6100768	1.77794e+06	3956174	2.83237e+06	11742462	10043711	2424814
P00326	5.97e-07	0.0676764	12774207	11259672	10532654	11224046	26302756	14668207	19089238	23536592	19030664	15296381	24525364	26494674	11671361	21181232	17609174	20910170	31409458	16410315	18889570	41108992	2696413	2336775	190574	1.36361e+06	19576004	1.78562e+06	796327	36176664	1.29364e+06	3.26251e+06	37719248	774533	287949	4.02932e+06	547011	3.05172e+06	328196	1.97701e+06	1.79335e+06	299035
P00338	0.00113747	0.0119347	4568661	3707472	3.89983e+06	5690445	6952903	7144822	5.94862e+06	5976929	5.61153e+06	6.50252e+06	6413246	13127301	4.86176e+06	5.02067e+06	6635618	8952562	11245767	5.77061e+06	4242329	9881917	11634765	23078610	21781016	25807894	13038893	31603608	22971950	26240336	48530224	25311678	13351485	20389548	39722288	6416825	9240268	34880112	22577676	90298360	45995156	26374432
P00352	6.08e-06	0.101121	4645762	2.31179e+06	3.27665e+06	5113156	4.3868e+06	4759853	5.11475e+06	5293043	4.63383e+06	5072563	4595481	6398443	3653865	4.25482e+06	4.74791e+06	3.70139e+06	8915132	5.78079e+06	3.5603e+06	7.32304e+06	1.5161e+06	2.0824e+06	2.34299e+06	605414	8011701	3910804	666743	11290554	6.27322e+06	27978470	8453465	954716	363001	5714168	704760	569112	548836	1.01736e+06	593046	2.6637e+06
P00367	0.959503	0.782305	11240013	11403113	10581728	8750441	13503416	13642028	12690971	8900271	10961390	11848042	10366340	12016371	9286734	11471970	10338591	12255764	8308406	7615248	11752435	9297078	8640244	11005604	4398041	11085424	10094077	6957466	6453723	7831678	5666168	8902098	8.05271e+06	11342593	10037938	13754071	9487093	12786484	5872951	4210155	9270270	8406446
P00387	0.0736667	0.516233	30745840	21442572	21448310	28954154	24872630	23561270	19169076	12734291	16852264	20435112	18327934	22264568	17925624	21989486	18021038	20971906	16202954	18476610	24781738	17741604	15220904	11757965	8909583	14264055	15488333	9802456	9400971	13677564	15479607	11845713	14551065	11700488	7800922	22171428	14704091	13050530	8436412	7.31622e+06	9389352	8527906
P00390	0.00574848	6.84e-06	2.68438e+06	2.39279e+06	2.27211e+06	2159546	2395887	3087527	2.7598e+06	2486896	2.77037e+06	2814121	2991422	2991574	2.26331e+06	2.69e+06	2370552	3.18229e+06	6.32349e+06	3243264	2.50185e+06	3.58894e+06	3.76146e+06	2.60896e+06	3.49164e+06	2.17503e+06	3.80849e+06	4446128	3.42534e+06	8324286	3.30947e+06	7.59679e+06	3.2072e+06	2.69929e+06	3979906	6219378	1.54324e+06	3.55066e+06	1.64591e+06	2.93514e+06	3577139	1.49562e+06
P00403	0.138557	0.767003	7.82349e+06	6915921	4196771	6542868	6.0967e+06	4.27019e+06	4398940	3.21706e+06	5.47598e+06	4.17466e+06	4390618	3.01373e+06	3.37623e+06	3568811	4.34325e+06	5.9764e+06	1.32739e+06	3.24899e+06	5.49849e+06	2.81982e+06	6.12742e+06	7.03869e+06	12185343	7244779	4211996	5.95171e+06	7650006	3.58099e+06	4.93078e+06	3173562	3.44322e+06	1.94863e+06	1.42986e+06	12706888	6414710	5503632	6817430	3428146	3.23599e+06	9243011
P00441	0.0178048	0.0246668	3.09096e+06	4.08588e+06	3057192	4073638	4639437	4242572	4567628	5.8766e+06	6772905	3.23096e+06	6465418	5.91942e+06	3.48728e+06	5.83713e+06	4906465	6372188	12396142	9243382	2.45e+06	7.77208e+06	5192686	3185336	8658402	3.07973e+06	4.56463e+06	8258120	2.85783e+06	8139074	6.25698e+06	3.78019e+06	7389262	4806686	6.11364e+06	6807756	3.35852e+06	4.23179e+06	3634837	12248380	3666926	3.91002e+06
P00450	9.46e-08	4.62e-07	5.42467e+06	2535126	3285967	3.60813e+06	8509490	4.46019e+06	7071651	8.34715e+06	4001269	8486201	4927849	4742701	5400718	3.96995e+06	3864407	5995531	38130340	5934058	1582584	11694412	1.92107e+06	2.2493e+06	920504	1.87752e+06	6.28604e+06	2.08529e+06	37357964	3677698	2095350	5.84606e+06	7233081	1.98617e+06	6.64295e+06	1646772	1.21969e+06	3.22775e+06	4.49065e+06	3.31999e+06	2.05243e+06	1.52566e+06
P00488	0.0099958	0.013647	5.52023e+06	4.03003e+06	2273075	2.07151e+06	9529395	5530151	4.87433e+06	4.91012e+06	4279591	10063798	6951119	6079800	2.89626e+06	8306174	4.91914e+06	9956403	17421280	4.07079e+06	2.96877e+06	11039789	3.57787e+06	5495703	1.90441e+06	2334476	7453404	6463723	1429948	5.27479e+06	2.23848e+06	2697465	6561162	3.97037e+06	5792311	2.8678e+06	3407775	3.30861e+06	10949778	2.74566e+06	2.37747e+06	2.42228e+06
P00491	0.0853372	0.0973709	216028	219887	164366	205313	199256	534150	340442	452139	434891	304685	622139	284861	416895	324735	239098	435060	743522	585217	146814	792016	507542	363283	618269	332538	359894	981670	764554	775661	286480	776837	639291	645706	450609	369097	273219	207626	384067	377448	423919	240743
P00492	0.0144819	0.11	238895	247373	194858	571369	425596	356290	398196	373176	504334	423327	421727	389208	364585	298136	253527	409552	787619	561478	220407	710801	319670	703930	934209	463940	393755	828604	829987	628082	748628	1.00975e+06	701324	650307	403998	318090	174957	541114	422478	1.85737e+06	1.4438e+06	705622
P00505	0.0734234	0.0303632	3.1216e+06	2.76049e+06	2.65165e+06	3.17058e+06	3.14361e+06	2.4145e+06	3068114	2.80405e+06	2.63776e+06	2.4667e+06	2.77912e+06	4.29829e+06	2.29016e+06	2.73195e+06	2.78981e+06	3.69163e+06	2760615	2.58793e+06	2.87924e+06	2.05016e+06	4.89281e+06	3.59092e+06	6762521	9326268	2.90122e+06	3.88726e+06	1.22261e+06	2.84704e+06	4.19574e+06	6.90331e+06	2129709	4426778	8791696	7.42996e+06	8403214	2.91677e+06	2.7755e+06	3.54766e+06	2.91761e+06	6846047
P00533	0.00052144	0.797898	743843	483969	627350	629245	601440	432163	510640	620578	500946	621753	486040	333065	541542	488850	499198	589661	428711	699230	614307	529606	537697	635630	1.69212e+06	789648	505427	85809.6	28893	415681	325365	3380.29	352198	812894	458384	426586	539278	2.11507e+06	416800	2.61726e+06	1.9927e+06	335596
P00558	1.16e-05	0.12253	4940534	4.466e+06	5.03547e+06	5.92843e+06	5390325	5.83257e+06	6074536	11774038	8425074	5088310	10707033	8958887	6.49295e+06	8241292	8.31317e+06	8.17098e+06	13944731	10780899	7.9076e+06	8719966	8110961	15431679	9564358	9054977	12055876	10537847	43415880	11304478	17605532	9457081	12508572	19995934	13188322	6.23276e+06	6337295	7.27552e+06	5595532	48836872	11959252	11896919
P00568	0.000268409	0.0289232	2.02396e+06	2180182	2.57055e+06	2.30988e+06	2.34563e+06	2.44909e+06	3.51075e+06	3.99482e+06	4236144	2.33316e+06	5236107	4231268	2.95164e+06	4.07646e+06	3.56212e+06	6107301	5847937	5.75136e+06	2129962	5261304	1.71457e+06	2091268	3.59416e+06	2.08146e+06	5945059	1.32136e+06	880850	7162563	1.29551e+06	1.01842e+06	4.7706e+06	1127502	1.03848e+06	2.32178e+06	816807	1291068	838325	2.80292e+06	803481	706892
P00734	6.56e-06	0.0748636	2.30567e+06	1144513	881281	2.72224e+06	2729006	2.59365e+06	3.72446e+06	4511373	3.12764e+06	4.92187e+06	2.25093e+06	2104377	3.00709e+06	3099880	2.56058e+06	4.76659e+06	7471673	3.05145e+06	1412235	6338674	1.27983e+06	658623	957790	1.01597e+06	5701162	573570	11981877	3.76858e+06	581053	2.98248e+06	3.6047e+06	659923	832546	1.60293e+06	1.06176e+06	974890	3.14757e+06	625654	688275	1676497
P00736	4.73e-06	0.223261	432527	250391	297701	392303	803776	621756	589738	634423	453932	975099	678876	487029	643648	483590	393386	677836	1.09688e+06	463505	231051	1.01632e+06	274320	258596	99376.7	121519	664245	457802	3.0141e+06	505411	350998	740663	1.02992e+06	346072	922673	307925	615291	367463	434959	233077	476231	828492
P00738	0.000176175	0.000196722	498212	7539238	8745700	5.66315e+06	20938054	23600284	42436560	20134488	16739081	81639256	14344746	16587059	14402806	1.9593e+06	15285141	14487925	31466668	16858328	667316	21952150	450047	3.78977e+06	2.49623e+06	3.30255e+06	15534793	8.35227e+06	29289618	20517808	4.34901e+06	26962640	25061812	6.01743e+06	2.04822e+06	231559	3.14219e+06	4.17502e+06	3.52919e+06	4612275	349321	2.07046e+06
P00739	0.000230149	0.00515655	419395	4.8663e+06	7.14339e+06	4225419	18607988	16489270	29379124	16194765	14050130	50013152	10888912	15458628	10605353	1.65875e+06	11069216	10969594	25019300	8763807	483225	15480718	386663	3.18438e+06	2.14861e+06	3.32107e+06	14632381	7.06878e+06	28630542	15175949	2.75196e+06	23931504	19619258	5400269	2.57539e+06	329674	2.24012e+06	3.34549e+06	3.7062e+06	4735100	245120	1.8063e+06
P00740	0.00194813	0.0186389	455006	635185	452244	475318	790034	694299	849696	1.02711e+06	994228	1756821	728323	818887	1.21582e+06	1.11047e+06	828060	1.013e+06	2.12556e+06	797508	329884	1.11034e+06	125846	193297	197825	114490	858327	142823	719311	591488	110301	391933	654790	104447	152826	251781	354534	259884	267795	223963	210119	311515
P00747	2.79e-06	0.00705648	4.09404e+06	3160315	2.28161e+06	3959088	7472482	5221223	8687365	13839056	7.41141e+06	18900882	3.97222e+06	3.67935e+06	7591371	6608258	4372894	10432310	17295904	7561477	3.52398e+06	15310051	2.09831e+06	1.85947e+06	3.62734e+06	2606912	9705784	2.40042e+06	31349302	6065945	1.72605e+06	6.24524e+06	7.2567e+06	1.85406e+06	3175321	2176249	2.10039e+06	4581943	9043870	2096489	2.3667e+06	11984000
P00748	0.00960192	0.0152422	151882	50151.4	117908	70695.1	211510	209223	149313	162596	184769	284854	257764	122321	295761	358980	129445	218542	590435	133821	170612	426331	183180	73779.7	64797.2	85046.7	175373	142142	280930	139446	112727	124980	407218	60970.4	41599.8	255987	99154.6	131176	120025	137203	302026	121848
P00751	6.22e-05	4.16e-05	815390	1.16223e+06	1.06253e+06	1.20212e+06	2317320	2.08778e+06	3.27383e+06	2.03535e+06	2.43301e+06	4.00008e+06	2279345	2.27559e+06	2976215	3.34543e+06	2185727	4.12745e+06	12290576	1674316	563458	7351078	796978	793365	763883	759383	2.93738e+06	1.09342e+06	7336269	1.87886e+06	1.10837e+06	2.61711e+06	3711547	1154252	1.71928e+06	1.03265e+06	1.41483e+06	1.84385e+06	3.05859e+06	2366410	1.08535e+06	1.11679e+06
P00813	5e-05	0.979663	230358	110734	112240	196482	118389	149286	148199	156783	79849.8	192418	129789	73788.7	188770	155691	40059.1	202995	151433	137359	97231.7	243111	102551	178844	47394.8	52509.7	68830.1	181085	565607	84244.2	188156	118112	72583.4	128940	287754	101043	72275.3	77834.2	74700.8	101668	54836.9	309193
P00915	1.51e-05	0.0357656	3946678	7.38747e+06	4735569	12814251	12722183	20837952	29367080	30442546	50237712	13869637	22685286	12716086	24879084	15020519	10811188	29935888	33144150	25659828	5285571	59319496	5.07128e+06	2.46626e+06	3.66433e+06	5.44211e+06	36029664	2059582	11370206	31504746	4.90707e+06	7.64999e+06	21411478	3.59692e+06	1.13998e+06	4.42056e+06	1.21035e+06	5.99077e+06	5679979	4858717	1.90998e+06	1.00639e+06
P00918	1.48e-06	0.0149316	3.14547e+06	3.29449e+06	2.09196e+06	4802715	5899280	5941885	10811577	8247202	10835896	10419923	4.45627e+06	4276825	6834378	4.75107e+06	3777879	8900906	16649055	7.66575e+06	1.90868e+06	19567064	1.88644e+06	1.89635e+06	1.53562e+06	1.72121e+06	15113089	1.29835e+06	3.44645e+06	16536044	1.34259e+06	2.9996e+06	5883884	1328486	689226	2.62551e+06	991756	1.91557e+06	1.77425e+06	1.27049e+06	590939	453802
P00966	0.136219	0.143543	395240	333188	250372	360532	267153	502821	226326	404449	369998	258654	338441	602196	256396	411548	477860	366332	373656	237673	288783	305127	811437	382468	116797	1.13981e+06	735649	459153	183206	1.26264e+06	1.10002e+06	912891	726299	501153	424655	536410	167083	265778	1.32328e+06	1.74466e+06	445716	145677
P01008	1.8e-05	0.696679	5808988	3859837	5.28988e+06	3.22187e+06	10088069	3739760	8494185	12969377	7795937	11648216	7369217	6.87886e+06	10125232	9390995	6834663	8306891	16694629	13474581	3.00459e+06	11166618	2.17486e+06	1.84803e+06	1.35711e+06	1.37208e+06	8730137	1.8669e+06	15186775	5262022	1.10363e+06	2.93702e+06	7.42292e+06	2117132	2.53675e+06	2.17579e+06	1.63511e+06	2.43753e+06	3.42753e+06	4263406	2.09856e+06	2.39756e+06
P01009	7.2e-08	2.28e-07	11156458	9529861	8188727	3.73452e+06	16337145	11290228	19323598	21764492	14679190	17487896	22654226	19019772	19079160	17355932	14995155	16488402	107483816	17645236	5.43283e+06	25015680	7030332	6.86337e+06	2628910	4.31985e+06	17582704	5508886	114221288	8927917	10088751	8804861	24366746	7989664	16193735	8814681	15512166	5.0518e+06	13519676	12326231	6.35186e+06	6444963
P01011	6.05e-08	3e-05	31524230	12467707	10226881	13977117	30130720	30363404	35024860	41993604	17443370	59503524	19649600	21264914	32637770	15315596	15069557	32513480	125277432	17136296	7837446	40905844	10667326	13728191	4503458	6068089	21433306	6876042	164730784	12495489	4898506	12731005	14697054	9314768	28531324	8693751	6.40304e+06	13660961	34608140	9598386	4.4364e+06	4.69828e+06
P01019	1.85e-05	0.00796145	995298	956724	556408	926526	1.70774e+06	916194	1.56127e+06	2.63144e+06	1.79999e+06	1.39774e+06	1.56608e+06	1.5709e+06	1.41388e+06	1.68769e+06	1.96843e+06	1.59995e+06	4237810	1.91102e+06	730370	2895075	651644	596150	345213	451717	2.21839e+06	360435	5021080	2421348	784204	750387	1.6497e+06	785308	576271	596423	710736	659185	419466	1.78062e+06	1424996	656600
P01023	1.36e-05	0.0313222	10094113	7238637	7009589	10670297	14055879	15234591	16259706	12546896	9963416	24747848	15436522	14389216	16017369	9325326	8947327	9180395	29888996	14178891	4.95605e+06	24502668	4.12664e+06	2797218	1.9501e+06	3657624	11347930	3.90929e+06	13405324	13018706	3.55701e+06	6.03008e+06	24512204	3.96146e+06	2.70322e+06	3.78569e+06	4420070	2541102	4.09197e+06	3.57974e+06	2628345	1.80063e+06
P01024	0.00055686	5.08e-05	9314274	5409793	4097071	5715937	13706208	10499977	17512048	15852676	13918920	21909394	12604013	10843560	16745752	12684443	10200234	18212712	60264376	22840232	6.07154e+06	25512768	6.39626e+06	3.00182e+06	2527539	3.48622e+06	18744102	4933095	20299238	10628131	4.55567e+06	7.41644e+06	19650656	5.11248e+06	5086170	6039777	4170694	7324095	15431224	7863593	6.6533e+06	5016385
P01031	9.07e-08	0.000139607	274382	349352	279649	443621	746004	562501	823583	660790	549834	966450	420982	585388	749987	504402	453914	542579	1.99936e+06	640043	337594	940729	304130	170162	138977	278985	836464	392255	5.36307e+06	402806	239636	750975	755787	207772	375490	216488	384053	283819	802378	320651	252276	1.24761e+06
P01033	0.0547506	8.16e-07	267697	160153	143948	498516	341027	282161	370140	445367	188353	1.91445e+06	223847	205612	532614	193839	251773	284374	548181	549742	277045	276773	342891	660294	679894	320331	514095	1.25303e+06	1.7843e+06	222942	503741	2.90006e+06	210780	1056398	1.20766e+06	331862	1.10208e+06	1.3467e+06	1.26202e+06	1.93635e+06	1354999	2.45229e+06
P01034	2.41e-05	0.000915478	3.22967e+06	377108	1621396	1.31194e+06	837092	1659404	1.60877e+06	531596	272787	2.57791e+06	325721	653088	367088	2.06639e+06	779168	5240256	882877	1.28443e+06	148073	378201	424491	585117	444143	411042	728191	606694	500002	390524	1.09765e+06	483387	2.18125e+06	1.21283e+06	418579	594468	759846	998084	318502	2863240	3.43759e+06	587324
P01042	5.11e-07	0.00036136	2.47809e+06	1.39585e+06	1.64528e+06	2.59165e+06	4.44553e+06	3.45361e+06	5453378	4210611	3.71856e+06	7.49256e+06	4.93635e+06	3.01199e+06	4558543	4219677	4.19053e+06	5571716	16144635	6055464	1.7516e+06	8673541	1.87817e+06	1.4417e+06	964401	2.02737e+06	4539917	1.56866e+06	20878870	5.69367e+06	1.16601e+06	2.88352e+06	6.68869e+06	1.48789e+06	2.00275e+06	2.13633e+06	1.69299e+06	2.95018e+06	2.64148e+06	3.01719e+06	2.05365e+06	3.76897e+06
P01111	4.01e-07	0.0279485	946422	1.1024e+06	1.02725e+06	1.822e+06	992902	1.11642e+06	1.10808e+06	1.3729e+06	1.23521e+06	1.10646e+06	1.16491e+06	1.13119e+06	956216	1.25682e+06	1.27249e+06	1.35383e+06	1.34596e+06	1.35196e+06	987739	888249	609481	1.076e+06	1.05126e+06	994669	1.15573e+06	1.06073e+06	3.97407e+06	1.15778e+06	996062	883241	1.2666e+06	1.35041e+06	1.1851e+06	883482	788843	1.12282e+06	1.16373e+06	874679	1.33146e+06	1.36823e+06
P01137	0.00578397	2.37e-06	258415	239931	204233	1.83958e+06	196496	518505	200398	354958	1.10008e+06	334115	256871	170716	321127	458538	201951	425594	287198	123998	144702	222020	193694	109112	206908	125571	463287	170066	546203	110755	120233	350009	72877.2	164258	178704	263093	324065	154609	301916	124337	99796.6	183645
P01591	0.00834891	0.0168159	3.00035e+06	1.78256e+06	1.08367e+06	2.55444e+06	3061069	1.09175e+06	7.76721e+06	1.6716e+06	2.83148e+06	3.71919e+06	2.59664e+06	4699955	1.73232e+06	2.75394e+06	3.24892e+06	2.55493e+06	5690845	1265121	1.46328e+06	4581292	3.38382e+06	1.07254e+06	615955	3.24727e+06	2590619	1.57053e+06	5.55143e+06	2.18273e+06	893788	2.23772e+06	4.41815e+06	1.18604e+06	1451120	1.59144e+06	1.26814e+06	1.4081e+06	962526	4.23959e+06	1.71905e+06	1.32013e+06
P01602	0.00335296	0.00920253	812206	944181	262722	537891	742983	1.60637e+06	801744	1.14395e+06	808792	1.66683e+06	954605	2080104	1.09214e+06	744993	1.56704e+06	915808	3.26899e+06	564811	153420	1.22384e+06	893980	936088	129752	887080	662682	2.15782e+06	2.33059e+06	1.08803e+06	221364	1.46129e+06	1067744	813303	715872	952526	363535	795465	3.55585e+06	975430	718362	2.01668e+06
P01619	3.29e-05	0.00453413	6437967	4967799	2.18015e+06	5.04833e+06	6.15528e+06	3543156	12679206	13575961	6001377	9296818	6.86308e+06	7262137	7833296	6.84018e+06	9662548	4.18793e+06	22621524	7.10306e+06	2.84219e+06	10933290	4530269	5012878	1.03925e+06	3006850	5487426	5924214	27191036	15006252	1.42437e+06	6.47342e+06	12739809	3.77896e+06	3503061	3.31649e+06	3.28663e+06	2412957	7.27325e+06	6.98736e+06	3229741	2.90689e+06
P01624	0.00057922	0.495585	8105089	4.35603e+06	2.38019e+06	4.92629e+06	3.5193e+06	5.51559e+06	11590964	11633421	4497013	12631010	8813407	6940337	7.29695e+06	5652866	9204025	6001303	13877606	7269511	2502863	8065438	3845205	6.52631e+06	1259251	5.412e+06	3.45896e+06	8.25432e+06	23463650	12920195	1.94293e+06	8950881	10677380	3183617	3477468	3.77383e+06	4455721	4.11226e+06	6.20649e+06	9676735	2.51526e+06	5506169
P01714	4.12e-05	8.59e-05	228698	587497	169312	329688	761139	920601	603862	776382	439426	838686	468794	1603302	518912	416734	431854	419446	2511475	258958	353247	2.33599e+06	365702	857163	231500	334538	793714	2.18876e+06	1.43937e+06	930367	234851	1.46505e+06	766979	339315	527039	399341	334253	248066	667527	379184	844491	3.7751e+06
P01717	0.00379629	0.000220526	321986	223068	171577	149249	346574	464483	226076	516009	325778	21807.8	352537	370100	582957	331137	148653	121937	1281470	369657	171876	398044	171131	606024	112686	319053	446294	1.32347e+06	1.28541e+06	181956	224863	340892	341119	173653	968310	203336	107338	41457.9	570673	678063	425116	1.24531e+06
P01721	1.12e-06	1.42e-06	234106	94874.8	81993.6	246832	340497	361816	1.5875e+06	427225	87078.4	1.14274e+06	58495.1	112611	364904	202831	229307	252624	3.61464e+06	230080	161066	879724	384560	137111	46977.6	140782	335644	380660	3248609	382573	49490	532394	205831	51513.9	200619	83111.8	56522.2	50027.8	2.32823e+06	146639	265870	4.42092e+06
P01772;P0DP02	0.00439844	1.3e-05	1.35569e+06	1.5038e+06	589063	1.39464e+06	2.54836e+06	2.20169e+06	3.77761e+06	3.25203e+06	2.59316e+06	2.18228e+06	1.71081e+06	2.54212e+06	2253811	1.59233e+06	1.98701e+06	2674306	10780479	1.02004e+06	926537	4748057	1217288	5.61644e+06	352342	1.07993e+06	2.6843e+06	3.41333e+06	7.86131e+06	3244971	817301	2.21894e+06	2.83207e+06	1079582	1.5224e+06	961675	922468	1451823	4.62092e+06	1.62152e+06	1.39897e+06	3558230
P01782;P0DP04	2.14e-07	6.57e-06	552523	274669	171125	537299	504567	1.10343e+06	1.37563e+06	956952	650476	889886	1.85249e+06	625124	521494	452494	583270	555843	3114080	6.04522e+06	311679	1.88527e+06	235779	868408	86594.7	420546	625979	1.58514e+06	2.82339e+06	1586733	142965	648236	2.44423e+06	217122	756182	242685	292293	370944	832213	11082398	444451	734410
P01833	5.53e-07	0.153054	1776096	1.53253e+06	1.74317e+06	2368106	2.56691e+06	1.03159e+06	3.76e+06	1809291	950958	1274724	1.72722e+06	3157460	1.17297e+06	1.90765e+06	2781504	3354627	4.32957e+06	1316468	875696	2.87971e+06	13284544	911376	18928878	2.87158e+06	5554706	833703	86480.7	9450543	1.36146e+06	1.30031e+06	6.74744e+06	414500	7538257	15899084	3.80256e+06	11975441	97480.8	75173824	807003	37357.2
P01834	0.000468456	2.99e-06	8243053	2.49735e+06	2778006	1.21849e+06	8628119	1.14892e+06	21666828	14155741	5753272	22726556	6.24986e+06	11151728	5401083	4.60797e+06	6171297	2848338	63625008	11531774	2688489	4.26741e+06	4.45701e+06	6.48074e+06	2.21937e+06	6731418	12009825	7591797	31616310	3369896	4.02892e+06	7904487	17413356	1.89706e+06	3.11235e+06	2461518	4.58404e+06	1.08826e+06	17980982	23846320	6743863	4020446
P01857	0.0021234	9.06e-07	72369248	60436704	31688550	73570208	137651136	147377136	284516352	151918624	154842464	243685152	132658296	140858656	94099816	135189808	133066016	144318272	958606976	230652112	48450184	212866016	59441560	166667616	22223648	46941648	155640416	112126640	473590528	277745952	62431064	153240848	206371840	53739396	72888248	87717808	58913000	90007376	194404256	297460960	105520984	50421236
P01859	4.7e-05	0.000285506	25056954	8607611	6.15422e+06	22496616	23826736	23051520	51022560	52770496	26202556	37316932	39103688	36790740	16914834	27730392	44206540	44324848	143505504	51391124	11497341	70147296	13794681	9532066	2.9269e+06	9752081	23301420	11203044	107458032	70300824	8630855	21561842	45921968	16815876	6946597	13510642	16664278	17015094	24684322	50583956	14940881	9710448
P01860	1.18e-05	0.000213045	9291578	3087003	2.0649e+06	5.58091e+06	11038964	5149778	47435652	15066425	12049313	4.48194e+06	20644048	7860008	21187404	11731278	12512714	8581600	45613564	9472043	2948606	18416150	9377893	4986585	1677991	6973626	14483335	8704648	64730908	11140856	4.56755e+06	4.31685e+06	36361256	2.9791e+06	12033405	9255534	8476350	4.45375e+06	20221630	20206764	8039871	9425270
P01871	0.000770761	0.0134777	23936550	6833302	5.09275e+06	17870804	25964482	20932880	45061500	14223915	17905808	26253326	24214962	11902141	24714258	18843044	13153107	7171895	50906756	6523481	12191646	15557275	17374640	4.4533e+06	1.55849e+06	18816566	27660316	31545142	56900576	10076333	7227071	9102960	25980232	4.59923e+06	8.05111e+06	5074546	7.08858e+06	4.28461e+06	20216418	7.23399e+06	7.57463e+06	18913822
P01876	0.00357004	0.039225	13264447	9612460	7.18445e+06	16534821	29134250	6.24822e+06	30769476	17964656	11351187	39593312	15582582	27536732	18604124	16262849	19694794	15923716	47113144	8738945	9934008	23208086	17541356	8734577	5787985	13929730	31264154	10829008	49844492	20787020	3398705	19096388	23798796	12667822	10914440	10484743	11079623	8874927	6.34673e+06	18992002	21406506	4.828e+06
P01877	0.0406396	0.00377237	16036500	11606309	7.69694e+06	17424198	34895392	6796114	34981348	15779387	13442466	32099972	19712788	34160744	22851868	21007168	24855264	19603026	64278596	17093860	13405776	22567022	22277142	7816703	6450354	25492830	28563308	14516829	48354056	16685976	5.24539e+06	20521444	29004024	14621207	14162733	13392617	13075971	9732267	6.31402e+06	34291032	19420448	7344937
P01889	0.10594	0.107472	15247475	4.54997e+06	7.26042e+06	2.33999e+06	6.89616e+06	2.67522e+06	8.0936e+06	12280494	9590909	8972716	3573635	4.28539e+06	14097686	9737933	8394217	4.46041e+06	6986510	4.63516e+06	15952605	2.96966e+06	14403125	5503272	4805482	7101671	4669479	10118829	4.64167e+06	1.18891e+06	2.88857e+06	11866609	3.28102e+06	8150319	9503770	4212317	4.91123e+06	3.56557e+06	5934751	1962490	5988783	5195372
P01893	0.145507	0.17829	1566438	1.59778e+06	1.82202e+06	3.53051e+06	2269038	3.35665e+06	4.92782e+06	2.83465e+06	2.66326e+06	1614676	405211	1.07559e+06	2.32222e+06	1.8669e+06	3.95441e+06	2.1052e+06	2.66295e+06	1.72953e+06	4875407	5115251	1.4355e+06	1.91419e+06	661686	2.33194e+06	1.11634e+06	1.01388e+06	2.93039e+06	1.57029e+06	1.87584e+06	3926921	1067810	2.41644e+06	2144114	1.53138e+06	1.55358e+06	2224739	635598	536450	1031258	721144
P01903	0.079786	0.117868	21873530	19397310	27781506	27912958	30947838	36494640	18317172	26818702	25576048	16768472	19031188	18655624	39387616	25825376	24862324	22998304	20633772	24167478	24981436	26375208	23724368	19966878	13529504	27549364	24755652	7431181	9845524	15367182	9817437	4237409	23628292	6835732	15241963	46069516	14465803	27885180	2.69853e+06	22241534	4.49793e+06	3.76485e+06
P01911	0.0311533	0.0519098	12364567	9517673	16156827	15196659	23166908	13377208	9104585	13327584	14592159	12793062	13478467	11778957	22274492	15671014	16107077	14456226	9784303	14078168	17284954	13325689	15317054	10970354	11963801	25633406	15554207	4706777	4.78863e+06	8364384	4350162	3153524	15977306	2937729	7.47309e+06	29651700	9337020	18566588	2.29801e+06	18902754	4311725	2663172
P01920	0.0130514	0.646333	1.77755e+06	2.3525e+06	1.57565e+06	1550538	2709535	2.36956e+06	1434863	1.94512e+06	1960141	1.70973e+06	1.05373e+06	1.47327e+06	2.63858e+06	1.85565e+06	795885	1.73094e+06	1.00811e+06	1.1333e+06	1.78285e+06	1.54675e+06	2367848	4.57594e+06	750032	1.62406e+06	1.8679e+06	987624	1407691	1.18855e+06	1.43958e+06	819997	1.2424e+06	490885	1.77689e+06	3.15775e+06	543485	2.2768e+06	594428	2419294	603213	419960
P02042	3.79e-06	0.0027318	10480651	22404414	9256998	33700280	32835340	46163672	58934240	39841492	63418848	41674284	38734768	30862964	51207340	35306420	22288970	60005852	54475780	46858356	11297167	130573640	15107361	9286562	10760935	14883174	37301852	5.7052e+06	14518239	108627608	9729539	24872314	44705744	8416708	1.97191e+06	14160453	2.42768e+06	18731378	10407622	10956384	4553203	2.35e+06
P02100	2.9e-06	0.0433693	1.31358e+06	2327141	592378	19069	5098259	3952709	10213665	5404396	308326	8240290	2728886	324706	7.94288e+06	3.50696e+06	2.55182e+06	9607861	11350019	4529089	1974959	133868	1.71166e+06	133436	1.49898e+06	2.82603e+06	6.95616e+06	735031	3.3185e+06	19872300	1.51932e+06	5741372	4657610	89603.4	496198	1.91159e+06	15828.8	100819	2.00105e+06	1.66663e+06	182106	454819
P02452	0.0323129	0.000124115	16045693	7.91339e+06	6.67851e+06	2.71291e+06	15090273	4182452	18499700	5295734	33066064	23708640	42539504	21313154	83340808	30813172	3614838	17021174	9515776	4.84239e+06	6663127	11170916	67169480	3.92785e+06	10080232	36661204	9942978	59799084	32585094	1743425	22625708	1.92547e+06	15992789	17916664	95112512	9494404	22481370	5659086	59115116	26205326	37424608	52453464
P02461	0.000149233	0.0373281	1.84676e+06	871798	997181	1.17499e+06	1.22391e+06	1.89314e+06	3.84776e+06	463754	4939455	2.26668e+06	6.01815e+06	2557848	6.89275e+06	4394321	367403	3.86985e+06	1.93205e+06	511092	852654	4.45235e+06	19185344	1.39589e+06	983036	8016702	804234	21965128	13512094	2.86711e+06	3.28e+06	724108	3.47245e+06	3.39921e+06	22128218	1589457	2.1193e+06	1.49847e+06	6369345	1.95613e+06	6203073	6236924
P02462	0.0131879	0.108352	6.46504e+06	1.74846e+06	1.22848e+06	3.19457e+06	4163800	5548516	5058037	9181491	5449014	5863007	2951652	4.14453e+06	5225251	2.78321e+06	1693077	8539366	1.57442e+06	2305757	1.67266e+06	3.07414e+06	1.31027e+06	1.3352e+06	451025	1.05164e+06	3137438	3.70495e+06	3.08813e+06	2.17618e+06	926785	443120	2.75755e+06	1.55396e+06	3.16435e+06	1.06627e+06	636421	1.5551e+06	972976	371706	363653	544071
P02511	5.13e-05	1.45e-05	1432314	1791185	1.01576e+06	5402451	1.48606e+06	1090931	1.5901e+06	2.08863e+06	1.61196e+06	1.721e+06	1.6754e+06	2.25482e+06	1.87669e+06	1.74176e+06	2.44813e+06	2.9409e+06	1.38949e+06	1.44431e+06	1.59748e+06	1.7349e+06	359689	378714	120587	281912	2.90416e+06	409477	151986	1.88913e+06	480523	849267	2.65943e+06	246836	161431	454398	789924	472828	209964	258008	391856	1618875
P02533	5.98e-08	0.0664363	950983	414273	1.86272e+06	974315	2309016	1.39358e+06	1.56261e+06	869586	684397	696312	896278	1156094	2.98733e+06	548515	323036	1227559	1.59735e+06	822504	579782	1.60792e+06	994335	2.37209e+06	1.04287e+06	847321	1.80594e+06	1.22595e+06	1499927	526081	742514	1.83051e+06	878415	768262	1.84236e+06	737318	375536	1.54849e+06	880653	654527	12275209	27926592
P02538	0.00154745	0.889192	57287044	70816840	53322996	90905952	44097072	87257248	88979392	63853976	91974920	44395940	75332576	99245696	75801512	94621064	69619712	99955120	79999576	117318208	84077888	70389456	82160304	126478856	81055032	106857072	105367976	69289568	67779832	69930400	153606864	88958712	73573240	169459120	110583320	90960976	127792912	243385488	50227804	79061496	262450272	248172576
P02545	0.299518	0.889666	129334576	112031488	93215168	42781560	135562784	50597000	84617712	82438840	78025136	86546912	87867184	95343640	96665560	105148776	92581072	78957728	58823316	61987164	100553840	74427104	47807188	43154072	65597476	60017452	73411848	34140824	14946931	25809534	60056052	16150121	52156224	61806392	27413422	108607280	100357056	31796058	59247044	43003356	92255080	31523300
P02549	0.000387439	0.0254159	2.93726e+06	4.43462e+06	2.36664e+06	11757793	6.54649e+06	6.60056e+06	10649233	7.55404e+06	5023811	13924034	3.93452e+06	3.16124e+06	6727571	3.77668e+06	2.74059e+06	8.07023e+06	8444116	3581711	2.5785e+06	13599874	1.59574e+06	625266	693401	1.54486e+06	6.28701e+06	333862	2124818	5053185	1.0724e+06	1.34889e+06	2756234	878794	233280	1.68916e+06	347732	697462	3.32668e+06	426618	241124	361440
P02647	7.41e-06	0.0126528	50881064	25904264	24766376	50171544	65334596	55753900	48974780	73242616	48810864	53187328	62532608	45331204	46478908	56541924	57175880	56848360	84869448	72107152	30107224	125350352	28114576	13789066	12795325	19670912	72523712	15630811	178880256	92606664	15468524	27783482	120676160	19028788	16289635	16532617	18174738	16542526	20218056	21889574	21143436	47404208
P02649	5.04e-08	0.00177505	7153939	4849992	5.05182e+06	12103706	6862548	6868808	5860230	6.15171e+06	3400902	14381990	3.65538e+06	5294877	7.61025e+06	4712151	5.11629e+06	5004209	3.36105e+06	3.66329e+06	3.81664e+06	8477406	3.44411e+06	2937971	1.09712e+06	2.78777e+06	8606447	2.03594e+06	52114916	3.4368e+06	3569453	5521991	7944733	1.54969e+06	1.49351e+06	5.83691e+06	4.41012e+06	2.29925e+06	3.7193e+06	2004752	1.85471e+06	7.4396e+06
P02652	0.00101106	0.0902372	2.86709e+06	1.69099e+06	1.27771e+06	815981	6381380	609204	679620	3116141	1.59903e+06	3.93727e+06	4276904	3.16842e+06	3.74912e+06	661344	4.10066e+06	1.71046e+06	2459400	2.42638e+06	1.15034e+06	1.46406e+06	2.12841e+06	312232	1.7548e+06	1.01141e+06	3974614	416291	1.68785e+06	1.18218e+06	1.40424e+06	1.38385e+06	7016570	1.20296e+06	827005	563247	859291	276400	1.04766e+06	3422183	2567275	3.78909e+06
P02654	2.01e-05	0.0084059	5.79555e+06	4.14547e+06	3.36175e+06	5876377	6.46125e+06	4879791	4670853	12357422	3.63704e+06	13754920	5069632	4.10008e+06	8241187	4507661	5226094	7241922	6.65849e+06	9268934	3.71686e+06	10395148	2.75307e+06	1.52708e+06	1.41597e+06	2.1473e+06	12454685	1.36034e+06	13426982	4627834	2.02834e+06	5238837	7401718	1.32546e+06	1260392	2.76061e+06	2188027	1.54255e+06	1.54352e+06	1.55376e+06	1.38187e+06	4318019
P02656	1.52e-05	0.273647	5099102	3.83425e+06	1.3725e+06	4652813	5777410	3.3085e+06	5.04703e+06	8443998	3558065	5262950	2.88572e+06	2.26918e+06	4.32263e+06	3965968	6340306	5436693	4.02713e+06	9086335	4.58374e+06	8429766	1.75499e+06	1.43338e+06	696115	788874	8254936	334607	1.75933e+06	7.1313e+06	1.28261e+06	2.33228e+06	6507315	1.55345e+06	413756	1.77531e+06	1.91473e+06	897396	916760	661666	956731	848683
P02671	4.65e-06	3.47e-05	13155541	8141811	9120681	35208200	36691788	48001372	55086248	38580272	124656072	189491280	30441124	18495476	75022960	19883782	11346252	25079348	302797024	15088476	13604898	133303360	16602497	3.41093e+06	18343962	43708980	60858400	18136622	39389960	18552248	5.67626e+06	19979892	27987734	10246981	14742482	14493382	3.26859e+06	13590725	143079696	5844732	5444042	5.73784e+06
P02675	2.28e-06	2.58e-06	25114440	14538472	14733621	54764908	61187412	85399776	95478856	79120760	199474432	313459968	51973584	33192098	130825808	29899822	19143508	44519324	753744768	31177766	24247814	234423584	27320856	7.21978e+06	28809266	70324056	116900224	29555104	81438336	30729736	8206601	32503304	48560936	16609596	23654394	25448058	5.40478e+06	25694650	280427200	11742803	8403358	8585772
P02679	7.45e-07	1.96e-06	12231696	9002024	7602332	32987298	42788996	50833156	65401256	43196984	127833488	201104544	27911778	20357036	76636848	20788640	11626815	26534078	499914816	17215592	14347254	150632576	13953077	4908117	17544940	37536564	80755008	16195000	41145108	17633692	5508828	18918174	26600200	9884725	15103375	19150164	3.0915e+06	17649086	191503136	5537789	5.82414e+06	5736192
P02730	0.000209507	0.0101334	12115396	14318511	6.5816e+06	39426184	12946340	24091448	35266496	27607794	13897344	41751340	16374308	9849988	23331124	8830322	9518114	21839594	18002332	11807001	10587102	42308864	5199292	2.20642e+06	1.49905e+06	4271764	17503436	814812	7.57747e+06	20598836	2.80669e+06	5154305	12401249	1.87129e+06	481091	5.25298e+06	1.50369e+06	1.76969e+06	6.78134e+06	1.23308e+06	507695	880504
P02743	0.000612438	0.00783855	93586304	75991216	64163268	84366280	55093420	79658272	79300256	45435168	33548388	167861088	40491976	74791224	128533352	59855028	55759704	36849780	53138864	70322000	32124190	70827120	21386088	10229572	1.45076e+06	10147904	42162608	15371073	18037212	18116240	22986378	6.06961e+06	74417720	5.13642e+06	5.44137e+06	46550216	49095648	6.77139e+06	3498071	7604731	3.28097e+06	2187530
P02746	6.47e-05	0.154392	2.72663e+06	1.32529e+06	1.09345e+06	2.14858e+06	2.94318e+06	2.58606e+06	1.89107e+06	1.9841e+06	1333930	2620379	2.04781e+06	2.12905e+06	3.20252e+06	2.01404e+06	1.20767e+06	1.86472e+06	3.87727e+06	1567901	1071122	4234271	1179830	1812744	555590	873119	3286782	1.22501e+06	9899490	1839894	1.51746e+06	2411450	3174616	969086	1.5691e+06	1.40908e+06	4.33806e+06	2.26094e+06	7.17846e+06	951824	1.35307e+06	2.65081e+06
P02747	2.48e-05	0.334783	4.13368e+06	2.00604e+06	1.64514e+06	3.25253e+06	4915056	4.04713e+06	4304927	3.82499e+06	2.20001e+06	5294399	3.67225e+06	3.91144e+06	5474526	3050576	1948544	3.6732e+06	5106912	2125535	1.6445e+06	6206712	2341262	3.6349e+06	761164	1.51098e+06	5071523	2431890	18838604	2.49228e+06	3.19674e+06	3956556	5372870	2098276	3.84245e+06	1.84461e+06	7.77738e+06	4396889	8343723	2.05647e+06	2.4188e+06	4915011
P02748	5.37e-08	0.000123425	4730694	2.94028e+06	3618957	5.34427e+06	5018501	4686664	6.80664e+06	3.85563e+06	5.26211e+06	14996351	3081450	6509980	7.79708e+06	3.79547e+06	3.9481e+06	2270272	14658615	4.51922e+06	1.91715e+06	3.40484e+06	1.59672e+06	1.15489e+06	513062	1.87345e+06	8045715	3068494	52386636	1.30034e+06	1.79141e+06	4.84873e+06	4.23212e+06	1.10062e+06	3.06837e+06	2.71039e+06	5.70053e+06	1.2689e+06	3.94527e+06	1.576e+06	801236	9628812
P02749	0.000321526	0.0548356	37979180	20966684	13953225	18482066	47554424	32236192	49517356	43001328	30393482	77008152	21528904	20390860	34964728	24482678	28130798	40356772	38961188	18902068	18705334	52491080	10461952	12901544	7.92063e+06	7861197	43182264	6.11637e+06	30351884	17401840	9692977	13553489	20052184	7619608	10537711	15518262	15871284	16332778	15439834	8875739	9644808	16392390
P02750	0.000850831	8.05e-08	243275	225512	168206	347207	533178	542237	534517	652703	439844	1.0067e+06	505287	502144	833294	389375	423359	462873	5.08965e+06	719105	109529	764119	225198	159143	74175.4	254334	795209	367400	1.66085e+06	515508	146538	543897	676421	223812	271651	345395	113827	362070	765917	771261	208231	60696.2
P02751	1.74e-05	0.0363678	57593228	28393760	23934830	26704790	41273532	28123378	21936422	45333652	28528590	42445348	34321304	15634237	30156132	27131772	27262580	81679440	50389236	42276216	38454428	64068120	21250612	16888944	17922366	11105135	22084688	34662804	110838704	19003616	41085496	14695632	17199414	11103893	55087864	18887842	30464450	18726612	36876408	18867934	40019620	14654308
P02760	2.25e-08	0.196872	993872	623987	300933	244606	2.05194e+06	596822	1.65217e+06	1.3997e+06	1.12827e+06	2.1743e+06	764358	1.24948e+06	1.06863e+06	477953	870628	1.59668e+06	2.07839e+06	1.22158e+06	485536	2.15054e+06	583877	489243	71708.5	319556	1.47371e+06	336226	10393151	1162363	209823	321584	1.09126e+06	349053	806236	201587	307262	417194	274549	534252	437057	495104
P02763	5e-09	4.16e-08	3.72341e+06	5.19668e+06	3979517	5.52243e+06	8914778	6815204	17649372	7611333	10189674	19790832	10592908	10238106	14034273	8258427	9842690	16724476	140785424	15883783	3.29917e+06	21134910	3.00389e+06	3.37368e+06	1.04111e+06	3.0735e+06	4899355	2873700	307855616	7737084	3.01075e+06	9211352	7087336	4768145	14447819	3009017	2.42822e+06	5.48183e+06	8880022	10173029	5303783	2793387
P02765	1.21e-06	0.372198	3343097	4.05433e+06	2.41792e+06	2.47165e+06	6296389	5169784	4.98999e+06	4694280	6999736	3.34467e+06	8544906	7290195	4978793	5.86447e+06	5.83029e+06	8230907	8066870	5079906	2.09195e+06	11911218	2.65327e+06	1.96008e+06	1.03287e+06	1937803	5.61557e+06	2016373	22112242	5.56209e+06	2.13386e+06	2.29664e+06	9944772	2.61619e+06	2.74341e+06	2.3528e+06	1.9662e+06	3.2802e+06	1.56427e+06	4483980	4648767	2.22036e+06
P02766	2.28e-05	0.00367061	3.68112e+06	4.44413e+06	2.10674e+06	3.69645e+06	5.54463e+06	3.54722e+06	4.49067e+06	8844701	5.72125e+06	3666981	8694733	4.08187e+06	4857910	9882040	7.34034e+06	9658376	8.37272e+06	14896456	3.29328e+06	18190436	2480104	3404812	365493	596582	4761204	694495	22250406	10528680	1.57097e+06	1.89261e+06	10781764	2005589	2.10341e+06	4.08942e+06	2.87674e+06	3.42937e+06	424543	5.42548e+06	3.42854e+06	3.29224e+06
P02768	0.000104723	0.0116966	294756704	226545568	198351360	265063296	549589696	415196224	683656512	549980608	542727488	470127296	644116736	689785600	431006880	574835968	536612256	717375744	1214457344	669428736	207749328	1310130688	207336256	273537504	94168952	125808512	585689472	170414272	1266760192	808721024	191654704	191273136	763391104	177979536	204578112	227338832	136742656	266954768	143123776	593676608	299823808	129360648
P02774	1.09e-08	0.00380223	2.38388e+06	1.98479e+06	1.59185e+06	1.93791e+06	4.61296e+06	2.42828e+06	5402270	3753904	3.10235e+06	4.87654e+06	3531322	4912086	4.00326e+06	4239334	3.56131e+06	5527169	10519397	3.97557e+06	1870696	9253536	1.52959e+06	1.88022e+06	896193	1.94916e+06	3.30045e+06	1.22729e+06	89820880	7.73245e+06	1.1255e+06	3.36494e+06	5642667	1.44395e+06	5.16001e+06	1.43194e+06	1.16096e+06	3269461	1.89623e+06	3.85349e+06	2.57438e+06	7950817
P02775	0.00109163	0.0263766	1.2763e+06	541431	321897	1.48042e+06	1112550	1.7754e+06	1.53584e+06	1.86868e+06	3.1064e+06	2.85348e+06	958865	613748	1.50234e+06	807719	783224	1.6121e+06	4.15092e+06	1.56731e+06	419607	3498681	399600	244508	358788	472362	1.37108e+06	329678	940820	2.02249e+06	192316	1587351	1.69142e+06	244377	384575	435521	120098	418281	1.20914e+06	451009	108346	98092.5
P02786	9.96e-08	0.00688917	1.50563e+06	1.71071e+06	3.43647e+06	2.95718e+06	1.84498e+06	1.99344e+06	2.29152e+06	1.7495e+06	1.91118e+06	3.32419e+06	1.7551e+06	1.68384e+06	2.81161e+06	1.88736e+06	2583880	1.93016e+06	1.45099e+06	2.0624e+06	1.53666e+06	1.95741e+06	2.16171e+06	2.3471e+06	4.44309e+06	3938692	1.67725e+06	4.72295e+06	2348058	1.3457e+06	1608757	7.26629e+06	1.26377e+06	1.7657e+06	3678225	2.3216e+06	1.41569e+06	2.91586e+06	7512210	960702	872455	35468252
P02787	7.79e-05	0.0164584	17911224	13660366	12780455	15499734	37734288	20320162	33258108	26677044	35261292	23458088	42017504	34869848	28003760	41366752	34321876	40079260	76762512	34607736	13285298	66735836	13332069	12561141	7.63682e+06	8958637	31301230	13197796	67291152	29146000	12597237	13949125	49870428	12099153	13928319	15083445	10174626	13810032	11739520	28853648	17095474	28636372
P02788	1.47e-08	0.00111716	5522157	2421576	3.76609e+06	5935453	8495855	2.8998e+06	8657048	12808958	6547165	10443731	4.82111e+06	5.85724e+06	6421390	2.48732e+06	4758722	15608854	28248676	16218950	2987659	10304579	3.12972e+06	1.72118e+06	1.17404e+06	1.34774e+06	13108215	2.21799e+06	214960192	2546668	794875	1.26143e+06	3083361	13294770	36752544	829087	226404	3.3454e+06	3.57515e+06	3.64518e+06	6.23319e+06	151696
P02790	6.4e-05	3.37e-06	9537778	10466494	7.5763e+06	9380430	22564240	10189802	21722196	21348772	17877714	19944320	25194686	16130627	18587956	16803200	22195038	20490408	86820112	24195064	5012197	28506596	6.77511e+06	5.44612e+06	3127877	3373980	21111612	5.63086e+06	30305564	18933922	4.28758e+06	7186831	29335822	8.27541e+06	5813747	5.35995e+06	6481721	5.756e+06	6381070	13486191	7023610	3.85226e+06
P02792	1.65e-06	0.000583629	4598165	2.45999e+06	5637758	4.27311e+06	2.72724e+06	16280202	1.84673e+06	2.06346e+06	4.13086e+06	9656316	4640937	15999188	15335126	11656240	2751154	1.93465e+06	8578567	3.39399e+06	2.76012e+06	3.83833e+06	11549083	25908488	1.30392e+06	10164943	5124963	9015500	23101474	11111588	16810784	6.16981e+06	14457682	9973933	8901325	36081784	5.25542e+06	5313313	7247148	92606584	10061971	6392479
P02794	0.000303097	0.00223835	3286098	2.09286e+06	2.58527e+06	2.2754e+06	2941395	8230657	1.70842e+06	1.18898e+06	3.36482e+06	6.02057e+06	3.13458e+06	10153346	4.78046e+06	6.09728e+06	2.00864e+06	2.17529e+06	7.49088e+06	2.11636e+06	2.45803e+06	2.8735e+06	4.61724e+06	13153248	2308016	3959241	4.36103e+06	5221851	28484588	7134046	7009091	4.13857e+06	8.1416e+06	3255938	11025683	16489903	2316994	3.83001e+06	3.65782e+06	23087904	5.9407e+06	8450372
P02795;P13640;P80297	0.226416	0.000172706	95768	195011	27669.9	117842	323010	576899	203863	141290	270410	496785	137332	280665	91082.2	592086	118101	279688	1.40544e+06	128907	322186	705306	116697	1232628	215508	41319.9	387748	458114	676179	538619	365699	716617	583946	146807	903791	707952	180962	363982	225979	541348	1.18308e+06	613488
P03886	0.0218728	0.00348583	567951	408184	336576	166187	221922	102315	276755	216145	131734	151030	233071	213957	224400	192575	288116	175881	182866	255153	221150	154313	510869	385124	713518	477075	163131	213382	232254	145567	314581	285270	164988	120909	304438	576422	226658	349903	714108	334353	128204	949546
P03905	0.0507887	0.0706645	1.21467e+06	1.24652e+06	825004	1.16074e+06	1.15166e+06	1.02545e+06	758436	736654	643014	741499	650142	894739	642944	598498	623974	1.06385e+06	482567	721688	742799	1100134	2.12896e+06	1.13074e+06	2097889	1.99748e+06	794411	1.42934e+06	554919	869261	949136	1.14267e+06	644251	561563	643930	1.70194e+06	749513	1.05025e+06	1.32361e+06	886185	503768	1.58127e+06
P03915	0.418793	0.000396011	1.20121e+06	498763	579693	616451	494590	707856	446002	409662	403602	347480	644390	337369	443904	461224	534446	745044	411033	495400	870033	1461722	1452369	758659	1.01512e+06	933921	605443	696600	809955	509146	668645	573790	378517	361834	233279	1.0169e+06	564482	651318	638131	405311	209973	808470
P03923	0.688342	0.159221	644265	436507	317377	351624	434304	474607	351344	251021	218948	399029	248538	307979	198160	403911	361335	633422	380810	247035	231788	536320	508929	372172	343097	292348	295488	404361	442982	312008	279550	448311	156757	361232	389620	595974	213696	562595	345005	349149	179544	648916
P03950	0.000273073	0.00917548	629971	505534	321022	1.24169e+06	890984	495020	816232	668119	204255	1308312	293747	404882	460128	542455	394511	1.20251e+06	518765	314658	476128	1.25214e+06	130651	151245	116321	143470	1.58085e+06	69092.5	1.04724e+06	802742	86489.9	249810	793549	151756	226848	335244	799092	275321	151696	176915	227326	571154
P03952	1.13e-07	0.00832699	88864.4	67490.8	75070.7	70387.7	214002	100305	219313	226142	61712.9	384019	105647	132737	249988	124721	105530	132236	215363	113933	104340	310853	90654.9	51233.9	67176.1	80524.7	204597	52660.8	1.34306e+06	193221	40410.3	120810	216737	45158.7	58954.8	76891.6	54481.2	92456.7	121454	94515.8	103907	379499
P03973	7.63e-07	6.53e-05	1.88959e+06	2.24842e+06	1.77594e+06	2.95047e+06	2.34369e+06	1.68928e+06	6.78826e+06	1063880	895130	7.07968e+06	683182	4699433	1.68375e+06	1.59243e+06	1.12301e+06	1.02414e+06	1473964	1.11628e+06	677477	1.42663e+06	337232	921484	222316	675060	5.95633e+06	1.33774e+06	371369	600504	966127	602985	1.67262e+06	232128	1.06199e+06	576078	359120	76862.4	238439	175955	1.08996e+06	158022
P04003	2.07e-06	9.43e-05	2107361	1.38125e+06	1936438	2.71263e+06	4.2987e+06	4.01171e+06	4.96737e+06	3.9497e+06	2.88949e+06	7.81587e+06	1.84148e+06	2419947	4860616	2.1658e+06	2.05105e+06	3.90774e+06	14386648	3.11719e+06	1.78406e+06	7132200	1.15026e+06	1.15282e+06	3.76348e+06	1.02541e+06	4285303	1.2074e+06	15587696	3.78022e+06	941265	4494225	3.20825e+06	1.24959e+06	1.38307e+06	1.23095e+06	874980	3810541	3.95047e+06	781345	1.09189e+06	3.47714e+06
P04004	1.07e-05	0.958872	15945565	15477304	7.79947e+06	25110058	22185058	18427976	16562523	27558726	12036782	21328740	10632147	11406036	24783624	20992070	13615244	30563892	22997124	17679408	5.27032e+06	27174764	7.57419e+06	4481333	1.88113e+06	3978813	29069922	8246392	59749644	7.98021e+06	6511836	5318062	10076225	2.9158e+06	6.45677e+06	15467369	13777764	5899949	6.37499e+06	4244444	2.32777e+06	40161088
P04040	0.00106325	0.00288577	5936521	7187094	9234297	7907422	6734257	12821666	8654376	8.04273e+06	9508336	7.39395e+06	9004745	6962990	8.35984e+06	8.12913e+06	8466586	10378237	8895739	8.25674e+06	6892159	15105944	5.18831e+06	2966668	4.30877e+06	3.01958e+06	6.80143e+06	2.15775e+06	6618217	12595430	3.06275e+06	2.95882e+06	11011193	2.24786e+06	1.81715e+06	3.46657e+06	1.43291e+06	5141572	3.19888e+06	1.9856e+06	1.14087e+06	1.18436e+06
P04062	0.0128553	0.380707	398765	264001	394664	605462	412425	333532	400554	266356	335963	523413	442678	335697	287560	449615	299130	280161	467125	628152	207942	411265	922636	708218	2.71781e+06	1.11975e+06	332817	754268	772811	815231	1.03238e+06	786429	375764	1.42556e+06	1.26347e+06	1.23999e+06	1.53158e+06	1.33989e+06	708122	1.75749e+06	746212	850860
P04066	0.000154109	0.397446	235440	239199	279989	408388	490746	588284	352252	250467	395361	235491	500360	276772	213187	384564	312727	519744	750407	454874	114609	317279	1.16231e+06	589484	1.87058e+06	1.24567e+06	514416	757585	340167	799298	2.20571e+06	450041	457255	1.16769e+06	413814	4.06648e+06	2.00621e+06	584329	1.21084e+06	4267562	887525	536520
P04075	0.000552374	0.00059415	5708484	6.13737e+06	5.15814e+06	6402383	8065115	8323456	6.68543e+06	7568965	8449874	7205008	9295252	12710758	7.24936e+06	10379872	8.13223e+06	9809324	21230312	12383111	6507684	11961884	15207356	23161842	21531544	30746158	11482861	26330952	28235628	16289812	31349486	27066714	23813582	39593944	45225256	19395750	10226008	24416766	14638943	94153688	55243500	37479984
P04080	0.807669	0.00480697	3.78442e+06	4.56599e+06	4026625	6.16661e+06	5822097	11217712	4680132	6083742	5.75707e+06	5.54759e+06	6556239	12357381	4666413	7.30002e+06	4.80073e+06	8632436	16154906	7637015	2.75982e+06	7.00256e+06	7668636	21407682	3249305	9922787	12794670	4.13476e+06	12373335	11055330	9336104	16738927	5625170	10751963	14768868	16406844	5028719	8991282	2.89464e+06	13649535	9495492	12447891
P04083	0.00184528	0.0717184	28886638	30663132	36779644	28383520	49159600	26809214	32975138	42418064	42676852	30549424	36679512	48096996	51124428	37100992	34591664	48963324	38343824	28507520	30956578	35549132	18109110	91869008	26401208	11254760	41404112	9592700	61163108	18490428	15654354	17158158	30209538	17633436	28877996	16254966	14567702	34300824	6.36543e+06	40151952	35109732	80779200
P04114	2.9e-06	0.00685602	3065595	2333552	2.11402e+06	2.21175e+06	4.30179e+06	3.6042e+06	4.75532e+06	5.11276e+06	2.02593e+06	7295796	3.27867e+06	2.91176e+06	2.69819e+06	3.24848e+06	2.67297e+06	4.73068e+06	7.81235e+06	4997763	2.80097e+06	7.59113e+06	961354	743380	304516	333910	4.30893e+06	965758	11296562	3.24532e+06	375895	1.24977e+06	5030729	959223	295679	1.66424e+06	702271	1.36532e+06	1.13793e+06	1.06282e+06	1.12635e+06	914174
P04150	3.12e-06	0.210342	178633	140298	211762	193555	152958	185687	162991	150226	204800	185548	128435	153217	243910	226173	170562	168797	269923	297464	231475	164736	162538	124417	736565	143968	220875	186266	122864	173141	263329	61123.5	248266	84967.6	92784.2	128269	94048.7	172674	104499	166427	102577	200589
P04156	0.478327	0.00631172	293881	239091	294937	319013	546855	646462	276647	207690	316688	239308	299739	270345	205415	316090	396114	359828	299503	228162	175886	452610	195310	150074	75734.4	48346.7	204690	281989	224680	309632	98946.9	106225	204479	52427.2	192282	249602	203887	240982	150048	76430	137465	253306
P04179	1.7e-05	0.73823	9845982	12699198	10504755	7260516	9303446	18686242	18071848	12475596	14319432	13526160	12418692	20425652	16476692	10674873	11750556	15597871	15147947	8830640	13004591	9438136	17605032	29181826	9867993	15908755	7.24167e+06	26922440	19850404	12966047	11166552	45785132	16285991	13260676	81871488	21886366	10196966	19031604	10732924	10061720	7953936	6.44434e+06
P04181	0.00199116	0.0260406	429875	310388	254123	441559	221952	609208	424341	221269	173126	272903	266215	368565	188322	217900	271932	312529	164559	240498	319893	257859	702468	1217553	317194	3724863	490304	2612814	1444518	374898	1.21411e+06	1.05462e+06	224087	187548	1995926	807076	1136710	801254	796118	476576	1.30481e+06	585944
P04196	1.59e-05	0.521275	521188	564728	324950	657604	578220	840426	561070	580640	986870	741535	1.14424e+06	741728	915346	817537	631610	1.36939e+06	1.03617e+06	670465	324972	1.19883e+06	300932	273285	172321	319687	343965	169739	1.09691e+06	698524	186441	482633	1.88139e+06	517349	174482	453692	265863	520697	199858	478896	186049	274563
P04216	0.393785	0.00604784	6.60331e+06	2.49812e+06	3.38888e+06	3.08411e+06	1.29852e+06	2.79042e+06	1.07328e+06	1.82727e+06	1.00385e+06	886692	4.70119e+06	1.91259e+06	2398243	1.5355e+06	1.91579e+06	2479090	1.63174e+06	2.24945e+06	1.3497e+06	3.40758e+06	4052121	2.32962e+06	612555	1.87686e+06	590148	1.99881e+06	1.84477e+06	3.87022e+06	2.511e+06	1.88865e+06	1.91638e+06	3.19079e+06	2.60889e+06	3.69145e+06	3.38151e+06	1.68226e+06	2153847	1.22251e+06	1.61368e+06	1.02881e+06
P04217	6.39e-05	0.00520855	10708553	8691210	8860592	11066480	7006480	8839859	11973007	6.6505e+06	10212572	11734244	10190618	9293626	12831925	10222618	9872871	13629206	24580392	14959290	5395548	15755881	5237108	4425091	1.04035e+06	2.71639e+06	5808682	1.99114e+06	17002864	6.46249e+06	3.68155e+06	3593567	8641098	2.72219e+06	4089548	4.21764e+06	3.28965e+06	3.16894e+06	1.94431e+06	3.85247e+06	1.2563e+06	1.85648e+06
P04233	0.00173123	0.618963	4.14194e+06	3.08559e+06	3.56558e+06	2.34507e+06	3.01346e+06	4459296	3.24742e+06	5.47357e+06	3.49048e+06	2612049	1845136	3.00067e+06	3.65804e+06	1.90865e+06	3.13636e+06	4707149	3.75561e+06	2.38938e+06	3.14582e+06	2.28839e+06	4.89343e+06	4.78148e+06	3.92793e+06	5.78492e+06	3.09667e+06	1.81284e+06	2549684	3.03168e+06	2.11594e+06	1.55647e+06	2.11905e+06	1.71088e+06	3.11367e+06	11236565	3.71187e+06	5760989	1.71379e+06	3.46308e+06	3.61284e+06	633280
P04259	4.93e-05	2.72e-05	1.93872e+06	1.56229e+06	992437	2.21804e+06	2.52607e+06	2.48916e+06	1.23173e+06	864632	1493597	790468	1.9746e+06	1.85928e+06	2.21497e+06	1.76936e+06	1.42646e+06	1.39094e+06	8760757	3.17343e+06	551828	4996605	2.42781e+06	6.31847e+06	1635196	1.34248e+06	695204	2138722	5544318	1.11869e+06	781517	2.4072e+06	2.04315e+06	938839	1.81516e+06	1.0949e+06	400888	2.73023e+06	2.08456e+06	699279	1.11834e+06	10040714
P04264	0.0223045	0.00374347	7.172e+06	3.17674e+06	4964545	7.50112e+06	11896184	4.90149e+06	7780067	4.93664e+06	3.11879e+06	3.01646e+06	2.8714e+06	3.41927e+06	10908980	2.74917e+06	2.47166e+06	4.39642e+06	12613083	16528219	3380092	7275210	4532034	10921116	6.82691e+06	6446964	5.42538e+06	16816114	7901326	2680312	4970426	5838834	2.70069e+06	3.92299e+06	9738036	3.43593e+06	1331649	8550067	4145289	2.81475e+06	4.44627e+06	7043783
P04275	0.00142096	0.214156	2.8171e+06	1.7364e+06	2087481	2.08929e+06	3.55763e+06	2.5283e+06	1.81087e+06	2.20782e+06	2.92723e+06	2.39123e+06	2.02543e+06	2.88997e+06	3.84191e+06	2.71207e+06	2.8335e+06	2.73051e+06	3.70522e+06	2.86353e+06	2.0952e+06	2.52408e+06	835145	622384	230299	487438	2.55893e+06	1.35e+06	407587	754562	401809	116395	1.2689e+06	287230	248096	1735093	165053	589469	1.36639e+06	284906	338494	240568
P04406	0.156291	0.987397	5.56478e+06	4.02741e+06	3.04472e+06	6397736	4219286	6.6376e+06	5438537	5.05171e+06	6.84885e+06	4.42974e+06	7.35235e+06	8.03723e+06	4234735	6.31235e+06	5.93366e+06	5589516	5778534	5.28701e+06	5.60658e+06	6742835	8032711	28472086	5273213	8827461	9323942	13784510	26088350	19260508	32216562	16812336	13594603	14207700	13233919	7339811	9527324	19486524	7176255	28980702	20025456	21786282
P04424	0.0126296	0.202881	270551	304751	263983	405199	266655	290741	247286	232120	382310	208537	467478	291486	196449	477787	338080	240782	593661	414052	159328	321871	474300	496389	1.57791e+06	751222	276179	243078	225170	817502	527986	1.38599e+06	832977	746837	488224	438422	333951	617517	586200	1.05411e+06	249592	272120
P04439	0.034634	0.215411	11048544	15381220	13745753	10595616	13782041	12609241	8569508	17913074	10732934	11175697	14492770	10000712	21404226	11443083	23613888	5992950	7.94001e+06	13327444	20121836	8.23331e+06	12138302	9643304	7.20164e+06	18100618	8873775	12432207	8929060	3.38983e+06	3.90819e+06	8855722	11486895	21984310	11404161	4221498	10857273	5438687	5864108	4.85296e+06	4.01705e+06	8046385
P04440	0.0874516	0.327605	3.33348e+06	331196	1.35559e+06	407222	5.13807e+06	5.12523e+06	3.60501e+06	426246	3.26255e+06	2.72402e+06	2070896	2.32254e+06	5328377	2.3971e+06	4.26304e+06	3209547	2.4838e+06	3.03031e+06	2.76467e+06	3.64766e+06	4396262	842841	1.57806e+06	358618	3.15764e+06	6547883	1.71463e+06	322001	1.66541e+06	1.93878e+06	2552889	812678	3.10168e+06	4204931	2.21874e+06	4.21811e+06	1073119	4.18244e+06	1.61712e+06	1.24837e+06
P04626	0.000898896	0.00993891	762773	443484	501016	450364	405222	434660	421726	308356	422889	443814	414358	341592	394031	419233	386402	582604	475620	119082	395085	96736.2	627452	586831	1.50391e+06	695771	309978	394197	244903	366005	420527	276136	332765	571016	569058	498040	579648	1.52674e+06	933209	1.9718e+06	1.26637e+06	364317
P04632	0.0025175	0.475942	2413584	2980914	2446775	1.42572e+06	4924727	1.48182e+06	3531551	4610883	5287131	4068828	4.32007e+06	4593613	4.18907e+06	4617421	3.79708e+06	2168667	6.64738e+06	4.56876e+06	3393737	1692043	2.42245e+06	2.27275e+06	2471652	3.14413e+06	6.59687e+06	3.11399e+06	1.55693e+06	3168054	4.32148e+06	3.6255e+06	7703783	4903935	3.06204e+06	1.62125e+06	2235966	2.64225e+06	3297642	10345697	7.7433e+06	4008637
P04792	0.00121983	0.874008	18580742	15527771	13995992	20853850	11734581	12079717	15375223	16947044	11570506	17025172	16185423	11936589	12151968	18422338	20054782	16225702	23193532	17135568	8309652	10444693	47964356	59887348	173903296	94012480	30979116	19552808	10740457	37249740	63098432	66504504	34330916	13025805	51506328	22053050	59742468	38074480	16431840	42262104	37244268	81032816
P04839	4.1e-08	0.521043	1.61826e+06	2.10885e+06	2.35434e+06	1.14525e+06	1.83999e+06	2.31747e+06	2.54542e+06	2.03816e+06	1.69052e+06	2.07824e+06	1509999	2356174	2276720	864759	1.26393e+06	1.77989e+06	2.19569e+06	2.06683e+06	1.45031e+06	1.71742e+06	3.06827e+06	4213375	868423	1.45568e+06	1.35601e+06	1.50075e+06	22506520	686418	1.44686e+06	1349015	1.28573e+06	1.94232e+06	4.75774e+06	1329470	1.34416e+06	1.35862e+06	1.37277e+06	792292	1.00897e+06	1.01291e+06
P04843	0.827034	0.2648	9168351	7735324	8336756	7941997	9425737	8118326	8395552	7063463	5915574	8.32466e+06	6498201	7143485	5.9772e+06	5628461	6.62994e+06	8.26453e+06	6692273	5884314	6.56567e+06	8114701	11964289	10400352	12750892	13148645	8.0658e+06	12859820	13626693	6.66302e+06	9825074	11468145	4899633	11607694	14342228	12445661	9282500	15752168	14968101	10048495	10976391	10364839
P04844	0.527444	0.992849	8490146	6487941	6197275	5034498	6752509	5.6385e+06	5983120	5.80228e+06	4245416	7.34569e+06	5.24528e+06	6.19078e+06	5.63891e+06	4664517	5.56428e+06	7.03261e+06	3.43289e+06	5171592	5348425	4471382	10175644	7394740	7717788	11662277	5724180	10720887	9119663	4727090	8595470	11211680	4.03884e+06	7626036	9640516	9327800	7.97615e+06	10522384	11041545	6.7482e+06	7896295	7.60158e+06
P04899	5.39e-06	0.509609	16544944	13654748	13070450	23436950	19166548	14902614	15383382	17853176	14695327	15451125	12940998	13764792	17128420	15373893	13628192	17320554	9464304	12340956	12704921	20393484	7.83128e+06	11288051	4.40301e+06	4893553	10280186	6075851	30971322	11416343	5914129	5339258	11736280	7.50838e+06	9253547	8090437	5.394e+06	9598182	5750778	4.41199e+06	6.4069e+06	4308665
P04920	0.353831	0.260952	211357	333639	285398	310206	196786	378872	201881	177221	196685	173154	271831	223600	123866	151955	222363	234896	193943	320463	251191	441927	231805	236724	209419	103542	76589.9	181282	338959	219088	82782	162539	99089.1	162523	107335	236848	156624	174871	271072	141814	82788.8	166517
P05023	0.0267896	0.557933	18569248	16805894	15863182	21057312	18713610	13997123	15505654	17861542	11836577	16235918	13219955	12387004	12253375	12665972	13296348	18030260	15190267	17613256	15045160	15066335	11878689	13459156	29216046	14825186	12791614	9458907	6.89669e+06	12964981	16811812	8252866	10956800	14699347	13766805	18043464	12029123	19067588	12556614	10546458	17192570	17140104
P05026	0.0494651	0.448468	5.11434e+06	3642734	4.02676e+06	5583613	4616596	3.86209e+06	4803122	5.23259e+06	3.15317e+06	3.91056e+06	3.26847e+06	3980927	3.00485e+06	2813327	3587317	5014368	3.255e+06	3.86671e+06	4.22193e+06	3.96124e+06	3.41137e+06	4.44313e+06	11630167	5.19622e+06	3.84037e+06	2.74692e+06	613276	6023825	6.7602e+06	3.02444e+06	2.80913e+06	6.10127e+06	3.48317e+06	6.49768e+06	3.81696e+06	7112141	3543980	2462971	6797503	3.10044e+06
P05067	0.353466	0.712309	471017	243964	452283	388961	319923	322101	135176	345566	268021	114289	370516	240111	270874	320537	390283	398432	120706	545920	285556	410250	250021	329200	519794	596871	214758	107029	295445	349975	592656	94390.3	220717	334249	414332	274296	437456	436232	95890.3	545401	233780	164213
P05090	0.00251881	0.889221	4529195	4.06169e+06	2623691	8.0987e+06	5.48746e+06	7.85283e+06	6.24862e+06	7.90457e+06	3971512	11165879	2.74974e+06	6.47434e+06	6.45264e+06	5.77804e+06	5.06069e+06	6.23335e+06	7370383	6116064	2.05703e+06	8872940	2.23917e+06	4494569	3.98503e+06	4.68043e+06	8571146	2.65225e+06	13675554	7753104	3.82759e+06	6023065	3.70771e+06	3090074	2244945	12836204	3.14385e+06	4.78246e+06	2.07008e+06	2.56842e+06	1.45385e+06	7895449
P05091	0.00157519	0.152245	9655530	33125230	24602700	18560540	12228153	12688731	26740812	9969629	23685256	25364610	9788151	14808108	8235345	8617634	24562288	38268560	4251832	7335552	14282568	17648078	13625876	16013402	42567376	41592100	8529050	9387202	19859718	11804581	9669963	39253920	8278526	3093776	11717769	12257778	25118620	14020463	5.04404e+06	5873287	1.41113e+06	3.93295e+06
P05106	7.9e-05	0.000869371	258870	230112	155561	345965	258301	464272	301298	605094	659654	1185512	343308	91717.5	618709	263477	215398	559699	1.62019e+06	210968	186540	986472	128551	121211	379424	212880	737889	147181	409452	223227	43876.4	350832	322433	57454.7	101286	114507	66755.2	1.09124e+06	1.1402e+06	137725	79319.9	59685.1
P05107	1.49e-08	0.495095	1.59909e+06	1.69989e+06	1.53049e+06	2.0586e+06	2.43777e+06	2.34891e+06	2.15964e+06	2.2269e+06	1.83674e+06	2395042	1.32027e+06	1758002	2.58603e+06	1.46807e+06	1.62492e+06	1.97973e+06	2651648	1.70891e+06	1.18521e+06	1.53129e+06	3176429	3936896	819038	1.92436e+06	1.74653e+06	1.51637e+06	37339868	781967	1956925	1.99639e+06	1623563	1.80645e+06	4837772	3.61127e+06	1.6779e+06	2.07223e+06	1.678e+06	1370824	1216358	1.47601e+06
P05109	1.74e-07	5.16e-06	4.51579e+06	3.39903e+06	3.98246e+06	5035611	6.82445e+06	4.84084e+06	7043805	17945494	8.12981e+06	11115961	6271222	6.98708e+06	7.42895e+06	3.7044e+06	4.53556e+06	23396680	60993728	25124374	3.1999e+06	19147908	4.49041e+06	6167664	1.72469e+06	2279369	6401003	5319846	194759824	11028893	1.50662e+06	4.74246e+06	9359459	32527864	72134584	1.0474e+06	1.31676e+06	10935793	3566527	9605980	32150644	2.03981e+06
P05141	0.295219	0.201421	56258140	42293684	46585632	42212592	42138436	57229804	42230760	37215436	27520266	57068388	34866728	41630200	34304036	38025340	37113524	48842760	30166798	40265896	42671424	31657078	73280560	50318228	76160384	90377632	38808108	65778480	48064968	48483736	53308656	69500944	25692938	40401680	44838828	73978032	55585040	47305704	48581360	33411486	41284008	95761712
P05154	0.0111152	0.242343	306205	196996	84763.5	328184	177771	190117	250720	303689	193850	211426	329712	188574	583431	310748	291658	368793	167201	374864	134584	449404	123697	64586.7	28644.9	56999.9	233246	34155.1	345297	263240	44354.1	84133.8	264333	93492.6	103303	139848	187421	109755	36421.6	121620	77887	64930.3
P05155	1.3e-07	0.00198568	2.74406e+06	2001106	2158539	1.84593e+06	4742284	3277811	4.02926e+06	3.79392e+06	2.93273e+06	6428754	3.05675e+06	3.58963e+06	3999248	3.43339e+06	3.03765e+06	5847693	11812090	5.81729e+06	1.60012e+06	7.02964e+06	1.68694e+06	1.71798e+06	1.29581e+06	1.19174e+06	4.94938e+06	1.68527e+06	20940530	4292380	1.6257e+06	2645854	4619381	1.63579e+06	2.01172e+06	1375056	1.13733e+06	2062736	2366757	2803874	1.89265e+06	3.62198e+06
P05156	3.72e-06	1.21e-05	426858	319754	221624	272883	444828	699037	699739	978892	642531	846160	641771	639176	962036	525141	649769	983878	2.98568e+06	439176	651570	1.21859e+06	317037	274116	777683	1272456	1.09861e+06	234396	3.32263e+06	788215	405012	748504	781246	352808	537625	288099	416940	672409	678412	572197	336077	258870
P05161	0.000805676	0.12376	140449	179830	321732	287868	205780	245885	305480	207193	315138	223227	147749	317613	465465	196086	220891	171064	340426	224147	219393	257681	1.20494e+06	426557	312954	1367398	351712	533503	794650	266550	205056	2.52613e+06	306454	1.2171e+06	665663	185454	854920	2.27062e+06	231879	265090	1.4729e+06	3559983
P05164	2.54e-08	0.00434787	10538997	3.08003e+06	3781899	11511045	12121752	5.13413e+06	9313871	24475052	7340726	14119995	3824851	6123539	7668785	3.46372e+06	4895111	29083928	33950904	21375264	3.12511e+06	22949372	3432070	4446522	851864	1.2323e+06	7633010	2529902	219615600	4.99632e+06	788604	2.25541e+06	2.83749e+06	18664596	57068104	691110	238977	5.34324e+06	5.23987e+06	3.87302e+06	7368070	389788
P05165	4.2e-06	0.924801	981718	917425	825670	759760	809981	1078880	838337	759657	644920	876049	744554	839766	762346	752531	739220	978201	566453	503529	884862	701579	1.34357e+06	790913	4214757	1.31095e+06	755856	919232	489066	1.03882e+06	810070	908982	540698	354547	741832	1.49055e+06	1.19221e+06	582685	557419	901426	344865	388747
P05166	6.48e-06	0.0806204	659410	603383	598378	671650	575688	875739	632264	451870	403644	810493	460053	566452	440570	413729	556826	630838	489698	465094	480955	490609	964849	588374	3033132	834135	554941	501848	314044	896523	600311	541027	467489	281692	732859	1.10215e+06	1.04359e+06	487124	461889	545274	227209	269090
P05186	6.89e-05	0.271984	180835	206821	282214	168179	109031	199945	214334	90169.5	173064	207448	133577	256002	160599	109079	187720	197841	348393	147141	85122.9	96683.4	1.06026e+06	497163	2.30309e+06	64972	180080	164853	156750	524405	57574.9	89715.1	46830.6	326326	2.52531e+06	144458	980816	786514	123087	2.19163e+06	49177.3	23342.8
P05198	0.960742	0.584309	2360871	1.47828e+06	1.69307e+06	1.04035e+06	1627173	1.42791e+06	1.64423e+06	1.93561e+06	1.36616e+06	1.95715e+06	1.87855e+06	1.91148e+06	1.76752e+06	1.61343e+06	1.4798e+06	1.05991e+06	1390703	1.62525e+06	1.6441e+06	1.43772e+06	2.89411e+06	2.29661e+06	2.98675e+06	3.09925e+06	1449851	2793475	2.03324e+06	1.69466e+06	2.63219e+06	3.96493e+06	2.04109e+06	2.57625e+06	2.37636e+06	1.20951e+06	1.9989e+06	1296452	2731024	2185726	3.52219e+06	3.43552e+06
P05204;Q15651	4.05e-07	0.0710381	583169	2.91473e+06	2.02517e+06	1.12966e+06	1.20786e+06	893170	2.38566e+06	3353161	4.36551e+06	1.04615e+06	2.49705e+06	1.50474e+06	1.52651e+06	1.4844e+06	2.66257e+06	1.15109e+06	772188	3.68798e+06	1.68788e+06	788898	1.3098e+06	1.38502e+06	38998060	3.67182e+06	1.45614e+06	6.30259e+06	3.74575e+06	770579	1.26432e+06	1.37811e+06	2.90029e+06	2.29553e+06	5351910	2768816	3.93496e+06	782717	20292752	2.67938e+06	4.02068e+06	4.89788e+06
P05362	0.000100265	0.764372	4942594	5.2318e+06	4.31579e+06	6541717	4.11806e+06	4405382	3.61899e+06	4857399	3.61692e+06	5.31002e+06	3.87746e+06	2660588	4946234	4407396	6088992	3.73246e+06	3.67859e+06	4904527	4.56275e+06	4.20842e+06	3.9069e+06	6.94216e+06	1.1458e+06	4.98343e+06	2.67571e+06	1.7067e+06	3193309	3.17158e+06	1.57251e+06	1.42893e+06	3940227	1.06933e+06	9083732	1.68723e+06	3.35598e+06	15914854	2.77e+06	3.49205e+06	824326	446549
P05387	0.296765	0.213587	8947910	7598790	7711313	7.91769e+06	8.26049e+06	7905831	8516573	6.81857e+06	7074063	8.32734e+06	8.15765e+06	6.40205e+06	7.69783e+06	6369291	6811925	6.23513e+06	7.7165e+06	6348513	8726227	6.73031e+06	11766635	13015351	13346220	11411117	7.20687e+06	17103322	6898603	12609236	10761070	17906662	8565213	12269549	10300416	10869048	10941714	13871492	13633728	10780602	13421536	19815860
P05388	0.731523	0.891219	8741955	6.79807e+06	7156815	9187044	6.92683e+06	8037019	8601638	7464728	7208031	8516915	7.93084e+06	6227141	8302178	7369203	7046871	6364914	8541791	9643312	8.29201e+06	7.92265e+06	11668403	12915666	12558935	14082771	7.86506e+06	15294358	15706705	12777619	10144967	16662539	7859875	13978793	13807472	10853576	10635058	15898868	13420797	15419407	15389688	18648732
P05413	0.000946323	0.000870515	99530.3	1.26592e+06	1.2344e+06	435243	299792	507350	102072	155941	749782	402363	154891	565539	323782	480940	278061	271067	208117	209551	59102.4	150694	202240	663504	3.21158e+06	272060	589392	2.96342e+06	262748	372035	1.35754e+06	161436	134321	31460.6	26701.7	869366	1.69572e+06	1.64052e+06	1.98901e+06	4068237	244541	174739
P05452	5.39e-05	0.162353	925533	838592	1.25295e+06	975433	2.90364e+06	1.23329e+06	1.33256e+06	2.41139e+06	1.50277e+06	1.37792e+06	2179522	2.16606e+06	2.05177e+06	2.73052e+06	2089146	2704291	1.80147e+06	2.42281e+06	1.03065e+06	2.99543e+06	250261	232247	97374.3	207529	2.93855e+06	449000	650374	1.00123e+06	178052	340186	2088689	267397	627496	271593	1.1481e+06	234058	400720	580788	693858	787351
P05455	0.482825	0.145264	403681	520698	484887	466862	607220	765041	818612	844055	1.43518e+06	797762	878637	1087944	698911	831714	785373	889304	802454	667515	794334	1.12442e+06	581609	975156	1.34057e+06	1.60337e+06	1.69772e+06	3127047	1.29275e+06	1503116	1.06028e+06	2.30296e+06	1.15775e+06	1.27961e+06	1432259	753046	883491	1.5325e+06	2.13037e+06	2424482	2.31267e+06	2.08132e+06
P05546	6.19e-05	0.0651266	1.01111e+06	823749	570215	903911	1.49722e+06	1.19153e+06	1.70139e+06	2.89099e+06	1.48124e+06	3.1297e+06	1.6155e+06	1.16077e+06	1.23354e+06	1.47979e+06	1.72395e+06	3.02237e+06	2779848	2.26548e+06	602886	3.8283e+06	591307	425473	152115	310216	1783242	238333	3.13745e+06	1.75237e+06	279023	640782	1.88912e+06	348718	342962	361843	440227	794182	688634	676015	261809	405462
P05556	0.00102081	0.446518	16053033	14980058	17142526	19905504	16047146	13024899	11165592	16112937	14955693	15311687	11893222	13349525	15624378	16153846	15069389	14691080	9056070	12646310	15642875	13220509	4.76758e+06	6253220	6.4095e+06	3.62187e+06	11006776	5.06463e+06	4.43307e+06	8010419	6148121	4.24407e+06	13559446	15155940	5.40922e+06	6.5477e+06	6.04982e+06	6.60091e+06	5.49078e+06	3.76979e+06	6.52744e+06	3.02817e+06
P05771	0.00164044	0.643702	402228	300503	368432	571826	465668	492823	454100	194240	431758	529136	420168	203661	266336	339034	392287	616691	716067	526063	213255	721153	344770	229038	48686.7	193585	311428	511921	914440	207405	59841.4	107000	323721	117231	413038	204851	86149.8	256245	349796	256928	120133	120006
P05783	0.00024418	0.56169	15794286	9357203	15240734	16417179	8698932	11932890	11577540	12043076	17040372	10738326	13481663	17054222	9111662	14860745	14266595	23610504	6292197	10147427	17720230	8564681	47936004	64610940	77922912	136734752	27407114	43558764	5.14008e+06	20617550	92413680	62179652	16380480	161178816	86620792	21515504	99950840	365918464	39795568	52931512	228050464	23948564
P05787	0.00127374	0.206843	27814638	15876262	22668842	28298796	16139075	14635542	22244888	16158203	29509074	21454040	28162758	39203832	15223275	27131330	27463388	31372406	20132758	25462384	33875280	16354201	93702984	139545920	118865232	191420464	56208088	66515548	5.89715e+06	38138760	334740576	167925296	28465230	515382656	153677312	50929088	321529568	496003904	44981828	101648360	544883904	98094656
P06213	0.658909	0.994036	216436	115421	127397	185464	184252	161283	174496	193291	114776	201481	137635	125139	146685	165989	150355	143377	95043.4	173074	145536	150319	123527	224036	274350	169627	155719	188693	298556	55756.3	134038	184283	135075	315120	246911	166858	135246	334082	407994	196802	195566	259200
P06312	7.39e-05	2.79e-07	922240	514929	195426	743388	590395	1.75053e+06	1.42819e+06	762435	1.99965e+06	1.19934e+06	2.0624e+06	981399	1.10812e+06	853312	1026133	805086	8.14317e+06	946268	579825	1.05193e+06	590368	1.06628e+06	273570	605704	1.01695e+06	2.53496e+06	2.60493e+06	1.14207e+06	318304	595280	1.20398e+06	526834	795285	541254	367590	424004	4.09758e+06	1.26743e+06	696698	539096
P06331	0.000113575	6.49e-05	2433410	2.76056e+06	1.38879e+06	2.16853e+06	6412002	2.81052e+06	4817988	2.84699e+06	2.72213e+06	5307681	3.36515e+06	5.45613e+06	5021452	3462628	1.87921e+06	2.15904e+06	12888214	2.60484e+06	2.07725e+06	3.41504e+06	2500795	2.43325e+06	1.01158e+06	2.80552e+06	4318586	5.67675e+06	8.31535e+06	3.42041e+06	841595	3.61608e+06	5.63955e+06	1.5008e+06	1.63843e+06	909364	2.02538e+06	2.00195e+06	16141655	6636643	3.26767e+06	1.84527e+06
P06396	7.51e-08	0.49483	22014232	18916438	17466828	15576831	23863556	17772498	17680316	16984314	15231575	22726962	15383869	21570320	19977836	19632008	10052061	24419038	11484835	10886472	18116868	21225714	10490545	20293594	4517117	7777581	18071696	8400627	92134600	12356330	15254877	8988515	10270102	9800111	15397837	14081760	11178970	14764488	8880626	8048891	15307273	12174914
P06576	0.523399	0.474	38889320	39098524	36255964	46830052	44081176	45808324	38304928	30785130	28611086	37131064	27106012	36545524	31404202	29640442	30711994	44621928	22819674	30934522	33573108	31403602	43003272	39895124	47024680	45258592	33246716	54837216	47780632	40115592	26439032	45801816	23175476	32251856	38841964	56551820	28782392	35835284	44611336	22760834	24842034	40214596
P06681	0.000140248	0.0422925	228344	129640	170393	92263	488012	209440	256650	299712	511590	493632	388047	325320	389731	200648	413357	320984	1.01113e+06	623942	182474	722641	236909	176639	39045.7	232623	338887	289214	919480	859066	160574	332710	254561	114070	346189	202252	394501	199306	341015	285822	266718	228613
P06702	8.47e-08	0.000164354	9389393	5.92525e+06	6136483	9300139	14171311	8486834	12894653	35457464	12220879	19594966	12071367	11645938	10816754	6639828	8064364	47243020	69640232	36922508	4.70622e+06	35237928	8.33167e+06	11842450	2546158	4.08144e+06	10869848	11017644	469703776	19382912	2.86465e+06	8982707	13829139	57195808	154536944	1.77288e+06	879254	20960094	7535124	18722564	64489700	4.48251e+06
P06703	7.01e-05	0.108791	162473232	59309572	95531048	17965266	236577216	68721824	61839364	47851768	70514480	67584592	139982944	177067360	191229744	85821912	163091680	68964888	43867368	92598056	184246464	106510112	40130952	56924960	30677826	66873656	199143600	12538037	50938316	35583140	118025768	64112868	138029072	217413744	121339896	103439480	34345540	17880610	12031802	152859904	544538496	204111840
P06727	8.14e-06	0.876247	2.35697e+06	2.35203e+06	1.86376e+06	3491052	4.79546e+06	2.8749e+06	4.56301e+06	1.89642e+06	2.30433e+06	2989979	1.72334e+06	3.20275e+06	3.55201e+06	3.21519e+06	2.97749e+06	2.51407e+06	2801906	1.78524e+06	1.00734e+06	3.95585e+06	954100	1.20134e+06	574966	2.06392e+06	4607535	1.56667e+06	9780029	1382176	832357	1.32931e+06	2874881	1428328	1.05618e+06	1140723	2.4733e+06	891227	1.26187e+06	1.02271e+06	746136	4934503
P06730	0.0538021	0.000391681	261939	321505	234030	340741	175746	372924	319178	642050	481302	247361	362934	239682	239356	250440	228786	332880	903006	727280	289368	372156	478191	684251	487593	392190	315876	482028	1.16555e+06	739759	423638	288040	314452	717017	873739	371594	348684	702706	654715	993496	336848	945582
P06731	0.000447457	5.92e-06	1156135	953486	359317	547145	1.05516e+06	733718	864373	1.41167e+06	579819	5.03141e+06	677720	369855	691070	535610	377389	788277	2.92059e+06	1.25241e+06	183703	825686	14694561	1.46258e+06	893840	5902426	486683	243779	17197298	3.52128e+06	18013496	28937358	919836	19102098	5.66957e+06	827191	8023395	2024029	626608	3.07711e+06	2.46245e+06	3.93104e+06
P06733	6.87e-05	0.114368	10304690	8423239	10660102	10338655	8249569	13287143	12938102	10060512	15719893	7.76901e+06	18568848	10440798	6799254	17828116	15201268	20400910	26968494	20295602	6.52555e+06	21326800	32439868	37817792	64325328	28052090	30934362	35973552	75357920	56182976	51615116	39782128	40673124	36536156	52549080	27633168	40434504	30026942	11670025	155470784	67339928	32355382
P06737	1.85e-08	0.092123	309494	444384	1.10955e+06	925264	681563	2.10323e+06	575327	1.69479e+06	661180	725172	619555	748309	1.08796e+06	840685	1.1142e+06	1.29012e+06	1.67348e+06	1.57524e+06	895467	2.42103e+06	263754	1.03515e+06	683350	749550	1.24434e+06	770502	10120613	827513	1.15849e+06	500859	629132	823068	1.23123e+06	730089	555236	840428	1162362	556539	722478	378160
P06744	0.000334285	0.132843	842004	847633	875324	819772	1114882	1.07445e+06	1.18723e+06	1.76435e+06	1495021	1.10527e+06	1.79239e+06	2.04133e+06	976345	1.47086e+06	1.39831e+06	1.5943e+06	2.30574e+06	1.44824e+06	896462	1.79422e+06	1635766	2.22653e+06	1.50863e+06	1.97279e+06	2.70205e+06	4233282	5.43001e+06	2.11726e+06	4921426	7.83379e+06	2.45004e+06	2.21898e+06	2557564	1.50857e+06	1.39996e+06	1.33152e+06	1.68219e+06	10709278	4077091	9432272
P06748	2.73e-06	0.340981	1.50028e+06	2954063	2913699	3144311	2.29333e+06	2.69566e+06	4264608	3.09946e+06	5598182	2.02816e+06	3441197	3.51965e+06	3786361	3.77327e+06	3630801	2.54699e+06	3.3578e+06	3478760	3.77512e+06	3363174	3.03877e+06	7604686	12508498	10295207	3.79178e+06	14504770	5.4697e+06	5424258	6.50505e+06	7.01027e+06	4342281	8672513	11465611	6804638	7.31176e+06	11065521	7.94908e+06	4.64842e+06	12867385	42855784
P06753	0.207611	0.4674	52529348	65792032	68507024	41391224	64382048	41136644	57224592	54687516	64999588	64467864	60134264	75201304	75621456	87905184	91496656	55501888	83824712	97074608	51956944	49363404	26658786	22005894	20698612	22019574	53173404	34391680	12454030	22336342	50261888	32073058	42231276	31096014	26056286	42499708	45123312	21529216	33054242	31314470	49863468	19885444
P06756	0.00149261	0.0534038	1.58598e+06	1.71675e+06	1689933	1.98756e+06	2.33382e+06	1.29795e+06	1.79011e+06	998058	1.37683e+06	1.74104e+06	1.32726e+06	1.87604e+06	1.52882e+06	1.60638e+06	1.51549e+06	1.48192e+06	2800393	1.47625e+06	1.19265e+06	1.3201e+06	1.96187e+06	1.47787e+06	1.30872e+06	1.4509e+06	1.45201e+06	1.93162e+06	1.9445e+06	1.16423e+06	2.29097e+06	1.54169e+06	1.18038e+06	2.33367e+06	3383784	1.32479e+06	1.79793e+06	3.86276e+06	1.14208e+06	1.91002e+06	1.6334e+06	1.0814e+06
P06865	0.202573	0.321345	623301	498285	612960	593182	480801	879480	561703	506449	682396	422700	761240	379129	441491	522286	672952	558965	881216	678087	393985	573536	821144	802490	1.10376e+06	876530	321886	679483	613391	926004	1.78883e+06	915280	569998	1.51686e+06	1.10446e+06	1.39198e+06	1.33141e+06	659781	463733	2.01024e+06	861280	896433
P07099	0.000227797	0.276537	32464484	29539956	28556860	29325736	26024014	26592140	23768994	21345724	19897840	27911776	22494562	22251970	20590280	20217020	21503806	31779384	27646122	26870344	23068234	26550924	44204040	16356672	83113840	57953764	20154464	14290335	5.60288e+06	15831626	10427198	25568458	16566456	4.92178e+06	20133268	38801952	8920501	11932845	3.7682e+06	8884407	12480633	10786110
P07108	0.0121843	0.0197882	1.65677e+06	1.77599e+06	2.08782e+06	2.61711e+06	2.57266e+06	3757422	2.22823e+06	2404368	3.03068e+06	1.39676e+06	2.70156e+06	2.75778e+06	2.1013e+06	2.86507e+06	2.71437e+06	4037571	6.20145e+06	4.57348e+06	1.66639e+06	5110648	3.73227e+06	3653777	2.46228e+06	2.04862e+06	2.07329e+06	3851493	1.53973e+06	6832408	3.40604e+06	6779688	1.86e+06	2.58208e+06	2.78445e+06	4.40058e+06	1.99022e+06	2.31586e+06	1.61615e+06	4.17883e+06	3.02192e+06	6.08919e+06
P07195	0.000572593	0.0661383	1.90331e+06	1.71098e+06	1.92986e+06	1.71244e+06	2.20504e+06	2.25066e+06	2.41352e+06	2462532	2.46094e+06	2.80997e+06	3.06096e+06	3.98488e+06	1.72301e+06	2.40623e+06	2344013	2917771	2.14832e+06	1.65137e+06	1.48573e+06	3.73411e+06	3.60883e+06	3.87104e+06	3.23739e+06	16033894	4149798	4850030	2.56878e+06	11632852	24556720	13320353	6426575	4.91978e+06	3942711	1157614	2.05982e+06	7767394	4.71126e+06	9972149	1.87843e+06	3.81907e+06
P07203	0.0289921	0.105508	1.76037e+06	2684230	2743951	1.80757e+06	997690	2.70715e+06	1329646	3.73161e+06	1.18539e+06	1.32875e+06	1.23164e+06	3.87962e+06	4284238	2.63888e+06	2445441	1.78085e+06	1.89705e+06	1.4361e+06	3.19841e+06	1.88861e+06	2.01408e+06	4.06369e+06	3.74039e+06	1.8357e+06	1.51447e+06	1.05391e+06	4.72464e+06	3356113	1621513	2.19308e+06	1.00114e+06	5082129	1.69564e+06	4143633	2.42936e+06	5.32974e+06	2.33384e+06	4876457	1.42359e+06	1.01718e+06
P07225	9.3e-07	0.0059917	348338	217722	150396	389443	369120	398687	578850	644578	510212	783484	350966	328050	881507	301611	273299	534073	1.33462e+06	380415	340946	852588	109438	111458	82359.4	88973.6	577792	55292.8	2.25013e+06	518576	176563	692014	549788	84334.6	66332.7	168127	78303.9	190442	202875	22703.8	73190.7	239284
P07237	0.0120189	0.0895378	10213402	9671452	12829518	14369913	9282452	13807382	8837116	10367612	8689774	11353338	10879424	9762356	7.68103e+06	8280477	10369964	12794547	15085898	10094657	8602386	9426694	37348092	22694272	36768972	23100126	12495370	21771374	35484808	18275572	32654518	17760048	9268063	28323084	67894128	18410186	17133234	32691066	14131548	42469000	22018956	20366306
P07305	0.00134741	0.315171	11197805	40064376	39461260	53739884	28960762	27485342	55584600	41476616	37346348	32110794	27226292	39874632	39351156	28431020	39538928	13812677	18509536	39499384	42004576	24226284	22988042	22938232	74103040	40046984	40694644	32717676	9263544	19307074	37434908	16596654	24148604	11516404	15697120	36577148	75435024	44967480	112645000	32897888	30264018	20609180
P07332	4.75e-08	0.464672	89784.9	126823	66506.9	80696.6	55595.3	81826.8	64969.9	129730	45064.6	36355.4	110401	153164	87495.3	90557.1	99455.4	53742.3	96032.4	171646	96175.4	68290.9	68223.4	100743	216228	82962.9	87419.1	138578	1.18694e+06	85374.9	137166	82636.1	123952	81492	193196	44334.7	104952	79569.1	185604	81028.9	80239.8	26050.5
P07339	0.00606019	1.81e-07	6.77397e+06	18942316	10882023	11763136	7529317	79343336	8.2511e+06	4728827	15364059	19257660	8933952	15272199	8159058	15201846	9977563	9461468	15835896	11508670	6.77137e+06	8620173	18750750	45500652	5.58688e+06	18190620	9285164	12187131	11482398	16436074	21637444	18348714	6209755	11143983	17356996	23717826	12221753	13944890	5238580	26307084	18648096	9821372
P07355	0.0799678	0.11967	296724544	317422976	313618784	257690272	471731200	228460464	331529024	314136928	313640032	273235360	257715264	286790464	259762080	317296192	298508704	296764544	161728032	211122416	356937856	213567696	87663016	216347408	80269384	66165092	208917296	58019000	50548412	124347648	162253584	59448712	174270928	260828800	92827904	117264160	138714624	174590112	60637804	76443984	198225184	98075896
P07357	1.53e-07	0.0100758	496845	606067	538653	522732	1.23928e+06	582100	1.4261e+06	1042109	738864	2.53288e+06	650831	983382	1.26875e+06	1.09201e+06	741502	1.02901e+06	2.06515e+06	517005	324366	1.37082e+06	312202	201542	111404	336911	1.05032e+06	514941	6929274	476832	216251	666608	1.02834e+06	331063	695602	249212	560022	510061	811073	382274	554381	2.17543e+06
P07358	1.61e-07	0.00705351	653565	709372	644860	519473	863711	860995	1.35794e+06	609097	642277	1.76775e+06	758117	657661	926419	1.05212e+06	730008	919640	1.42768e+06	610958	495094	1.33801e+06	429931	362253	67854	383859	855792	422886	5.28451e+06	505063	281120	786432	1.04291e+06	273485	487378	435292	642921	413116	496956	534394	312859	1480059
P07360	1.41e-07	0.142287	257691	271647	119589	219990	322954	497120	471413	179064	196657	589066	216736	209582	292577	260490	163888	344275	295583	497869	120510	411151	69161.7	129734	37245	110303	302883	90668.8	2.01714e+06	275527	138947	227308	323948	115212	249975	125656	193882	128306	148792	108228	109792	578927
P07384	0.818381	0.0919	2.26549e+06	1.92972e+06	1.86593e+06	3.09334e+06	2640281	2397263	2.51933e+06	2.63351e+06	2.73489e+06	3.02941e+06	2.37895e+06	2859507	2.30175e+06	2.93144e+06	2.52981e+06	3.7243e+06	4.50065e+06	3.00957e+06	2.89507e+06	3.23418e+06	1.63937e+06	2.3569e+06	1.55188e+06	1.25859e+06	3.98864e+06	2.61466e+06	2761191	4783184	3.59865e+06	4.41048e+06	3496854	3.34435e+06	2500265	2181197	1.86832e+06	2.6617e+06	2.95754e+06	2953900	5327271	3.32671e+06
P07437	0.0249449	0.23138	19887834	11350716	13371585	13174153	15196013	13191758	11485539	15167697	10776264	17185666	14713789	10677461	13370633	16466099	10834374	11893506	13342628	19041328	16406430	16048568	19631418	14374072	23424336	16493770	12479689	22394816	37646692	20854942	29914852	23172348	22884324	20928288	15678308	9712025	19205010	24168268	20178874	42711440	21451334	16524712
P07585	9.01e-05	0.0094195	273397248	134025560	144354992	79277864	496009088	64940392	143519712	150104096	108240728	276356896	192819312	123053760	109929816	193986240	122590992	332882720	282128672	164711120	134716688	302034272	38932036	15080068	2.17404e+06	7.55878e+06	149569872	15347310	25803244	70135280	20560502	11037462	122259848	7.43015e+06	12743065	39158640	44525408	26229892	47109460	15128425	22162114	23044510
P07602	0.0130384	3.67e-06	5.47575e+06	12068121	9790279	14271023	8623896	38871796	7.89937e+06	4740925	8775779	17197242	5402589	9112523	6.61948e+06	7460905	7816037	9887100	9795694	5.0042e+06	6700349	4.83328e+06	7890229	21360936	4483844	6039263	4.06297e+06	6067197	3222161	11297485	12181085	11679491	3984273	5127445	7160484	15750887	9741601	10242428	5281562	7.4769e+06	6.65675e+06	7.34968e+06
P07686	0.10007	0.243672	762762	907832	871489	1.23334e+06	594009	1.69894e+06	703013	882493	927044	409155	1.18275e+06	818815	778495	816864	974285	957160	1.41968e+06	618589	758056	1.15877e+06	1.31691e+06	1.4007e+06	1.40403e+06	2.00333e+06	590380	801643	1073186	1.65442e+06	1.63945e+06	720576	786663	1.4914e+06	1.6562e+06	2303262	1.62263e+06	973069	556250	2.94523e+06	875450	687393
P07737	2.83e-08	0.0237322	12886730	13640234	13763713	14483682	11105928	21594464	20096966	24766012	23526602	16196197	25663160	20584596	17862784	20168544	21078040	22949588	43784020	30405726	15557698	26544852	31358012	36836032	23923038	24537860	30586206	39086672	273420992	35258720	34304792	34485564	32689058	32148944	43380088	24035028	23056196	20564080	38979164	59615196	36536672	20764354
P07738	1.53e-05	0.000288535	147266	317095	110977	538373	457904	698791	844389	371945	1094308	469831	553464	502950	614740	362072	268721	1.0682e+06	1.14319e+06	441203	141681	2.44753e+06	193754	165788	161332	161646	761582	114092	344091	1.45652e+06	271089	406571	731559	174621	183415	210959	47608	344780	242848	262850	206928	221474
P07741	0.00410552	0.86564	1338712	293374	1.2662e+06	976178	878433	546560	1.19051e+06	1.4245e+06	651050	843810	748107	1115042	597748	1.4617e+06	1.19641e+06	583916	1643289	921703	344934	767318	1.15615e+06	1.1588e+06	1.00662e+06	2.37049e+06	1.45821e+06	2.00668e+06	3.57094e+06	1.09687e+06	2.57291e+06	1752426	967323	2.13823e+06	3.09898e+06	467507	862347	1.04944e+06	759023	3378605	970412	5.66051e+06
P07814	0.00411078	0.216624	712195	801348	717868	999548	759764	939007	896721	602417	814857	1.10071e+06	608540	857088	699121	865523	701630	756358	1.02052e+06	660863	1.15559e+06	1.14033e+06	867064	1.05145e+06	1.56173e+06	1303997	1147196	2.06376e+06	1.19144e+06	1.55555e+06	1291881	1.99022e+06	784105	1.42105e+06	1259097	782154	939573	1.73844e+06	1.79624e+06	3.91848e+06	3.24675e+06	2.76189e+06
P07858	1.05e-05	1.24e-05	1.80235e+06	2257932	2.03103e+06	3664117	2461594	9181446	2.11162e+06	1.44949e+06	3498203	2.9885e+06	3.04068e+06	4.08938e+06	2.52614e+06	2.66116e+06	2682692	2.80029e+06	2616130	1.35356e+06	1.59742e+06	1786308	5.01092e+06	13589762	5031718	5.15744e+06	2.53192e+06	7241515	8707327	4108423	7163979	7923009	848053	6836804	29201646	6848953	5106867	6088532	5201393	8529985	8112827	6.10403e+06
P07900	0.0699598	0.00589552	3.98713e+06	4.13321e+06	3357357	2.23941e+06	2.83148e+06	2.94282e+06	3.42473e+06	3.7964e+06	4.09189e+06	3.39272e+06	4.81699e+06	6649465	3.64412e+06	3.72363e+06	4.03384e+06	2.9731e+06	4.09432e+06	3.53462e+06	3.9597e+06	3.43752e+06	6799101	6331976	9130122	7350438	5886452	11242781	14257679	6726070	8.38637e+06	11965541	7.69245e+06	7882846	5016489	3.13384e+06	6477227	4.56649e+06	8479667	19616242	12472872	16062913
P07910	0.0155059	0.481893	1.8456e+06	4.10059e+06	5970204	6176129	2.41501e+06	5588596	4910362	4.69601e+06	6600176	4.1339e+06	4882768	5.72764e+06	6973788	5025693	5345761	2.98563e+06	4536598	4704654	5457678	4270554	9149555	6.69292e+06	23252626	10784240	5163611	19873192	6632289	6488855	7998945	10294703	5237043	9809909	9223415	11492485	10020548	12785249	18596918	12331802	11180367	12081896
P07919	0.000159106	7.43e-06	713619	571088	492531	2115511	279986	2.53706e+06	407263	572753	462658	363846	673560	636615	396093	246912	590804	353362	399038	554307	617928	1.10224e+06	588160	864342	709650	1.3132e+06	193963	564140	681121	2.55078e+06	412904	556421	453909	382133	464013	375566	1.16707e+06	366487	824721	200274	456209	961160
P07942	0.0168106	0.290418	3687606	4511665	3.87584e+06	3.76203e+06	4180319	3.95895e+06	2.82152e+06	3585311	3.58291e+06	2.43588e+06	3602334	2.22705e+06	3.48806e+06	4.13976e+06	3.4144e+06	3596802	2599090	3850088	2.82137e+06	4624048	1.1806e+06	2.06313e+06	1.53867e+06	842683	1.72992e+06	3.10182e+06	845258	826685	1.17696e+06	790551	1.78851e+06	1.43636e+06	2.08534e+06	1330950	1.3245e+06	1.46029e+06	1.5876e+06	1.05164e+06	978679	1.24371e+06
P07947	1.68e-07	0.255366	1.06641e+06	1.03269e+06	1155543	1.22705e+06	847106	1.11606e+06	1.0065e+06	1.22098e+06	1.20121e+06	1.1914e+06	987556	901931	927090	1.28231e+06	1.40522e+06	1.22372e+06	1.18615e+06	1.62954e+06	1.17637e+06	1.14309e+06	800756	940512	873324	844859	1.00653e+06	901437	4.26052e+06	904520	795640	1.06448e+06	1.15214e+06	1.1121e+06	1749140	931890	644997	1.03917e+06	886499	735012	688030	940726
P07948	4.66e-05	0.046892	625658	435445	473688	634830	401244	666454	518819	396476	425509	545553	408756	393325	380743	383423	539073	647760	468063	457068	491987	538611	564626	799509	209597	410466	390805	765822	2.00756e+06	384857	441479	465364	362882	363960	1.73143e+06	500623	366042	914779	436380	443794	241635	150707
P07951	0.131329	0.566295	6746732	6.87169e+06	6.52467e+06	10506041	2918194	5272354	3.83394e+06	5369141	3131617	4218470	6165165	6971818	6887131	6009109	8114398	5013631	3.50936e+06	7.60762e+06	5.82623e+06	5465501	1.5162e+06	1.11478e+06	490291	923546	2.86946e+06	1.44977e+06	756098	3.17524e+06	2.96762e+06	1.89287e+06	2.52655e+06	1.35981e+06	1.24562e+06	3419085	4.43242e+06	1.31118e+06	1.43317e+06	2.07775e+06	2.05733e+06	916120
P07954	0.000336802	0.534823	2.28636e+06	2.52809e+06	2.04185e+06	2.43092e+06	2.26188e+06	3576389	2542104	2.27178e+06	1.96386e+06	2.04929e+06	2.35006e+06	2824266	1.92919e+06	2.10961e+06	1.52881e+06	3147386	1.28059e+06	1.37952e+06	2.36138e+06	1.87886e+06	5451075	3213557	12049157	9367420	2.47764e+06	5496310	2154183	2490972	3.94077e+06	3.80837e+06	2003265	3.36936e+06	3.80884e+06	5.42681e+06	3.14673e+06	3.52988e+06	2840415	4.06872e+06	4318342	5314748
P07988	2.15e-05	0.345839	4.45385e+06	2757125	4.91075e+06	1.84201e+06	2822240	2.76559e+06	3.8272e+06	1.72485e+06	1.30942e+06	3368715	4.10195e+06	1.68914e+06	703594	1391106	1455798	2.71388e+06	3.69873e+06	1.67989e+06	2.21013e+06	1.92326e+06	3458526	4865887	1953917	4.2244e+06	2.42817e+06	4708516	18757.4	8577804	205823	3.93297e+06	459184	1254284	6.08511e+06	20596500	2.04923e+06	1.80171e+06	17389.7	2.96988e+06	411062	341022
P07996	0.000447096	0.00294653	2765442	1.30919e+06	1.44274e+06	2.15722e+06	2.82549e+06	2.27027e+06	2484174	4863163	4.69229e+06	6914045	1.79913e+06	1.45704e+06	3.72606e+06	1.70735e+06	1.65314e+06	3.48502e+06	9546230	2.39961e+06	878406	5.11129e+06	1.29086e+06	1.04284e+06	2.80203e+06	1.42086e+06	3.41546e+06	2460887	8.04534e+06	1.14894e+06	3.83726e+06	3.68483e+06	2006010	840111	2.34961e+06	1180195	10774005	1.82322e+06	7.75392e+06	2.20475e+06	14340592	7.86717e+06
P08123	0.0107288	0.00082213	17194264	6431964	5.29094e+06	1.55471e+06	10485384	4370362	16841256	4.56977e+06	30072166	14006758	27520852	12580836	56150896	29894508	2727032	15096084	6.44181e+06	4152681	5504007	13176245	47288968	3349257	4242648	26068666	7.25443e+06	57424620	35173484	760639	13484034	1.51514e+06	13505059	12515183	74057952	8539695	14043746	3.31295e+06	39663808	11000085	24741552	32445414
P08133	0.0129229	0.923859	28656330	27278368	29658382	29497202	31819796	23680688	21080188	27245850	17922710	24373424	22832340	16875990	25957584	20436162	23342296	22379904	27912900	23874734	24330858	24465220	18196580	9370275	5188998	7.54874e+06	17112644	15416839	31366298	10696394	10780125	6580212	17369156	8.07096e+06	13757243	16149276	14783718	10091750	10828161	6878914	9632125	4566209
P08134	2.02e-07	0.0561962	5.3095e+06	4.61479e+06	5.13417e+06	8970775	7.5593e+06	6.67958e+06	5710463	6.66367e+06	7.26297e+06	5548476	5288356	7180856	5065253	6327711	6.45702e+06	10517503	6359683	6653836	5437271	7.81491e+06	5.0436e+06	9002577	6992777	4.39695e+06	6656242	4911948	33914848	10471210	7053149	6666497	5.8955e+06	6.94103e+06	8623379	6147492	4362562	7951227	4.5259e+06	6.16238e+06	8804320	7427267
P08174	0.102742	0.953748	5219330	7.43429e+06	6761735	7328826	8229446	7.69171e+06	8745489	7.716e+06	10061919	7253237	6.09966e+06	4.68433e+06	6415336	5.95014e+06	6899893	7954456	6506063	8865145	4.85418e+06	7730208	754838	2067627	977627	711986	4.03121e+06	863357	3.12097e+06	2.36748e+06	1.5438e+06	1.77731e+06	4.25705e+06	947826	2.27541e+06	662418	1942333	3132312	3.63926e+06	2.07373e+06	4586085	2.15334e+06
P08185	4.55e-06	0.000188483	287436	235536	219782	210609	466974	395597	624605	752530	485388	318810	610311	643592	626602	647710	791240	616291	2.02831e+06	648110	250159	1.18518e+06	193138	237952	121593	96918.1	805004	161027	1.67393e+06	620438	158801	269296	704831	144732	185256	209125	198178	193785	98442.8	334956	223100	161480
P08195	0.000812867	0.00151369	900644	963469	990459	1.23657e+06	1.06259e+06	1.48985e+06	879526	934966	846186	1919319	791230	735553	885870	770993	827417	908572	546628	628805	656479	766194	1.81119e+06	1.82164e+06	1.21567e+06	2.89232e+06	759133	4227219	3449217	1.09568e+06	1.20628e+06	7656003	681413	1.27909e+06	3580723	1.33018e+06	1.77317e+06	1.70357e+06	2.22035e+06	935186	758744	4.44117e+06
P08236	6.13e-05	0.186944	993796	1.19859e+06	1.20996e+06	689787	1099736	1.65225e+06	1.1067e+06	1424086	1.59036e+06	954771	671014	698921	1.38683e+06	572816	1136584	1.63457e+06	1.10992e+06	1.55178e+06	1.53601e+06	2.42612e+06	1.84382e+06	1280514	7345319	2.43624e+06	490445	925349	1750615	2.23244e+06	8808584	991436	972281	961565	851778	3666503	3.6015e+06	1250021	454838	2134885	1713059	1.98558e+06
P08237	0.0149096	0.172161	429175	582531	537723	439533	763306	462205	672889	845659	692896	1.00984e+06	767734	813127	831189	814070	595973	450583	790724	678848	531616	438885	257218	408227	466562	786042	993232	778847	1.07335e+06	526503	538391	634004	1.03364e+06	345998	501764	343073	445866	474904	275025	814817	504440	1.59153e+06
P08238	0.576964	0.286457	14134988	14794561	15691374	16367802	12439639	16873514	13605481	13436847	13853429	15214521	16072995	17358456	12420863	13183442	13913630	17546514	20160252	17989168	12544486	14622244	26655908	25399250	32818628	35142960	18301304	49106504	53017852	32340596	23037504	43568344	21031080	38703004	37044112	16433345	18303914	40272160	32357294	53886764	47062880	65519552
P08240	0.414146	0.0812489	436022	313085	367550	385551	313593	341136	381937	186448	314603	575283	391991	290652	225707	325551	309776	298132	321867	390921	361849	283741	824089	851389	844981	1.05035e+06	456081	908414	1.00904e+06	628163	969287	1.40619e+06	292196	739389	1.0971e+06	891550	893571	822830	977788	751236	890796	1.30268e+06
P08246	2.88e-08	0.00209748	2.26145e+06	2373449	771982	2.86706e+06	2.07278e+06	1.63589e+06	2.93959e+06	6.98577e+06	2507075	2.59233e+06	1.25755e+06	1.44922e+06	2.4115e+06	1.13275e+06	2.09729e+06	8601993	4875979	3.75875e+06	1.08792e+06	6178792	752002	898653	479901	643850	1.71635e+06	937378	56890648	1983650	264610	563270	983289	5948191	15137046	322285	59436.4	1.68763e+06	1.20576e+06	1.39889e+06	1.83216e+06	251394
P08253	0.355306	0.0512867	341046	220554	338744	285594	592422	179841	275142	267611	222077	301203	286512	197883	243787	469427	412516	384776	595144	394006	284806	535818	188761	388921	36807.3	52074.3	202364	207557	522874	229014	421889	378682	286718	181457	318791	413859	531809	121938	242606	185584	498633	85835.3
P08294	3.94e-07	0.38488	5330174	7.96974e+06	9696200	4.98645e+06	14568440	1.88435e+06	6587826	5907302	5.53919e+06	6.54183e+06	9589996	6996528	10178874	9530684	8576850	5222079	10950631	13786513	4.67976e+06	6.13199e+06	503164	542388	644939	228194	8961468	494696	571546	1.55415e+06	226302	100290	5626094	282563	383374	686164	1.48624e+06	638509	252043	887178	176389	168528
P08311	1.04e-06	0.00337798	18648268	7.06669e+06	5051638	11940397	13427446	9115199	10236693	16254589	7443141	15150664	7728355	16791732	9478792	4.13495e+06	9281974	41302928	30356400	19406554	3459596	15400665	4375661	3424687	657348	2.00175e+06	6.23111e+06	4.02693e+06	57638920	9485573	2967026	1353430	3.73383e+06	16046960	30190712	3645467	779104	4.14432e+06	5549193	2.31842e+06	5.60431e+06	419984
P08473	4.18e-07	0.486824	818801	779378	1.41051e+06	1.37168e+06	2.12279e+06	1.02852e+06	1.09389e+06	1.93976e+06	786750	1.37685e+06	495020	574480	1.77173e+06	1.38768e+06	1.52127e+06	1.06007e+06	839661	1.42645e+06	848585	1.35302e+06	151988	168252	241640	215141	554859	27880	849902	397964	275447	328977	1.31294e+06	57527	225660	236278	24696.4	352214	3.77028e+06	77182.9	63255.4	319077
P08493	0.000110952	0.724841	3.51879e+06	2.55076e+06	2.37051e+06	4.55834e+06	2.53242e+06	2.73032e+06	2.43261e+06	2.54701e+06	1.65993e+06	3.95876e+06	2529811	3084929	3.8025e+06	2.91689e+06	2.24912e+06	1.83713e+06	880188	2.19503e+06	3013217	4201928	846569	910885	702179	788770	3.02785e+06	665813	888383	1.13217e+06	755852	253336	3032505	409427	221558	1.79031e+06	3.7056e+06	711597	711817	801235	248586	263688
P08519	0.00419072	0.010178	590788	595934	467049	864239	922528	672181	1.73708e+06	978452	1.04842e+06	1.95056e+06	310567	170044	484550	367846	357085	1.50003e+06	1.91491e+06	292156	456907	1792590	327152	293231	63198.6	118713	897001	213133	1.51613e+06	864352	575478	364392	808122	1.53104e+06	825996	440978	132641	389599	211905	123657	309463	434354
P08559	0.636704	0.0942688	3.24771e+06	3.62251e+06	3.24652e+06	3.83438e+06	3630264	4.48783e+06	2742357	3.89646e+06	2.97496e+06	2.82625e+06	2.97488e+06	3.1449e+06	3.69646e+06	2.94312e+06	3022466	4.15196e+06	2860249	3.13685e+06	4.16917e+06	4.10954e+06	3.5194e+06	2.80661e+06	5.14338e+06	4.34147e+06	2.73873e+06	4.24821e+06	2.6422e+06	2.6165e+06	2.19069e+06	4.01524e+06	2.51028e+06	1.60341e+06	3.70036e+06	5043097	3.30894e+06	3425114	3.18057e+06	2.31651e+06	2189043	3443329
P08567	3.22e-07	0.000133987	177325	226234	81752.8	672494	337676	393968	295753	216387	582502	482371	397825	365882	160712	498873	176077	1.50058e+06	499721	201135	115232	436867	424627	506644	85309.3	678852	791211	532103	3.68242e+06	518625	373018	863798	321741	260667	636922	335470	137225	588282	710341	423235	303951	257249
P08571	1.21e-06	0.000656204	1.86112e+06	2.82836e+06	2625736	6.37108e+06	3145426	3.52087e+06	3.21243e+06	6.23781e+06	2.98124e+06	4.17825e+06	3.05147e+06	3.68564e+06	4.29696e+06	3.20751e+06	3.17131e+06	2954916	2.80813e+06	2.56585e+06	2.52843e+06	3.09974e+06	1.53839e+06	3.51022e+06	830742	1116490	2.92846e+06	2.05922e+06	10851607	1.61505e+06	1.34049e+06	2.00661e+06	1953244	1.3174e+06	2949549	2.12918e+06	856831	1.491e+06	3.37597e+06	1672195	1.44409e+06	1.08813e+06
P08572	0.000207752	1.67e-05	1.86624e+06	1.4008e+06	1.6954e+06	1.37043e+06	1.42079e+06	3.41656e+06	3.64489e+06	1.23996e+06	9274578	5.45313e+06	2.35695e+06	3.2652e+06	14116101	3502777	743507	1.25823e+06	752083	787617	910913	1.90155e+06	3611887	2.13747e+06	1.46182e+06	2993224	1.75551e+06	8390155	1.12993e+06	527652	2067398	872294	2449577	3.51223e+06	6706282	725154	1.26067e+06	1.86553e+06	2.22301e+06	946956	1.75324e+06	1.46189e+06
P08574	0.271548	0.838139	1.07172e+06	1.05037e+06	947059	949431	1.05444e+06	1.20638e+06	832900	898760	749659	798928	773542	795538	708751	889275	858600	1.19085e+06	510740	650956	777883	703742	2254205	1.31563e+06	1.40112e+06	2.82789e+06	715430	1.5833e+06	1.58171e+06	1.9815e+06	788987	1.34213e+06	548177	772645	1.32295e+06	1.84098e+06	2.09524e+06	1.00859e+06	1071427	550511	884862	2640846
P08575	7.79e-06	0.433049	1.16114e+06	1.13017e+06	985802	917057	1.17188e+06	1.2659e+06	1.10974e+06	915637	976982	1.00588e+06	986616	658123	1.24892e+06	829956	916575	1207518	1.18219e+06	926671	745508	961344	1.95426e+06	1.31019e+06	205970	681800	837697	1.74324e+06	5181119	576662	585352	745091	1.00782e+06	672686	1.7433e+06	1367682	564135	1.02164e+06	835572	473197	416904	639293
P08579	0.246009	0.0327359	609471	971264	924094	776745	473397	646996	911344	907409	867544	936135	1.3554e+06	1149068	1.10093e+06	603091	881321	478075	400292	763462	1.88706e+06	595578	1014018	817688	1.72522e+06	1.89944e+06	1.13922e+06	1.85866e+06	1.39687e+06	947659	1.09408e+06	1.19694e+06	984230	1.25503e+06	1.05542e+06	1188846	1.22513e+06	1.64883e+06	2.2842e+06	1.63389e+06	1401970	1.67531e+06
P08590	0.0694675	0.539187	413789	619240	962816	837022	582648	95406.8	453910	896546	536972	1.29111e+06	269593	629082	713562	449168	273690	956576	482747	494628	405038	1.17675e+06	161559	117556	299744	346594	526952	294286	232147	18881.5	694562	454260	243069	227889	308943	470688	207673	25644	972879	361823	470136	208796
P08603	6.23e-05	0.0658038	1.01701e+06	899567	702016	962892	2.56081e+06	1877482	2.65192e+06	1074971	1819267	3.59494e+06	1.60041e+06	2.009e+06	2.75264e+06	1.97121e+06	1319810	2.13165e+06	4003128	1.4009e+06	884135	3.84607e+06	785600	629249	575881	622594	2350024	1.31015e+06	5.57147e+06	1.15727e+06	1.33919e+06	1.48857e+06	2541062	833856	1.28224e+06	721002	994530	1.18803e+06	2.36447e+06	1.00855e+06	1.55865e+06	2.14957e+06
P08621	0.0117326	0.0265129	2660607	1.23007e+06	1.30736e+06	3134482	1.88568e+06	1.1918e+06	2.13724e+06	1.07759e+06	1.32687e+06	1.09799e+06	1.16055e+06	2.17689e+06	1.3256e+06	968075	2.09267e+06	1.91324e+06	939020	795990	1.92943e+06	1.00786e+06	1.60892e+06	1.7924e+06	5962706	2.78086e+06	993402	3.39273e+06	679877	1.18077e+06	2.02865e+06	2.17109e+06	986051	1.81083e+06	1997824	1.73313e+06	2.07345e+06	2.809e+06	4154541	2.39094e+06	2.03765e+06	2.84416e+06
P08631	7.67e-08	5e-06	200296	259484	208892	1.42668e+06	464871	623158	380209	241396	283152	243946	310617	260394	183858	214740	183589	441761	482018	428807	159016	236483	228530	287996	51539.8	152766	284388	150389	2.34773e+06	289492	277527	166270	340191	183927	315340	280478	523399	319935	220997	114956	97654	195474
P08648	4.26e-06	3.32e-05	641436	704140	701002	380276	940118	2.02015e+06	512623	636678	540000	593652	406781	561794	695313	719583	573380	375365	512326	1.40036e+06	502729	349151	261980	407475	143507	263032	432259	232914	1.01044e+06	464630	341855	182610	795707	3.46284e+06	673858	295006	3921188	837128	3.17496e+06	374552	276552	279889
P08651	0.0849556	0.0988432	413095	414532	331769	364475	558529	238177	380928	297634	294509	340190	300599	339041	323252	337621	399662	286450	249292	409998	324833	398649	250694	215334	718610	226109	283409	395499	51801.3	340683	271379	110055	280468	163031	310282	389762	276517	353732	383797	455556	371966	278239
P08670	0.800894	0.0370388	164014608	256264608	232555040	248457536	154524640	304718688	304795776	230502624	312840128	236494208	289671840	302682432	299604992	314046144	295364416	271800864	296153056	271827392	346820160	281674976	249195600	263311424	161128704	172510256	251230272	188575168	205294400	207863584	200850800	95865904	303436544	142203088	240521760	292073408	254632256	223733056	121851776	167804864	170859184	99292472
P08697	1.46e-06	0.00122854	849831	557910	346707	777413	1.70201e+06	1056820	1.84349e+06	2.14789e+06	3815667	2614704	1.11891e+06	1.00335e+06	1.59397e+06	1.06238e+06	962498	2.46565e+06	5054381	1.17713e+06	559246	5271803	580244	472247	543493	423941	1.69575e+06	423533	8258720	1.8708e+06	238764	816434	1.68256e+06	381705	779977	508490	357348	978686	1.63447e+06	700113	515477	4.23818e+06
P08708	0.81911	0.635724	330566	617637	365540	858981	824542	773024	1.25855e+06	846774	1.06834e+06	889298	1.21715e+06	1.17409e+06	1.4947e+06	450579	827535	618045	1.37777e+06	1.60677e+06	874786	708508	832732	1.54406e+06	1550838	1138467	981042	1.6379e+06	246566	1.00987e+06	1.40643e+06	2.68533e+06	1.1136e+06	1.38001e+06	2.14142e+06	785215	712933	1.90237e+06	1.58881e+06	1.85946e+06	2.33131e+06	2.71908e+06
P08727	0.0152166	0.523319	60971492	25644494	38786908	48496496	31523240	23154426	33101806	31868504	38178208	30356860	34599076	59787292	22458754	43194380	39126664	42603380	29017512	51660496	54686508	18560804	87475032	169092224	80900192	126245472	83103280	47493460	7090150	54022116	282241632	147076976	40749744	344586304	140376560	60028952	248149376	290079936	42302220	121810232	515951648	269707648
P08729	0.000645225	0.356839	23345300	12011644	16944368	21380302	9974437	13408971	12012185	11607978	13655549	9296104	13176438	10448794	7.63381e+06	19916294	15123330	18593942	9480121	21508640	27148386	6.08895e+06	30906068	69871456	27852240	49278836	17058112	12124661	2.38988e+06	24215368	50450108	30220362	19093462	80843552	35091108	26527378	109640056	129475128	20317796	43867956	198838256	3478252
P08754	0.320744	0.101256	1.70136e+06	1.39721e+06	1.5424e+06	1631309	2.31952e+06	1.29564e+06	1.68401e+06	1.70644e+06	1.40129e+06	1.83868e+06	1434177	1.70273e+06	1712896	1.49151e+06	1.54457e+06	1.40995e+06	971552	777621	1.37504e+06	1.66793e+06	1.14842e+06	993645	2.05997e+06	1122771	1.36228e+06	1.47462e+06	3168828	858752	1.15022e+06	911942	1153445	1.7363e+06	1.95909e+06	894007	1.62065e+06	934609	2.39842e+06	238908	2.37756e+06	2.07498e+06
P08758	0.0777347	0.579353	61741472	52636296	65975516	75960864	75745256	89059648	74981120	73998528	72727680	59620536	69929904	70017352	94355240	71201536	62353408	77656352	87846416	89340424	53419248	97910800	50822748	51703456	23924810	27481640	76196448	21385852	39206916	78111488	34745660	38918320	63305784	45133704	21446284	58381496	49839420	41628124	22810550	29693578	30218858	26137168
P08779	4.17e-08	9.66e-07	400957	227411	360955	275837	200083	357618	476964	352617	108783	198742	12233.7	191382	263499	169662	429158	2.70047e+06	178271	850292	261270	890329	304474	200952	171780	56158.7	324387	864399	104618	156999	313462	460867	2.2158e+06	483227	409795	235154	122957	174676	69319.5	109612	9795894	23212678
P08865	0.102005	0.650407	3049159	3.56249e+06	4.65663e+06	4.75422e+06	4861695	5979165	6100023	3099732	4395136	5379290	4.05247e+06	4.89792e+06	3.86058e+06	4.10022e+06	3.38051e+06	3.97295e+06	4318687	3.23443e+06	4949079	5243251	7332559	10699908	8517448	5.44193e+06	5963517	11280131	5384106	9570997	6696490	12714510	4.84168e+06	6129867	6494878	7.09671e+06	5603545	11597314	11481580	9731439	15180596	11440834
P08962	9.88e-05	0.355749	3.64413e+06	1.22105e+06	1.68792e+06	765453	3.8541e+06	1.0131e+06	2.82785e+06	2968586	2674370	2.97275e+06	1.57826e+06	3.12163e+06	2355573	2244928	3.23747e+06	1.90899e+06	3.53635e+06	2632578	1.28805e+06	1.11329e+06	2.55117e+06	3.99434e+06	3.14393e+06	4.00174e+06	2.67595e+06	3.327e+06	12225307	1.18384e+06	3.43475e+06	3.14696e+06	3.12129e+06	5125146	4977531	3.48766e+06	4369469	1.5005e+06	2.3455e+06	5979559	4022304	2487216
P09001	0.682333	0.0228813	73378.1	53448.2	52622	171388	12429.8	81312.4	17768.6	29903.2	55859.3	50236.6	99841.9	18537.2	54382.9	33791.7	30828.3	27586.3	1.65541	18226.2	70899.1	133030	119470	116421	175730	197732	27537	201746	1.83287	24386.8	115356	110577	63759.5	69010.3	258942	93696.8	154337	135856	94433.4	129753	50783	275821
P09012	0.928076	0.389632	789885	1.23995e+06	1.17948e+06	1339068	613176	1.27892e+06	1.46969e+06	1309657	1.21383e+06	1.09252e+06	1.23519e+06	1.27563e+06	1.45794e+06	1040826	971944	984664	841182	901091	1.34332e+06	1.18137e+06	1.50096e+06	2.1442e+06	3.66144e+06	2.84185e+06	1.04769e+06	2.79858e+06	598886	1.90621e+06	1.82699e+06	2.24097e+06	1.22493e+06	1.86112e+06	1.77392e+06	2.11699e+06	1927825	2678134	3.18187e+06	2.15064e+06	1.70918e+06	2.25561e+06
P09104	9.83e-05	0.000409156	1.98365e+06	1.16197e+06	1.37032e+06	2.02534e+06	2.58087e+06	2.20748e+06	2.61662e+06	2.26898e+06	2.49392e+06	6.19808e+06	2.05321e+06	2.33065e+06	1.35772e+06	2.85154e+06	1.94964e+06	2.64175e+06	7.8344e+06	4.26654e+06	997611	3829845	4.82017e+06	7.89051e+06	8541202	5394067	4.13119e+06	6762496	7924978	10839428	10176715	5383781	7.92888e+06	5375684	10434583	3.79274e+06	6.92403e+06	3.55305e+06	2.07467e+06	27156836	12317681	4.12913e+06
P09110	0.697732	0.000439269	651876	732659	1.0283e+06	569596	511989	1552236	830408	592478	355625	503339	396115	533120	568752	391164	621864	553019	644117	785736	640240	483267	1.34807e+06	1.11362e+06	664558	1.06494e+06	476778	460677	1.08102e+06	906536	762358	631471	346578	417979	811055	1.38699e+06	646510	632841	772796	828584	595120	209400
P09211	0.0211223	0.607484	6.42733e+06	4552217	4.76041e+06	6.62667e+06	7.9442e+06	5.93658e+06	8.37598e+06	7.06548e+06	10039665	7.31476e+06	8.05743e+06	10179620	4.54596e+06	7488052	7761124	9401059	11870481	10159514	6.4201e+06	9846433	6721788	7667652	10929567	6.75161e+06	16601001	7781202	23040376	18343156	10540188	13719717	8108406	9152154	8906879	7836132	5342925	5.19013e+06	17954448	9249364	11330972	18842672
P09234	0.0853982	0.249896	359507	558882	325411	615820	290898	618752	594039	327983	581414	493524	408700	414458	483508	412037	370948	404219	368377	492257	532340	530436	743391	1.06049e+06	2.17934e+06	1.21875e+06	280084	1516083	198907	1.04254e+06	814997	1.15974e+06	647196	844015	781112	987483	919840	1.07601e+06	1317958	1.05697e+06	1.02762e+06	856568
P09326	0.00496437	0.781079	468311	470705	233334	374457	403300	357156	492124	114240	302973	535783	254561	283173	416607	78760.5	373007	295840	158238	412871	264151	273892	929341	383295	55548.8	201405	262057	468747	592246	221951	85944.7	255740	335709	162925	337552	334042	126250	156572	371072	82332.3	109424	192580
P09382	0.267836	0.0648372	61650764	64617244	70994136	84455640	117784344	53473804	56041032	68688144	55330552	71256448	73132008	66014184	81127664	67716016	68742040	86673512	30358316	76115592	74725376	73755136	34908964	54986688	15516192	18749326	50290176	35432076	49341368	41688632	39997536	23580206	49576116	20736018	67555576	55178024	48226892	40314024	20412906	23173792	51168344	26747358
P09417	0.0117718	0.521236	285422	497312	474371	261808	642462	332758	528652	698673	752687	555392	694097	708398	499684	699705	705968	525740	868580	905062	360674	498322	416279	498314	637242	373146	1.1041e+06	573148	506004	420234	423874	421405	827487	261766	494115	362265	385406	228171	734717	1.40585e+06	783152	822689
P09429	3.61e-05	0.00462049	2.94835e+06	3.06198e+06	2.24337e+06	2611133	2.62051e+06	1.45815e+06	3.43276e+06	3.78171e+06	6456133	2.64661e+06	1801806	2.93654e+06	3827683	6175036	2.27349e+06	2416262	1.47841e+06	2.78745e+06	3.99094e+06	2.79767e+06	4260311	3.78261e+06	3.55627e+06	2493934	5.11495e+06	4411622	2973075	12637758	3.77458e+06	3.7293e+06	10927313	5.506e+06	4647304	3.97696e+06	4.14825e+06	3174664	4344660	6.69429e+06	4.85992e+06	3.55128e+06
P09467	0.000342337	0.987604	342926	690967	678100	135975	686930	1.05399e+06	875700	311152	644052	607497	899469	1.18711e+06	566593	963582	691437	455587	873140	389534	502809	482551	1.7254e+06	1.43879e+06	531001	1.65878e+06	781591	341816	3.75695e+06	501743	1.2667e+06	329572	990924	260731	321000	785415	520046	581824	61139.6	1.26537e+06	378050	132653
P09486	0.00160918	0.0508544	355510	193970	288972	454105	291318	713546	544623	618207	283225	178928	393187	722894	516099	237016	296081	169605	327484	185377	292578	561117	195696	514354	330699	123619	195061	229414	235064	729630	255688	167731	198323	235622	310929	206592	388821	250619	465370	151096	802142	371870
P09493	0.0771533	0.0878503	6028354	7544722	7224952	14701139	3.50805e+06	4.03777e+06	5477710	7.85745e+06	4.14122e+06	4.151e+06	5581209	8799636	9151765	8066806	10973698	6673637	5.99732e+06	9543249	6224114	5.47629e+06	2.05477e+06	1.09702e+06	961601	1262383	4.19564e+06	6.00129e+06	1.43438e+06	4.11921e+06	3068880	2173743	2.71354e+06	1.96378e+06	1.13901e+06	4.00542e+06	5111573	3.85757e+06	3959221	3.38925e+06	1.0161e+06	923240
P09496	0.00190862	0.020333	3.98811e+06	3.99371e+06	3.96463e+06	1280784	4.40009e+06	2.09992e+06	4.19114e+06	4319978	4.01347e+06	4.61741e+06	3.60866e+06	4.50613e+06	4.41433e+06	4.19369e+06	3847048	2.17151e+06	2862075	2.71114e+06	4.93656e+06	2460116	5271276	5.16355e+06	13001080	11121173	2.4569e+06	5301659	4.50718e+06	2.17415e+06	5098883	9588882	4.30758e+06	4.16957e+06	7058204	4401954	4623263	3.56487e+06	5.94094e+06	6006759	4.46191e+06	4497806
P09497	0.0613674	0.467908	1.90881e+06	1.6819e+06	1.84998e+06	599929	2.27339e+06	825784	2.26399e+06	1.57596e+06	1544528	2.32673e+06	1.33301e+06	2.31595e+06	1.60343e+06	1.90022e+06	1.72336e+06	1.02472e+06	1.54623e+06	1.36343e+06	1.91328e+06	1.17994e+06	2.34627e+06	2.39826e+06	2.15834e+06	2.46839e+06	913083	1.70003e+06	603292	714594	2.72611e+06	1.27846e+06	1.34015e+06	4357293	1997195	1.68908e+06	2.0815e+06	1.80395e+06	830557	2.08132e+06	4483786	2771333
P09525	0.246163	0.073758	31453826	22999938	20386836	22193708	23240834	16248328	23141996	16710000	14363761	21066104	18064928	18462572	18398282	18288540	17441268	23745064	21484438	20758418	20078040	19745388	14481489	15413842	7813116	6851548	15807391	8.29682e+06	18472012	21125616	17753712	23069456	15971227	25859688	7298311	16459588	7707240	13806181	5029143	5748003	9848242	10110628
P09543	0.810438	0.125627	1.30788e+06	978288	1.32063e+06	1.39881e+06	1.46503e+06	1.06699e+06	1.06527e+06	1.32304e+06	1.11533e+06	1.45745e+06	1.0667e+06	1359823	1.0786e+06	1.28274e+06	1.00559e+06	1.50199e+06	962389	1297962	1.14219e+06	1.12627e+06	1.8891e+06	1.10394e+06	2.71594e+06	1618806	1473874	2.0564e+06	1403843	1.73381e+06	1902013	2.97758e+06	1.44155e+06	2.09544e+06	1.89179e+06	1.15196e+06	1.30881e+06	2229793	2368361	925280	1.42777e+06	2333003
P09601	5.23e-05	0.416348	652677	926992	721259	400140	286493	844534	697412	447135	395631	477287	349349	658038	442313	505657	669078	619052	675498	286649	968663	510682	252300	723010	166367	386752	652347	649203	570120	345875	250536	1.18246e+06	466755	276460	2.09125e+06	572608	383288	568370	545915	326908	144887	291951
P09619	0.0259284	0.000488971	1206544	726853	841726	1.12931e+06	1269519	590469	2.32575e+06	894478	683134	605007	752440	630393	907505	845606	880186	1.08807e+06	1.31492e+06	1.12185e+06	787292	1.10464e+06	372952	295450	127446	186349	519561	305417	235227	659823	363288	157559	606613	208630	230765	606520	467705	311311	165535	163438	284110	140074
P09622	0.0436337	0.941661	4.45402e+06	4197045	4215611	4.75718e+06	3.01537e+06	4867287	2.00059e+06	3.26556e+06	2.63958e+06	3127700	3.49716e+06	4048423	3100553	3.41263e+06	3.88311e+06	5.11004e+06	2.62728e+06	2.3914e+06	3.91312e+06	3390385	5.96567e+06	4.15258e+06	6754422	6.47493e+06	2.72236e+06	3.5604e+06	1.99271e+06	4.02085e+06	3.50011e+06	3.87253e+06	2.69126e+06	2610708	2.91254e+06	6.00408e+06	7004309	3.6297e+06	6.34968e+06	2.34447e+06	1.53554e+06	3083925
P09651	0.000215667	0.506868	448066	562826	950450	141648	357142	317374	427066	834854	914186	255710	1.00228e+06	630870	675506	442875	693516	102923	324715	1.23077e+06	864744	137143	1.67922e+06	706418	4678815	1.62976e+06	966908	3786713	816517	1.0145e+06	1.44122e+06	1319372	1.07819e+06	1.62821e+06	1180299	728840	1.40256e+06	550828	4.33425e+06	1.2444e+06	1380936	2.4404e+06
P09661	0.461123	0.0958902	445084	1.11632e+06	1.04331e+06	1.30471e+06	553545	1.04715e+06	1.1383e+06	776985	1086637	986146	1008181	924318	1.07055e+06	998772	1.03701e+06	451181	713452	960485	1.32936e+06	776861	1.31574e+06	1.17588e+06	3.08113e+06	2.2794e+06	804116	2.09169e+06	1.03645e+06	1.18619e+06	1.30898e+06	1.64749e+06	963220	1.74806e+06	1.1308e+06	1.57558e+06	1.78233e+06	2.02361e+06	2352036	1.78717e+06	1.57311e+06	2.10806e+06
P09668	4.51e-06	0.489204	1.05704e+06	2.68346e+06	3448419	2.79132e+06	2.08946e+06	5384051	1.56124e+06	2.65302e+06	4.12642e+06	2.49355e+06	3.76186e+06	2.60211e+06	1.08871e+06	2136685	4160555	3811381	2884587	1.15288e+06	2.50402e+06	1.80718e+06	3.44274e+06	2867654	3409249	1.40963e+06	1.60785e+06	1.00343e+06	18029.7	11524768	1.4652e+06	1.26635e+06	904306	1013210	614635	3.10444e+06	2.2997e+06	1.64485e+06	314822	1.33735e+06	1.57477e+06	272034
P09669	0.0191926	0.576545	3.72481e+06	4461755	3604195	2.84916e+06	5135765	1.87751e+06	4.72226e+06	2.66492e+06	2.97494e+06	4799258	3.10988e+06	4.08632e+06	3.01801e+06	2.66471e+06	3.36899e+06	2.73166e+06	1.324e+06	2.69948e+06	3.07379e+06	1.69514e+06	5.00782e+06	4672452	10099960	10071783	2410876	6.34827e+06	5.02648e+06	1.59265e+06	4.67788e+06	1.41139e+06	2.84286e+06	3.21688e+06	4908992	4.51039e+06	4.77029e+06	2.47518e+06	4.87914e+06	2.75117e+06	3088751	6741386
P09758	0.000239047	0.52044	1.4912e+06	1.36497e+06	840898	1.76087e+06	981005	1.07852e+06	777241	1.4487e+06	738258	585505	1.05815e+06	757405	676189	987955	837924	965476	414534	524877	1101295	994592	193361	532721	1099101	558117	639750	213997	205710	489592	550080	716678	546895	1.42376e+06	408335	953062	645675	359536	738440	216874	2.30321e+06	2555798
P09871	1.69e-07	0.145089	803021	577426	573537	772689	1.42677e+06	1.16704e+06	1.23869e+06	1.24875e+06	701850	1.75278e+06	1.30724e+06	1.07583e+06	1.53621e+06	863748	680836	931569	2.08631e+06	845305	570006	1.73594e+06	539165	385495	219743	354411	1.64445e+06	959406	8808720	1.38943e+06	615862	1.20051e+06	1.98986e+06	548275	1.47152e+06	538094	908106	929018	1.07079e+06	534689	927971	1.24877e+06
P09874	0.00370664	0.119569	2.34095e+06	1.43697e+06	1.66134e+06	1.19957e+06	1.97159e+06	1.37825e+06	1.06147e+06	1.55006e+06	1.29348e+06	1.14501e+06	1.40655e+06	1.23237e+06	1613164	2.15398e+06	1481419	1.35036e+06	1.67986e+06	1.54635e+06	1.70267e+06	1.31402e+06	2.8225e+06	1.3612e+06	6.38681e+06	2.86685e+06	1.57883e+06	5775951	723232	683598	2502961	1.66332e+06	915505	2064787	1.93876e+06	2.06752e+06	2.63609e+06	2.65956e+06	6518694	6.22429e+06	1.90942e+06	5081627
P09913	0.000207418	7.07e-08	208794	185767	288694	1.15103e+06	569735	243749	235825	345090	459250	480845	245339	894584	353450	198126	406218	11721254	359593	426867	405802	7270543	317166	3.10914e+06	146643	613040	530486	1.59579e+06	1.09642e+06	5.09142e+06	558655	2802077	552516	293952	1.57598e+06	54440.3	509549	1933035	48608.3	153402	554593	557920
P09914	1.19e-05	0.707635	289297	372079	671456	349789	479459	418757	359118	601221	595619	352920	458462	618662	816525	475039	518306	435678	493325	688400	506635	538504	756788	249348	359452	786888	750226	367061	1.73179e+06	613988	189118	1.41851e+06	665398	682101	747543	186814	541620	3.93062e+06	141036	156003	840698	868314
P09917	1.26e-07	0.00012595	1.27711e+06	1.73408e+06	1.46453e+06	1.73005e+06	1.14905e+06	3.61405e+06	1.54063e+06	1.09321e+06	914319	1.16037e+06	1083463	934243	686130	797393	1.08358e+06	2.50631e+06	1.21463e+06	934414	1.22077e+06	1.21888e+06	1298078	1339200	208417	400918	559962	490600	7.92026e+06	849819	978950	569805	629003	747929	1313255	862380	1.1503e+06	1.56695e+06	249963	344263	501792	353296
P09960	3.86e-07	0.310714	1.22415e+06	2.03201e+06	2.28668e+06	1.83481e+06	2.06018e+06	4356431	2897096	2.71485e+06	3.26002e+06	1.88369e+06	5109078	3.5842e+06	2.36925e+06	3.19054e+06	2.59556e+06	4456589	6.62434e+06	3.36754e+06	3.80436e+06	4.08049e+06	2.20917e+06	4.97823e+06	3.9601e+06	3.21253e+06	6386499	2967242	26392762	5.89163e+06	1.71301e+06	1768081	3479191	2411706	3.72317e+06	4622950	6147729	3.56427e+06	890096	4394094	2.3999e+06	1626452
P09972	8.82e-06	0.000340109	276790	327517	335190	319307	883759	407861	827408	429559	850711	1.06457e+06	431976	1.1503e+06	571541	1.20448e+06	432094	1.17229e+06	2.90325e+06	1.82677e+06	540776	628774	506028	2209481	978207	1255771	1.7688e+06	1.09211e+06	2.10947e+06	2046191	2696247	2.54506e+06	2.266e+06	4.12087e+06	5253687	652647	975853	3.64767e+06	761898	14795291	4.75644e+06	3.72041e+06
P0C0L4	4.47e-05	0.0579561	4.6744e+06	3.96159e+06	3.20031e+06	7.22123e+06	11318906	6.17626e+06	11679979	6021321	7608265	15218103	6221226	7.51024e+06	12457481	6.71191e+06	4271917	8644923	16083784	11330414	3.6828e+06	16094245	5036758	1.97296e+06	2871063	3.98723e+06	13389781	3.30537e+06	20391986	5496656	2.39752e+06	6.09403e+06	9204744	3.12991e+06	3.83249e+06	2.95961e+06	2.59921e+06	3.02389e+06	7043644	21145996	4752067	5.31107e+06
P0C0L5	8.38e-06	0.0268018	1.04734e+06	745483	559238	1.60577e+06	2.24312e+06	1.30796e+06	2.68934e+06	1.25059e+06	1.4737e+06	1.83763e+06	846478	1.10164e+06	1.96871e+06	1.36621e+06	726431	1696086	4.28597e+06	2.15696e+06	709340	2.86168e+06	1.02887e+06	205974	217835	495511	2.95881e+06	489386	4806624	743146	385363	836585	1178397	561934	476263	565107	327488	450468	970849	1.98964e+06	646283	517069
P0C0S5;Q71UI9	0.465204	0.0518271	81965160	32269080	25782456	28154606	64906008	20110830	50931760	42113284	36490648	45365160	26262686	35520600	50548444	44592916	47097688	36820788	26782112	50396252	30634754	28250920	33023760	28869656	58488020	33423464	39459208	31492098	29255874	26551100	20007924	15490666	19027248	26353776	41078096	30546966	20116360	12061670	34782692	25980390	15767876	46265136
P0CG38	0.00372007	0.194212	951994	622072	231781	34005.8	414047	471284	386304	503527	433041	371681	549481	355223	229687	404537	198857	342590	596338	278706	294828	353952	290042	25732.4	361680	333134	364433	686689	1.55486e+06	739757	806834	810868	602443	276014	402996	480114	409319	292194	450177	712836	244117	373579
P0DMV8;P0DMV9	0.025779	0.000790641	19771334	18147928	20699786	15743809	19050950	15775396	23961668	23300130	23149060	21004026	18768160	29472068	16946040	21931182	20599432	22831840	38971900	20486722	23282776	19224016	17705432	23790754	36021808	26906752	36478592	26942898	48443016	26905602	24545458	32543964	22006084	28207596	25466862	25035748	19684612	22477246	23884032	33432422	51388428	39105180
P0DN76;Q01081	0.0337081	0.389701	540431	677258	749831	679582	497887	826073	921800	870182	1.04044e+06	929949	907923	1.01776e+06	980290	772316	654600	608887	620880	686774	991270	711811	1.50303e+06	1554484	3867792	2564883	1.02665e+06	2.97759e+06	1.22446e+06	1.13347e+06	2.04826e+06	2.49944e+06	891085	1804745	1863814	1324559	1.95944e+06	2.34109e+06	4.80201e+06	1.85346e+06	2.37763e+06	4.17145e+06
P0DOY2;P0DOY3	0.0037734	0.000885298	17413212	23549268	14714717	12143158	70106848	27897410	81921288	79678856	48009452	83222416	53554408	64148524	52648084	51465428	57139532	29704784	210613792	127023008	20314568	46543148	38206912	31194186	12083647	31072138	84143560	67590792	93930624	43173928	17974050	34828356	84685712	24459188	27945452	17193940	24101244	18202596	84095584	141563120	40504360	39171352
P0DP23;P0DP24;P0DP25	0.211998	0.0520206	45070196	35188580	35866984	73535784	52696124	43887700	35620960	54740832	48251424	38136648	49028676	35852152	41214368	44623088	48102604	62310220	55444076	71051440	48728356	46090704	20959482	24353930	13755540	11972461	37639176	9743661	13788714	49710408	26636184	27014036	48726352	29857396	18148820	31469902	30232846	14989111	25297196	21616066	34758224	17149128
P10109	0.0568736	0.205933	633164	930809	610279	401301	735277	901384	497027	1.12862e+06	669888	673754	385976	1.4697e+06	1.56269e+06	738237	523968	190146	315791	744042	1225358	256066	769595	1.5196e+06	1.60214e+06	1.84485e+06	2.54732e+06	1.07968e+06	621674	434277	1.02474e+06	1.05616e+06	325543	489511	1.15341e+06	1.35898e+06	1.02178e+06	729933	590441	506811	806693	845669
P10114	0.0170078	0.191239	1716745	1.01034e+06	1.4441e+06	1933493	1.6893e+06	1.57737e+06	1724338	1.61435e+06	1.03283e+06	2.132e+06	1.07986e+06	1.14246e+06	1.47274e+06	1.08537e+06	1.09708e+06	1.3667e+06	1097583	1467301	934644	1.57562e+06	1.21344e+06	1.62649e+06	631936	794578	998404	569389	2.35649e+06	1.2679e+06	840761	662408	1.43299e+06	933937	833068	1.50826e+06	650699	1.21886e+06	1.11342e+06	853764	703454	1.06303e+06
P10155	0.00104764	0.414184	192652	416393	364755	85181.6	347149	114353	328491	544857	704210	218489	579116	700060	462752	439245	504020	156142	517030	599625	472954	164061	366476	374595	548497	983704	488870	525048	346736	500412	691630	377178	836258	626367	410187	285342	438324	411011	541810	1.43338e+06	792568	357648
P10253	0.00309662	2.27e-05	1.04568e+06	1073393	1.18687e+06	1.37014e+06	419823	744511	263934	704140	1.03346e+06	833809	1585891	1.05894e+06	781969	1.14981e+06	1.34847e+06	1.68943e+06	940060	1.64628e+06	862909	4.32334e+06	1.67802e+06	1.7338e+06	2.89432e+06	785444	245884	591288	498929	5947581	5714858	1.6492e+06	974964	795386	1.49632e+06	2.98483e+06	3.06097e+06	2522507	362195	2.34711e+06	962264	1.38281e+06
P10301	6.95e-05	0.034602	4.6838e+06	6325729	5414724	12195603	6482321	5109161	6.93878e+06	8435800	7540212	7562833	4976600	6931000	8463305	7410460	7.18589e+06	5943544	8273042	8410760	5378954	6.43051e+06	1.23256e+06	2.12658e+06	494072	719992	5.95972e+06	859736	1.43042e+06	4.07574e+06	954831	1.002e+06	4.84028e+06	1.68158e+06	854278	1.8032e+06	1172787	1.4231e+06	594357	1.00729e+06	1.02198e+06	380550
P10321	4.34e-06	0.177646	5125593	4.80181e+06	2620229	2173825	11872652	3.72454e+06	3.60683e+06	6585778	9465235	5.21201e+06	609792	6948506	4840878	3.92496e+06	2102941	1.87612e+06	1919576	6.8347e+06	10765432	9726731	5238094	4.50845e+06	930797	2.04077e+06	7903176	527338	4948790	2.96636e+06	3567969	7.36097e+06	408687	24483316	4.15521e+06	3.10435e+06	1.58247e+06	1.92023e+06	698324	1.92729e+06	807076	4676865
P10398	1.27e-05	0.033241	402972	129438	210849	482669	262754	182447	150703	142742	253385	581477	401501	541627	181058	282374	217286	277576	300034	157594	347314	162084	322136	149397	588819	1.41087e+06	256234	275076	3809589	1.00661e+06	1.19364e+06	660314	747589	570959	351758	115825	258428	425302	154895	3125192	256265	273644
P10412	0.00118509	0.0581586	90874.5	3.02237e+06	2431961	429359	857138	619568	2.79071e+06	3.1688e+06	3516408	1.4817e+06	1.25219e+06	779189	3.38084e+06	3.67458e+06	2.12988e+06	282437	366259	2.22807e+06	3.30293e+06	1221999	1.38745e+06	1.76587e+06	5736390	3881293	2736157	4524776	1.50771e+06	636926	1.75498e+06	1.10647e+06	2.09242e+06	1.16734e+06	2.01341e+06	796241	1.67019e+06	1.62406e+06	6.32118e+06	1.51183e+06	2585759	1.83372e+06
P10515	0.0987813	0.649749	4396059	3.08206e+06	3.55359e+06	3.73173e+06	3273183	3754071	3.12311e+06	2.5049e+06	2.64964e+06	3.87922e+06	2.50307e+06	2800508	2795025	2960008	2.83772e+06	3.34741e+06	2.16456e+06	2.84847e+06	3.14517e+06	2662876	3.17865e+06	4.13001e+06	4804562	8297966	3.27606e+06	4105819	2.3803e+06	2.79095e+06	2.78393e+06	7621581	2.05531e+06	1.92825e+06	6.55512e+06	4.04809e+06	6514837	5278015	5.39303e+06	2.17611e+06	3.03633e+06	3.9379e+06
P10586	0.00131662	0.0012081	136602	99799.5	107266	51481.6	84898.5	93535.9	56096.1	27183.6	49907.1	97163.9	97252.8	45170.9	48545.4	269705	256648	149213	51585	131739	88598.9	53202.1	217416	76999.9	224659	95159.3	121694	84528.4	88788.6	61642.5	134078	157590	62710.3	70908.8	136618	352064	90371.5	52094.4	460274	194769	127537	352322
P10599	0.00209121	0.0805158	2176646	2.14214e+06	2.12625e+06	3.13667e+06	3.16378e+06	3.09903e+06	2579858	2.81493e+06	4615586	2208614	3.09635e+06	3.88859e+06	2.90831e+06	4187149	3180669	4781401	4697906	4.06899e+06	1.86939e+06	4.83235e+06	4657416	5513186	3818139	3.93034e+06	3.21476e+06	6.55329e+06	5862980	5811239	2.90074e+06	11793587	3.1904e+06	4.07416e+06	9207645	6.16798e+06	1.79665e+06	4.94484e+06	3623087	14500462	5762747	4927151
P10606	0.179146	0.906204	10211198	10477658	8564026	8444758	10828608	7866229	8926706	5848288	7.25565e+06	10003422	7.70091e+06	8531631	7124373	7.23655e+06	8.12176e+06	9686489	8.10604e+06	9125960	7.90843e+06	6.62389e+06	12517149	11233058	20428414	16804590	7.42038e+06	13602568	10316927	6.04786e+06	8.24885e+06	6340622	6112553	7291028	12415929	16421712	12676769	10655356	10573202	7671540	7.85127e+06	14862387
P10619	0.01915	0.371458	264605	855492	493838	157003	737841	314057	476831	445783	901410	731532	998316	502235	485318	1.05745e+06	761870	361719	791759	515482	313983	191073	1.07144e+06	640680	650457	916696	234599	962165	344345	239713	668201	1.20427e+06	488614	701677	1.00818e+06	711590	891394	254271	1238515	575114	1.30071e+06	2.30592e+06
P10620	0.00529939	0.112039	4.66553e+06	5132585	2697451	4623127	4814807	4703649	4446430	1.7121e+06	2.67833e+06	6108740	1.65687e+06	2990566	1.74136e+06	2.1155e+06	2.53466e+06	5528124	3332304	1.94122e+06	3.99521e+06	2.63359e+06	5.18092e+06	15065954	10807719	12200707	3.31279e+06	3.35687e+06	2.17352e+06	6.06709e+06	34243372	14603274	1.3632e+06	2.84546e+06	23804818	7.11477e+06	5873135	21450416	526581	7327948	8863400	1.05406e+06
P10643	1.95e-06	6.33e-05	591516	234784	504944	577053	820264	384706	492366	414911	549674	760021	392880	652586	480057	367147	477620	375594	1.69177e+06	473400	264770	714105	252041	130788	52598.5	211119	851410	236832	2.47184e+06	681972	165806	247345	577756	152761	160706	179895	260968	166473	375071	183676	75633.4	799313
P10644	2.44e-05	0.607625	470022	426258	573092	782151	410607	720035	618955	494620	675645	619234	600151	528091	416531	561378	774947	681744	798402	540896	586682	869661	474778	668925	593264	371090	726172	642528	1.94774e+06	1.01651e+06	570056	646818	590426	479283	797088	458765	393500	890737	752212	654336	566530	611836
P10768	0.00245299	0.296566	460967	429011	438591	478392	1.02578e+06	451914	651507	819846	977734	563349	964423	895954	613641	960991	926948	852100	1.42662e+06	750135	341727	1.18561e+06	538758	392288	502562	914505	906401	623804	2.16827e+06	1.03986e+06	656523	1.16466e+06	1540633	724873	400685	740806	557972	1.37897e+06	262794	619082	2464580	547495
P10809	0.00253282	0.0423473	11804916	11897460	11416480	11052695	11446027	17651048	13349504	9512974	9714734	18920852	11212896	16983492	10361061	9146593	10270501	11828764	7320213	6.99108e+06	12330123	7.98375e+06	36824480	27517288	30742046	58992948	10713354	64044380	19464248	16592808	18985400	118497520	9223941	32271004	52847876	27857442	47330852	35290804	26426390	24748626	16694949	63476512
P10909	9.94e-05	0.879185	19801452	12388395	13116616	17928104	13194812	9732828	13926790	16235571	6752251	21557970	6.17253e+06	11696603	14146375	12322448	10520738	12202574	13833145	16902446	8953046	14325828	4.83615e+06	2639633	2.06077e+06	2.77172e+06	17480530	3.34035e+06	30023648	6087118	5608612	6415210	11373462	1.51107e+06	2.294e+06	9917829	10784663	2.99814e+06	3.5488e+06	2.95135e+06	1.30578e+06	9037653
P11021	0.113215	0.365375	15352815	17619562	18908742	18634658	15397409	17334308	15687406	11019170	13342457	15831724	12878197	13109730	11784937	12578040	13351670	19215056	20759500	15852426	12279855	13693529	29549070	28454552	30224840	27177348	16588514	32220966	27817826	16696198	22375858	29388756	10746675	36732172	27798922	22206438	27035000	30488046	34379556	51822652	35461112	29214750
P11047	0.0154591	0.0818935	8.34266e+06	10385186	9117194	7.51915e+06	8783925	8.36081e+06	6920222	11209517	8922338	8468460	8125587	6603295	12657200	12553274	8351462	9175896	6.53046e+06	7.88579e+06	6.48488e+06	11033750	2.66784e+06	2.62486e+06	1.88677e+06	1.56159e+06	4565437	4.28091e+06	1.11088e+06	1.49323e+06	1.86014e+06	1.0049e+06	4212664	1.71849e+06	2.80453e+06	1.9804e+06	2.06885e+06	2909374	4.35092e+06	2.06239e+06	1.25777e+06	1.18678e+06
P11117	0.0104302	0.060144	372147	378842	293910	385703	361880	545838	272084	298594	210669	357182	320519	339497	262951	242186	228381	533923	307610	244534	464439	254521	668621	967384	246828	690571	370962	420382	1.68767e+06	385303	574816	543338	168481	435877	732341	692310	436726	1.06428e+06	674118	751109	379756	743407
P11142	0.213164	1.82e-06	10043839	12754210	11129385	12274522	7903566	12574798	10877788	10325714	11455819	9871209	12231646	13336233	13066126	13732579	10431002	9339154	29051180	11056715	9580101	11623431	19057410	21876248	23397534	22097220	15108118	22760928	35331956	14511083	19772722	21910480	10918890	20976614	22591632	21599902	18215294	23121134	24175028	22835540	29040538	28410724
P11166	0.000638345	0.0188384	2.50135e+06	4.09928e+06	1.66193e+06	9003589	4.08275e+06	5.13448e+06	7.55114e+06	5.73786e+06	3.49918e+06	11717226	3448817	2.32955e+06	5412409	2.55338e+06	2.39901e+06	5.96589e+06	5.82863e+06	3.33605e+06	2225614	10652308	1.33684e+06	1.88711e+06	881205	1.80117e+06	5.10721e+06	791283	6729578	4.80465e+06	1.52108e+06	5288213	3.00645e+06	5.04982e+06	2325381	1.94503e+06	715724	1.47238e+06	3.92614e+06	1.34166e+06	3501946	12570696
P11169	1.09e-08	0.348669	1.46341e+06	838237	387001	1.22822e+06	797706	943930	888417	1.34495e+06	713384	1.43447e+06	746818	434592	948362	1.0615e+06	516637	1.35791e+06	1.34993e+06	952630	525883	1099195	466761	752959	265480	627049	697151	273266	19333344	706827	547856	521967	1.06884e+06	511918	1.5283e+06	578635	837440	1.74139e+06	1.08067e+06	402491	292677	1.65822e+06
P11171	0.0044076	0.0913186	770406	1.59013e+06	787043	1.68961e+06	1.60066e+06	1.60512e+06	2.84646e+06	2537545	1.82346e+06	3472622	1.73704e+06	999523	2.10548e+06	863572	1.2402e+06	1.82197e+06	1.38318e+06	538857	1.18738e+06	3428847	528242	275989	959032	654469	1.91983e+06	361719	722562	1.06572e+06	452488	814436	1334617	345812	266959	569723	370702	308971	1.15203e+06	356517	189515	325879
P11172	0.601973	1.02e-08	277057	144691	170482	171861	141891	257633	141972	154873	171981	240418	254047	3192932	117314	180918	165310	269065	377010	272101	141437	267507	373611	346726	711942	385123	177973	349419	461658	482867	253699	583139	294107	581335	469139	258120	229363	522348	465986	506412	174434	693686
P11177	0.368657	0.0584152	1566623	1.26522e+06	987662	1.30913e+06	879306	1.43165e+06	1.04291e+06	987147	799933	1.06452e+06	1073143	883240	967198	985638	1.02888e+06	1.29277e+06	965822	1.0426e+06	1178214	957023	1.34359e+06	1.05258e+06	1.79545e+06	1.63172e+06	773884	1.1198e+06	618344	1.05654e+06	867991	1.297e+06	897177	770019	918849	1.99199e+06	1.40779e+06	1.06381e+06	1.1624e+06	571222	502502	790578
P11182	0.526334	0.448083	1376261	908005	916958	1.26444e+06	1.13765e+06	1.1206e+06	1.22373e+06	1.23244e+06	851596	972650	837576	967129	716724	783612	743155	1.25012e+06	1.06859e+06	879862	640907	1.35074e+06	977709	1.1662e+06	1.63194e+06	1.82107e+06	1.15062e+06	1.40535e+06	652620	1.06264e+06	1.62322e+06	372996	874627	599770	977534	1.45425e+06	1.80427e+06	930821	2.62904e+06	1111133	1.3132e+06	1.54769e+06
P11215	6.66e-09	0.0396231	796298	587678	514431	915767	674994	590952	824487	1224411	557271	903289	544292	521433	897542	351746	589530	906593	1.56555e+06	1.22221e+06	503702	798035	814521	1.10506e+06	351997	752044	418171	333526	25768990	535969	487336	439155	363885	1.05003e+06	2606124	462828	454825	492918	383582	329612	295877	336193
P11216	0.0012549	0.225567	1.65009e+06	1996767	2.56901e+06	2.55343e+06	1.95241e+06	1651572	1649090	1.78608e+06	1.74725e+06	2.99238e+06	1.99101e+06	3.38001e+06	1.93315e+06	2.24681e+06	2.60526e+06	2703931	3.02794e+06	2.44509e+06	2.26911e+06	2.33961e+06	1.04711e+06	1.57091e+06	1.27228e+06	609341	4.0593e+06	1.57161e+06	4898475	4.20932e+06	1.98955e+06	732654	2263696	2.62345e+06	1.07153e+06	2.43247e+06	2.17156e+06	1.69299e+06	1.72926e+06	2876146	1.77719e+06	7953196
P11233	0.0120346	0.190044	2.40794e+06	5.19243e+06	5337441	8879150	4.14016e+06	3648677	3.18295e+06	8509146	6.11043e+06	5109365	4021393	3624547	6637687	7468529	6021210	4.55226e+06	4.03386e+06	7.79177e+06	4.15267e+06	4.11533e+06	1.37891e+06	1.90677e+06	1.67857e+06	2.06131e+06	4.22037e+06	1.57976e+06	1.37698e+06	2.08853e+06	1.67768e+06	1.72756e+06	4188198	2.55385e+06	2.22947e+06	2.40215e+06	1.52929e+06	3232066	1.51952e+06	2614592	2794943	3.64642e+06
P11234	1.1e-05	0.413569	989691	1.31385e+06	1.32804e+06	1488540	1.3615e+06	752723	1.15363e+06	1.29257e+06	1.40824e+06	870367	1.25027e+06	830294	1.40086e+06	1.49476e+06	1.59348e+06	1.1975e+06	1.51341e+06	2.04678e+06	1.10139e+06	852666	813852	1.05074e+06	404540	639640	895889	634775	4.18596e+06	707310	808794	787243	1.29715e+06	1681511	2169679	770262	744543	649579	540353	666333	1835228	760908
P11274	0.0114964	0.015273	188305	152695	161958	157806	53508.7	147887	130061	183237	170231	47878.3	152104	156687	159699	200898	94269.3	190598	70887.5	87281	169608	55640.1	158706	409285	802545	317560	139362	364448	610092	254699	607719	219484	259876	391367	290313	203265	330402	542881	158749	832843	259227	201213
P11277	0.000609287	0.0410306	2.96469e+06	4.49761e+06	2.38004e+06	8.29794e+06	5.97462e+06	5.10194e+06	9559274	7.5071e+06	4704608	13661842	4.63858e+06	1.80504e+06	6979463	3232031	2.26895e+06	6878264	4.17413e+06	3.53804e+06	3.24724e+06	12026788	1527712	893999	1.36682e+06	1.73256e+06	6752805	352174	2.02204e+06	3.75294e+06	1.05221e+06	1.21522e+06	3.49091e+06	736860	248261	1.38572e+06	532668	971174	3.62865e+06	1.95963e+06	468066	465828
P11279	0.159347	0.268235	8840107	8412046	9023308	11849656	9690689	12550374	8122522	8183057	6665308	13769585	7.10388e+06	8859728	8.38683e+06	6.43993e+06	7606547	11257939	5307545	5.43331e+06	8567739	8996653	9292710	9974463	5.23761e+06	9431661	7.331e+06	5.61404e+06	12453498	10427334	9309897	9472603	6.22208e+06	8625308	5.72777e+06	9604826	9938859	12597233	5300037	7.61369e+06	9776604	8374854
P11310	4.45e-06	0.0950672	2.2287e+06	2716796	2.08646e+06	2100933	2.15066e+06	2.02774e+06	2.71983e+06	1.58797e+06	1.77325e+06	1.98391e+06	1963862	2.66967e+06	1.50336e+06	1.71807e+06	1909151	2.54241e+06	1.77531e+06	1.91039e+06	1894936	1.56263e+06	2.91403e+06	3.05981e+06	11904278	3.63082e+06	1.84725e+06	5093910	2122314	2.12798e+06	1343527	2166305	1916121	2.06851e+06	1.22921e+06	2.52577e+06	11588239	1.85639e+06	3832635	2216528	1.42834e+06	1.37036e+06
P11387	0.0638139	0.862176	1.46486e+06	783972	1156708	1.23019e+06	1.21686e+06	1.14579e+06	1.02092e+06	1111633	678844	1.16104e+06	803899	772782	986757	889927	1.04246e+06	1.00573e+06	1.1925e+06	1.39754e+06	994748	863376	2345538	2.68065e+06	2.89413e+06	3.64698e+06	801738	3.20285e+06	1.03677e+06	861386	1.19774e+06	1.62277e+06	434237	1.49752e+06	3.36213e+06	1.41948e+06	2316533	3.57954e+06	6497937	1.7121e+06	1.44978e+06	4.29419e+06
P11413	2.06e-06	0.00965576	444196	360696	382748	490889	555123	729768	556699	651013	568498	1.29845e+06	472440	709333	598854	481372	432745	849942	1.11689e+06	622394	380256	872744	1.27315e+06	925217	621872	853596	984539	2.29539e+06	13433914	1.15979e+06	963401	7576479	918212	1.33876e+06	4355392	576508	737261	876791	709513	1384960	4.50785e+06	1.57002e+06
P11498	0.0172094	0.000612365	83686.6	135257	83869.1	109226	77614.5	284149	102406	48554.4	57010.7	115545	64196.2	170424	83247.5	63859.7	66866.6	110641	56816	20489.8	54300.5	79583.6	849306	495641	1.76491e+06	822834	192585	494900	199924	485967	188809	334799	51517.9	229895	940340	765038	783908	893592	642192	802877	214961	332601
P11532	0.000327081	0.00894877	702569	366357	489631	697568	313900	310913	297034	323671	282945	284221	301574	348972	301882	483882	558626	369239	175180	439211	390973	316448	122334	33015.4	85633.6	58876.8	471193	124394	689633	212072	126739	61103	243064	20559.1	204022	243340	192276	27845.1	612052	119079	61773.2	64531.7
P11586	0.0244392	0.178288	452085	429626	391110	708574	483682	715536	519403	587704	689236	479765	580073	611619	510072	528104	513542	674628	953265	585309	559803	756141	760370	1.22069e+06	2.96777e+06	1.07118e+06	951098	1.76792e+06	3.40179e+06	972468	2439192	1.28418e+06	983445	1.42635e+06	1.06269e+06	523241	1.02184e+06	1.55604e+06	1.72827e+06	2.54459e+06	1.84912e+06	1.20888e+06
P11678	3.52e-07	0.000896517	3.4404e+06	3.70065e+06	1.82235e+06	5598297	8530999	3820991	7255013	6.89017e+06	2.78865e+06	4689994	1.87762e+06	1.86504e+06	2.25648e+06	1.96075e+06	2.5319e+06	15221054	10588359	5.81846e+06	1.87294e+06	16600261	1.66341e+06	10060004	749192	6510136	3.41567e+06	2381348	59897008	1.56413e+06	885990	841325	1.5823e+06	5319523	18638904	828346	90314.2	8153049	1.36033e+06	1.13852e+06	2.48416e+06	11718122
P11717	0.000378938	0.159923	479594	654225	700239	448791	575976	463864	454401	546804	402402	591091	484217	364861	690079	459680	414242	466795	596278	478412	528143	406476	687843	627840	348973	944752	468313	1.17082e+06	746539	203870	647821	481339	353174	566774	1.71838e+06	921300	493195	745033	2693029	328326	550520	1.20916e+06
P11766	0.00195221	0.488047	1.96944e+06	968453	2.05072e+06	2.63601e+06	2.70803e+06	2.19589e+06	2.23532e+06	3686345	3.25771e+06	2.11802e+06	3794540	4.09928e+06	2.15816e+06	3290608	2.81916e+06	3.27058e+06	4836241	4.76601e+06	2280756	3.9849e+06	1.6004e+06	1136525	2613242	1.53485e+06	4197331	2.80367e+06	6.72591e+06	7214056	1.95186e+06	1.71122e+06	4796123	1932751	2.49575e+06	2423193	1.07048e+06	2413124	1.22807e+06	3146072	1.86243e+06	3.26681e+06
P11908	0.57311	0.655297	1.95125e+06	1.2704e+06	1.03702e+06	2.54275e+06	1.66844e+06	1.85074e+06	2.21473e+06	1.92458e+06	1.81614e+06	1.77203e+06	1.99818e+06	1.13802e+06	1627739	1.3903e+06	1.16736e+06	2.60211e+06	1.69963e+06	1.47146e+06	1.29095e+06	2.24435e+06	1.5757e+06	1.81391e+06	1.94818e+06	1.45353e+06	1.77135e+06	1.13881e+06	2.25614e+06	3.22455e+06	1.43083e+06	1.76744e+06	2324885	857421	838152	1.43561e+06	718897	1649848	396228	1.8667e+06	988670	1438172
P11940	0.239455	0.178262	1.89073e+06	1.9038e+06	2.07116e+06	1.88374e+06	1.90914e+06	2.0472e+06	2.19942e+06	1.95189e+06	1.9895e+06	2611177	2077248	2.03698e+06	2.31561e+06	1.762e+06	1808060	1.72106e+06	2.11837e+06	2.4062e+06	2.10525e+06	1.77624e+06	4.0108e+06	5.09112e+06	4629498	5049073	2748405	6.76511e+06	5.17383e+06	4.24373e+06	3.13321e+06	5486711	2.40862e+06	3.83927e+06	4398284	2.46838e+06	2866767	5.52049e+06	4950258	6112442	6046943	9137179
P12004	0.00868575	0.0478777	134600	252455	143399	244959	239680	327518	257464	137222	427781	226396	268387	339754	231231	162513	252736	255867	452469	267892	203113	225356	361130	996663	3.18179e+06	864936	443035	2310897	1.25137e+06	616014	726030	877651	598151	1.22011e+06	768903	243040	367885	1.05349e+06	1.09597e+06	2.10962e+06	1.63733e+06	2911087
P12081	0.279219	0.708492	446105	426403	343409	359212	485060	400735	401316	267674	340424	568274	326388	480113	323848	430437	355629	527240	550634	484627	301067	408453	1.05546e+06	813865	1.41624e+06	1.957e+06	494573	1.26338e+06	783680	570063	974936	1.38328e+06	645210	595081	1.51943e+06	797498	1.05479e+06	812327	733628	1032632	1093588	1.43229e+06
P12109	7.61e-05	0.00182367	270104480	127910488	60932704	76814368	283446336	74566920	100310384	79048824	110956064	126720672	104017488	106685632	121960800	144885984	81125776	203392544	109574984	132193472	76658240	166125680	41238536	13467748	3.11225e+06	15038631	106678352	18270360	21210002	19054934	9842734	1.0523e+06	52824244	8870291	17452182	22799184	10521374	25249492	44325112	8829646	8470729	5.87899e+06
P12110	0.00035219	0.00228895	355836512	164695248	78979120	72756104	307923392	73715704	117540048	74999176	133900824	163624032	132700928	129631432	130523336	176594528	92722096	171003856	155592128	146828608	93462528	199320784	65609432	14452661	4.644e+06	22376984	117558704	21977488	24978976	12315041	13115006	949249	59205240	14481811	24704728	29584984	14576535	38804524	56536672	12574995	11734040	8.31287e+06
P12111	0.000120979	0.011645	325671648	166845264	82925888	103059928	359053120	89744992	116148072	122202608	139959408	180482240	139120352	134386144	161107952	191004672	107738856	254598208	172696592	190357056	106803232	214616496	65505892	19371888	6402010	25315806	140439152	28892392	27593774	29670596	15876485	3597891	61744012	16575311	28329804	30831674	17921278	36603176	72067136	15655237	15899976	9287380
P12235	0.225642	0.915183	6603541	5.21717e+06	5.22362e+06	5871754	4545254	5449643	4749617	3.47381e+06	3252088	5.68373e+06	3897793	4626745	4.31054e+06	4349408	3932606	5343047	4067989	4.33777e+06	4745407	4.22132e+06	5.29798e+06	5.64704e+06	4884006	5.60213e+06	3763564	4820932	2.77576e+06	7376548	4800485	6350679	2576159	1.98601e+06	3351804	7130841	7.19469e+06	4735142	2.39526e+06	3.20892e+06	2588981	6304680
P12236	0.3198	0.812103	6234466	4.18042e+06	4772870	5.52097e+06	4820803	6630667	4637589	3.45655e+06	4876158	6770810	5504543	6.03153e+06	5512351	4289480	3.99054e+06	4407174	4517453	5693568	5653239	5558195	7.37155e+06	4.80162e+06	6187423	8630624	6.10762e+06	7221338	7.38089e+06	6.26662e+06	8876228	7124343	2.80894e+06	3679319	3.88579e+06	7863824	7832351	6306405	6546113	3.97851e+06	5078061	8441585
P12268	4.49e-05	0.0994657	674338	545145	402505	548479	530224	796343	841054	530788	516370	723730	569928	621089	515843	533798	452931	649518	882368	506755	487187	686922	729607	1.29894e+06	1.24104e+06	1.23648e+06	744188	4306121	7.66449e+06	1.09748e+06	1.22563e+06	2.31908e+06	965371	1.36799e+06	1.22914e+06	535790	529579	1.44631e+06	5081956	1.53673e+06	1368865	3478400
P12270	0.00627529	0.341662	1.14244e+06	1.45613e+06	1.41802e+06	1.27924e+06	845703	1.32742e+06	973204	1070174	920662	824071	1406243	904569	1.28029e+06	1.28746e+06	1.23229e+06	1044113	1.34562e+06	985221	1547905	1.26449e+06	1.04659e+06	784422	2.26169e+06	1.23148e+06	963764	1.57136e+06	602019	605651	790868	893752	886709	1.22025e+06	1.14211e+06	1.89325e+06	2.49348e+06	1.45183e+06	2.66474e+06	1.05377e+06	1.08964e+06	864492
P12277	3.83e-08	0.0190461	1.88077e+06	1.51421e+06	1.95516e+06	3.21035e+06	2.66665e+06	1.55523e+06	2.03964e+06	3.38809e+06	2964886	1.57894e+06	3.15975e+06	4.64695e+06	1.53445e+06	4.29903e+06	3.8188e+06	3074875	7248923	5.2007e+06	2.04636e+06	3422570	1956563	417632	299948	434946	7223542	906345	428616	8888480	793035	1.05885e+06	3.8092e+06	217493	443613	575461	908675	480243	44396552	732890	2.36927e+06	1.40252e+06
P12314	0.00591033	0.0134401	160357	200230	292011	305202	206278	479493	243495	160235	208841	345426	129101	178787	409101	171719	176629	246638	236112	244703	141848	170480	423520	771072	78209.6	227049	218546	551664	1.61172e+06	184328	560821	778901	205931	288688	619971	744833	340966	517071	1.10732e+06	359632	233562	306083
P12318	4.62e-05	0.00102076	512078	433394	468995	326277	947648	472003	536412	1.6697e+06	2.05375e+06	721265	668794	706314	1.08199e+06	470647	1.2084e+06	492085	531416	218258	1.96299e+06	350656	784613	1.02566e+06	228430	593995	845786	849488	3.20289e+06	280580	775233	622706	435493	492436	1.27651e+06	918983	614122	334210	1.36736e+06	420644	271320	931198
P12429	2.44e-05	0.970642	13591401	10912886	15854559	22137418	21280344	17907884	19647672	22594926	26754752	16269784	20376914	13716555	23906680	18685254	19521182	22819306	22515488	30241586	17825026	21360752	1.54673e+06	4.0815e+06	190484	865284	19192952	1.16747e+06	36912712	13678127	5.35294e+06	5584584	16975518	5.93392e+06	6.24207e+06	1.76551e+06	1819775	3.55343e+06	791174	2.40919e+06	3.59113e+06	3.52775e+06
P12532	2.94e-08	0.000743296	824236	216116	383492	273204	346088	240665	211588	104327	192849	375195	268777	581041	152144	113607	283132	458418	1.40652e+06	839802	179552	1.10705e+06	253261	783011	2.73837e+06	493220	673600	1.45479e+06	645901	340472	204301	1.07164e+06	9542.74	1.43702e+06	308264	940387	248256	308714	612310	417883	2.15631e+06	17911852
P12694	0.0351769	0.150826	796692	588488	588159	658442	580035	704130	765768	560011	478261	653750	523931	467325	473014	448035	481159	802765	504138	404655	554181	550322	911982	548066	1258789	1.48848e+06	467170	421626	826100	1.2708e+06	754790	1.36929e+06	399233	476564	720776	1.68767e+06	1.49041e+06	699282	858251	549947	447361	325540
P12724	0.000230897	0.000162051	5712298	7604707	2.65329e+06	15629255	22337694	5.30008e+06	10759346	6.01249e+06	2.32243e+06	9404070	3523122	3.56047e+06	3.67662e+06	4636712	5617525	30813422	5.88039e+06	8132847	3.0107e+06	26956958	1.70619e+06	12946526	525521	23289514	11170131	3.43757e+06	46411360	1797936	1.50366e+06	964995	3807498	9477027	22450182	2.3868e+06	509806	20469484	727998	2.20228e+06	2493344	27730360
P12814	0.00592312	0.873976	20723180	20004346	25864824	27615086	13726216	14627629	16825470	12326661	16366354	21323412	13934775	23019414	18824678	21988390	19564308	17072744	18115054	21169376	17975306	16050251	10450119	12251229	10809003	8573385	13915976	10888744	11496480	12360958	18639576	14576778	11549721	17152710	13486445	16934588	19411666	13125817	11670428	15207036	27932116	9550770
P12821	0.000314692	0.305592	2.06198e+06	2724501	2.09133e+06	3.44228e+06	4443765	2922675	1.83384e+06	2.05442e+06	3.73539e+06	2.73102e+06	3.2172e+06	2.14074e+06	4.00751e+06	4.40236e+06	2.95127e+06	3.08098e+06	2.69373e+06	3.5339e+06	3.60754e+06	4306215	1.15399e+06	1.15803e+06	285359	462844	1.8579e+06	536894	882407	608427	780878	304556	3.17768e+06	602389	2.09676e+06	878079	342725	712073	200351	463005	654920	399984
P12830	2.87e-09	0.181637	867259	564994	663961	817016	659299	528380	696497	816076	507838	647868	480107	554698	446812	493195	491766	816526	653277	635977	761351	571922	868629	717044	3037439	1.42378e+06	631485	297504	677005	710709	1.04853e+06	600800	540052288	1.45171e+06	1.34652e+06	1.11688e+06	1.60935e+06	795373	2.60258e+06	915975	1.11647e+06	1.2368e+06
P12931	0.00513647	1.22e-06	118187	194024	184387	454053	859490	144364	300612	490966	408349	490864	374611	3.25e+06	1.18206e+06	659483	537319	314826	206837	116652	190577	122610	563768	609425	865206	933580	566585	469554	832161	418027	493962	1.11898e+06	1.66704e+06	1.10614e+06	570183	612722	1.52901e+06	912539	600046	708706	558545	754355
P12955	0.00850923	0.0900704	237946	184818	237626	301756	746921	434428	492659	316430	445377	360912	453736	468303	264599	367202	433480	442524	659194	700232	231941	710625	413809	419534	179771	262663	499285	537544	269444	718418	483858	1.02445e+06	426372	291788	563405	462017	266964	313372	360082	1.07139e+06	556466	542674
P12956	0.362718	0.840983	3.42658e+06	2.61836e+06	2739745	2.21724e+06	2.74019e+06	2.02844e+06	2.47122e+06	3.13819e+06	3.53774e+06	2.28468e+06	2.96559e+06	2.55328e+06	3.00805e+06	3167627	2.89268e+06	2.09891e+06	3.98817e+06	3827708	2.15292e+06	1.77402e+06	4.27054e+06	2.02752e+06	6603334	4.38125e+06	3755489	6.21651e+06	1.6377e+06	2.43635e+06	4333530	2.57959e+06	3142430	3677143	3.10276e+06	3.63657e+06	4.78187e+06	2.76482e+06	6.16604e+06	6.26916e+06	3.3621e+06	5021062
P13010	0.0193182	0.0663741	6291793	3.76596e+06	3.85384e+06	4.11932e+06	4377572	5291085	3.74049e+06	4672115	5.83196e+06	4.61278e+06	4381390	4.26798e+06	4231312	4.96095e+06	3.80925e+06	5.60471e+06	6208024	5.37187e+06	4.04489e+06	4592116	5.54722e+06	5210808	10567128	7991739	7.04177e+06	10131455	5.10229e+06	6.35131e+06	6223072	6.32021e+06	5.05216e+06	6.29553e+06	5130984	6.90458e+06	7531836	7.08457e+06	11549521	9713488	6319684	9850678
P13073	0.121843	0.894829	10688944	9348476	7.81247e+06	8559405	12350474	8273216	9628964	6120029	7085553	9859281	7.03781e+06	9914239	7361206	7.28183e+06	7.6822e+06	9784187	4500245	4949465	8192931	7092789	10688177	13376559	22563604	22229806	8998024	16424691	15946081	6423910	8477658	8477537	5.23132e+06	6.26774e+06	11331811	16508365	9936882	11955308	12846827	8565849	7723884	16663789
P13284	0.0780713	5.27e-05	663940	2.60815e+06	2.10333e+06	1.74436e+06	738486	6607530	1.53867e+06	789833	3022643	1.16774e+06	2.13769e+06	2.07596e+06	1.12484e+06	1.91302e+06	1.98753e+06	1.74156e+06	1.90127e+06	660487	1.86126e+06	1.38854e+06	2.33888e+06	3.85408e+06	894437	1.33179e+06	895542	1.02628e+06	2384189	1.08064e+06	1.75382e+06	2134000	490616	1459667	1.82195e+06	1.68786e+06	2.23744e+06	2228283	704053	986055	1.79147e+06	766220
P13473	0.118766	0.0039747	1.67947e+06	2.34401e+06	2.12187e+06	1.98454e+06	3.3244e+06	3.67273e+06	2.02819e+06	1.96225e+06	1669067	2.26344e+06	1.58733e+06	1.77133e+06	1.60855e+06	1.47673e+06	1.69429e+06	2.62285e+06	2.1451e+06	2.8259e+06	1.7155e+06	1694236	2365084	3.4602e+06	5447663	2872497	1.98429e+06	2.65077e+06	4414153	2.19009e+06	2.96797e+06	2.63183e+06	1.1628e+06	2.27804e+06	2453987	3.99278e+06	3.14254e+06	6640711	2.11448e+06	3991888	3.83389e+06	5711040
P13489	0.0267203	0.689115	3.97627e+06	2.62701e+06	2522432	2.54305e+06	4.06718e+06	3.42705e+06	2.90867e+06	4.57948e+06	4368010	3.65563e+06	5105189	4286387	3.39482e+06	5400911	3.84686e+06	5386675	6.8764e+06	4.88252e+06	5689216	5.16788e+06	3.96271e+06	2.91552e+06	4361673	3532938	6953849	3.79623e+06	9920770	8011503	4.0751e+06	2.49561e+06	8.20021e+06	1.84877e+06	3.13037e+06	3861796	2.2461e+06	2.81503e+06	1.57909e+06	4780279	4182995	5.39195e+06
P13498	2.02e-08	0.0201252	1464895	1642192	1.64638e+06	2.08535e+06	1.94e+06	3.06164e+06	2.19943e+06	1.51892e+06	1.42803e+06	1.93976e+06	1.40282e+06	1407478	1.62525e+06	1204582	1212866	2.77464e+06	2.23042e+06	1.3729e+06	1.15951e+06	1688465	2.82123e+06	3.35503e+06	767869	2.10189e+06	1402764	2263630	34184452	581112	1.36134e+06	1457296	1.06068e+06	2.58714e+06	5.60189e+06	1.9726e+06	1.41663e+06	2104746	1.34132e+06	745186	1.11927e+06	1.2251e+06
P13598	0.013439	0.020058	797402	703525	1.06028e+06	1.55e+06	1.04038e+06	803951	727525	779895	736754	578832	570943	635435	965380	675195	643084	770290	813343	1.34615e+06	988579	1137642	161447	336565	135382	185860	554234	254790	98479.2	379139	108322	236391	643324	242791	237284	239034	153786	295070	460695	168439	107616	88543
P13611	6.07e-05	0.452053	3.64954e+06	3.32674e+06	2.71755e+06	2.17194e+06	2650874	1.72512e+06	2392936	1.58128e+06	1.9593e+06	1.97595e+06	3138553	3.0585e+06	1692884	2.62852e+06	1.76362e+06	2602595	1.98581e+06	1.05387e+06	1.71603e+06	3.63242e+06	2.91617e+06	1.56676e+06	1.41553e+06	1.85165e+06	1907946	5910946	1770091	1.91988e+06	3.77537e+06	4.00478e+06	1.66684e+06	1.66671e+06	2.50851e+06	2.04613e+06	11123863	1.29635e+06	3.5488e+06	1.79573e+06	5438400	4.17846e+06
P13612	0.0780433	0.00072424	208005	190097	211306	225546	234365	153105	229580	244139	449556	189840	233580	255602	188514	195856	225894	242802	92892.1	128622	224007	245154	219533	244513	187745	102448	215147	403932	151311	71230.6	182037	108692	152704	167573	203897	91115.7	158600	243748	322234	130516	93660.9	150739
P13639	0.254545	0.200903	5.26353e+06	4559351	3.99046e+06	4.02096e+06	3871352	4.90855e+06	5.25618e+06	4717678	5483552	5829830	6.1294e+06	7048769	4.24492e+06	5548134	5267804	5398811	7194931	5583336	5010303	4.0463e+06	9892622	13689384	9602371	13110976	6515729	21748682	24419784	12305106	13360942	15573158	9049213	13213916	16524539	6.18027e+06	6436790	15626861	16622787	23817442	22208144	29496978
P13645	0.000469859	0.000526899	1.26782e+06	1.31979e+06	1.62066e+06	1.3539e+06	6.56107e+06	1.5959e+06	3.37292e+06	2.00395e+06	1.66617e+06	1.85666e+06	2.00051e+06	2.84653e+06	5392642	1.51488e+06	964656	2.75076e+06	6.91079e+06	2.02677e+06	2699136	3.44693e+06	2.96241e+06	5872207	2868742	2.20852e+06	1.46876e+06	1.7575e+06	3.73513e+06	889744	2347181	5240525	3.10741e+06	1169359	10970436	1.80508e+06	5.72656e+06	3758694	2.41654e+06	1.76788e+06	2.66965e+06	2.71427e+06
P13646	7.21e-07	4.96e-05	1210703	408307	384069	370743	993945	326495	805273	266246	419182	391765	328560	2.51125e+06	728815	401113	232132	536406	1.09825e+06	540701	340150	928789	621494	887142	820799	538678	3.75476e+06	716054	787060	431017	7198532	1.22746e+06	511187	107673	894222	540266	462298	7.41352e+06	301702	991938	5529761	21660182
P13647	1.14e-07	3.04e-07	5560130	1.24836e+06	538705	1171497	709945	239023	1.81992e+06	207661	496032	333378	403043	9541078	478348	332464	515998	258356	455413	906100	533495	399124	224845	623697	224418	453100	14680812	3.78634e+06	412438	282571	468520	332908	206398	352985	926383	525920	314695	207879	234064	1.19269e+06	5630914	31925602
P13667	0.132907	0.28034	5930616	5.79714e+06	5.04417e+06	4474838	4.672e+06	4598186	4930558	4.22822e+06	4.44357e+06	5724291	5113470	7288895	3.7756e+06	3.55472e+06	5.0262e+06	4.04068e+06	4.05502e+06	4254586	4463885	3204262	18299452	14718871	18387232	18364966	6597766	19951218	6794421	3.74689e+06	27121538	20334822	4.99558e+06	25994890	17405674	5.81483e+06	11638337	8756853	17156392	26216756	17428690	8398043
P13671	1.26e-07	1.77e-05	311552	111019	76315.2	233625	254258	268684	377720	283065	286136	660931	166371	317155	261004	217934	200407	260179	1.27122e+06	211820	101408	483680	143128	88682.5	55132.8	94521.9	290641	320787	3012539	397449	94286.3	407398	295354	80097	183262	110488	200911	240881	425804	118220	138875	804294
P13674	0.36193	0.283952	431887	554270	516725	566622	506436	846764	491794	229029	378751	514238	306823	452762	215409	309094	394175	696867	480729	194628	508688	514340	950072	2.31796e+06	2.16067e+06	2.36782e+06	382550	1.48747e+06	2.86075e+06	393847	1.7777e+06	1.74052e+06	333945	2323833	2316602	1.16189e+06	1.73508e+06	2158035	826009	3.80021e+06	2.16872e+06	1.58968e+06
P13686	1.69e-05	9.02e-08	1.6949e+06	2.49834e+06	3.19104e+06	2386387	746535	14949048	854249	2101410	1.07301e+06	2.45241e+06	2.36538e+06	2301092	2477014	2.27524e+06	1.92272e+06	822829	1.67141e+06	2.2864e+06	2237218	1.13686e+06	587676	1382370	54596.3	322951	991655	200208	806926	1.17437e+06	492247	991026	908128	284959	255681	3.99173e+06	591135	1.04487e+06	32368.6	269175	243248	86026.6
P13693	0.212513	0.518611	409689	372290	191936	501730	590535	374962	857425	769559	765425	451765	798594	1.12584e+06	378037	856374	890554	501803	987805	644017	447525	782571	1092455	1.45402e+06	405830	1292992	1.23884e+06	2.40468e+06	2142952	1.19366e+06	1.15982e+06	2.44203e+06	686634	1.359e+06	850955	931098	816184	1.29544e+06	1.0805e+06	1.44393e+06	1.64103e+06	2.06586e+06
P13716	3.23e-05	0.08257	595832	743462	418625	1.06954e+06	1.2807e+06	1.48367e+06	1.57137e+06	1.05271e+06	1.4048e+06	1.36956e+06	1.45875e+06	1124078	968441	1.03764e+06	967388	1.4684e+06	1.88261e+06	1.29239e+06	566752	2.74301e+06	564970	427458	273946	686918	1.2905e+06	542593	515137	2313648	650495	1.10285e+06	2815942	408613	178549	551794	189349	365565	544615	248136	436291	183166
P13747	3.21e-05	0.117713	684454	865440	725321	1.00434e+06	1.8017e+06	761947	1.26712e+06	1988654	757663	1.48252e+06	1.07707e+06	1.53718e+06	1292710	1.10379e+06	1.64427e+06	859330	755207	1044305	1383345	945053	504693	620460	278064	502560	1.59964e+06	394002	434277	327039	231134	350039	1.03903e+06	530095	340493	352600	280092	315338	293477	797088	385712	340826
P13796	0.0189984	0.586604	1.47365e+06	2.83856e+06	3275732	2129273	4284959	4.41446e+06	4229114	3.97464e+06	4.38495e+06	3574913	4702099	5.63824e+06	3.78603e+06	4766510	3.81911e+06	4233173	7.06511e+06	5148332	2237607	4.02271e+06	7396471	6.81553e+06	1.66955e+06	5144811	6.58987e+06	9623175	14965186	4.50693e+06	3.32281e+06	7.48023e+06	6072071	4867924	9922418	3739121	2.76749e+06	5148723	3.87707e+06	5101036	4.12064e+06	3.42483e+06
P13797	0.117315	0.0556464	1.44278e+06	1.6416e+06	2.45046e+06	2.49632e+06	2.77347e+06	3.24194e+06	2.14578e+06	2.75898e+06	2.99951e+06	1.46672e+06	3.18936e+06	2682131	1.98482e+06	3114463	2913748	3888609	5969200	3997221	1.86178e+06	3.60952e+06	2.69694e+06	4.1707e+06	2.36643e+06	2.5464e+06	4.54285e+06	4505178	7.58423e+06	5288607	2.61018e+06	3627340	4301002	3.75324e+06	4246446	3.25869e+06	2592936	3.27029e+06	1.67735e+06	4.04833e+06	4862578	4372650
P13798	0.0012715	0.084848	297038	256372	299683	252219	374735	488469	509352	584564	518774	362328	611178	410854	339521	485320	398313	653820	814397	548341	347108	938794	523126	473123	555497	96812	572667	554073	1.00309e+06	1.26644e+06	447861	1.08252e+06	865577	596790	576098	427865	229829	630299	615012	2168443	759241	335505
P13804	7.55e-05	0.818689	1.62832e+06	2.55025e+06	1.78063e+06	1.0774e+06	2234579	1.97576e+06	2765377	1.7764e+06	1.93852e+06	2.3863e+06	1.96984e+06	2.52271e+06	1.40909e+06	1772642	1.99134e+06	1.91587e+06	1.4868e+06	1.11707e+06	1.52109e+06	950061	2.79465e+06	3.16536e+06	7096322	8162275	1.77591e+06	3269345	2.45956e+06	2.02423e+06	2.81802e+06	3.65602e+06	1.66441e+06	3227089	3.54375e+06	3.25377e+06	2745943	3.55416e+06	2524363	3574179	2.28206e+06	3246549
P13807	1.64e-07	0.030531	324437	241687	364546	469740	376729	354925	275856	582275	377572	434059	256422	288095	365768	270820	325883	515275	714924	400578	307978	421313	225444	225777	178752	185419	399681	267723	2.90959e+06	419247	608292	389540	322152	290512	531936	193646	131824	300554	589847	697527	266680	290684
P13861	0.0220865	0.483703	1.92908e+06	2162591	2.03414e+06	2491024	1.59622e+06	1821112	1.97969e+06	1.9624e+06	2.12214e+06	1.95954e+06	1800899	2306198	1596924	2.07005e+06	2.37882e+06	1.65123e+06	1.71426e+06	1.85968e+06	2331232	1.6634e+06	1.1144e+06	1.01775e+06	2.04949e+06	1.07327e+06	2.00961e+06	1.18321e+06	918880	2423880	1.22643e+06	1.32462e+06	2.58426e+06	885105	962239	1.49369e+06	1.38946e+06	1.45006e+06	1.17242e+06	1.99109e+06	1.82486e+06	1.18323e+06
P13984	0.74	0.330612	98102.8	95234.8	74615.8	53348.4	122164	89889.2	90708.8	67719.1	57888.1	89072.9	123084	79212	106719	100608	64684.6	61598.2	1.55443	129497	62890.9	16728.9	97667.8	163748	235987	277464	20286.7	191706	198449	117598	112206	197333	148131	244204	141972	152044	178992	156262	196667	205284	163772	265459
P13987	0.0279848	0.900015	2432844	2637117	2008901	3.58823e+06	5.0935e+06	3726466	3.4309e+06	2636885	3.0239e+06	2991445	2.0025e+06	2.92032e+06	2.68219e+06	3079427	2.96731e+06	3.95399e+06	1.37875e+06	850194	2.84997e+06	4.26693e+06	914858	1.61383e+06	885418	704286	3.45488e+06	698014	1.6765e+06	2541649	747180	623179	1.81238e+06	1.61128e+06	1021402	1.30522e+06	789516	2450337	574986	1.35379e+06	2229158	475541
P14174	1.49e-07	0.699205	3.95737e+06	2.19102e+06	2.01019e+06	4121787	3040302	3.04573e+06	3.28108e+06	2.79871e+06	3661370	2.21663e+06	4.44296e+06	3565562	2.13312e+06	3.25485e+06	3939390	4.29102e+06	5764915	4.86847e+06	2.78057e+06	4691604	4.30946e+06	10400968	7337031	4429705	3.90196e+06	5716699	5389200	10474582	14355622	6.87611e+06	6.26941e+06	7569291	8501637	7623377	6392357	5124667	7495701	47241768	4.85357e+06	7.31107e+06
P14207	0.023151	6.35e-05	526356	509331	494443	582975	1.75508e+06	484315	889974	429600	679692	605076	874207	801286	574788	382042	616734	648608	914110	482330	403132	604615	529474	439981	171092	206180	603706	294127	300750	402884	197172	103597	903931	224326	366577	571761	230862	265664	757017	314058	167452	176786
P14209	0.0600648	0.682138	723663	1646832	1.26093e+06	201667	1.80619e+06	229605	2451979	1335401	855993	1.56046e+06	1.42276e+06	1667360	1.24307e+06	377255	1.48002e+06	1.76331e+06	2578504	1032074	752682	2.30358e+06	771121	342054	196336	1.06684e+06	1.80845e+06	961679	36503.7	1.12146e+06	931165	951928	2.29773e+06	468417	375636	1.15036e+06	259949	646861	657099	396443	907220	840188
P14314	0.0813425	0.548082	5978969	7156180	7.64621e+06	6257254	5.93108e+06	7327862	5.6392e+06	4.38569e+06	5.59425e+06	5.87388e+06	5.96227e+06	6.53601e+06	4947114	5.04762e+06	5886787	7183255	6.25408e+06	5920092	5.47373e+06	5.0634e+06	10552615	7.64887e+06	19316922	9309204	4.22601e+06	9602686	5103891	5.53035e+06	12975573	11600813	5101680	8.25878e+06	11909447	6.68996e+06	7.65323e+06	13583905	8917300	18458604	17574624	5934850
P14317	0.304376	0.115226	175262	318818	215761	377638	182109	588767	406261	141341	325167	287519	603570	253794	207205	413178	454447	492168	652812	257810	214927	271856	812660	803229	166468	478409	329047	1.08719e+06	419302	701750	383018	694949	757330	304983	378465	634146	452365	508998	595626	399410	435213	372166
P14324	3.34e-06	0.892719	688486	722508	243962	818156	738749	747119	764576	1.04113e+06	1.02136e+06	445494	1.05793e+06	884196	685845	827864	919751	1.11842e+06	1.16497e+06	1.45286e+06	607597	873573	618340	829563	1550643	1.66242e+06	1.46499e+06	1.03503e+06	1118515	1.59405e+06	1.56908e+06	1.1305e+06	1.08999e+06	2.85069e+06	811148	429573	603077	642069	832154	6.34038e+06	983926	1.60613e+06
P14384	2.52e-06	0.027781	1.05418e+06	907696	877122	932460	711223	1.22505e+06	684961	841303	742935	746649	637883	932566	1.28158e+06	776863	814850	756140	725372	1.06613e+06	807064	713895	1.51528e+06	796075	134064	377460	685282	1.22735e+06	2.19509e+06	571168	6.36153e+06	937326	756430	177504	530869	2.04791e+06	748281	825283	641030	310556	141878	420046
P14406	0.0679854	0.0632651	6.83233e+06	3.49431e+06	3.71807e+06	4.40785e+06	4240146	2.15229e+06	3.39838e+06	1.99721e+06	2.07711e+06	4658599	3.01866e+06	2.24234e+06	1744717	2060555	3504358	3.48978e+06	2912606	3968472	2678388	1.57354e+06	3.98506e+06	2.10432e+06	6.99142e+06	3522712	2802418	2.81098e+06	2.77981e+06	2552843	3.33676e+06	1.30983e+06	2.21956e+06	1.60869e+06	2.93542e+06	5618965	4071594	1.40096e+06	3668435	1.51707e+06	1.73181e+06	4328004
P14543	0.00085424	0.0338067	17041632	22349400	13932327	17180338	12736865	13941218	11433046	19631694	13664778	14043439	11493475	11202818	18382158	20329476	12582280	13174302	10167309	13976368	11038515	12146136	3.07051e+06	4.72411e+06	2.03887e+06	1.75558e+06	7939125	4387513	847042	4.01834e+06	1.8566e+06	1.18448e+06	10196860	1.92793e+06	2.64612e+06	3.43774e+06	1.61059e+06	3.69313e+06	2.53715e+06	2.03443e+06	900626	925818
P14550	0.0103273	0.840948	1.07829e+06	751673	853349	1.31131e+06	1.57319e+06	1.99633e+06	1.4402e+06	1.48043e+06	1.70947e+06	1356928	1.62997e+06	2.6928e+06	986735	1.68012e+06	1.54186e+06	2.08692e+06	2.08002e+06	1.29032e+06	1.1559e+06	1.9188e+06	2020781	2.65855e+06	2.58251e+06	2450574	3.97428e+06	3143591	5485961	3.66798e+06	3.89882e+06	3.12325e+06	1.9992e+06	1.69949e+06	1.8876e+06	4.04143e+06	2.17432e+06	2.76115e+06	2.00245e+06	6358654	3.0977e+06	2.12428e+06
P14618	2.72e-06	0.48752	11193630	7942198	7.16667e+06	10255502	9193479	10664910	11389164	9483946	9886270	10195751	12588574	15749604	8073205	13456522	10247662	12722148	14114243	9717450	10040830	10625012	14969118	24348480	17814568	30381670	20664776	26767214	137669792	27381970	49974436	28874914	22732924	48119668	21424240	24213376	17761952	27525136	11740642	37566568	40811504	37520256
P14621	0.804412	0.124017	77579.6	99223.8	117916	80178.4	200664	114206	114345	231262	340796	115474	190210	239083	144188	172627	189532	178086	213743	197681	143902	87227.6	185277	204436	156457	274999	338703	363994	82388.5	231288	151229	235424	192481	226084	216245	169566	84735.8	117957	210000	277026	220396	256398
P14625	0.585146	0.499099	19018584	16864708	16936050	21654444	12814222	17829332	19521506	13177612	14469435	15616174	15230702	14894279	12988248	12626611	14907088	18102734	22400124	18457286	11545450	14368301	31990170	33020098	20425500	26823472	12130761	32919562	34223416	18694784	24406056	30370616	12624380	41093920	31316118	15926843	21770612	29110406	26404608	33843496	36635596	25569290
P14649	0.24748	0.998628	97285480	78758088	75941512	126146208	111675696	65427588	75033968	67806408	61223708	111979528	64933928	87000592	88102648	93094320	89894032	104886832	40753664	55100000	94520776	86738304	42832848	37785864	20106714	23938036	69266904	23321440	49931752	57259100	61680004	44725060	57202580	27914682	29304330	45543052	53091432	28037992	39399232	27084418	49962760	22251558
P14678	0.785458	0.117723	2194367	1.58153e+06	1.75872e+06	2146340	409474	1.7353e+06	1623188	1.84224e+06	1.29805e+06	1.66347e+06	2265718	1.5659e+06	1.71805e+06	1.4169e+06	1.6722e+06	2096182	2.72778e+06	1973485	1742954	2.41549e+06	2.0484e+06	1776393	2.99187e+06	2.08467e+06	1.09037e+06	2.111e+06	1.64297e+06	1849284	1.76215e+06	1.73215e+06	1.31266e+06	1.7938e+06	1.68496e+06	2.54125e+06	2352318	2540485	2.46366e+06	2.10678e+06	1.09067e+06	2285152
P14780	2.07e-07	0.000258931	2.1763e+06	649908	721322	2.40759e+06	1.93309e+06	1.21865e+06	2.00252e+06	8648981	1.59453e+06	3.22773e+06	1.12353e+06	1.3057e+06	2.04812e+06	539122	1.32219e+06	5.43583e+06	11870232	6.94069e+06	923949	4.88407e+06	722850	404622	216405	503273	1.4336e+06	483112	14655624	1463506	249330	300021	743031	2.89172e+06	5165059	122011	71643.4	909616	1.36075e+06	774849	575713	223338
P14854	0.0387847	0.0723146	3828473	3.17743e+06	2.11706e+06	2.80124e+06	3.91386e+06	3.99887e+06	2.82634e+06	1.98372e+06	2.8305e+06	2.59101e+06	3019001	2469157	1.91822e+06	2.22022e+06	2915612	5088715	2173122	3.0787e+06	3118685	2.88675e+06	3.52257e+06	3.39359e+06	4.95651e+06	3.59977e+06	2.17126e+06	2.8057e+06	1.24604e+06	2.30322e+06	2.80128e+06	1692214	1.62347e+06	1.87877e+06	2.86952e+06	6836457	4.42875e+06	2937961	3358146	1.36839e+06	1955369	2.95861e+06
P14866	0.0021825	0.335981	1.59406e+06	2.08652e+06	3.26507e+06	2.33477e+06	894591	3.64727e+06	1.83376e+06	3314915	4.03671e+06	1.72498e+06	3.2047e+06	3.8136e+06	3.98162e+06	2.55276e+06	3.24404e+06	1.77018e+06	2.70238e+06	2576987	3951397	2.09729e+06	5054772	2.66771e+06	13488520	5.13678e+06	2.9917e+06	6922093	2.73853e+06	4640056	4277840	5414813	2.83123e+06	5801848	3.45544e+06	6587510	6.36702e+06	3.48308e+06	10017185	6.03111e+06	5.18406e+06	4.22958e+06
P14868	0.102233	0.223745	1.45253e+06	1.65598e+06	1.19783e+06	1.92998e+06	1.52819e+06	1938359	1.69391e+06	1245246	1.79527e+06	2169159	1.23816e+06	1.50681e+06	1.48508e+06	2.05341e+06	1.47637e+06	1.96003e+06	2.08016e+06	2034256	1472191	2247491	1.34974e+06	2992889	2182028	2.03317e+06	1.58125e+06	3.41286e+06	3.88478e+06	2945908	2118863	3.61406e+06	2738310	2383536	2342704	1.61524e+06	1.35419e+06	2.47851e+06	2.2491e+06	4880589	4.62092e+06	5.19633e+06
P14923	5.4e-07	0.367276	2.39885e+06	1.37688e+06	1.10701e+06	2004189	1.26667e+06	1.12571e+06	977849	1.17615e+06	1.33926e+06	1.04876e+06	1.45602e+06	1.16333e+06	1.3291e+06	1.49277e+06	1939023	1.5395e+06	734217	1.89096e+06	1.68103e+06	983140	982520	2.89679e+06	1915682	2.59439e+06	1.04316e+06	1645775	813238	1.10062e+06	2764685	1513658	1.14299e+06	6.91011e+06	1.73244e+06	2.02119e+06	2193265	2.10241e+06	3552303	1.43306e+06	3.06845e+06	16786536
P14927	0.269324	0.213459	2.19446e+06	1.91137e+06	904638	2.20127e+06	2.0439e+06	2.06982e+06	1.43188e+06	1.68593e+06	1.18962e+06	1.28858e+06	1.28906e+06	1.33784e+06	1.13201e+06	1.1479e+06	1.76129e+06	2.21549e+06	683268	1.01851e+06	776876	1.46019e+06	3.27354e+06	1992377	2.30226e+06	3.09238e+06	924993	2.37741e+06	2.44904e+06	1.73809e+06	1.28601e+06	1.41017e+06	922543	1465613	2470702	2.7034e+06	3.1363e+06	1.80952e+06	1.22188e+06	785329	1.31357e+06	3.46189e+06
P15104	4.14e-06	2e-06	288293	135176	221988	396184	395739	260046	6110078	431948	4303140	438192	360052	452460	410062	397584	314269	4.31469e+06	477560	128028	6697150	710694	461145	559612	3.67114e+06	609698	584082	2.44608e+06	1.10446e+06	399438	688747	489778	537309	692599	897010	417770	367209	1.15151e+06	755195	855972	807107	404767
P15121	0.0132727	0.529972	765692	606691	714487	1.3895e+06	1.30275e+06	1.47153e+06	1.0316e+06	1.04524e+06	1.66616e+06	1.43295e+06	1327976	2.03958e+06	1.04001e+06	1.49322e+06	1.26494e+06	1.51953e+06	750442	1.44284e+06	487605	1.63906e+06	1.06389e+06	1.64869e+06	180895	580226	2.2046e+06	4.68415e+06	2.3478e+06	1.6492e+06	871005	4448698	1.36158e+06	591032	2991923	2.23623e+06	615863	941263	722910	2.01655e+06	835621	1.96542e+06
P15144	1.28e-08	0.0597305	565744	512190	612111	666229	710987	517477	502073	530941	440412	429836	404356	502149	388763	458945	333886	917050	626629	390396	370988	505692	572636	663181	148576	357525	638817	191610	7408630	171885	219656	194949	289560	264444	233962	387399	380159	816060	359139	209213	408175	403613
P15153	1.19e-08	0.0493894	816483	701740	560972	1.14543e+06	1.49297e+06	1.33383e+06	2.2216e+06	1.17696e+06	907559	1.48374e+06	599062	1.33754e+06	682170	564036	571304	1.98903e+06	1.32385e+06	512344	737842	1843221	1.67595e+06	2722507	749833	1.27037e+06	1.63184e+06	1.55138e+06	33141928	2.82719e+06	579487	1.12633e+06	880814	1.51887e+06	3.37646e+06	1.24666e+06	512936	2.30443e+06	1364768	849826	800544	1.10748e+06
P15170	0.00398174	0.700347	241497	234864	253524	298979	302527	341937	299526	336376	327910	197639	446346	382455	260395	349734	281923	430951	451594	334228	313623	366384	674432	725103	922630	886573	502896	1.11758e+06	1.24737e+06	545690	541987	952093	533492	848958	1.08454e+06	566771	383122	807526	657411	1.97473e+06	1.54646e+06	2.30811e+06
P15311	0.00613032	0.775483	3.69791e+06	4.05141e+06	6.25459e+06	1.50716e+06	4714301	1.47324e+06	2.34077e+06	4848893	4233582	4.58851e+06	7.04702e+06	5.52762e+06	3855207	2.75925e+06	6159609	3075669	4547659	6361154	4.844e+06	2.83156e+06	5.21922e+06	1.4858e+06	4.67056e+06	3.16108e+06	6250844	3808977	2.64842e+06	2.52925e+06	5.6997e+06	2.11489e+06	5746316	12931858	2.98155e+06	1.37092e+06	3.89413e+06	1.07235e+06	10695159	3.29884e+06	6.91293e+06	2.58986e+06
P15374	0.4606	0.346508	110179	81940.3	105088	151785	156630	221835	172619	243155	205885	70364.2	243244	226413	132565	209132	123145	229838	342282	263411	158609	394147	191942	379415	466750	291165	310398	497528	610037	375237	374079	480131	210694	404398	369483	189442	129355	582719	176887	805137	464133	471301
P15498	1.99e-07	0.650407	83768.4	70605.9	81830.2	136150	111151	124600	109663	92497.7	60048.7	150419	90951.7	117615	98109.2	139077	69853.1	114280	172764	100396	91945.6	77064.9	167688	164233	128436	208101	136142	235676	1.56549e+06	129479	323877	119937	100884	127115	292146	164628	128260	508034	230072	203853	155475	64835.7
P15529	0.0291649	0.530405	1.07503e+06	1045148	1.18927e+06	1.99745e+06	2.04478e+06	1.7289e+06	1.31595e+06	2.02534e+06	1.5644e+06	1151720	964189	1.51814e+06	1.61235e+06	1.52232e+06	1.58946e+06	1.80918e+06	776057	939590	1.32129e+06	1659557	941936	901141	2.13756e+06	2016365	1.54301e+06	1.1613e+06	631796	997427	982786	722383	920534	1.18264e+06	1.01165e+06	1.4937e+06	721956	1968271	1.92819e+06	1.77808e+06	1.15358e+06	708070
P15531	0.0720788	0.0235988	969757	905998	619550	707694	896690	804991	582960	811162	991338	688454	1.14361e+06	825569	901882	887575	881404	975084	1.51095e+06	762327	854360	1371702	1.40849e+06	1.09574e+06	2.79294e+06	1.77554e+06	1242493	4.67315e+06	1.04352e+06	1.15454e+06	1.67743e+06	2.54324e+06	1.75158e+06	1.56862e+06	4087365	688631	1.81316e+06	1.45673e+06	2.48927e+06	3.4697e+06	2.44878e+06	3.33265e+06
P15586	2.49e-06	0.443518	480054	480362	502593	791036	514457	808480	523430	581688	539140	275287	634684	419158	431865	543608	587658	739292	960052	821592	402302	608314	5901093	797732	485520	1.03954e+06	420959	898890	453061	1.16579e+06	3.13229e+06	814901	353002	918826	972680	2.02813e+06	1.02819e+06	975690	956753	1.2365e+06	591534	949708
P15848	0.671383	0.00194234	27908.2	69309.4	66146.3	89555.8	45817.2	248928	64130.4	60224.5	69439.9	77298.9	108523	72476.3	36255	82616.2	109706	91533.1	153583	129128	36142.8	85220.6	119316	153398	57639.7	102134	39793.9	160200	172308	120744	119395	83254.9	56128.4	103558	137918	111831	138060	68186.6	56551.1	127505	88013.6	71149.8
P15880	0.438201	0.206368	2909464	3.17952e+06	3.46251e+06	4.58519e+06	4.58907e+06	4.03174e+06	4.12545e+06	3.0798e+06	3.32169e+06	4318592	3.44461e+06	4291034	3.50952e+06	3.44179e+06	3.27245e+06	3.78742e+06	1.86471e+06	2.0432e+06	3.78051e+06	3691537	5.82788e+06	7.54976e+06	7266814	7618947	4316906	10254524	6457527	6.25557e+06	5408355	11106713	3.7068e+06	7304903	7009933	4.02968e+06	4.08767e+06	9582276	9779307	8.24941e+06	11239166	13951724
P15924	6.26e-05	0.526988	1.06682e+06	219990	587745	294767	751937	517418	178501	561418	263092	830826	605462	567806	349762	227578	695111	776486	327838	528769	684802	482152	731652	3.02023e+06	157051	5.26869e+06	584956	8120739	606352	220833	1.86759e+06	4.31133e+06	246016	4084676	4.30217e+06	1.29171e+06	662711	3339701	8448273	2.30742e+06	4.06362e+06	19476716
P15927	0.130219	0.0500224	367539	394399	241885	194319	800365	597789	542958	204980	560384	327000	436443	1371798	513156	465038	509462	763184	838784	304437	659284	843923	590400	728858	1.55756e+06	1.03451e+06	540817	1.15954e+06	1.72544e+06	1.20403e+06	730644	866712	900483	516017	408785	749260	976821	726125	1.62388e+06	1.47652e+06	1.01088e+06	1.69228e+06
P15941	0.00521754	0.0202246	1.73544e+06	3.77279e+06	2.78288e+06	400672	1.39635e+06	1.15768e+06	1.75608e+06	1.77959e+06	983394	1.65884e+06	727578	1134674	827768	1.52646e+06	1.25101e+06	1503696	2.19796e+06	813410	1.50082e+06	1.25797e+06	3.01301e+06	3.27703e+06	6.76057e+06	10879750	1.17083e+06	1.02487e+06	256609	2.65785e+06	12298620	1.85905e+06	1.40765e+06	7064991	1.86998e+06	4.82585e+06	2.57914e+06	3.30041e+06	6.04666e+06	13310326	12371796	329307
P15954	0.000238735	0.000479908	3.62209e+06	1.3106e+06	1.08881e+06	2.49679e+06	1.62265e+06	963915	975393	993890	676188	1.70986e+06	1.05084e+06	875142	1.0445e+06	722961	1.31617e+06	2358828	529413	1.0588e+06	1.00948e+06	719260	1.75953e+06	1.1386e+06	3.66258e+06	1.86533e+06	936990	1242319	1.20268e+06	628522	1.21373e+06	594719	682189	590718	1.15408e+06	4255334	1.8417e+06	853689	1.49933e+06	580762	592080	1.82629e+06
P16070	0.761771	0.685712	5953346	7.56099e+06	5279016	3344956	4261818	4961968	4373888	4.4872e+06	5662840	3855486	6740063	6.01258e+06	5.37009e+06	5.07026e+06	5768731	4.30632e+06	4763127	4768440	5082903	4430417	5188474	4.17198e+06	1.98182e+06	2.45667e+06	3.03437e+06	2643296	3.62116e+06	3.0883e+06	3.36435e+06	2.17684e+06	4046416	3.40204e+06	4.15822e+06	2.74041e+06	2.8463e+06	2.36475e+06	1.51491e+06	2.04162e+06	3.57525e+06	2.18494e+06
P16144	2.81e-08	0.0273463	606969	388515	490430	234559	431888	784300	466516	377954	307072	610028	271907	291474	305431	525664	298750	266432	232132	424144	308491	322188	293230	414320	523569	126385	493158	111791	279768	349508	370773	84685.5	256625	5.50685e+06	184311	261499	261231	739868	226757	243097	808768	487459
P16150	0.0823849	0.534709	306387	824171	588836	83498.5	537098	320511	475291	793131	585993	643530	470309	688142	681711	247240	598864	196391	453916	309849	663208	208183	744836	305304	524557	491795	751215	237207	370772	461033	169696	69810.9	397040	247765	396451	55720.7	195768	162038	231538	224396	90327.5	130327
P16152	4.54e-08	0.186926	975639	560910	1.04986e+06	1.41991e+06	662789	1.44093e+06	1.54845e+06	1.92011e+06	1.73075e+06	1.91418e+06	1.78178e+06	2.25864e+06	1.44103e+06	1731772	1.7042e+06	2.11665e+06	3.60721e+06	2642011	940942	886726	2.20019e+06	2.05269e+06	2.36115e+06	1.18787e+06	3.48861e+06	3.6454e+06	2.10437e+06	2473810	2.13197e+06	10450663	2174752	1.07564e+06	4.79849e+06	2.48051e+06	1.59553e+06	2.399e+06	37039896	3.61748e+06	1.92626e+06	3119077
P16157	0.000138255	0.0362088	2.66734e+06	3820280	1.79508e+06	10490584	4977214	5.94954e+06	8733286	6.68974e+06	4486645	11760912	4.25275e+06	2.40692e+06	5183833	2.88558e+06	2.64821e+06	7.28484e+06	7.70817e+06	3318939	2.65885e+06	12330188	1.35274e+06	571981	477927	1.10193e+06	5.53965e+06	245891	1.4939e+06	4978319	923042	1.05455e+06	3.05199e+06	626987	145801	1.48528e+06	337390	746590	2.67852e+06	405938	221573	362102
P16219	0.125734	0.189446	602089	568056	427422	542172	381225	449407	447354	217252	124818	453453	460304	408523	230882	389038	462319	471443	618657	423053	404651	279677	402767	560177	332893	424394	370667	317741	299348	535835	281657	328516	292468	384090	298327	529871	556322	554797	593524	216227	180832	369758
P16220	0.00446145	2.08e-05	911401	658755	768437	639011	1.28383e+06	585185	1.28706e+06	844710	944392	2232307	595574	569838	785154	595607	566703	508223	653110	625703	742834	686434	623720	507456	1.52263e+06	797482	447098	1.16852e+06	249011	635830	557553	516418	508233	588607	713869	648870	729110	646276	1.21353e+06	820296	619783	549826
P16278	0.00421409	0.75397	805384	743238	702459	728445	655693	920488	689966	572467	414992	857896	602530	424689	599874	611396	346346	729998	598002	637099	254168	541906	876411	1.11025e+06	1.09312e+06	960738	126242	1.10813e+06	809966	872061	898530	844563	620268	773071	1.02695e+06	2.34141e+06	1.30108e+06	1.15663e+06	1.17179e+06	1.21548e+06	768816	578537
P16284	0.000583505	0.308402	3.44505e+06	4.91916e+06	4.6913e+06	6.88188e+06	5518311	3.83994e+06	3.16374e+06	5030549	4.89455e+06	4595940	3.43957e+06	3.29587e+06	5.17817e+06	5.07545e+06	4.79381e+06	4.5597e+06	3.69042e+06	5.5448e+06	4.10518e+06	5313692	1.01746e+06	1.1279e+06	664238	502006	3.21904e+06	1.0603e+06	1.11244e+06	1.73935e+06	504471	378604	2.95301e+06	466050	814220	1.26391e+06	423001	1524935	1.11978e+06	454901	343135	338244
P16298	0.000550462	0.296203	249798	212851	236805	279666	182712	159325	172984	196229	223941	191497	243312	206230	149664	218643	248587	243325	242882	329644	327494	148200	173906	169456	85798.7	143549	202662	194494	443733	209919	132388	104948	357676	200909	156820	183099	177731	108940	124779	95803.2	138680	89199.6
P16333	0.087365	0.0988794	36256.2	70576.6	46562.1	57739.2	51120.6	56783.2	35177.3	46743.3	64115.2	49374.5	112500	59115.1	80746.8	100868	73857.8	85339.4	112527	102730	51460.8	66803.7	69796.6	93912.2	175603	21935.1	60619.6	69368.5	150387	139810	53976	79190.8	94989.4	89574	44191.4	46782.9	41687	115682	85960.3	48674.6	48199.6	64082.9
P16401	0.0908799	0.169904	694895	9925919	6523985	7.71413e+06	1.9559e+06	1.74375e+06	13286233	2.71029e+06	5.71877e+06	3.60449e+06	2.98372e+06	3.39773e+06	6.3034e+06	5167026	4.18059e+06	168398	1.86566e+06	5151387	7.66957e+06	2.04476e+06	16893438	29817702	52530856	32825248	7678143	94287296	52438120	2909709	16798124	20902060	6.08317e+06	39775984	68665888	12379554	23805004	26738004	34042092	9232327	34022332	57790308
P16402	0.000371627	0.293201	315312	7688499	3935948	5.06696e+06	2724234	2973785	8964617	2.45917e+06	6685097	3.22244e+06	2.52901e+06	1.48899e+06	4875438	5951470	5390158	737628	2.56385e+06	8617917	233775	2.93548e+06	6.42924e+06	9711421	8195521	19857210	6.2551e+06	37736140	12956420	1.77297e+06	4665771	16303036	7.58057e+06	11565586	8941125	5890880	7637499	10863989	39629408	3.52257e+06	4.86164e+06	21054734
P16403	0.000109912	0.203152	17237816	261381232	190210512	293320448	94628560	130691008	289942112	179845632	256373440	166071520	104709936	91579280	263710688	208166208	204202576	30633750	57226112	281714528	238675200	108291512	153441168	155740928	656769664	277357248	190898512	410310944	134789824	84792104	169919072	84903432	159611520	134836576	219994272	173299648	175683328	169931920	438008992	150717408	129318176	231831872
P16422	0.0687789	0.360864	2.26704e+06	1.85491e+06	1.96583e+06	2.04134e+06	2.36683e+06	2.2742e+06	1.7803e+06	1.6707e+06	1574730	2.10392e+06	2.08279e+06	1.48113e+06	861582	1.79299e+06	1.53892e+06	3045593	1.43025e+06	1726390	1.81484e+06	1.78622e+06	1.80373e+06	3761856	7857723	3.09304e+06	1.31029e+06	4954394	702216	2208164	2074354	3.58999e+06	1.35784e+06	4233073	3.18208e+06	2.02651e+06	2.83338e+06	3.01053e+06	4.26881e+06	2.16872e+06	3.56362e+06	3.88146e+06
P16435	0.0466404	0.126054	5.87281e+06	6169535	4928223	4225597	3.56262e+06	6202251	4.57568e+06	3448994	2.90274e+06	4989185	2677943	4416125	3.17445e+06	2841448	3416947	4.58987e+06	3234247	3.98296e+06	4701985	2.90817e+06	11207063	6820878	7686557	12849392	2.93541e+06	3689958	3.70202e+06	5.13637e+06	6.78712e+06	9491071	2.00938e+06	3.19719e+06	6.46714e+06	4.0887e+06	5231339	5.87172e+06	12381941	2296896	4.91034e+06	4336602
P16452	9.63e-05	0.0101781	3.27224e+06	4769639	1.95125e+06	12747881	6203052	6506562	11504397	8110995	5.21406e+06	16190569	4.85412e+06	3.45329e+06	6730305	3.61025e+06	2.86266e+06	8708565	5252640	2.97825e+06	3.09221e+06	14636146	1.54988e+06	687404	541025	1.39646e+06	7152951	290436	2.24036e+06	6319204	1.0834e+06	1.46386e+06	3.80405e+06	862651	562225	1.69066e+06	382816	815675	3.54787e+06	452118	331184	625630
P16615	0.963674	0.450243	6136557	4879400	4788572	4383949	4460779	4.40574e+06	3.70016e+06	3.75519e+06	3.38518e+06	3658801	3.4096e+06	5641373	3.72084e+06	4.10956e+06	4252046	4871127	2757313	3.34375e+06	4166678	3.78657e+06	7316954	6.37353e+06	10018577	8751481	4.11797e+06	6.6541e+06	3.39395e+06	2.85076e+06	4664948	7437918	2.39354e+06	9205627	11243785	6809170	5483926	7.41329e+06	6284299	5649091	8.34225e+06	8860284
P16885	9.51e-08	0.489223	87806.9	94629.9	122397	153631	165311	174369	85358.5	114175	186760	153493	108707	176998	83343.4	142233	88005.2	201902	248926	197913	51059.4	282360	195575	111253	31851.4	128108	171438	372378	1.62113e+06	186226	50165.5	189106	191551	76236.2	211712	144711	64525.8	145751	261766	165362	112140	198505
P16930	0.00674127	0.00724009	153030	146718	589605	176774	248881	437501	205051	267456	466004	132276	275004	318059	289070	266168	166936	740071	286424	189914	84489.7	279671	186764	152196	540092	363138	269575	189706	134857	312845	446650	421037	367133	207185	115597	143529	187535	121896	108179	614030	114841	137970
P16949	8.27e-05	6.46e-06	3.70266e+06	2.50687e+06	715832	3.3045e+06	2.44548e+06	2.56368e+06	2244428	11698777	2.59063e+06	1.22817e+06	1.11255e+06	726856	1.46596e+06	3.50011e+06	1.11594e+06	2.01637e+06	3.57527e+06	3.26559e+06	2.81837e+06	1398291	895687	1.23794e+06	6.45494e+06	1.40361e+06	746094	3.38912e+06	8.22306e+06	1.54768e+06	1.12644e+06	1.02036e+06	683737	1482436	1.6655e+06	2.76093e+06	1.214e+06	1.8478e+06	4.51951e+06	2.81365e+06	1.42571e+06	1.33108e+06
P16989	0.218648	0.470481	235462	357952	359930	514188	203117	491595	331170	349608	526339	407560	404098	581296	445832	397756	465814	210300	260247	549794	269355	263755	513871	928485	494968	577830	306437	707172	179572	596460	840258	1.15475e+06	386068	875530	859944	506269	387093	1.27832e+06	639907	901830	1.80157e+06	1322788
P17050	0.0483933	0.377245	328445	376760	338736	613242	526303	656674	531744	177707	481440	499839	651308	457871	444043	438818	549088	683586	565016	504439	522938	663725	642683	772048	781099	770668	308930	806891	495356	284215	704524	675231	423801	626949	685897	1.26643e+06	1.02758e+06	1.33422e+06	628146	1.7957e+06	790601	1.05302e+06
P17174	3.28e-05	0.0454999	182490	168344	256089	320456	362506	228265	237945	395070	429785	305683	428284	517766	397974	350952	319831	317368	763688	446447	315006	447555	423228	1.33226e+06	1.39044e+06	947366	574961	1.09645e+06	230198	618532	564075	689825	486488	853268	1.20767e+06	181024	334441	2.02531e+06	499029	4251871	976503	762254
P17252	0.00113186	0.00588746	583783	482182	460698	1.00012e+06	549404	370039	326269	626489	416274	363845	346442	440533	482773	388033	549233	244611	529694	562154	518436	416010	286690	229698	995139	610962	509649	207241	145099	225120	385564	234820	344403	262390	347229	131563	180328	387559	108537	248925	134423	74121.5
P17301	9.35e-05	0.5703	2724781	1.88431e+06	1.99321e+06	1.72407e+06	941830	1.74672e+06	982596	1.43502e+06	1.43615e+06	1.05921e+06	1.4994e+06	580073	1326159	1.30476e+06	1168297	771246	942383	1.83446e+06	1325816	1.74789e+06	1.39688e+06	2.3795e+06	4319988	441217	493607	747490	1.35917e+06	1.31938e+06	926130	822888	1.2463e+06	6487293	1.05817e+06	966599	1069610	2.34746e+06	147319	1.45507e+06	2033848	1.49462e+06
P17302	0.140672	0.390247	260615	358144	500133	60181.5	278608	99102.9	258267	208441	182714	280152	304639	111316	152373	456701	254526	434867	100792	411006	374106	101550	47677	181660	69110.4	24739	157568	305403	87095.5	68347.2	250817	64426.4	187504	455690	186996	9647.4	266628	171526	14932	426982	356799	338258
P17480	0.00824985	0.58788	160060	377825	407455	188320	280971	268513	392786	554968	467719	226435	442439	265226	464953	469058	518124	276521	429809	655114	487137	526666	464764	375831	942710	388664	374919	615237	205266	349935	524685	259142	335129	307602	284509	529396	805316	398824	1.01106e+06	525323	421361	453521
P17568	0.787151	0.169032	1.01838e+06	493559	424856	509520	847598	755132	705338	327813	512578	549913	354254	505826	857077	446606	400064	821629	659584	667878	452097	512425	797554	743142	1002324	735239	738415	958084	871344	632426	610338	661448	361394	744285	745041	971774	516711	1.09594e+06	773955	700142	482497	1.27125e+06
P17612	0.0302098	0.604899	1936325	1.95334e+06	1.91169e+06	3.25363e+06	1.51754e+06	1.75855e+06	2.05989e+06	2.96115e+06	2.44971e+06	2.13968e+06	2.30748e+06	2477960	2.29868e+06	2.43781e+06	2.49089e+06	2.14498e+06	2240974	2.07074e+06	2.59497e+06	2.33e+06	1.775e+06	1.84421e+06	2.53821e+06	1.41756e+06	2.86205e+06	2.22582e+06	4216808	2.81383e+06	1.71558e+06	2172788	2.57871e+06	1.68846e+06	1.61264e+06	1.85057e+06	1.02259e+06	1.96919e+06	2053218	1.72719e+06	2.13872e+06	2.39441e+06
P17655	0.00995644	0.49926	1.96766e+06	1.52877e+06	1443861	1726781	2.06805e+06	1.68985e+06	1.40525e+06	2104486	2.20579e+06	1.36282e+06	2.49342e+06	2.05904e+06	2.15948e+06	2.38883e+06	2.01099e+06	2.18673e+06	2.52843e+06	2.83006e+06	2.17515e+06	2.38939e+06	1.08768e+06	1.47733e+06	1.12967e+06	1.73331e+06	2.38761e+06	724177	897982	3.07599e+06	1.49057e+06	1.41494e+06	3.44218e+06	3.39289e+06	1.13742e+06	1.34988e+06	940582	2.12989e+06	482604	5.20651e+06	2.37772e+06	703242
P17813	0.0179216	0.994525	1.10719e+06	1.3349e+06	1.3809e+06	1.51866e+06	892058	1.30198e+06	711435	1.1239e+06	927169	968884	1.25831e+06	1.01892e+06	1203666	1.09739e+06	1186003	971108	657216	803626	852475	977495	758721	564720	353144	356571	796975	679724	402688	674080	496547	422437	975156	407458	436153	1.13721e+06	1.08522e+06	447165	439283	314794	340876	226289
P17844	0.0129798	0.0146389	515415	1.00253e+06	937986	1.01924e+06	520395	1.3199e+06	989068	557456	1.74443e+06	1.08226e+06	848066	909500	982411	853285	798504	759037	915287	888560	821569	1.01179e+06	1.72648e+06	2306703	5705043	3.29809e+06	903907	5339509	1.24582e+06	2202427	2.29096e+06	3.01863e+06	907597	2.30149e+06	2650728	2188654	2.2482e+06	3.82206e+06	3.15707e+06	2.54901e+06	2.23688e+06	5.95466e+06
P17858	0.00111226	0.0362897	957060	1.19289e+06	1.05875e+06	1.26806e+06	1.44598e+06	1.22933e+06	1.97179e+06	1.38343e+06	1.69134e+06	2.35074e+06	1.82919e+06	1.45225e+06	1.31114e+06	1.42604e+06	1.21844e+06	1.17576e+06	1.91566e+06	1.00036e+06	1.26164e+06	1286943	1.70054e+06	1.83964e+06	1.28937e+06	1.64244e+06	1.62339e+06	1886477	5.66741e+06	1.96414e+06	2783965	3.75484e+06	2199945	2.20803e+06	1.37951e+06	1.12785e+06	1.05422e+06	1.84794e+06	1.45569e+06	3293758	2.14975e+06	2728615
P17900	0.0244521	0.437747	489454	705161	717112	910235	1.1844e+06	1.58302e+06	629723	846186	690718	1.08534e+06	606886	1.06931e+06	813319	752118	556095	764622	1.17664e+06	923163	417687	1325518	1012188	1.12969e+06	1.21575e+06	1.29924e+06	522520	669524	514172	1.60654e+06	1.49689e+06	1.05841e+06	582994	448720	946805	1.66141e+06	545500	548063	492958	1.72233e+06	760449	1.61166e+06
P17931	0.464507	0.573343	34445508	29144470	26829068	28755300	34910360	40318812	23767556	18195114	22490216	27548666	22624200	29691944	31596870	25234434	21240892	26250818	18082788	17479792	23279898	23110008	22948510	36458928	45612308	15929626	19380362	7902753	9620928	19801506	18567592	15945658	19782552	20403180	12359306	21572146	31801656	29595648	16400902	27778210	26988392	27022218
P17980	0.163783	0.393488	634769	662868	691300	987485	739104	1.16955e+06	854095	880940	1.13899e+06	1.32326e+06	1.00099e+06	838881	733289	938444	767415	1.0283e+06	1.3842e+06	1.28093e+06	876518	1.04981e+06	918266	1.33434e+06	1.66705e+06	1.36463e+06	1.1663e+06	1938545	2.82e+06	1.72405e+06	1.46941e+06	1.86149e+06	1.46837e+06	1.5008e+06	1.28981e+06	853608	919009	1.9726e+06	1.75877e+06	2674267	2.62098e+06	1.82652e+06
P17987	0.093526	0.263967	2.84149e+06	2290078	2176913	3.66857e+06	3.81763e+06	2.47201e+06	2.44287e+06	2.37322e+06	2.4612e+06	2435826	3.0107e+06	2.16726e+06	3185926	2727013	2.49065e+06	2.68911e+06	1910541	3.29966e+06	1.98682e+06	3.16153e+06	2.59347e+06	1987158	1.71717e+06	3133213	2430601	2956757	3762510	2.47698e+06	2.71611e+06	2.98208e+06	2582159	1.78445e+06	1.82551e+06	2.03707e+06	1.87e+06	2.91175e+06	3.2991e+06	2.17834e+06	1.88252e+06	4.4522e+06
P18031	0.0425042	0.598745	1.19466e+06	1.05071e+06	1.25528e+06	1.04913e+06	741740	1.10646e+06	885242	821749	810206	818629	880890	678736	691451	913340	998687	922679	924978	910861	1.09575e+06	704098	1.82637e+06	1.52153e+06	2379369	1.40414e+06	689100	1.29802e+06	2545806	1.08554e+06	874468	1.38558e+06	737733	1.1096e+06	1.48808e+06	932820	1.25557e+06	1.45264e+06	1.26887e+06	867845	950811	1.54148e+06
P18077	0.218326	0.0183048	2.87494e+06	3.18995e+06	2.59998e+06	2406066	3279832	2.437e+06	2824546	2.6963e+06	2548951	3018311	2.88133e+06	2636316	2.68468e+06	2.69105e+06	2568242	2.80158e+06	2.57073e+06	3.9332e+06	3.25004e+06	3.06792e+06	3.99561e+06	5.101e+06	4.82528e+06	5.20795e+06	3.05427e+06	6734277	2.99001e+06	3.3017e+06	3.68237e+06	6.75504e+06	3.95711e+06	4617348	5276162	3552817	3.34908e+06	4717901	5.18401e+06	5.744e+06	6.79532e+06	7823930
P18084	0.0471931	0.305184	760048	643414	849636	581038	450246	526428	212154	538932	420522	456452	406501	450228	878724	529863	457092	295679	191913	848666	689530	453849	536110	395419	434320	195769	142896	316811	302244	245023	990591	304028	632026	664559	517261	621234	567017	321869	300975	329292	271638	360361
P18085	0.321499	0.164488	3162049	1765858	2.29015e+06	2.40169e+06	1.49205e+06	2246094	1.46984e+06	1.91218e+06	1.67407e+06	1864211	3.19275e+06	2295042	1.70792e+06	2.02191e+06	2.16056e+06	2.82516e+06	1.36885e+06	2.13008e+06	2.18135e+06	2.0869e+06	5633125	3.94948e+06	4.85121e+06	3.79905e+06	2.86459e+06	3.39157e+06	7.55353e+06	4632249	3529689	6.20598e+06	2.19467e+06	6.06396e+06	5.20398e+06	3.32433e+06	2815174	5716277	5051305	9070109	4310071	4.05689e+06
P18124	0.698987	0.185226	8.19727e+06	8381064	8315512	9781938	8.05728e+06	8.05468e+06	8369693	7.06685e+06	6656944	9406656	7.9829e+06	8.11388e+06	8281377	6.74483e+06	6963773	6648740	6.27601e+06	7437707	9558470	6930973	10734009	12755424	10951358	14354917	7.64892e+06	18567092	5634503	11652616	11254959	17937494	8.03084e+06	13547426	13392596	10325786	10793896	15929414	15050050	14893301	17463910	18668248
P18206	0.00367385	0.737539	16996448	16478899	17334912	21334858	15489427	14135758	14783587	14015295	15782031	19000638	12089821	19761410	17756008	22010522	17318640	13571825	20938616	23570362	16745881	16672557	4.74208e+06	6.06646e+06	4.01769e+06	3.61809e+06	15032876	4188716	4294681	12338687	8.08733e+06	5867147	15992148	6084422	4.64915e+06	8671085	8704079	6041906	3.16687e+06	5285346	8951217	3151288
P18433	0.0128414	0.781178	719277	486678	412094	666895	516284	511842	419286	629722	553510	421357	539386	476703	371753	529897	544104	514875	585473	731161	619674	609953	258396	250464	232212	118398	396180	211274	132918	477267	141261	124166	562503	145323	101257	410318	213103	223094	104400	221161	326115	105212
P18564	0.0128414	0.0430754	276100	412089	266238	439411	329123	186090	200707	110183	153330	239785	160965	166924	146024	251648	267203	159659	240203	208944	213457	150189	99708.1	502750	52947.8	77054.2	99420.4	110385	244240	716352	257500	447301	177975	958094	791547	167942	247924	310285	14190.1	197157	491059	4123.09
P18577;Q02161	0.000106001	0.0234785	2.11044e+06	1.85384e+06	1268076	4.02545e+06	2.90842e+06	2.0163e+06	5.92202e+06	3.01676e+06	1598421	5202514	2.26151e+06	1.53164e+06	2.9221e+06	1.73218e+06	916958	4197184	3.64246e+06	2.77763e+06	1.85281e+06	7.36124e+06	854101	379639	295038	850832	4015287	138168	1.64359e+06	3241207	558157	581460	2.13117e+06	422929	74409.3	545436	273427	294829	1.29562e+06	272881	84393.6	91586.9
P18583	0.0982665	0.952586	281894	441617	500943	310396	338721	293952	386502	329452	344281	343894	387447	409362	415527	371700	394705	196025	342376	423744	417823	249093	632361	288195	1.17184e+06	835168	373880	690599	287335	141355	562567	501419	304132	587152	396133	457175	591349	540657	1352139	905384	455710	679300
P18621	0.511237	0.329385	1.91339e+06	3.42525e+06	3.93988e+06	2.15875e+06	3.24853e+06	2.91195e+06	3881268	3134299	3235451	2.82468e+06	3.94053e+06	4198377	4213194	3391944	3377721	1.78623e+06	2.37222e+06	2.57839e+06	4278302	2.28074e+06	6352998	6952388	8.10786e+06	8203609	3529538	10805282	3.19621e+06	3059489	6144875	9392079	4685089	8.25489e+06	8447280	4678082	5.20792e+06	6149294	9249721	9256995	11397246	11793288
P18669	0.41468	0.113457	1.78051e+06	2531138	1.92902e+06	2.48472e+06	2.66638e+06	2.69623e+06	2.33383e+06	3.10368e+06	3.63716e+06	1474094	3.55684e+06	3247325	1983848	3.66396e+06	3.07518e+06	3701236	5.80575e+06	3837501	1.77592e+06	3.85546e+06	3.12659e+06	5.98377e+06	2.16356e+06	4.43382e+06	4.86393e+06	7362902	9637390	5.79225e+06	4071197	4369814	4.34461e+06	7574378	6.40609e+06	3.67401e+06	2060485	4546706	3.227e+06	10799671	7.13682e+06	7925014
P18754	0.000134328	0.000598612	1.38823e+06	1.01429e+06	772162	902806	941541	837966	922488	671420	707188	1.39314e+06	640415	873509	716059	671050	801422	687410	720648	758314	880915	685129	2.4714e+06	1.10519e+06	10218161	5.51922e+06	809678	1.87965e+06	1.19876e+06	1.17173e+06	1.50829e+06	2.23405e+06	458771	1.0164e+06	1.27568e+06	4174526	8793888	1.73739e+06	2548657	1.66226e+06	3.36195e+06	2.80168e+06
P18859	0.161469	0.0392979	4324914	2972564	2794337	4.23143e+06	3.7713e+06	4.07634e+06	2.90888e+06	2.26743e+06	2.08407e+06	2.958e+06	2529556	2685540	2.77127e+06	2.14735e+06	2428192	3367320	2.484e+06	2113008	3.10256e+06	2.52344e+06	3.5534e+06	2676089	3827494	2.77589e+06	1.964e+06	3.47819e+06	1.53401e+06	2.70013e+06	2183774	2.54819e+06	1.84466e+06	2.17106e+06	2.21854e+06	4966297	2545630	2860744	3304014	1.98047e+06	1.4858e+06	2.61176e+06
P18887	0.616336	0.0204748	81750.8	169601	121273	135754	71526.9	176890	345241	191522	217674	195464	145611	136570	217552	107857	80430.7	163540	156843	167194	168717	337438	128328	359346	614657	331354	188856	438340	300794	209574	312767	531297	95764.4	94800.8	237313	205179	235401	345574	477245	447047	306824	533802
P19013	0.00274377	0.270243	4.31311e+06	2.63095e+06	2390621	2.64419e+06	2.14075e+06	3.03131e+06	1.95842e+06	2102032	4.02913e+06	1.54258e+06	3.93272e+06	1.85258e+06	1.93993e+06	4804379	3.38669e+06	3044650	3.39875e+06	2.49578e+06	2.96426e+06	1.80616e+06	3.28751e+06	18059508	13813536	4.59465e+06	4705738	3.39708e+06	1.48008e+06	3.28332e+06	24538740	4.12958e+06	4.39025e+06	22799500	8.06266e+06	2332134	12484185	9609646	5846979	10952403	23958820	2125665
P19256	0.00139472	0.419771	446266	582920	676127	616288	646918	577835	629869	671340	629499	826254	642797	384400	527925	700857	583037	529144	301955	563186	402018	968579	391174	327514	410585	374597	505158	171037	757326	201375	382315	348955	633295	1.3721e+06	526644	323945	263761	98939.9	291170	291975	551996	1148916
P19338	0.0297508	0.289893	2906156	4.01241e+06	4.54151e+06	3.14803e+06	4016594	3.77646e+06	3.96751e+06	5077636	7.03817e+06	5.10573e+06	5622635	6.07841e+06	6.90793e+06	4784403	4.8257e+06	3351724	7.04829e+06	5159231	4.93977e+06	4.33202e+06	6642576	6478288	12041816	9522971	6415483	18683058	3922152	6.28701e+06	6.47338e+06	12040075	5.12028e+06	10345765	8825678	5707681	10869537	6.17572e+06	13333597	15289477	18431434	19673560
P19367	0.0151591	0.0529278	4269579	3970066	4.07292e+06	5141818	3.82813e+06	5242336	3.90416e+06	3.60975e+06	3289316	4.06138e+06	3527219	4640829	3930158	3638373	3396483	4.9701e+06	3.22798e+06	3544642	3.46864e+06	3.13709e+06	4745101	3.75122e+06	1.84966e+06	9030141	2.98455e+06	4.22145e+06	8.33947e+06	3591795	1.73773e+06	3.70933e+06	2.75473e+06	4.03146e+06	5966462	4.07473e+06	4.76293e+06	3587611	3.70967e+06	4.3628e+06	4389076	5.5433e+06
P19387	0.0159793	0.466184	279893	253284	212156	391274	288093	303757	252841	302204	192319	246393	232527	206686	269225	281986	249270	205219	115032	145527	272160	253442	272114	217420	689503	460161	193203	517000	250286	214722	421088	330789	277719	271984	230645	292181	347844	357303	552482	223514	243838	505114
P19388	0.0398242	0.000628779	231564	304289	291485	326646	363769	249984	226445	492732	290467	714253	585233	290202	737111	884517	380066	242144	1.06162e+06	233294	390494	256146	378708	1065677	870166	583554	442633	603455	1.65714e+06	595844	491564	492868	1.12837e+06	515816	1269971	334873	372470	576120	654383	1204815	935842	895530
P19404	0.208187	0.0194194	1.85653e+06	1.30628e+06	1.02117e+06	1.61759e+06	1708380	1111899	1.16614e+06	1.06043e+06	915934	1.27614e+06	1.07312e+06	1.0289e+06	836865	953918	1099364	1.66041e+06	871824	1.13681e+06	1.29946e+06	1.03164e+06	2.25806e+06	1.46653e+06	1.69651e+06	2.26287e+06	1.14057e+06	1836069	1075969	1.44998e+06	1497938	1.19244e+06	902771	1.02606e+06	1.16386e+06	2.13204e+06	1.24596e+06	1.80795e+06	1.78433e+06	1.34803e+06	915051	1477903
P19440	0.00184571	0.00243776	300474	128948	91366.8	343801	243759	110997	205063	364649	136697	132597	332594	205798	126228	207611	117577	204421	266681	414829	297173	725601	210601	140002	124766	94438.8	149379	153469	282036	622828	829859	274465	299116	283401	235275	195863	526132	804980	65852.8	348945	66822.1	76824.9
P19474	0.274786	0.839403	74148.6	196231	189710	103302	299432	217533	257159	277162	267410	223466	254962	267474	273864	190995	261660	117682	341189	389701	174153	176891	310134	518849	240378	352726	381226	759436	619910	174699	198450	645126	403221	373146	595694	107252	173332	579990	187723	714947	576813	516903
P19525	0.43107	0.367766	244048	309373	446582	363184	340711	332703	369858	448819	416089	250952	279811	361734	290656	369466	331833	305123	362974	299449	462271	296829	771812	875306	897673	1.26579e+06	363459	934265	1202706	496101	640272	1120461	385605	1.09678e+06	859486	456652	473584	1.53175e+06	684126	821630	1.42779e+06	1.62974e+06
P19652	1.26e-06	0.000809763	1.03859e+06	984346	342887	2222476	25165.6	1.53011e+06	733009	130544	620572	1.74885e+06	3.50568e+06	763380	269879	607377	1.97742e+06	1.20232e+06	6706467	2.81954e+06	46868.4	2.55573e+06	296486	501211	27622.2	184494	173499	351416	1.93523e+06	3.74622e+06	432400	377720	838866	468999	485352	556596	508921	365874	18255.3	538235	526015	465689
P19784	0.059766	0.943772	660823	566816	666145	840836	913868	704603	553491	655021	472869	482285	654374	387852	597853	741323	699205	839780	706400	625685	557063	721269	385433	458237	510327	679423	623728	580697	632384	594920	562304	657655	579160	705341	651309	647093	532664	311840	633193	423759	599451	996369
P19823	1.18e-08	0.0732187	6.02697e+06	2692994	2.41547e+06	2.87786e+06	6510971	3552127	5.99686e+06	8869985	4.17121e+06	6.32631e+06	5510163	3.97669e+06	5784369	4098086	3.43938e+06	6.45679e+06	4859874	7749803	2.11492e+06	12241633	3.39174e+06	1.71769e+06	2320360	1.39933e+06	5867641	2858174	80441680	6085499	1.25053e+06	2.89931e+06	8872664	1.53881e+06	2.50281e+06	1.61795e+06	5368665	2.27077e+06	1.40318e+06	2.86254e+06	2.25824e+06	4.7562e+06
P19827	1.41e-07	0.125649	1.88024e+06	866471	704465	557846	1.68405e+06	1.21855e+06	1.79003e+06	2.97598e+06	1.54042e+06	2.30626e+06	1.65243e+06	1.52044e+06	1.93154e+06	968684	1.13894e+06	1.93072e+06	2.97991e+06	1.98454e+06	505184	4.09938e+06	914651	613593	502628	419558	1.54313e+06	1.24669e+06	12765924	1913146	485930	1.22311e+06	2.30055e+06	696066	888264	363427	3.85389e+06	593778	961853	1.01091e+06	1.06427e+06	1.00808e+06
P19838	0.0499231	0.200619	429555	312548	370458	388222	307119	463754	338012	533298	375358	290527	411751	314493	382718	375735	334858	487690	547648	486121	402068	526232	380599	398098	858941	302819	402254	279467	1.04601e+06	583344	723356	412089	594859	363921	414117	322382	265209	667056	235239	687411	203556	188589
P19878	9.72e-09	0.000281395	151103	139367	100873	340688	107391	543899	265797	233487	194577	170683	114071	184565	109729	204642	141987	731907	509406	301704	218380	921380	238341	463934	195358	265189	238045	127522	11209168	856916	407021	209244	302623	300169	744453	326768	177024	1.14372e+06	105032	222572	192428	196705
P19971	0.00559028	0.0222718	515088	737924	785545	682648	1.05276e+06	1.11094e+06	1.04658e+06	1.10989e+06	1.75558e+06	1.01923e+06	1.15868e+06	2.08985e+06	1.27425e+06	1.33957e+06	988712	1.02247e+06	1.13582e+06	982510	661458	1.04503e+06	4.11947e+06	4.21498e+06	1.31719e+06	2.20451e+06	2.32395e+06	5355421	10776626	1.75633e+06	2.27854e+06	10193754	2.00259e+06	2.44754e+06	7391211	1.5854e+06	1.41712e+06	3447569	6.03715e+06	4455711	2.61962e+06	6.46103e+06
P20020	0.00980016	0.4172	731097	687517	796148	771012	951773	658610	701564	539920	626127	694955	699790	979690	736593	637991	575888	836066	323686	664318	749213	551153	664262	870933	1.34216e+06	605714	639392	982685	756073	484233	608085	960483	513342	517625	636238	585001	335760	494967	827669	1.5396e+06	839135	1.51745e+06
P20036	3.96e-05	0.79054	2.82545e+06	2.42014e+06	2.72989e+06	4.18981e+06	4.19184e+06	6196776	2169150	2.56227e+06	2903660	1.07725e+06	1.93138e+06	1.56315e+06	3.2671e+06	4.79312e+06	4.24984e+06	3.2239e+06	602380	2.70084e+06	3.11418e+06	3.31987e+06	4.14116e+06	2.72115e+06	1.94158e+06	5880548	1.92299e+06	2115217	1.04356e+06	1.64524e+06	940127	1154417	1.99903e+06	773355	1.13789e+06	9824365	1.92496e+06	2.97861e+06	668449	1.53264e+06	811931	506862
P20042	0.0106539	8.25e-06	634717	559593	585928	596579	714395	758904	505909	1.39495e+06	560311	766574	616858	555413	695260	604685	531910	1.82817e+06	1.00186e+06	544333	600513	720751	1.0484e+06	1.09294e+06	1.15484e+06	1.10137e+06	727066	1579164	680861	919780	854597	2360370	1.17405e+06	1.16032e+06	1.09407e+06	707484	910987	2477215	1.50294e+06	1.22361e+06	2.08321e+06	1.84188e+06
P20073	0.032457	0.318652	3.45518e+06	4.16598e+06	3734513	2495535	5328398	2.96434e+06	3032566	3.90512e+06	2544533	4967211	3.4706e+06	5.04401e+06	4.67198e+06	2.85795e+06	3.6651e+06	3.70857e+06	4.52624e+06	3365013	3.26221e+06	2.98039e+06	3.694e+06	1.80429e+06	2.19043e+06	5.09294e+06	4.50278e+06	3.48462e+06	2743531	2226219	2.17181e+06	2281853	3259260	2.39167e+06	2.65915e+06	2.40427e+06	2.62424e+06	2.52344e+06	2.86438e+06	2.17403e+06	3.85897e+06	3.76383e+06
P20160	2.61e-08	0.00166831	7.82671e+06	2704762	2.53739e+06	9608644	8112261	3980361	6500512	23580958	4849274	11654128	3.4086e+06	4.08789e+06	7.07591e+06	2.97891e+06	4179467	25890390	17940244	11797214	2.43847e+06	21363320	2919235	2.67983e+06	686639	1.34451e+06	4897627	2.04907e+06	178373216	4308469	622704	1.44673e+06	2.1442e+06	14182265	51467716	610686	131546	4.16972e+06	3.18509e+06	2.68807e+06	5304881	178363
P20292	7.85e-08	0.228176	1.31501e+06	1.87747e+06	1.49628e+06	1.29723e+06	1.47691e+06	2.00484e+06	1.11691e+06	999384	710270	1106029	989793	901144	807907	638667	1.41821e+06	1.3235e+06	728278	783092	1.21703e+06	669974	557166	1.23863e+06	515805	361195	972172	292065	7239909	379636	1.07889e+06	248779	417480	455970	1.01898e+06	875520	1.29012e+06	1.07629e+06	306411	461203	354701	328638
P20338	0.454605	0.916599	243914	217674	320758	360916	178488	225714	225345	81999.3	211037	274586	156905	240487	149628	156173	242485	180375	228112	260036	322021	107278	419860	398258	551854	453014	164583	227348	660894	317020	531154	440529	209132	329718	238387	422529	266321	473024	291621	418286	230565	255799
P20339	0.00493973	0.0554858	6135846	5956629	5.43338e+06	5.94149e+06	6083456	6031607	5.9008e+06	4587093	4464330	6.03424e+06	5.62276e+06	4369736	4415196	4.90002e+06	5613116	6279019	4871294	6.38073e+06	5243017	5.2075e+06	4.48656e+06	3601195	3.68257e+06	3.51433e+06	4303780	4126846	9434245	5.48415e+06	3807418	5050204	5555789	4492050	3.80837e+06	7656647	5.1265e+06	5.79439e+06	4.85599e+06	4562898	3.31921e+06	6272402
P20340	2.12e-07	0.0346011	1.60146e+06	1.46947e+06	1.66906e+06	1.20883e+06	1.48559e+06	1.36816e+06	1.41705e+06	1.57972e+06	1.21327e+06	1.49649e+06	1.3082e+06	1.88531e+06	1.22767e+06	1.3556e+06	1.52501e+06	1.27649e+06	514766	921846	1.58994e+06	1.53402e+06	2.16971e+06	1.70689e+06	2641624	2604974	1260704	2.46947e+06	2300779	1376209	2.3232e+06	3372763	1415040	1.61473e+06	2.45419e+06	2.02148e+06	2.52518e+06	1.94237e+06	1635598	2.19218e+06	2.55467e+06	10637408
P20591	0.0010009	0.00316751	241824	147435	237829	198063	205465	221427	329067	129636	151443	187601	158710	174898	445955	119584	138928	82964.6	204871	206655	203483	440375	1.83123e+06	608708	319680	3313958	247989	781315	1.268e+06	285559	219345	1.72946e+06	615978	1.4763e+06	1.4078e+06	308621	795918	3.73122e+06	97128.1	86188.1	1.1192e+06	4789905
P20592	0.00189052	0.0871947	262950	216504	479883	119883	365273	710094	222678	675012	514863	630341	87875.4	319067	353963	176346	156808	106950	532455	157606	344894	76623.5	1.79835e+06	397090	238732	2.34227e+06	100638	504154	879975	33358.5	477073	1.02201e+06	132785	538401	1088403	767241	1.23773e+06	3408933	187173	27699.2	612762	1.01245e+06
P20618	0.471286	0.560527	1.02401e+06	1.16668e+06	1.11699e+06	1.43426e+06	1.00443e+06	1.42235e+06	1.11663e+06	1.54046e+06	1.72552e+06	1.52264e+06	2.08341e+06	1.50461e+06	1.74176e+06	1.36514e+06	1.42989e+06	1.31801e+06	1.9649e+06	1.32308e+06	1.50509e+06	1616548	1.29776e+06	1.60618e+06	1.77843e+06	2.28742e+06	2.04302e+06	2.10805e+06	1059610	2.64994e+06	1.64217e+06	2.372e+06	2.83756e+06	2.2119e+06	1.58803e+06	1.11318e+06	1.17884e+06	3.01992e+06	1.77434e+06	3.03489e+06	2.52318e+06	1.78474e+06
P20645	0.810717	0.454163	1993256	2099527	2.02006e+06	1.43226e+06	2.85194e+06	1.77858e+06	1.17228e+06	1.70573e+06	1.37345e+06	1.38652e+06	1.83052e+06	2.29226e+06	2225682	1.4794e+06	1.96136e+06	1.57986e+06	1.50907e+06	1.30052e+06	2.36163e+06	1621703	2.96402e+06	1.70295e+06	3373477	3579878	2302371	2911307	1.94e+06	1.07315e+06	3.64246e+06	2681703	1.601e+06	3.35832e+06	3.9114e+06	2500015	1.92722e+06	1915161	3.04433e+06	2.39438e+06	2.00119e+06	4.147e+06
P20674	0.016207	0.214409	4.65648e+06	4.26712e+06	3.18275e+06	3.97534e+06	3.94886e+06	2.01581e+06	3914280	3.81938e+06	3.11596e+06	4356078	2.96526e+06	3.11302e+06	3.57914e+06	2.84653e+06	3411269	3488384	912212	1.70842e+06	3.82901e+06	2304195	5084080	4763718	10969626	9393361	3.83683e+06	5518068	6.67657e+06	2.75689e+06	3.42432e+06	3.54145e+06	2.17744e+06	3131247	5483536	5177347	4.44212e+06	4625310	4.74803e+06	4544480	3428005	7.56145e+06
P20700	0.000244612	0.89004	11081323	10266268	8696893	8293566	9065902	9922588	9228416	7.85683e+06	6938716	7.11759e+06	5.88671e+06	6162700	8659730	8.17955e+06	7266331	9862014	7.48914e+06	7189112	8378192	6988230	12583125	8058844	42208432	12119233	7714704	19275608	7.054e+06	4.24698e+06	10619508	4856298	4879092	10146619	12879778	14332957	16448749	12419286	25673178	6911778	6801413	10783897
P20701	2.1e-06	0.793234	556735	538320	460006	538394	481392	448833	605428	698635	343457	517346	232337	213559	755114	473359	314851	458381	653272	363934	376358	747251	561836	513141	113992	281737	641149	450746	2.08004e+06	177391	216598	288000	370606	146545	419793	243478	172782	407182	286920	89059.2	68922.6	193771
P20702	2.11e-08	0.160933	431158	525101	748150	733321	993662	1.21897e+06	985864	590800	732813	1.32772e+06	411888	937512	1.03873e+06	513351	515191	631987	532160	316666	363287	604518	1.30614e+06	1.74143e+06	818576	755277	851598	474634	14307200	291735	1.29655e+06	745287	593690	936925	2.07489e+06	1.47193e+06	623488	938732	850812	821002	1.35143e+06	853980
P20774	7.42e-06	0.0175961	98180736	45988160	47607664	35088448	158231072	14669392	50350804	59197620	29260510	47687604	82836784	38103720	38058512	61302872	40766328	126309240	108080264	65324244	48099380	131178320	12074843	2.92512e+06	240634	2.29698e+06	42019380	1.20258e+06	330521	37685904	1.04426e+06	840097	42471560	1.27608e+06	447823	7278899	11897085	7.3816e+06	5.91124e+06	4108097	1437030	1.47628e+06
P20810	0.00113627	0.584382	808111	744281	597943	657830	988270	1.2526e+06	1.06137e+06	1.22854e+06	1.29083e+06	1.10408e+06	1.09505e+06	1.21424e+06	760459	884558	1.02659e+06	1.22631e+06	1.13974e+06	1.04575e+06	1.45376e+06	1.7825e+06	1.01507e+06	1.31355e+06	763230	550363	1.08434e+06	702137	362053	2.2025e+06	1.13126e+06	1.13485e+06	2.07651e+06	1.63947e+06	1.61006e+06	940793	815788	3.57571e+06	461707	2.12627e+06	4613679	851801
P20839	3.51e-08	0.00803416	116126	94319.2	84134.3	128754	102592	155760	236738	77761.6	120416	126841	101769	147665	103776	108733	86130.3	156707	117980	71755.9	117241	127907	145782	207616	220485	349987	155944	399686	2.53096e+06	155271	110572	353416	137691	164358	308445	100122	117242	309606	273698	219063	187705	307522
P20933	0.394151	0.371722	559610	237372	597747	511051	161016	603711	307571	620821	239201	219273	421556	190553	454616	132882	265462	751553	662551	420454	414179	416786	459799	678916	951176	619294	198764	348244	947789	669339	769295	387590	409782	502427	415673	628638	974182	721173	141294	892913	278904	310451
P21127	0.0129722	0.0248567	68234.3	116384	125432	227319	119963	134988	171698	122770	157936	180209	136951	114221	147932	158776	119170	134456	240835	119663	122702	146759	219651	269993	717868	340955	173970	385487	459708	252850	289828	329954	179038	332886	219751	277651	384064	517383	564459	448729	340120	887769
P21266	0.00071063	0.281864	451327	280140	445952	355484	855617	280475	311745	865936	540560	690688	652907	760701	225592	276151	701401	1.09923e+06	1.03382e+06	757196	504064	718619	133920	124732	533945	199415	826331	326535	379475	2.05036e+06	720227	1507775	621186	262684	82982.9	135837	405775	283286	450413	417152	439627	1.13274e+06
P21281	1.18e-05	0.00361748	768954	958117	920136	1.05249e+06	886845	1.88399e+06	845985	699408	975117	1.24176e+06	879687	1.2772e+06	1.03381e+06	805792	850476	1.16019e+06	618372	694062	906569	654812	1.65203e+06	1.87474e+06	759815	994467	926772	1.54024e+06	4418431	1195132	1.91535e+06	1.41309e+06	1.14368e+06	1.17979e+06	1.17811e+06	1.49538e+06	816014	1.75077e+06	1.28223e+06	871984	1171180	1.44752e+06
P21283	9.4e-05	0.000843513	442982	290013	300792	387672	315197	732935	469699	380782	359598	464193	309399	461010	789825	333289	253173	402020	467377	292930	296402	352328	509757	670973	201202	427668	652133	748502	2.22275e+06	1.92103e+06	562402	692142	361394	402300	535031	675050	294459	710140	1.12455e+06	505051	532975	816774
P21291	0.000196778	0.25555	6.39265e+06	10145448	10354173	16608986	7.59472e+06	11045474	12795782	6947285	19503832	12528427	12542571	20196334	11804653	28084758	22392964	13123104	19785906	25118298	19272434	13402352	3.63059e+06	5244182	1.30235e+06	4170170	10454683	6302959	3478167	13613063	12128070	12343208	35793976	4512611	3.16838e+06	16526793	9678323	7.26114e+06	2953352	11533359	11001104	4.13873e+06
P21333	0.0470919	0.366238	88478376	61664484	73935112	77749464	53884580	52177052	47286148	55466928	59243560	72911048	48346060	66333568	58008372	88036504	73093024	57228596	85032072	82040544	68634080	64463744	21294378	21177718	13129210	11479309	62067480	21225238	31307648	28689412	29644906	17127604	37639116	18137992	22000192	35352184	44919892	25281450	18049482	28373394	50992252	13090827
P21359	0.00554559	0.00152878	107774	62137.4	65440.6	118475	115275	108835	66755.7	69992.9	189295	100976	86676.2	216736	91344.7	84546.5	68423.4	96795.9	83750	115727	188534	221799	79995.8	84600.9	85137.7	212345	76761.4	58301.1	46901.8	117571	205013	203295	100762	95688.8	133167	53658.5	78027.7	72828.1	300054	109672	118356	238450
P21397	1.66e-05	0.000166026	5.01567e+06	4987248	6.8492e+06	9355970	4.12703e+06	4982451	4.36602e+06	7864835	4423913	4726601	4.06813e+06	3.96081e+06	5.24884e+06	4.08116e+06	5390755	4880116	4861691	5.03471e+06	5.37098e+06	4881501	1.48336e+06	2.91698e+06	13459583	2.39317e+06	3288934	1.1309e+06	419333	6.13832e+06	672940	592695	2.43077e+06	1156983	1.28944e+06	11369081	3.86314e+06	1.48466e+06	642084	516039	491324	644324
P21399	2.18e-05	0.000659329	461515	241396	269625	348831	364423	472038	294194	361584	314520	295578	488157	471511	211815	413086	425378	792831	1.24294e+06	623717	267725	711327	581227	734753	725549	1.124e+06	785927	549329	1798540	884104	507014	1.4951e+06	723797	515672	728997	647804	707416	806840	266703	3403800	361452	289030
P21589	0.136902	0.227651	1.2472e+06	1.21468e+06	1.18792e+06	1.44493e+06	1246022	924434	1.05173e+06	1.8261e+06	994152	1.08797e+06	940490	999963	1.72709e+06	1.33486e+06	1.18321e+06	920521	851442	1.22493e+06	609157	967680	328405	901353	166808	394732	805858	172566	518281	888605	666971	465534	701467	1.46525e+06	635720	322658	517459	954125	171368	649800	538631	220176
P21757	0.00921728	0.959963	392971	466433	428684	664495	581681	779730	293354	273007	538235	434787	576784	583420	299155	113279	180014	438277	515863	192362	455902	391145	153121	824859	152988	269049	503757	103079	682623	171508	627948	197462	138346	109096	122298	680717	704169	383648	261023	323605	265942	58515.4
P21796	0.804885	0.0112866	22679882	18840824	16440276	18403358	19452748	26932738	18679270	12099969	13142854	24911886	12651123	16618242	12303903	13470440	13834793	18509116	12880215	13196977	14561982	12777410	36593068	41272040	45132820	56487180	16147535	37300028	27570276	26778696	19961360	27643326	9795293	30713994	41687540	48585764	38855784	62601712	24257146	21435472	20973648	55554664
P21810	4.66e-06	0.00136757	186897856	112665272	153733424	169445472	368043456	81939536	149626992	118314976	101925048	281071872	140161872	105558968	131408376	182708128	121667456	202419424	108192952	125179712	111674232	198875376	31484382	22769464	4765660	11383094	163458368	15063953	17603838	36610224	19291918	13507127	154601472	12229134	14119795	23202184	75630936	32546024	44242896	19097502	19063140	21389144
P21912	0.318769	0.0693604	6217957	3347155	2.93198e+06	3780967	4403431	4767748	1.80102e+06	2.14962e+06	2.0349e+06	2.86059e+06	2.77114e+06	3.13191e+06	2573687	2977236	2.94846e+06	4659731	3098536	2.85186e+06	3.40379e+06	3.6749e+06	6.2836e+06	4201245	4514891	5.71681e+06	3158702	3.77371e+06	3.56873e+06	3.74748e+06	2.10941e+06	3.59276e+06	2560945	3.12654e+06	5985293	7483403	4914915	3.87856e+06	3.35896e+06	1.99592e+06	3.35774e+06	4692475
P21926	0.0045397	0.694709	27253450	19814362	21222894	25721102	28187168	21050866	15725310	16189303	15899372	20163712	19240752	12615463	20789616	21452328	20462006	24216776	19258940	19116684	17072496	25102184	5.55422e+06	11676441	4245166	5.37635e+06	14030933	3.20992e+06	3.65756e+06	12563487	12698868	5407008	13796845	3.76031e+06	4.9376e+06	14970128	11638485	8942010	5142470	4.98068e+06	5940630	12950485
P21964	0.00946431	0.262488	982222	1.00579e+06	1.49958e+06	865246	834397	1.63395e+06	1.32407e+06	1.03713e+06	953220	1110591	953425	1.3743e+06	775545	692700	876616	961040	923180	1.18028e+06	1.16767e+06	1.13211e+06	578574	901113	588710	731928	905833	423641	1.94744e+06	1.56184e+06	876914	1.07569e+06	1.02659e+06	878462	577499	1.02897e+06	988766	419579	757232	853589	440942	544148
P21980	0.290009	0.419378	49862900	35670468	40504820	51675544	56363228	35648908	52684804	33208766	29773314	66217088	30629520	47430768	43158832	39865768	41417820	57285020	55874808	38971824	36701376	61724768	27843918	22394478	4638301	10040872	24740518	23302206	4.78579e+06	21095128	20115444	32427116	33104264	8.32129e+06	19470814	39056060	16797054	29053986	6389611	9070260	16252088	4956292
P22033	0.0119004	0.973547	607442	524250	495483	604142	743533	641180	570701	505567	368878	554400	505706	544471	404652	425202	453718	623192	339404	386885	563236	466989	976413	488633	1.41781e+06	1.24696e+06	627241	659856	236333	588277	594674	619572	413126	754394	601131	1203593	1.38638e+06	602710	672335	682227	562567	349172
P22059	0.13344	5.84e-07	366606	975456	297574	331402	284461	333615	1.94244e+06	336538	427511	345429	350081	352712	288404	1.84473e+06	343173	309906	410724	329676	477902	466260	627405	421297	626752	785428	582728	544498	244315	922458	444801	982560	502219	525907	484732	497753	273422	604160	775360	817222	858639	1401235
P22061	0.00929597	0.809866	1.21551e+06	1228809	1216877	1.56904e+06	1.53614e+06	1.51016e+06	1.98084e+06	1.94424e+06	2.212e+06	1.53183e+06	1622835	1.80228e+06	1.81663e+06	1.89956e+06	1.85865e+06	1.97216e+06	985273	1.28124e+06	1.37475e+06	2.50463e+06	1.38857e+06	1.23655e+06	822707	1.38418e+06	1.81085e+06	1.27331e+06	3.31925e+06	1.63559e+06	1.78752e+06	2.04927e+06	2.09046e+06	1.07245e+06	1.44909e+06	1024497	928775	1316448	910708	1.13216e+06	1.56556e+06	1.9342e+06
P22087	0.399173	0.561841	1.41588e+06	1.31966e+06	1.2742e+06	1.73566e+06	531509	1.5279e+06	1.15942e+06	1.25856e+06	1.17696e+06	862235	1.48651e+06	1.19417e+06	1.58211e+06	1.22209e+06	1.25621e+06	872996	645468	863821	1.34925e+06	1.11323e+06	1.60292e+06	2.32859e+06	1.24158e+06	1.76848e+06	741740	1.73686e+06	919952	1.87922e+06	2.01211e+06	2.23248e+06	885728	2.03808e+06	1.86942e+06	2.08412e+06	3399494	1.90709e+06	1.95706e+06	844923	453216	2.76372e+06
P22090	0.781193	0.85626	2.57281e+06	4.19228e+06	4830946	5407432	3.41943e+06	4817403	4876502	4.16452e+06	3469610	4.89234e+06	3.98767e+06	5486548	5762600	4.52962e+06	3.84253e+06	2.98658e+06	2.06063e+06	3.49141e+06	4228406	4.33738e+06	7.44683e+06	9656319	8686976	10291103	4566115	12312308	9812605	7.19531e+06	7643357	13003414	5458733	10464140	9611748	5936954	6.67897e+06	10451312	10745905	12674908	12947308	16744742
P22102	0.0516605	3.05e-05	236359	196092	208978	197360	547709	265995	222869	305641	196712	1.02808e+06	318384	273835	157775	299810	271809	384891	518044	321778	232640	376552	487998	641899	936832	806583	438896	1.13873e+06	2.2868e+06	531269	938175	1.82145e+06	491069	841756	1487231	303656	269461	821127	979153	1.88205e+06	607360	1.60357e+06
P22105	3.31e-06	0.0777854	6.34981e+06	3.99628e+06	4620322	1.73748e+06	7593888	2.49236e+06	2.51753e+06	3.26566e+06	3.55795e+06	3.95635e+06	6258599	3549969	4.56767e+06	6.55849e+06	3.22894e+06	3.64679e+06	2.08588e+06	3.9809e+06	2.51631e+06	3.35037e+06	2029024	424561	71095.9	196097	3.29785e+06	219875	20904.3	673597	161729	111968	2.93085e+06	177007	86463.9	504232	335908	301801	422816	172189	77968.2	56757.2
P22234	0.00876929	0.00224206	432092	285397	249338	310546	341668	462357	372071	345043	328183	756534	451089	276699	311108	370855	283829	331521	611640	376977	278649	601446	576729	917574	808311	684219	392925	1.73292e+06	2419391	1.33102e+06	682279	3.60064e+06	828348	1.23516e+06	1.55055e+06	468369	821754	1.02317e+06	1.15788e+06	1.93932e+06	1.17365e+06	2.70436e+06
P22307	0.0096096	0.0875338	2.53235e+06	4.29103e+06	4274659	4.31155e+06	3.18872e+06	5.81067e+06	3831534	2.18754e+06	2.5577e+06	3.07016e+06	2.5832e+06	3.66896e+06	2.3041e+06	2.12155e+06	3664313	3.84077e+06	1.99967e+06	2164498	3.30723e+06	2692052	4403112	6039162	15990282	13695314	2.23622e+06	5082067	3.66417e+06	5991990	9403386	5158582	2.2978e+06	6479642	7384408	4.75342e+06	6.94603e+06	6945887	4862040	5112360	9010847	2256061
P22314	0.442758	0.0919735	1.78358e+06	1506274	1463532	1330096	1.68879e+06	1.51351e+06	1.47057e+06	2.31609e+06	2.3463e+06	1.59223e+06	2.49072e+06	2.43743e+06	1447346	2.04642e+06	2.16212e+06	1.96689e+06	2.19512e+06	2348256	1.7418e+06	2.02866e+06	2153663	2.63741e+06	3.76734e+06	2.69398e+06	4.19122e+06	3.94038e+06	5650006	3.62467e+06	3.25667e+06	4.77219e+06	3.60672e+06	2.18414e+06	2350150	1.55746e+06	2.00472e+06	2.41821e+06	3.04652e+06	5.71496e+06	3973774	4.74084e+06
P22352	0.00164527	0.000764164	11939586	4.06599e+06	4.696e+06	5.91965e+06	6963706	5033648	5.88229e+06	5.42173e+06	3.31058e+06	5161312	5651000	5.6689e+06	3.90569e+06	3.67552e+06	4109120	6.5318e+06	11991696	4488935	5357012	8592588	3.70378e+06	865336	462676	681251	4650362	833114	1.89309e+06	3.93905e+06	1.65705e+06	1384833	4.1644e+06	517983	911605	4243539	3.57908e+06	1.47755e+06	1311470	1.14993e+06	1.32062e+06	834712
P22392	0.026665	0.996305	4.00361e+06	2.42882e+06	3266800	3.39776e+06	3361527	3.35017e+06	2912329	1.99805e+06	3.17197e+06	3.06201e+06	3.78956e+06	4594916	2253847	2777531	3.41003e+06	3688513	2.69874e+06	4249574	2.83282e+06	4094119	7.3229e+06	7233979	8388492	8092160	3724174	10833324	3.6627e+06	8682186	6.76432e+06	10220820	4.9836e+06	7645202	15627958	3.78697e+06	4.2433e+06	5529707	4.63056e+06	15955890	6.09452e+06	10304292
P22415	0.001442	2.24e-07	103330	34607	37462.3	106219	78488.4	84000.4	54613.8	163557	70900.4	127217	38778.5	48297.6	169699	1.83318e+06	478034	79527.6	105879	78507.3	1.54619e+06	40313.4	80022.9	70447.6	363631	127029	98620.3	247275	51536.3	34144.9	74379.1	200333	52340	58581.2	193336	77092.1	134896	181909	523934	132584	176370	205787
P22570	4.27e-06	0.00236251	668787	373095	388281	503802	236386	330824	323668	158996	261479	220044	360065	835138	253275	217739	347407	427111	288214	282931	187214	275302	702451	412411	3638050	889936	292650	386968	113671	313623	1.01364e+06	170053	250695	314537	353177	650820	1121668	925270	338312	374215	288226	1244337
P22626	0.000977474	0.650168	4986243	15407585	19704516	17613464	5343013	15145839	15228810	14745995	23665392	12381984	16448300	19328912	19869052	14644836	15840488	8.151e+06	10086724	12540704	20427676	10036972	29981472	16633213	113317488	51720648	14892998	50124896	17309886	30884386	34858416	32879040	20765444	30643270	19777080	35697568	44425680	32907034	73335992	52366180	40191276	33611264
P22695	0.196929	0.112778	10100322	7786617	6.49164e+06	9928499	11286113	8674162	6428120	4891939	6.00822e+06	7064416	5934809	5784029	6.44931e+06	6503137	7045529	8931817	4.21363e+06	5.18911e+06	6.56543e+06	5.98356e+06	14383306	8971838	10989090	13060433	5699014	9586359	12091478	8.07507e+06	5372800	6.90432e+06	4.39438e+06	5547219	9478128	13479173	11952425	8805894	8027691	4263810	5552848	13204551
P22830	0.451219	0.946275	727761	672889	585100	570372	773327	659194	732400	502878	558186	805446	508433	697742	512841	546287	616618	535427	637779	657518	391699	574523	881028	626841	884087	635735	475331	1.06328e+06	494324	566049	921217	324830	603468	516527	509601	869011	344406	285786	595876	807029	578706	657032
P22897	0.00209892	0.0381057	2.85611e+06	2.87529e+06	3.14568e+06	2.99143e+06	3083632	5.64532e+06	3088939	1.92305e+06	1.94128e+06	3.48461e+06	2083976	2.02391e+06	1.35834e+06	1.64174e+06	1.77351e+06	4149081	2.66705e+06	1.38824e+06	2319133	2786016	1.61869e+06	3072671	809548	682286	1.61924e+06	637760	3.91045e+06	1458478	521186	877831	921928	515382	894285	1.29894e+06	1.22946e+06	2.56867e+06	467806	326988	383737	201180
P23083	3.63e-06	0.000302518	319541	241058	101394	253230	411421	711568	938589	547055	624821	846436	268521	356700	234822	440420	539285	707403	2.02988e+06	157331	260583	778290	189213	421870	72610.8	558924	263341	504055	2.90582e+06	749424	183558	505398	258872	160202	229171	299107	213613	703526	1.19078e+06	649182	369796	453819
P23141	8.18e-08	0.118455	8342771	8402895	7352098	3.77935e+06	7.23218e+06	4.33092e+06	3.01896e+06	7525789	5738792	9607482	7.49712e+06	14236335	5825991	3.3367e+06	7.48467e+06	4.59439e+06	3291289	4.74076e+06	6.79811e+06	2.0829e+06	1.8758e+06	1.37156e+06	1.78404e+06	1.33378e+06	9020368	1.54342e+06	553557	2.5473e+06	2049208	32124522	5792992	874568	501588	1.76943e+06	1.40712e+06	735024	139124	995936	853127	139429
P23142	0.0429344	0.589331	4.80517e+06	5.91347e+06	7.1544e+06	2.51526e+06	10084953	1818305	6.66832e+06	6.72592e+06	4.02675e+06	6888423	6.72123e+06	6.39309e+06	8209595	4.34556e+06	7.27091e+06	2328838	8591093	5748277	5.61666e+06	5.88671e+06	2.04117e+06	504597	921243	1223501	5886747	2.82192e+06	686862	2.48941e+06	3622697	1.49348e+06	6.09814e+06	979858	3184832	2056298	6434927	676801	4.05854e+06	1.9634e+06	3532973	2830247
P23193	0.00884078	3.28e-08	1.92299e+06	175940	149682	173529	182717	180957	238972	211045	322546	223559	208395	259424	176536	309963	231994	137304	308696	96891.4	333230	205578	351855	346909	1050805	484566	338389	1.30135e+06	103231	522178	449098	555894	425192	669333	568354	1.4259e+06	438061	424292	667172	894923	560629	580514
P23219	0.536803	0.71914	1.261e+06	876084	789591	777874	1.17562e+06	1069627	852272	635562	512085	887997	948700	914206	965733	633893	678184	1.16709e+06	1.14379e+06	677903	737646	880700	641033	640830	240303	527144	616943	348675	813265	692306	793999	456882	717269	202642	603580	748933	690662	512578	485079	337122	376079	407851
P23229	1.23e-07	0.425568	2.075e+06	1.39319e+06	1.5112e+06	970504	1.92367e+06	984758	1.39062e+06	1.37948e+06	958360	1.38901e+06	1.01622e+06	724445	1.11602e+06	1755782	1.09924e+06	1.19908e+06	1.4648e+06	1.73915e+06	985101	1.737e+06	432299	532078	423650	144373	1.1199e+06	668666	290341	664587	657315	619319	857820	5289325	197118	809013	809707	1.05169e+06	586830	626443	801224	646821
P23246	0.0026477	0.617308	3.7465e+06	4950269	4391661	4.50331e+06	2.63785e+06	5.70282e+06	4.88668e+06	5.34501e+06	4.83624e+06	3.67846e+06	4860065	3.80581e+06	4968689	3.99853e+06	3.77955e+06	2.97738e+06	4416843	3717818	5.25618e+06	4.50524e+06	6.99256e+06	5409600	15919581	8934869	3.87183e+06	8044338	4.02621e+06	5.70949e+06	4.03014e+06	6711428	5026335	7.33365e+06	5132542	6.40478e+06	9318326	5923787	13264372	7.3378e+06	7221771	6576930
P23258	0.0184371	0.0234254	545449	426007	412469	579968	401335	500750	404879	571623	378343	389013	577242	412181	498195	416413	419761	431210	541176	557411	640576	603971	361228	301194	503724	351930	307513	383342	629132	598609	431999	425305	453775	439119	330656	432929	310960	592481	312881	307909	414602	357298
P23284	0.26856	0.719321	32618858	26776038	32500342	31490434	27842528	31492764	33173486	25798748	27982368	25488808	25815262	23806402	20396762	23522160	22748822	37407236	35823980	29912480	19859338	32717976	56269836	48879232	50878996	71040976	21833544	68005304	27047980	26866412	53104136	35333960	18482560	70407496	66664852	35024728	41524904	67911104	42160504	61596892	50909620	38208136
P23368	0.100172	0.77798	813386	893199	605932	854707	706213	979577	953723	721073	618994	1154082	707206	818573	729626	607054	518766	939733	588282	464803	722718	654299	2.17031e+06	2052013	3.16891e+06	1618916	676548	966454	3.56323e+06	742238	2.0565e+06	2.65772e+06	787976	1.5156e+06	1.53464e+06	1.77852e+06	1.02628e+06	1.77178e+06	1.36688e+06	1.62302e+06	869807	1.19255e+06
P23381	0.427346	0.737794	932569	1091666	1.03358e+06	1.53034e+06	1.21221e+06	2.20161e+06	818482	1701462	2.75056e+06	651804	1.80055e+06	2.09705e+06	1.13022e+06	2.12769e+06	2.21505e+06	1.50102e+06	2.1178e+06	1.75132e+06	1.55113e+06	1.89926e+06	2.46669e+06	3.36872e+06	644878	583154	2.59042e+06	2.22467e+06	1.48202e+06	1.90749e+06	603724	2.18103e+06	2.83083e+06	2.07468e+06	1.43954e+06	923073	736002	1863170	1.44818e+06	1.37463e+06	952388	1.48705e+06
P23396	0.146641	0.195221	4.08651e+06	4.71404e+06	4653720	4812265	6.30237e+06	4392741	5542679	4.84539e+06	4.53985e+06	5.76392e+06	4848974	5.02007e+06	5.03771e+06	5.01795e+06	4590682	3.82871e+06	5077770	4.74701e+06	5.05347e+06	4672303	7123138	9869984	8149838	8032455	6.09881e+06	12497918	8.27987e+06	6608880	6.42287e+06	11522023	5.67782e+06	7896942	9615167	6031371	5536503	9149865	9554154	11507797	12719010	15572368
P23458	0.0668807	0.227556	234697	249327	347586	382554	287903	245273	184091	317916	240904	184521	195631	380661	234936	290035	302156	221865	318143	191962	301042	243633	166453	179701	344189	170064	294976	175564	187509	129967	144326	114120	214196	250917	171088	141905	163387	152788	287187	128486	93994.4	210504
P23469	0.0025329	0.0691798	642535	335622	407712	467977	808950	570955	398766	405190	393419	344409	352051	451967	333181	446938	311911	492224	124143	332117	419802	477107	338924	483799	1057531	301453	361198	496997	1.0638e+06	444980	427352	618827	428752	458411	367823	392740	1.27469e+06	496105	551232	724950	367902	115594
P23497	0.825147	0.941443	374379	281815	305425	239527	326601	224591	227454	280782	257992	163738	248953	230483	289156	184953	314879	186369	151422	212564	309938	230623	350337	465872	191277	306213	184568	315138	248982	88295.1	254424	335058	131159	385381	382747	219051	361150	188971	119939	166110	327960	237541
P23526	0.000223846	0.838525	937338	885078	694606	938526	757513	1.01196e+06	991725	671108	1.16948e+06	1.54734e+06	1379772	1.2677e+06	904033	1.02593e+06	1.08419e+06	1.14862e+06	1.46154e+06	1.32957e+06	527524	1.57361e+06	1.73432e+06	1.44796e+06	2896946	2.75306e+06	1.72669e+06	2856872	6549255	3.91376e+06	2.89319e+06	7389025	2.54795e+06	1.3097e+06	1.45143e+06	1.68459e+06	1.58316e+06	1.35894e+06	1.80002e+06	2.63761e+06	1.35655e+06	6.07588e+06
P23528	0.0028837	0.342709	8629816	13379566	12237262	8787368	13898450	10497498	17606582	15618837	18472770	13594508	16903576	17509436	14728105	20632612	15659351	10284503	26766720	19540570	10030500	11953271	24049802	22688888	19567382	21813442	27242422	57219696	79174152	24034242	22461918	39765400	28899478	25076112	41183380	10878512	17949640	18132252	26680098	51477984	44609652	21548466
P23588	0.519664	0.0215497	129134	227437	233513	282362	221071	234859	304491	205311	408656	267064	495713	270333	295706	284860	293340	222258	329464	281977	252321	221394	375237	806042	655434	759317	222132	1.3285e+06	349135	528814	542905	1.08217e+06	544868	859354	1.04062e+06	364483	240713	874822	891368	908018	1.1385e+06	1.36586e+06
P23634	0.451334	0.0316979	2881743	2736839	2.86518e+06	2.80853e+06	3.42427e+06	1.81686e+06	2.27657e+06	2.76792e+06	2.27991e+06	1.7743e+06	2461837	2.88993e+06	2.75599e+06	2.78165e+06	2.92642e+06	2763474	1.22089e+06	1.63648e+06	2.58259e+06	2.50623e+06	1.41483e+06	1.16842e+06	1.36729e+06	1313123	2.0106e+06	1.46329e+06	921657	1.01004e+06	1.13323e+06	737309	1.88092e+06	918041	1.06601e+06	1.52364e+06	806765	968927	1.81194e+06	1.48593e+06	1.09171e+06	1.47513e+06
P23743	0.000306428	7.88e-08	352461	52681.3	127024	165510	12307787	24907.1	373948	155003	154092	914242	4.78432e+06	198363	138779	111264	76391.5	16506.2	2008624	330052	44742.8	286954	1.77218e+06	2476744	284437	93756.1	172661	574874	607370	672488	174087	447641	922882	2362367	172969	1.78183e+06	38089.7	97519.3	63406.3	113619	643873	269818
P23786	0.014096	0.503585	671358	995289	578565	319287	739927	953100	753439	536015	596926	954412	817352	972643	663317	770874	616284	762248	593824	484313	512885	496978	1.2113e+06	1066716	1987911	1.33473e+06	759107	982425	915332	832518	888677	1.42576e+06	705775	1.09526e+06	1.37621e+06	2.51495e+06	2.78554e+06	640613	1.47649e+06	919748	264575	830259
P23919	6.56e-07	0.0465277	1.1587e+06	1.19417e+06	598425	928153	165147	929718	1.51987e+06	743650	845993	587815	830452	2.18779e+06	2.61613e+06	925200	652203	856342	1.44764e+06	423326	2192584	139784	1.67343e+06	2613532	2.54155e+06	3300534	1.25474e+06	1.67838e+06	11549339	1.01185e+06	2.37378e+06	2.30418e+06	1.17471e+06	1.69062e+06	2.2433e+06	1.91683e+06	2.55277e+06	2.15688e+06	2.78755e+06	3.12159e+06	1.08788e+06	858421
P24158	1.62e-07	0.000486703	2.69022e+06	913252	1.39661e+06	4.83526e+06	2.14259e+06	1.41552e+06	1.95923e+06	9572704	3.60929e+06	3.55092e+06	1.38768e+06	1782100	2.79782e+06	1.26227e+06	1.90405e+06	10315872	13053887	11636554	804293	7.82772e+06	1.30758e+06	1.09401e+06	357947	608521	2.09131e+06	453317	37770996	2.48907e+06	383660	848156	1.08815e+06	8739055	15007832	265072	75409.2	1.97466e+06	1496786	1.3355e+06	1.92862e+06	97186.6
P24311	0.227992	0.993008	278445	470560	390029	31097.7	543341	124069	252623	458354	324858	459178	563343	704788	292818	370763	658700	278063	408625	604970	356937	164943	358029	410307	604232	525514	424156	325456	360334	73254.4	309623	229704	275619	264669	353605	633148	341578	151124	317278	340613	354809	598177
P24468	0.0360718	0.891532	108377	193837	129451	127757	118723	90231.5	103511	124405	112425	146220	80341.5	78350.6	107551	157326	55163.2	87562.9	22456.5	44806.3	109255	187248	74414.7	62538.8	124003	84697.6	153521	75002	33937.2	116048	87058.6	45365	161864	21261.7	49150.7	222243	159224	61987.6	312093	260821	20339.7	121778
P24534	0.00359026	0.56647	1.17197e+06	1.26431e+06	1.44142e+06	1.45681e+06	804786	1.52822e+06	1248472	1.00565e+06	1224928	1361584	1.62286e+06	1.1489e+06	1.33742e+06	1.39592e+06	1.11385e+06	769988	1.27486e+06	947743	1.59766e+06	1.41111e+06	1.54507e+06	1.97558e+06	1960234	1507062	1.85233e+06	3.37122e+06	2.24841e+06	3271688	1.95325e+06	4.1345e+06	2562883	2.20647e+06	2.57331e+06	1488518	1.82969e+06	1.94326e+06	1.78225e+06	2.41197e+06	4470697	2.23236e+06
P24539	0.460955	0.738781	10210263	7833613	7.52951e+06	5.68127e+06	8965038	7.36634e+06	7361686	8223253	5.35758e+06	6.38431e+06	5860667	7.25371e+06	7347190	6.14745e+06	5.04023e+06	6.00339e+06	4.36611e+06	7.06502e+06	6.36297e+06	5697971	8951240	5.53757e+06	8648539	7.29674e+06	5.74986e+06	6.09467e+06	7301186	3.99749e+06	5.10568e+06	5.34644e+06	4.7852e+06	5.26604e+06	5.37957e+06	10768617	5.00212e+06	2781602	8348300	3.11183e+06	2.86125e+06	7.97432e+06
P24557	0.000581139	0.127849	162184	552405	467611	497687	716083	581107	563236	575595	278504	663365	485831	705420	747114	158992	518563	395783	489587	220547	525228	462899	211907	991496	218141	328740	694693	282123	1.29554e+06	208349	330812	396326	310823	546618	409216	271208	391542	608549	1.00346e+06	188225	307959	288285
P24666	0.483843	0.217113	935505	567096	298819	466195	469557	620624	581935	978648	869781	700162	568664	597319	631461	808783	510668	934599	1.44331e+06	818715	316334	1.22716e+06	584574	678789	605988	492317	997778	1.00659e+06	1.00322e+06	1.28714e+06	771814	905663	718183	814832	829629	668022	594396	829066	1.03181e+06	1.24658e+06	1.1261e+06	1.35381e+06
[truncated: 4,846 more rows]
