# Supplementary material for: Comparative proteomic analysis between tumor tissues and intratumoral exosomes from lung adenocarcinoma patients identifies PAFAH1B3 as an exosomal protein key for initiating metastasis in lung adenocarcinoma
Source: Heliyon. 2024 Oct 28;10(21):e39859. doi: 10.1016/j.heliyon.2024.e39859 (PMC11567031; doi:10.1016/j.heliyon.2024.e39859)
Supplement: Multimedia component 3 [file mmc3.xlsx]

## Sheet: 1-外泌体-For 单维统计
Table S2. The results of Shapiro-Wilk normality test in tissue-derived exosomal proteomic dataset
PG.ProteinGroups	Tumor_p.shapirotest	NAT_p.shapirotest	Exo-A19301N	Exo-A19310N	Exo-A19312N	Exo-A19313N	Exo-A19326N	Exo-A19327N	Exo-A19335N	Exo-A19344N	Exo-A19348N	Exo-A19349N	Exo-A19363N	Exo-A19364N	Exo-A19368N	Exo-A19369N	Exo-A19370N	Exo-A20338N	Exo-A20343N	Exo-A20345N	Exo-A21007N	Exo-A21304N	Exo-A19301T	Exo-A19310T	Exo-A19312T	Exo-A19313T	Exo-A19326T	Exo-A19327T	Exo-A19335T	Exo-A19344T	Exo-A19348T	Exo-A19349T	Exo-A19363T	Exo-A19364T	Exo-A19368T	Exo-A19369T	Exo-A19370T	Exo-A20338T	Exo-A20343T	Exo-A20345T	Exo-A21007T	Exo-A21304T
A0A0A0MRZ8;P04433	0.00120056	0.0186695	296373	1.7124e+06	806296	2.2124e+06	1.69259e+06	2.15261e+06	5383684	3.65841e+06	6426762	3.04128e+06	3.41281e+06	1.76897e+06	1.79557e+06	1.6329e+06	3.23967e+06	2.28171e+06	1.65887e+06	3.21324e+06	1.53929e+06	2.03113e+06	736675	1.54303e+06	1148160	1752389	1.44132e+06	3.29238e+06	6.20439e+06	2.97438e+06	1.96504e+06	2.78792e+06	1.39782e+06	2.17116e+06	2965973	1.37743e+06	2.20337e+06	704474	844328	1.27426e+06	2.25553e+06	1163595
A0FGR8	0.0589775	0.912774	1.08717e+06	2.26241e+06	1.49874e+06	942503	1.96416e+06	926700	1017767	366288	1.33059e+06	1.74073e+06	1.30097e+06	1.38106e+06	1.21064e+06	1.52461e+06	2.03661e+06	1.79553e+06	1.18035e+06	1.43596e+06	1.47324e+06	1.08579e+06	1.79041e+06	1890624	1.38377e+06	1.4724e+06	1.37508e+06	745636	638544	875694	694678	1.65254e+06	1.78127e+06	978130	1.89398e+06	1.43765e+06	1.6927e+06	979938	1.57164e+06	952958	823026	943372
A1L0T0	0.174559	0.292519	990412	704480	999129	790231	949537	965316	240871	936183	629381	1170175	723863	1.05742e+06	902330	1.06154e+06	445464	1.38207e+06	1.02413e+06	794906	1.10164e+06	940081	1730204	783323	1.00461e+06	726667	838757	392772	406496	686972	278867	428689	1131114	1.87488e+06	833595	1.34417e+06	657643	1.54116e+06	783470	1.34203e+06	804733	876312
A5D8V6	0.800181	0.167045	303151	534560	235914	438468	307098	245087	429545	582411	513865	364818	389042	350836	219354	335693	526367	372166	229201	289933	299511	318606	317327	501746	701436	467930	167363	359401	469757	584518	395476	173462	387428	432364	453922	380875	268883	500580	319358	442237	553404	688673
A6NMB1	2.37539e-07	1.58304e-07	921974	447491	751158	6075266	756360	3.53082e+06	6116244	1.39616e+06	70911496	7.59404e+06	3567190	850781	5.79658e+06	209833	996867	1.40463e+06	14731413	1.6141e+06	3.96492e+06	18686174	986510	299720	26245684	1.64592e+06	3.66135e+06	1.78912e+06	2.13439e+06	487947	1.39175e+06	9635173	1.01503e+06	2274942	6.30451e+06	364132	784838	2.12819e+06	51301408	629039	1.28979e+06	3.06921e+06
A6NMZ7	5.96846e-05	0.000525249	42245808	39277708	37390392	53178588	72300376	28498512	42560688	36286308	43130748	121125064	121981728	24843794	23803056	20057406	31873934	70949424	17990232	13093420	24905742	20874872	1.98845e+06	2.45461e+06	1.09481e+06	24248284	9382264	404090	256880	2985772	1.92165e+06	306179	12683761	14742927	1.64343e+06	15301254	221798	4.18742e+06	361091	190510	233673	1.89553e+06
A7KAX9	0.00481753	2.39768e-05	618358	102247	85386.2	355026	284327	267934	404275	83744.2	353466	455476	637846	57962.8	324909	136234	286836	204121	1.6482e+06	143575	54549.6	59193.6	24353.9	261722	189851	26603.1	169555	27524.5	187612	32928.8	199592	124153	37312.2	174191	100054	141493	37394.6	15626	11759.8	921.52	14728.2	21519.6
B0I1T2	0.0508627	0.338208	853342	1.32238e+06	1.30446e+06	668028	437918	1.16429e+06	1262713	1.2168e+06	1.67083e+06	604338	564925	1.02713e+06	1.85106e+06	811696	1.43054e+06	1092418	490678	770598	722794	483291	3.63909e+06	2.06961e+06	3.53197e+06	3.15153e+06	461522	1.06147e+06	1.0693e+06	1.11285e+06	1.58631e+06	1.33603e+06	3.83829e+06	3.17094e+06	2.33173e+06	1.41172e+06	3.7718e+06	5.3011e+06	874171	4538692	925720	834686
B5ME19;Q99613	0.979381	7.77344e-05	526261	55796.3	85524.9	104413	113220	118236	114409	53006.4	50214.5	150879	78871.6	108321	71334.7	172464	112056	197094	189883	300049	97045.7	195230	278051	453960	265448	230980	239392	565063	324048	235725	423350	396930	300867	111012	185345	52760.7	456859	265069	367587	462029	329908	384839
B9A064	0.0528968	0.0567258	7.85147e+06	1.47371e+06	690088	2.79011e+06	2.0196e+06	1136137	4.917e+06	1.76133e+06	4.00464e+06	4321615	2.06029e+06	1.4233e+06	2.41452e+06	1.6655e+06	3.49386e+06	3.00428e+06	4.07847e+06	3.92658e+06	1.6105e+06	4917069	3234567	1776298	1.0239e+06	2.30028e+06	4.50188e+06	2818533	3.72312e+06	1.6811e+06	1.66555e+06	2.37752e+06	1.85226e+06	1927634	4077510	2.63526e+06	1.46247e+06	4805487	6.36597e+06	1.19859e+06	2.41505e+06	2.70326e+06
O00159	0.171659	0.00320459	32115058	173767632	258767248	46784056	97583848	73290640	82872432	196662944	258070912	39920744	36654984	121181360	252748528	86856424	111997040	276028992	53647468	67484688	76351152	58926488	36344348	48018212	59291308	58957164	31252438	13811249	23489302	25597356	33435476	15605382	42866152	80199088	34505248	65039416	42363672	32851026	36894212	17259610	20238496	14988040
O00160	0.181664	5.52713e-05	343533	698809	2820801	135307	461773	941051	637734	716269	3.98958e+06	255628	88609.6	753792	5.23803e+06	461634	1952146	1.39334e+06	366738	1072622	574763	470471	1.9777e+06	4.10138e+06	4.19559e+06	853965	139338	522576	2627934	571548	1.32911e+06	1.02509e+06	575690	3.10733e+06	3.33096e+06	1.48471e+06	3.30016e+06	3.08178e+06	2.04301e+06	952184	2.696e+06	1.34062e+06
O00161	0.000141822	0.277104	4.24603e+06	2.12772e+06	1909809	3253932	409492	2.23134e+06	402998	2.77823e+06	3680210	3.478e+06	3046569	1.38977e+06	1.20729e+06	1.61233e+06	1.67023e+06	1.78738e+06	1.09943e+06	1.1977e+06	1.39046e+06	1.22441e+06	1.3158e+06	1.14243e+06	4.66649e+06	1.09624e+06	953045	1.5198e+06	1.88687e+06	1.01401e+06	1.27378e+06	1.04974e+06	1.28656e+06	2.82302e+06	1.07124e+06	546224	980047	1.28684e+06	1.68609e+06	941921	2.11382e+06	2.24418e+06
O00182	0.000110731	0.0150759	358869	62367.9	178887	433050	201949	714964	392078	222506	313671	892239	197554	273127	534175	259533	260162	458689	172334	435674	196223	220746	1.80686e+06	1.05055e+06	692679	381196	263049	515224	2.61269e+06	273128	504463	1.5769e+06	467357	1.10356e+06	476214	664834	1.16201e+06	4.4134e+06	726782	675966	970404	1.39591e+06
O00186	0.684835	0.53108	1.53671e+06	1.16793e+06	870525	1277506	964909	780487	914826	1.29917e+06	1.02954e+06	1.23079e+06	1.33949e+06	680816	623612	957984	924528	925557	911826	638036	1.10858e+06	884576	335467	491952	550880	551667	871934	401325	453184	622459	296794	328021	647841	625469	185206	615443	660938	285979	433829	277825	413217	435108
O00194	7.70935e-05	0.215329	536906	590330	287789	432328	543139	571227	435231	472950	527372	510598	347060	232387	241716	297335	212192	412572	477515	395795	281670	308142	173935	513671	1.14484e+06	214354	603848	307992	156427	1.20804e+06	2160682	155570	312055	1.23433e+06	100721	319173	186159	69897.2	76776.8	395401	2.81353e+06	64985.5
O00203	0.0395631	0.134632	325086	141176	91882.9	382829	208853	358415	221468	126729	191313	354661	161863	202176	157510	265375	173976	237294	179888	444343	209258	223853	838570	1.14228e+06	589508	454331	457394	869344	364864	443136	646387	965456	682486	351845	471423	367633	985237	1.21998e+06	1751062	1.35837e+06	458909	1.04853e+06
O00232	0.208057	7.69782e-06	387768	139155	137467	176976	250022	333463	189516	344938	124643	358186	16415	113159	290689	248225	276068	1.24503e+06	182283	404640	221813	269453	480939	745029	765816	393792	328845	1.64083e+06	426105	382233	1.06067e+06	679834	420151	299397	942499	217538	981327	636985	650598	1.16119e+06	921876	1162902
O00258	0.361001	0.0934469	377802	643570	449918	466081	282917	331057	445796	422151	392352	368708	530804	446827	428107	306372	290845	395492	313349	276642	344134	311757	590459	495790	480935	319921	394433	384902	267402	359930	191360	281327	387503	606254	712826	774011	510890	581402	380646	342203	396223	298012
O00264	0.0391595	0.781698	6.67944e+06	13821344	10937718	11387628	9624202	7.26882e+06	8098667	14384026	11935666	8844040	8630832	9872725	10949629	10600211	7.86021e+06	10656643	9367065	7.84595e+06	12491250	9466681	6526378	5271652	9774641	9953105	10119259	6176272	4.09016e+06	7489920	6839761	4217732	11291817	10909241	4.01578e+06	8599356	5.71319e+06	3.91523e+06	5.7166e+06	10891616	4.65443e+06	6111834
O00299	0.000795648	1.57803e-05	3011826	716952	434126	759506	927714	1.0681e+06	733108	767952	563468	970587	817180	1.41613e+06	499748	978969	845929	729734	719394	1.71723e+06	804965	729923	1.30294e+06	1.19154e+06	928988	730902	1.61257e+06	1.01582e+06	4.98729e+06	751950	2.55579e+06	750025	811612	1.8523e+06	1.23982e+06	604746	1.31906e+06	1.63568e+06	1.97401e+06	2.71149e+06	2.59063e+06	1.51066e+06
O00330	0.00844897	0.00676463	1075611	1.14786e+06	1598747	666696	837384	1.30998e+06	1.57369e+06	1.60202e+06	2.323e+06	778202	829058	658766	1.54783e+06	718713	912367	2.69983e+06	467812	721580	730726	570383	1.16927e+06	1.63757e+06	2.10809e+06	1.36074e+06	2.05485e+06	2.89461e+06	2.89758e+06	1.16691e+06	1.78636e+06	1.31079e+06	1.37467e+06	1834374	5282919	1.0472e+06	2.58167e+06	2.13279e+06	1806356	813911	3.1406e+06	2.98923e+06
O00391	0.29623	0.0345252	1.61585e+06	1637303	961154	1.27009e+06	1.14003e+06	867008	967816	1107240	862210	1.49716e+06	1.11062e+06	678762	943477	815397	821399	1223565	732780	721324	680916	818691	1.49486e+06	731652	1.26909e+06	1.71742e+06	632682	1.34555e+06	1.28061e+06	734192	1.06724e+06	2125265	1.46411e+06	1281781	1.77208e+06	2.0688e+06	1.67448e+06	1.63349e+06	156474	1.16673e+06	3.30569e+06	392840
O00400	0.825684	0.940538	406121	501256	397300	533328	528115	340304	296663	580676	257901	720283	437199	535306	417694	586891	505230	639452	381007	356610	440761	384753	695634	593913	419142	451849	558050	434030	569088	572590	47012.7	881056	642491	793076	808795	1.01671e+06	356587	939172	1.20223e+06	630474	408672	585191
O00461	0.00332738	0.390117	1862618	1.6783e+06	1.77139e+06	2149772	1.50706e+06	1.51216e+06	1.68702e+06	1.0055e+06	783133	1.12844e+06	1.29656e+06	1.69363e+06	1573286	1.08198e+06	2.06184e+06	1.56512e+06	1.56889e+06	1.58836e+06	1610116	1.84904e+06	1.99265e+06	1.94533e+06	8865771	2797788	647990	3.15928e+06	3.44963e+06	2709191	2.0117e+06	2.46384e+06	2.74676e+06	2.59823e+06	4.30499e+06	2.64898e+06	2.04985e+06	7508609	4607466	6.70166e+06	2.71034e+06	4273524
O00468	0.000190138	7.80925e-05	15297012	44004784	31378648	37876332	15226260	19996054	25103390	66819296	46971352	37435944	50886832	19257060	34205860	20964852	50426740	127523720	18602920	18758890	17560168	20684554	3.90191e+06	2.38525e+06	2.0399e+06	12740199	2248709	727629	348436	3.61322e+06	4.15112e+06	2.04231e+06	7.22765e+06	11083918	2085091	15173878	2.03655e+06	4.14691e+06	1.71084e+06	2.21956e+06	235773	1.515e+06
O00478	0.349069	0.282356	1.80482e+06	1.44563e+06	1.19762e+06	1.99043e+06	2.21379e+06	1.35092e+06	1002850	2.58563e+06	1588358	2.58373e+06	2.81872e+06	1.44403e+06	1948313	1.63396e+06	1.51649e+06	871128	1.32878e+06	1.13344e+06	1.94093e+06	1.20564e+06	1.00275e+06	1058263	681597	1.04401e+06	1.22537e+06	617881	368405	852891	334258	1.02597e+06	1.22415e+06	1.3403e+06	810185	1.29681e+06	650879	570285	663579	429299	721094	572108
O00487	0.157614	0.0334046	760445	269407	498208	330033	403264	646433	366888	305402	701427	401906	321617	253821	419299	384614	639017	665006	396659	752378	337365	552926	1.24678e+06	1.62502e+06	2987955	1.2671e+06	852634	4138185	1.36773e+06	1.87359e+06	2.41332e+06	1.1147e+06	967188	1.4028e+06	3756495	775539	3018568	3.58873e+06	2.36435e+06	2156124	1.7758e+06	2.60856e+06
O00501	0.000532977	0.018504	1.49101e+06	4.16475e+06	2.36795e+06	6.44579e+06	3.03064e+06	2.07675e+06	2.26141e+06	7891090	3.76938e+06	5638566	7.7448e+06	2165680	3.80722e+06	2.90308e+06	5.95575e+06	3402333	1.30468e+06	1.88138e+06	2.91824e+06	1.58203e+06	175925	634375	347312	1.73301e+06	545095	199123	275194	448239	216370	103512	1.02006e+06	1.10026e+06	424352	1.57832e+06	263384	272307	275462	143550	173610	655729
O00560	0.140151	0.255064	1.07853e+06	3.0623e+06	2.28801e+06	2.57327e+06	1.63495e+06	1.77041e+06	3.50787e+06	3846081	2.71879e+06	2657632	2.10513e+06	1.75583e+06	1.9285e+06	1.68303e+06	2.31258e+06	2.3391e+06	1.96365e+06	1.98783e+06	1.79069e+06	2175822	1.94247e+06	2.93262e+06	2.82961e+06	1.61751e+06	2.12819e+06	3120277	6.26212e+06	1.91751e+06	4.48791e+06	633150	1.42696e+06	3863000	2.16604e+06	2.81821e+06	1.52658e+06	3115074	1510133	3.75973e+06	1.69121e+06	3.50675e+06
O00602	0.000409515	0.828347	730271	666737	154129	1257184	770913	446396	1.19527e+06	719948	1.08783e+06	1.47728e+06	838578	802667	773304	544206	836626	105226	602541	1.00649e+06	479525	638179	70048.4	190307	49462.1	173468	224630	197288	1026478	226277	110059	81890.2	56460.6	306126	937923	631566	20761.2	311187	435320	67703.7	340493	82246.6
O00767	8.83615e-05	0.0437531	347784	449912	349224	473455	372638	695296	556550	513008	281901	610163	270560	413719	308444	361780	109410	957329	344507	396117	469756	343924	702817	230576	522155	214442	65569.2	394397	524596	231259	173966	1.05242e+06	282093	773768	729649	372526	237724	291295	313905	303660	217026	1.96415e+06
O14494	4.19771e-05	0.00910642	1.07023e+06	789054	437613	559295	1.01522e+06	984865	786871	850324	482071	1.65932e+06	1.02476e+06	514280	589452	640596	723543	1.10796e+06	469620	478783	567305	489893	577883	834956	420002	1.09378e+06	616425	2937548	222520	511730	363671	312620	499301	710838	931106	1.03306e+06	751615	881776	739299	409236	549890	1.32574e+06
O14495	6.00942e-05	0.12789	2.65207e+06	2.22801e+06	1.4514e+06	4.17957e+06	2.73973e+06	1399747	2.046e+06	3.16748e+06	1918835	2195273	2894180	1.34143e+06	1.1508e+06	1.84542e+06	1.80514e+06	2855241	2.0874e+06	1.2454e+06	1.78408e+06	1916903	342159	356379	251513	779033	1.72577e+06	211863	309172	1.6159e+06	244415	240558	762043	642830	162900	865197	311442	152232	358151	161088	247232	319146
O14607;O15550	3.90165e-05	0.0319626	4.71093e+06	5268216	8.17609e+06	3.42736e+06	4.54075e+06	8509393	5.68634e+06	11571026	5.7588e+06	6.60843e+06	4.6615e+06	4276282	5.41831e+06	3608685	7612725	5813520	3.32013e+06	2.78052e+06	3573629	4251564	10015071	6.43663e+06	12279041	13526429	8931437	16739049	9173645	4637758	98545944	4.12503e+06	8403008	13648412	10939955	11963839	25206288	58822316	1.98212e+06	21024490	61389408	31898844
O14672	0.0106359	0.000668011	8.18801e+06	10326605	9313764	28058336	9405477	8770344	14555611	20713590	20416862	18682336	26650986	9216931	11375080	8080896	10005289	8954792	6097375	6534101	7724260	7731571	2.21636e+06	4672138	6.95433e+06	7.08649e+06	5217710	2.65398e+06	4975886	4559444	2.54652e+06	1875181	4.85476e+06	12488756	4750043	7583448	3431874	5.0426e+06	3546155	3.17041e+06	4526507	6.35939e+06
O14683	0.000256361	0.274671	2.17317e+06	5.25615e+06	1.13856e+06	5.38613e+06	3357075	1.10956e+06	3406368	3.27581e+06	1.43775e+06	2.18894e+06	3630556	4.16017e+06	1.95906e+06	4.01058e+06	1.67605e+06	3020278	574557	1.20295e+06	2.08948e+06	755060	2.25065e+06	4479253	6.69823e+06	1.49273e+06	2.58515e+06	855519	770601	1.38947e+06	829977	590658	1.49413e+06	2.25744e+06	1.38406e+06	8613615	2780113	2256187	3.24293e+06	1.83509e+06	1.38983e+06	599719
O14684	8.93228e-07	0.000255405	2.07282e+06	676647	571415	1.00438e+06	1.02425e+06	349682	528269	613921	845906	877572	741052	508528	1.26563e+06	477463	473763	574180	490939	739524	665743	648576	472599	357809	862508	504495	779445	1.20181e+06	92093.2	388132	243068	612618	496555	258067	2.10551e+06	928332	398743	293874	5.31241e+06	428591	986328	288963
O14735	0.394429	0.876695	2.7026e+06	2.12348e+06	1.73896e+06	1.59093e+06	2.32764e+06	1.35696e+06	992040	1976374	1.90944e+06	2.3756e+06	1.69752e+06	2.23113e+06	2049445	1.74802e+06	1.48491e+06	2.70246e+06	1.59654e+06	1.48304e+06	2362086	1243168	2.17739e+06	1.35329e+06	1.12899e+06	1.46871e+06	2.02812e+06	826003	902282	1.57884e+06	325366	1.03172e+06	1.23336e+06	1.72749e+06	1386904	2.78945e+06	790969	1.44501e+06	1.00276e+06	931759	2478407	1.32763e+06
O14745	0.00912729	0.000298206	1.60137e+06	489999	238893	553585	679956	599014	592198	447156	352305	631558	579609	903932	209686	603327	504409	445530	678426	485703	502040	706354	902913	120314	199504	314594	1335747	228005	143110	1.62128e+06	2.58202e+06	69140.6	449591	566793	163627	569944	844792	1.6465e+06	150458	1.13673e+06	1.45421e+06	506420
O14786	0.304238	0.0501351	1.06639e+06	608210	531780	690124	1.02508e+06	476376	531641	1.07035e+06	668881	1.02155e+06	775151	495202	460558	644918	824552	797836	703039	697020	558232	704618	308657	611400	306566	671205	474426	218175	287941	932389	155157	282584	652305	540773	169999	476890	543979	460676	495712	470104	507481	299088
O14818	0.00845419	0.00137878	1.32674e+06	843360	1.28029e+06	700142	1.4067e+06	848433	1211656	721426	2523553	1.29799e+06	1.06166e+06	735701	1.43484e+06	1.12487e+06	1212456	2.34337e+06	899253	773579	624500	805126	1.66451e+06	1.69973e+06	4.16919e+06	1.83366e+06	2.02453e+06	2.8759e+06	2.87192e+06	1.6529e+06	5.79764e+06	937141	1.08931e+06	1.88886e+06	4.5294e+06	1182621	3195462	7.62265e+06	1.63105e+06	2.81085e+06	5.22705e+06	2.35153e+06
O14828	0.491589	0.00222199	226272	641131	205800	209011	325232	252792	192188	309122	157162	331537	378043	175067	134975	202023	218027	20441.1	204890	167005	204909	233472	173184	57615.7	126610	142736	121218	268646	49501.2	217344	226768	143562	176356	204585	106190	267141	151142	211967	217504	318286	214967	415353
O14936	4.83303e-05	0.942898	784399	664413	449762	558251	460147	321362	561894	771246	427321	630222	549459	618363	349411	704398	497158	614570	577409	496222	408808	594779	198243	546906	464803	293547	560376	316220	126900	338608	158563	230474	316950	741604	366935	1.66497e+06	138887	184264	199671	172563	313821	829629
O15031	0.32355	0.270954	3.05364e+06	2.09953e+06	1.21465e+06	2.29723e+06	2.27022e+06	1.19859e+06	1.84496e+06	2.40929e+06	1.38011e+06	2.78654e+06	2.38003e+06	1.12698e+06	603293	1.65739e+06	1.76937e+06	876100	1.17714e+06	1.19204e+06	1228837	1.30877e+06	1.07934e+06	1.53825e+06	839625	1.17067e+06	1577315	1.11188e+06	778599	1.44839e+06	540105	998071	1.27658e+06	2.15146e+06	1.09994e+06	1.50318e+06	1.14953e+06	1.11773e+06	963163	957641	1.19352e+06	1.48186e+06
O15118	0.00306633	0.567662	704816	856512	571021	1.03159e+06	975549	1.07117e+06	893660	872846	922756	1.04289e+06	792900	619227	339991	584526	471047	923182	525823	665157	671950	660062	1.3423e+06	1511297	2726795	1.14448e+06	641893	1075825	1.7146e+06	3533425	713469	438369	1.13765e+06	1.58505e+06	1.15867e+06	1.73949e+06	2.07895e+06	1.04468e+06	1236743	1.19215e+06	921328	3.89662e+06
O15120	0.00328025	0.0105376	522580	1.47376e+06	876186	846640	511707	714486	692096	816645	742221	637480	590402	1.34779e+06	1.05083e+06	1.00693e+06	513452	1442050	616145	650180	1.25064e+06	620455	943778	1160205	537541	1.01063e+06	1.06617e+06	347749	504284	707604	257546	851247	915676	1.96926e+06	2.27197e+06	790568	379918	482410	381369	705990	341156	215302
O15127	0.0996801	0.27668	298067	246186	338294	276287	477454	365904	375169	519963	322228	490401	527569	276434	188219	256123	477190	175287	317778	320305	219761	420041	137119	64157.4	241572	258106	546526	198097	259474	281174	529588	183055	244282	316872	68584.2	325880	239713	285983	224917	226830	496527	435614
O15143	0.216849	0.0911362	2.57416e+06	6.04101e+06	7.88577e+06	938537	3811594	7.57727e+06	5699565	6077920	13490544	928738	983752	3.47129e+06	9194997	2.04432e+06	4.23978e+06	10377673	1.75172e+06	6.51689e+06	2.35797e+06	2158312	20503084	21877288	28666330	7326429	1828818	13006783	42477448	4917560	22031528	6.02034e+06	5267356	21750854	29418248	4936376	16918002	39004408	9007715	17743128	28653858	20980618
O15144	0.167856	0.0560363	3.19862e+06	12861794	17997432	1.50205e+06	6.50338e+06	12398313	11987428	11499291	24766764	1.14715e+06	1.63173e+06	5733096	16265970	3.2121e+06	5483479	10288225	4.0734e+06	8585195	4505393	4.59302e+06	24659556	42393700	46130892	10911868	2.78714e+06	20522726	49241588	9893084	35732688	5765333	6981165	30357230	48021796	8113761	23236366	31222100	9265233	21712678	34993616	24769016
O15145	0.337456	0.0159985	2.72158e+06	6.13857e+06	6905414	984946	3.677e+06	7015432	5334423	2.29136e+06	12068179	1.17389e+06	924312	2.77094e+06	4768247	1.33759e+06	3565132	9903230	1.55045e+06	4.68325e+06	1.98542e+06	2.07858e+06	14341607	16500069	21029202	4641341	1372136	10004104	28996036	4223803	13789861	2.4992e+06	3736389	18677020	20154202	5533194	11043351	25123428	4.97323e+06	10589521	19938128	15801418
O15173	0.612279	0.525761	2.79618e+06	3.50034e+06	2.8113e+06	3325787	3.85364e+06	3223493	2190875	3.78649e+06	3.13191e+06	3695847	3.12208e+06	3.20543e+06	3.12167e+06	3.04302e+06	3.75326e+06	2291697	2.69851e+06	2.58977e+06	3601041	2.57816e+06	2809515	1.78404e+06	2.49176e+06	3.0893e+06	2.46137e+06	3.31261e+06	1.36433e+06	2867815	1.69986e+06	1856752	4.06189e+06	3.12807e+06	1.45598e+06	3.3472e+06	2.26e+06	2.24782e+06	2670231	3.99812e+06	1.85312e+06	2.35174e+06
O15230	0.000251572	0.0100974	40978792	108102640	76349728	102045040	61341572	41269292	76047456	108003912	81122904	104964072	102400608	57031168	65670160	63934944	85379680	189559808	33124770	35725952	38357228	40771864	6.79449e+06	8411586	23158796	27199038	9882845	6171854	3.31031e+06	5885280	7774773	4.02778e+06	13050860	22956828	8281935	47592188	6707428	20109676	3.4543e+06	3.85658e+06	1.39802e+06	6.31939e+06
O15243	0.0544556	0.032662	535101	321959	319075	463974	438406	469427	275224	481386	242925	444999	512548	319815	320283	443052	442353	258262	266437	277583	348989	257616	192996	366746	1.17707e+06	905729	244837	487530	499616	275018	542534	307583	940296	368660	1.29391e+06	560694	746252	1.30956e+06	1.11794e+06	534559	773589	378325
O15258	0.0394061	0.084134	1.09787e+06	997562	2.04792e+06	1.1315e+06	1.2002e+06	1.20649e+06	788813	731566	656912	571748	727064	1.5886e+06	2661822	1.49779e+06	1336783	696632	1.67344e+06	1.17823e+06	2326372	1.47479e+06	2613599	3.034e+06	1.99667e+06	2737811	1471447	2.0611e+06	1.48198e+06	2.59362e+06	1838679	2745829	2.93729e+06	4374876	5.23748e+06	3036883	3218017	2.3232e+06	2.17325e+06	3.19079e+06	1.62842e+06	2404271
O15269	0.00245063	0.130067	1.44285e+06	2.16585e+06	1.88317e+06	3.64696e+06	2.24429e+06	1.28976e+06	1.43886e+06	2015858	1861360	2781252	2.48273e+06	2.17874e+06	2.25344e+06	1252156	1.58542e+06	1.73227e+06	1191255	1.14134e+06	2619539	1.47103e+06	4871196	1.79803e+06	2.52729e+06	2.48053e+06	1.14012e+06	1204305	1.78926e+06	1.16476e+06	772300	1.09404e+06	2449535	2605126	2.04871e+06	5467494	1.62502e+06	2.21808e+06	2.84105e+06	2.18447e+06	2334544	2.04088e+06
O15270	0.00208019	0.419954	631829	719292	687952	897778	478907	516057	427740	757224	460811	624042	679884	717966	938750	630025	643162	580513	371875	424216	662881	390307	3.0587e+06	1.02582e+06	1.33898e+06	943979	330860	514814	863918	491972	506655	567119	1.15493e+06	1.08257e+06	958563	1.5748e+06	707639	1.58584e+06	1.54048e+06	1.1256e+06	831435	986832
O15321	0.000104088	0.615401	784899	1.13141e+06	1.08051e+06	1.35659e+06	775813	1.02707e+06	900999	987960	882893	725228	646798	1.1087e+06	994697	789094	1.08917e+06	815264	785217	1035964	853867	946964	3.09507e+06	2.20279e+06	7.68923e+06	1.75374e+06	1.00401e+06	3186655	1.72876e+06	2.40832e+06	1.36636e+06	2.00562e+06	2.44076e+06	2.59961e+06	2.99604e+06	1.58311e+06	1.77156e+06	4707021	2.24631e+06	7.4888e+06	2.61982e+06	2.3392e+06
O15400	0.723921	0.190501	1.95619e+06	1672350	827772	1.7737e+06	1.07006e+06	1.15552e+06	1.37202e+06	1.60288e+06	1.2891e+06	2.46848e+06	1.90147e+06	796770	901832	1.13782e+06	1342632	1208273	1310874	1.04011e+06	1.00584e+06	1.40371e+06	692804	422947	932421	648920	651366	945967	1.3078e+06	1104290	573463	576394	879158	1.28625e+06	343022	1.00371e+06	857206	1.07239e+06	547932	385878	858112	741416
O15427	0.00127042	0.330807	773098	857282	454193	707191	697746	921790	634653	660750	388124	1.32664e+06	890849	744816	936146	631864	593615	171758	761944	555244	725036	635283	987229	8382347	2165325	1.4075e+06	506532	2.42876e+06	4884169	496356	1.18801e+06	1.7496e+06	960096	1.89069e+06	5154507	1.01232e+06	1973770	1.4821e+06	2.46818e+06	2.13007e+06	4.88961e+06	3021371
O15438	1.63319e-05	0.280293	289753	162765	280873	228244	161125	127649	259774	366195	252078	56180.5	363048	177449	146578	52127.4	149801	151136	45268.4	191237	121217	146484	1.43601e+06	496996	1.61188e+06	792662	222636	265566	507645	4400619	956202	234643	1.06571e+06	836907	1.16691e+06	905415	1.00899e+06	396401	158776	918036	389511	129433
O15455	0.300772	0.0112186	828365	478923	340569	466155	737284	298199	410684	310778	767446	685684	575211	393238	287314	323586	338047	344236	442779	236804	351690	432831	519592	562468	723386	342898	643598	313424	134939	505489	328637	265068	444251	586390	601481	588195	240111	496035	218009	282107	192208	289489
O15484	0.000456282	0.0183668	1.21891e+06	736696	360417	491819	840679	300700	487968	516334	279113	986145	679790	594309	319588	424757	460874	647862	307337	528275	430736	305510	297623	233719	205818	388499	919793	161233	117740	347843	427396	287450	324027	328899	77696.3	588962	295426	184364	291028	272443	993161	265074
O15511	0.0915251	0.0171469	2199364	5.43475e+06	7.27528e+06	1.08254e+06	3.21378e+06	6.18763e+06	5.5978e+06	6.03896e+06	13356134	1.3484e+06	917414	2.99709e+06	8896748	1.77232e+06	2.92208e+06	7978659	2.0463e+06	4312987	1.94603e+06	2.19227e+06	13748232	19612924	22113798	5.42347e+06	1.26261e+06	9485074	23233220	3.66749e+06	17216962	3.28365e+06	3325635	16499978	23024520	4.72324e+06	9856494	23638982	5.70691e+06	12051183	17901436	12133159
O15533	0.00476597	0.022333	5108237	3.37174e+06	3300279	5.79438e+06	4855668	4.13556e+06	2.653e+06	9707879	4833912	5506464	5.78404e+06	6.01667e+06	9245421	4865695	3739569	2.79041e+06	2.58962e+06	4651866	6.28782e+06	3174528	10619961	5505034	1.55425e+06	3077247	2.3341e+06	3.29663e+06	5506087	3.34396e+06	572823	7783200	3.98196e+06	14949470	4.23036e+06	5870758	3374001	6486929	5.30355e+06	2.65242e+06	3400786	4536080
O15551	0.000707041	0.000646534	3.187e+06	1.86227e+06	1.14093e+06	1.02047e+06	1.17362e+06	957371	1.19994e+06	1.17282e+06	1.67377e+06	1.06281e+06	1.66966e+06	1.46954e+06	832970	1.49766e+06	1.10126e+06	2148419	819501	1.07358e+06	1.22638e+06	881061	1.12446e+06	635040	3256932	1.32875e+06	1.18634e+06	542306	1.07576e+06	1.54781e+06	815838	112017	1.22864e+06	509673	378570	1271312	4009999	982330	724745	1.21771e+06	1.94077e+06	781396
O43149	0.0266734	0.00721371	122552	289779	640762	130649	266380	195372	357122	199430	584739	114781	110001	192424	545152	253330	392078	687030	217313	288685	237866	226505	347518	485077	368056	263898	341831	393308	502787	273741	784112	288700	256441	290332	619512	179319	379962	846241	407421	406494	619977	391653
O43169	0.0110743	0.350805	2.46204e+06	9556117	9600943	8721843	8472751	7.7963e+06	7110429	12323726	6.82671e+06	7.19188e+06	7479273	10014349	9960558	10570462	8284330	3.15708e+06	6.53568e+06	7968492	13947862	7.56874e+06	10100737	8356109	4.67564e+06	9097344	5.95177e+06	6000329	2.88362e+06	11024936	4801498	7991827	8833539	21808184	11540012	12879716	5011427	2.63133e+06	5.55433e+06	4116519	10919492	5963258
O43242	0.0750298	0.000942109	531338	368963	262823	475971	366151	940111	364477	335110	460241	868723	361458	287965	446577	490543	516747	352921	308434	715851	338280	350626	1.83877e+06	2.16608e+06	1.94581e+06	964205	796788	3.97753e+06	1.42429e+06	1.24269e+06	2.46442e+06	1.74593e+06	1.14532e+06	1005220	4.18065e+06	823638	2.67062e+06	5246950	2320022	2833347	2.03852e+06	3346271
O43291	0.805761	0.00429683	608754	454656	169895	439017	396552	272630	438404	223901	912242	437917	265960	253831	205836	357044	239621	426645	150453	149465	279955	173947	1655172	910716	1295986	1.46631e+06	206790	740255	1.87246e+06	595388	942448	2.14889e+06	1.54528e+06	1.47177e+06	1762591	1.46259e+06	836990	2.22183e+06	1.07508e+06	1.76945e+06	2.1894e+06	1.12315e+06
O43292	0.232532	4.27022e-08	462840	430490	381772	501187	277685	212338	238572	605909	3.52299e+06	389152	224385	518123	537723	428895	243265	204925	347845	301899	616975	366555	824904	607849	287732	549653	401261	532104	205601	731763	286768	1.12448e+06	686765	433714	840439	431517	326005	325562	898870	499515	339822	522724
O43399	0.00506902	0.429578	500841	94804.7	250297	181902	334971	457227	107715	70935.9	82861.1	335503	229828	276642	260513	425064	199117	321117	224883	156570	219202	204878	252130	490766	120797	605852	237733	411487	323840	803712	570233	502044	507335	174220	206510	86979.7	307717	232911	550348	640030	1.41457e+06	545958
O43491	0.000149594	1.85978e-05	8401000	1.56161e+06	1.1744e+06	1.68441e+06	2.34805e+06	1.97098e+06	1.91716e+06	1.92368e+06	996742	4.12809e+06	2300878	1562696	732448	2.43105e+06	1.67411e+06	3.7523e+06	923592	1.09201e+06	1.2761e+06	1.00187e+06	221914	243184	225987	458362	1.19671e+06	175599	259912	571836	225008	407680	428784	412070	168426	807472	280816	269019	298007	107785	217901	270706
O43493	0.964641	0.39592	949269	1283720	1.76149e+06	953847	1.90701e+06	832569	1.19188e+06	687826	757828	446505	886462	580308	1.04564e+06	533851	1212690	612795	1.41493e+06	822730	1504603	1.01542e+06	667366	893109	720173	1177455	761053	890794	1.56909e+06	607060	881929	655228	599366	345374	762597	173945	462927	213914	1.02598e+06	1.33837e+06	1.01741e+06	1.16763e+06
O43505	0.292588	0.403793	834078	632983	771524	1.05133e+06	645116	605786	514998	445999	561101	461964	556154	767208	749978	539343	724838	683900	762427	666735	786154	780266	1.6967e+06	243718	2.64129e+06	1.20774e+06	395272	1.37413e+06	300890	1.57255e+06	1.24066e+06	530242	1.43559e+06	462114	1.19233e+06	1.24348e+06	716067	547236	1.10329e+06	2.09149e+06	926758	787954
O43617	0.289667	0.113693	462820	476475	271255	370557	184342	197106	549294	315400	450382	300791	300497	282664	522599	226341	265206	368956	259204	337878	187361	191704	532512	491116	1.03215e+06	318986	263214	729186	499953	599266	673316	683628	357187	471743	371668	255544	725326	665930	498329	710529	713828	387702
O43657	0.000270683	0.434956	377447	405413	406432	794832	735651	618629	687100	416552	73411.9	641013	523357	526493	274559	201519	780597	170382	469222	806852	638035	226008	655608	469888	3.49306e+06	2.32685e+06	3.00276e+06	529100	403936	503903	6287905	469324	1201991	258854	823696	353455	3.12719e+06	1166487	528592	3126057	8228833	2.7804e+06
O43681	0.470149	0.0446973	613431	109902	137213	261213	346014	225313	131885	64987.6	191958	203133	160210	293050	181302	369611	282582	213839	263178	364582	140204	287826	758648	265410	397218	218670	479656	348621	410258	368607	375287	302957	360660	178383	527091	219687	542367	503009	515862	421598	513941	484906
O43707	0.00946446	0.00346165	2644053	1.61174e+06	1.31375e+06	1.05485e+06	878614	1.06161e+06	1.09009e+06	1.74743e+06	1.57823e+06	920522	786476	954832	1.36829e+06	1183082	967663	1.29083e+06	704665	1064451	1.4092e+06	1.01605e+06	488840	1.54049e+06	1.9275e+06	1.35746e+06	1.1159e+06	1.2377e+06	947043	3.58945e+06	2.26867e+06	1.74225e+06	978253	2349592	885391	971361	1.01899e+06	991121	598586	1.04156e+06	1.98854e+06	749517
O43747	2.50953e-07	0.383895	358326	70221.5	162538	499959	468831	460363	95476.3	258233	789768	570415	316944	473459	114099	221613	101281	226285	322535	292103	409546	299961	453638	249435	164768	480424	261992	525165	559078	616100	650208	763623	508517	300393	532854	497382	470922	567896	384024	325580	541946	2.82773e+06
O43760	0.409679	0.157692	14345825	26762830	27903920	28591846	24209702	30371834	28552054	23902196	20309178	32839952	31861366	22375230	21758452	16838072	16067665	31340966	14152098	12026452	15564900	16512136	46503396	73355800	92550968	53570136	18785956	31752982	44707920	88832520	88679896	18047008	53584256	81622864	120161680	42649100	49659692	111994424	24387940	64595584	48165448	100386440
O43795	0.461474	0.00242991	4.01548e+06	12113321	31024182	4.11716e+06	7.97339e+06	7704745	5500705	10554440	16718766	3.74876e+06	2.50096e+06	8731951	19580240	5.93839e+06	18063226	24487990	3.1003e+06	3229873	5222477	2.96571e+06	7.17031e+06	11493805	13347907	5520261	956722	7148332	3.64247e+06	7.96504e+06	8426073	2739203	5.10572e+06	10383314	10461778	4.50807e+06	18128084	9639551	3.36876e+06	5.86096e+06	5.57906e+06	1.30826e+06
O43809	0.00658879	0.0133982	516930	534993	578256	896724	629134	536107	1.74549e+06	653085	1674153	999436	1.05979e+06	487569	1.01979e+06	591775	1.24793e+06	1.11621e+06	750145	1.64598e+06	794508	925725	1.95692e+06	2.85739e+06	5416476	1.29861e+06	984239	5.51769e+06	2.00424e+06	805971	3.29955e+06	2247555	1.38144e+06	2.09419e+06	2.52393e+06	1.48915e+06	2683443	4.09909e+06	7.73578e+06	1.84928e+06	1.08689e+06	3.20116e+06
O43813	0.0156635	0.150719	1.80588e+06	1.8761e+06	853790	1.85357e+06	911808	521754	1.18201e+06	1.78908e+06	1.18124e+06	1.42187e+06	1.45004e+06	956960	736915	1.23004e+06	974448	2.30036e+06	681186	981626	765212	973627	484238	409651	824594	415575	725422	363397	362831	754043	1087069	563844	361544	628624	148533	1.34063e+06	446544	325597	416839	511754	202536	436559
O43826	0.0652669	0.448826	472430	436569	473921	464307	538168	434556	387638	538212	331738	552480	519438	585679	614862	637303	573309	620849	343651	405423	546899	363744	682567	1.11865e+06	569553	439829	420588	263620	518552	465384	358236	518127	627836	781814	661929	665619	286566	451798	421206	258427	569700	379629
O43852	0.0751383	0.944649	4.10482e+06	4617540	3914287	2356548	3.60024e+06	2613860	3207468	1.01547e+06	3861859	1.99927e+06	3.35823e+06	3.798e+06	2.77024e+06	4428214	2.8529e+06	2.92677e+06	2.12462e+06	3.26304e+06	3.47111e+06	2.55341e+06	10670758	449874	1982014	5198110	1659244	2.61412e+06	7376998	2.4578e+06	2.51461e+06	3.94072e+06	7006755	3340000	13511151	8612355	3.88378e+06	3.03794e+06	4.57617e+06	6610787	5363172	4.11829e+06
O43861	0.603101	0.301287	370341	423916	463210	364569	409702	380805	444221	327137	387891	366155	262412	387700	408399	359376	283603	268987	252909	233989	360403	287962	870046	515489	1.26341e+06	856529	348368	890728	565397	1.12843e+06	1.72745e+06	456712	836422	1149477	1.52302e+06	1.04158e+06	298358	1.35785e+06	809142	1.28436e+06	1.30823e+06	430438
O43866	1.64502e-05	0.000303526	1.25131e+06	912240	366396	937479	1.1429e+06	608877	4.38506e+06	726924	2.00168e+06	1.01176e+06	1.59421e+06	569808	1777908	628480	2.04487e+06	1.12515e+06	1.69429e+06	876367	971650	1.6821e+06	273287	383315	399317	827452	2314476	153295	3.25745e+06	444807	812307	441655	564142	483563	870227	509092	332572	282912	1.04043e+06	90058.9	783876	361035
O60256	0.21137	2.02453e-05	756717	576802	456687	34497.7	340948	252111	694367	813271	2.85563e+06	284986	209915	388134	384991	139307	432374	1.3738e+06	83897	129061	8878.7	82278.4	303330	1.44422e+06	929058	313174	746529	1061508	667356	173192	1.56325e+06	94304.7	176790	1.48856e+06	868689	226201	547172	1.22784e+06	428807	731450	1.34191e+06	974743
O60313	0.0587393	0.000213659	698074	232647	168253	389559	260354	350797	219743	238409	206383	382011	195279	291528	198032	295289	146786	246841	240608	147495	227848	268357	459590	239882	298374	195254	382340	337358	221951	529613	96922.6	593678	295159	228883	196778	866693	373191	145134	537383	228791	169464	686575
O60437	0.000810864	0.163165	3.07817e+06	1.8819e+06	1.15955e+06	1.61781e+06	1.66008e+06	1.34659e+06	910192	2.07436e+06	513420	1.70194e+06	1.15224e+06	735658	424179	1.3883e+06	1.16764e+06	943800	1.40956e+06	568427	1.30021e+06	1.48274e+06	184149	260358	1.33825e+06	197302	140916	79437.3	532026	205259	441033	42766	332977	823757	54559	598935	204686	117246	32640.3	101048	715344	114317
O60476	0.5933	0.0333237	811884	926951	417080	1.49365e+06	570492	462319	827245	393314	1.02578e+06	429668	501371	728354	654866	356507	864916	602890	838133	599842	821666	500579	1.02109e+06	370974	4206388	1968688	539403	1.73838e+06	1.29298e+06	1.8433e+06	2.24307e+06	1035343	2.53755e+06	1.40626e+06	3.03528e+06	1247864	1343292	1.80087e+06	2.74562e+06	3011149	1.45025e+06	2.37556e+06
O60487	0.000223336	0.247691	889404	730821	389181	1.15339e+06	811673	389730	500925	453577	558701	677665	886336	543293	273351	436218	479313	739999	557032	410304	279540	579538	538029	639171	3.01896e+06	436064	321787	189187	516749	1.08386e+06	505094	135978	714690	392731	1.30029e+06	922833	433068	854590	245061	1.96447e+06	505586	902228
O60488	5.50469e-07	0.034926	277886	86447.8	155618	105698	191449	271021	225738	112772	122193	322167	121303	147655	122706	212097	150179	416569	138831	308036	164393	185493	244444	480389	2.09113e+06	98299.3	141084	281918	237023	502260	346294	389302	126223	373808	463245	42628.3	408177	293974	272876	236838	158794	263067
O60568	0.314475	0.783379	728490	1.09281e+06	601700	1.15501e+06	716849	765652	316405	315100	172171	850700	1.0089e+06	1.00531e+06	631625	1295261	481267	169653	704967	412963	763256	881012	1467520	829648	506488	687185	251249	651400	1.78122e+06	391472	440454	1.00524e+06	696387	1.30375e+06	1.15823e+06	973349	868276	652005	1.31407e+06	630871	636330	769247
O60603	0.230056	0.101973	306393	193258	174182	201151	309651	179650	250802	431367	173392	310317	222040	193271	224408	167800	126790	291307	230320	151342	240993	248247	481660	287205	329630	277633	89556.7	95700.4	705301	306366	190830	292430	325816	487141	245759	379510	120382	552867	163863	320932	348397	128422
O60701	0.000291187	8.0653e-07	875477	145800	140100	140514	163733	191961	141604	76824.8	19131	176400	133893	206139	48345.5	275110	96187.6	165384	177339	143792	83980.3	124918	288858	556960	390198	306423	338720	937335	483329	130637	388032	789311	291987	248002	1.61934e+06	392245	831298	283268	243460	159899	466050	395620
O60716	0.350466	0.264106	968943	1.79474e+06	1321373	1.26596e+06	1.00452e+06	1.10246e+06	1.30241e+06	2.31479e+06	1.21265e+06	685249	1.27689e+06	1.50982e+06	970926	1.21378e+06	902059	761244	2.0529e+06	764951	1.77632e+06	1.61576e+06	277044	1.22856e+06	675244	1.29025e+06	1.51465e+06	957338	341816	859271	555637	441416	1.41665e+06	864433	685052	670200	846756	410963	1.29252e+06	895632	508232	757819
O60749	0.207299	0.000917022	953243	187763	171727	522897	250831	276567	343895	271653	305990	448455	267393	269661	122332	337632	245197	486196	250916	684148	224703	313258	583049	466005	752986	273337	510202	784840	713421	714242	519462	751050	301513	317002	265923	274442	816713	572649	924959	532144	470306	694815
O60762	0.0697356	0.426984	2.42288e+06	3627466	2.98212e+06	3.7644e+06	3.01257e+06	2.49003e+06	2.19472e+06	2.58318e+06	1.41076e+06	2.24321e+06	2.58261e+06	3.51757e+06	3.23892e+06	3643190	2148121	2.78532e+06	2.79473e+06	2292431	3.75039e+06	2961464	4827094	2630373	1.89531e+06	2905107	2.54606e+06	1.68142e+06	1.6337e+06	3.38801e+06	1.13988e+06	3.43251e+06	4.48381e+06	2386279	2.31274e+06	2.98876e+06	1.53539e+06	817279	6.35155e+06	2.7088e+06	1.96883e+06	2.44623e+06
O60831	0.0219125	0.191795	3595145	5918676	6929445	6207123	4.29777e+06	2.48866e+06	5551488	3.3519e+06	5175908	2.90613e+06	3.67172e+06	3.97312e+06	3.67846e+06	3.91181e+06	4194391	6387671	2.95769e+06	4.06976e+06	4446697	2.728e+06	14456524	4816286	8395681	6.35078e+06	3296673	6283547	2.83921e+06	5901259	3762544	4.79084e+06	8795554	7.27173e+06	7297375	9687334	3.36301e+06	4.76869e+06	6168916	6420907	5.54237e+06	4447029
O60832	0.0125784	0.000605701	315187	677528	318296	349104	213317	286393	649180	103662	171160	214018	151382	177861	336139	151491	189334	653989	228794	134460	109745	202525	961558	1.88642e+06	1483491	562194	533414	2.85712e+06	875658	1101996	1.20529e+06	747129	791152	373684	1.18137e+06	384389	3568119	2.42643e+06	1.63418e+06	1.32611e+06	293708	697964
O60884	0.222305	0.000595954	731345	269774	172108	388759	127321	325602	387709	229238	330445	280668	273750	281949	225197	174885	318702	195314	257601	353944	225482	223279	1.20968e+06	912639	843117	515898	288080	1.17853e+06	823936	427087	668783	1.34281e+06	665548	1.23871e+06	413064	452322	1.79062e+06	2.04815e+06	987706	1133103	747302	902135
O75063	1.64985e-05	0.686818	156970	414131	560347	548704	455322	438964	630350	406614	367839	345992	386502	569973	571511	339831	381459	441179	500097	414911	726770	528748	320660	423203	3.85348e+06	940492	364660	1.43017e+06	432825	660065	728878	648221	1.33581e+06	1.33643e+06	585822	808943	543443	500922	632758	1.79645e+06	896678	645441
O75110	0.229891	0.139844	412701	474474	567198	437035	396714	444263	370624	681061	295757	343559	409039	579958	416049	427958	407010	437212	494187	249205	436238	405766	1.15266e+06	1.53524e+06	2.65277e+06	1.77371e+06	1.43488e+06	372690	500054	2.24466e+06	3770647	420414	1.94216e+06	1.21511e+06	1.42464e+06	2.18637e+06	1.04744e+06	1.36897e+06	931766	1.47252e+06	2430001	402879
O75116	2.75162e-05	0.992288	171316	173518	78171.8	126984	48406.8	105471	185723	151386	217668	154667	240953	165659	19485.1	126959	85405.5	266709	106455	135666	85291	115805	204240	145245	1.27494e+06	80782.3	204975	476901	1089430	137414	184700	644921	109370	167544	543043	183747	110932	97939.4	35719	76774.2	128476	87013.8
O75131	0.0500168	0.00154159	9542166	3.07869e+06	2.19455e+06	4941635	3.7794e+06	2.9319e+06	4012125	4.54845e+06	2.34975e+06	6.14869e+06	4770098	2.08165e+06	1.21441e+06	2.88736e+06	2.63395e+06	3.62666e+06	2.18344e+06	2370304	2.36893e+06	2.68452e+06	4.18815e+06	1.6575e+06	2155904	2.08596e+06	2.17336e+06	2.26402e+06	1.71051e+06	1.42722e+06	1.69781e+06	834738	2062228	1442904	902119	2707346	1.08804e+06	1.16771e+06	854683	1.50654e+06	1941673	2846765
O75165	0.189153	0.322401	369417	1.27813e+06	2260640	302682	947616	1.51828e+06	1.58944e+06	1.52056e+06	1854986	301633	249441	1.43111e+06	2235849	924005	1.79007e+06	1.45882e+06	885438	782445	620806	927239	3.80298e+06	6.44784e+06	3220042	1839973	723696	2.96827e+06	4.71909e+06	2436747	1.77816e+06	1.61404e+06	2.0636e+06	4.93797e+06	6.49923e+06	2269781	2.30527e+06	3.06411e+06	5637706	5.14618e+06	2.84796e+06	3243406
O75175	2.45214e-07	0.374637	63833116	107753304	83234968	93426640	86146104	47476120	78469120	59908856	65945328	128040664	75856536	76333024	65431172	45074672	32000244	124822040	50643596	52542992	80949200	63195748	75947832	17299984	637481024	87280976	57311828	23399796	12288373	7085208	6855676	21405766	102173624	18652040	33159056	235878144	35673144	7.27912e+06	7.44257e+06	6.54754e+06	47397404	20273456
O75298	0.0325236	0.0153077	705688	853110	1.07093e+06	551028	758154	673011	339795	529550	1030956	1.4005e+06	662848	688385	815412	659031	657500	601003	488101	588995	580333	593982	586346	699254	1.16235e+06	937511	742277	325889	552402	1.00277e+06	423794	444576	977718	1.12983e+06	660241	550043	470040	499272	443621	442284	463169	285373
O75340	0.242633	0.0949039	547834	1596952	1.07284e+06	1234990	428482	674663	970580	1.56529e+06	965235	478634	731537	809880	975343	605471	464582	817954	1.57285e+06	500341	1.09555e+06	1.10233e+06	307679	1.86682e+06	933298	893336	814404	1.56706e+06	1.0279e+06	1.30871e+06	688126	597384	799281	966459	1547494	529246	633250	273527	370521	1.04678e+06	705905	717588
O75347	0.337861	0.20931	378384	26065.8	42104.4	114645	97926.8	169746	252704	94381.9	273204	127296	19817.7	263088	161189	175859	109596	31121.7	137907	143255	173244	154412	152892	132098	255655	89458.1	162365	305735	153051	98453.1	251598	84712.1	122323	280484	309080	442688	230119	49166.6	141639	188929	285662	179478
O75351	0.000852054	0.688994	207590	119895	142846	228548	91878.6	89323.5	135128	190350	80356.2	145333	103930	166697	110770	209323	144014	59764.3	309590	186262	188250	242057	160471	312676	402210	197873	230794	456370	298034	185495	855645	247649	259992	372574	132555	135840	162125	201255	272328	389762	416978	293758
O75352	0.000693662	0.995372	3.49985e+06	3.59779e+06	2.87288e+06	3741318	2.98055e+06	3.0738e+06	2.36636e+06	4.61405e+06	1836211	4263937	3.28788e+06	3.43561e+06	2.91233e+06	3.8059e+06	2.5723e+06	3546846	2.3626e+06	2.79615e+06	3.41093e+06	3.07875e+06	3.76264e+06	2500922	1871896	2.34519e+06	2.61871e+06	2.41175e+06	2.62561e+06	1.06617e+06	2.19633e+06	2.33052e+06	3.53516e+06	1788185	2.94818e+06	7.03524e+06	1.99725e+06	1.76402e+06	4928294	2.96882e+06	2.67161e+06	2.1234e+06
O75367	3.65056e-06	1.26959e-08	7049022	13494310	4313735	14871760	1.94074e+06	8442738	14404491	4.94013e+06	7.90274e+06	25619884	19417060	13642378	7.10937e+06	8324655	1.97494e+06	243189904	6.09583e+06	7944240	2830088	5.74832e+06	5.13396e+06	18967252	2523012	5.19349e+06	5.51177e+06	2.70662e+06	59560468	791011	3.68346e+06	6.14254e+06	7.65172e+06	10031684	23506822	5369419	1.20729e+06	12250238	5296754	2.80427e+06	1591999	13706541
O75369	0.0149115	0.000303512	11704401	8497304	9032220	4763153	6602766	4626921	6.22772e+06	5687645	19195332	10380198	3721734	6.44034e+06	8378851	7.93837e+06	8632431	25944932	2.91614e+06	9524809	6.27231e+06	3947839	7341214	10798905	28747448	6752549	8.23904e+06	5184161	14306795	12074716	11610365	6.66471e+06	5.6757e+06	16443438	9180311	11141104	11613773	18568588	9706306	11438692	20288940	4810153
O75396	0.0191908	0.0482435	2720949	1.74052e+06	1.4784e+06	1.5949e+06	1.85217e+06	1.52229e+06	1.29266e+06	1.35155e+06	1.08545e+06	2.00524e+06	1.65345e+06	1715203	1.92135e+06	1.84937e+06	1.62586e+06	1.75722e+06	1323857	1.55924e+06	1.83456e+06	1.50178e+06	2.92981e+06	1593068	1.77775e+06	1.53704e+06	1.59231e+06	1.3175e+06	1.25274e+06	871251	973266	1.99679e+06	1.83969e+06	1.07741e+06	2.80944e+06	2159128	2.01518e+06	1.44784e+06	4033070	1.6947e+06	1.63224e+06	2.12877e+06
O75400	0.31785	0.0144835	1.30064e+06	414280	343515	530746	602529	1.86383e+06	550760	273499	629301	699499	488398	1.0655e+06	1.01531e+06	866393	1.00452e+06	504621	203709	495542	369770	222093	785453	1.52739e+06	706278	397044	742638	500369	959727	1.39614e+06	228227	566129	676662	543421	125618	1.09911e+06	653731	445629	951251	662530	357422	309362
O75477	0.111469	0.0808608	927567	773262	630930	1.37131e+06	1.27501e+06	668983	444995	1.17205e+06	663842	1.3891e+06	1476265	1.27634e+06	665054	782042	863607	950313	711379	604660	1216374	767468	435115	634334	435069	580430	911833	322953	421144	387450	142027	816529	860686	1.28608e+06	1.14953e+06	1.176e+06	155458	378632	1.42254e+06	197425	442466	1.06263e+06
O75489	0.0171772	7.12349e-06	1.60235e+06	253749	163538	373845	546045	303177	210801	171886	312615	295498	358024	300000	138335	823324	294808	546330	312140	348367	255292	406741	687952	427056	283794	173015	878085	557968	212340	348540	83251.6	514808	379441	246412	179818	365071	209075	167679	1.0096e+06	160893	204684	578504
O75531	0.000263711	1.77504e-08	776341	1.5446e+06	540521	1.3765e+06	195981	828612	2.21712e+06	818097	1.44293e+06	2082518	3079574	1222247	806542	1.00135e+06	508173	23708766	490357	836820	433505	469611	511662	1.82755e+06	354763	774865	793765	1.68826e+06	5.49012e+06	216965	447620	2.05727e+06	711310	1663806	2.84569e+06	642629	326586	1.77535e+06	1.74525e+06	385886	164319	1.12053e+06
O75533	0.33464	0.207282	790365	1.23414e+06	1.30637e+06	880328	564451	1.26385e+06	1.42656e+06	313106	1.39773e+06	674015	384222	771021	1.90497e+06	605883	665888	1.73844e+06	540087	1.3538e+06	893350	482301	5.94274e+06	6726542	5.30291e+06	3421655	1.20831e+06	8483906	1.63549e+06	2908302	4.40364e+06	6394857	4.2171e+06	934031	1.83042e+06	2.37863e+06	7614038	6039990	10994475	6663266	1.63261e+06	3.21344e+06
O75643	0.0177498	7.08163e-06	675617	1204444	907795	705163	349252	1.00137e+06	1.33635e+06	711128	1.26536e+06	677621	828126	569884	1.30795e+06	665260	739799	3459157	826428	1.0279e+06	548182	932026	1.56291e+06	2.93802e+06	2.69309e+06	1.4746e+06	342255	1.98909e+06	6531868	527837	1.17981e+06	1.40943e+06	1.91555e+06	731876	4.62346e+06	687480	2083140	3703819	2.98784e+06	1.98153e+06	305417	1.61752e+06
O75694	0.0997425	0.0829679	159214	432268	380048	271752	156439	211556	271177	231877	324335	392443	287171	230032	443887	205193	139406	543132	225378	223853	270567	237349	347961	788900	800414	684747	245490	1.07254e+06	255731	239588	728215	1.08244e+06	684289	268734	670563	384009	710411	466687	1.04642e+06	517007	388012	483179
O75828	5.74994e-08	0.0225057	699080	242490	133088	252605	259925	491983	305451	367594	240784	376422	396553	261919	376867	389319	469550	264619	286288	233194	218965	210477	285046	127443	393731	285646	464816	507727	254020	257233	185253	700270	299343	307138	635073	553480	188597	289820	3.70362e+06	220586	211725	449507
O75844	0.00340258	0.445023	1.45669e+06	2.0313e+06	1.87511e+06	2072617	1.59436e+06	1.45054e+06	967740	2265508	1.49954e+06	1.37751e+06	1.29898e+06	1.97248e+06	2.21005e+06	2.14026e+06	1.53709e+06	1.02001e+06	1.15631e+06	1.59381e+06	1.78873e+06	1.18732e+06	5607466	2.69005e+06	969987	1.14686e+06	1548377	2.35661e+06	1.5626e+06	2847013	976833	2.87769e+06	2.32467e+06	4.49192e+06	3518117	8270325	2.71116e+06	1.18945e+06	4.28041e+06	1.81323e+06	2.62955e+06	1.90994e+06
O75888	0.000125777	0.330566	467585	1.00985e+06	828791	1350698	1.06373e+06	539427	911752	1.57601e+06	912140	1.55968e+06	1.88314e+06	635530	1.02753e+06	400032	481693	1.30579e+06	639443	249733	435524	709485	194594	249547	1.17446e+06	648645	664112	126841	459368	353586	193115	334284	265611	1.53802e+06	428937	1.71738e+06	186604	374212	85806.5	153023	159320	107962
O75915	0.153667	0.704743	2.88191e+06	4.01714e+06	5.61616e+06	5.44933e+06	3.75556e+06	1.10153e+06	2.97671e+06	1.24303e+06	4.08995e+06	2.02605e+06	2.47776e+06	3.46608e+06	3.03576e+06	3.17982e+06	1.97082e+06	5103275	2.3114e+06	3553498	3.98531e+06	2.14968e+06	2094254	2132482	5.03928e+06	1.57072e+06	2.98935e+06	797713	3.2183e+06	3.20511e+06	1.43463e+06	1.24011e+06	1.81451e+06	1.89117e+06	4055373	4.00239e+06	1588217	3978487	2.04102e+06	5.10208e+06	3.50786e+06	998188
O75923	0.00865204	0.0187668	909042	890360	751351	1.36152e+06	1332391	638620	588898	1.67654e+06	961513	1.2605e+06	1.76204e+06	564218	788600	1200193	2.27934e+06	945937	530814	512528	717280	626054	263141	1.06109e+06	193280	666271	286760	439873	781775	141270	554980	808480	550948	499360	1.9414e+06	493681	153496	935954	734323	934262	681914	320611
O75955	0.515763	0.0626493	4.42452e+06	3.64748e+06	2.24704e+06	5180487	3.89753e+06	3.67863e+06	3.85443e+06	6281937	7.00487e+06	6900114	6328091	2.49149e+06	2.46293e+06	3.34475e+06	3.03139e+06	3.80121e+06	4.49912e+06	2924608	3.15036e+06	4516266	2.67863e+06	2.64522e+06	5004860	3217385	3458863	4.43063e+06	3528041	1.68149e+06	3.16146e+06	1.60138e+06	3154066	3.29227e+06	1.68894e+06	4.41158e+06	2.62633e+06	2668123	3.77753e+06	2214029	2.86788e+06	4416985
O75964	0.0178195	0.000201058	3943109	647824	437220	1.90033e+06	1.56658e+06	1.05102e+06	717281	1217951	1.12129e+06	1.50459e+06	1.35788e+06	809456	545141	1.47883e+06	775059	1.76859e+06	663362	1.11888e+06	651093	575580	1.29289e+06	1.16586e+06	297262	562030	2.20201e+06	1117347	653122	980063	169712	837413	843743	674479	725217	1.32517e+06	374904	588558	2.23777e+06	375787	507074	944872
O75976	7.75264e-07	0.129997	314961	531666	416134	436560	347971	659207	488862	556289	404618	746920	458716	674521	578991	424439	585043	373361	389936	322883	402500	348250	3666103	16388624	2665272	5617300	1.96214e+06	8905186	5.82314e+06	3733862	5.5735e+06	19662732	8990910	3.05158e+06	69485280	2775874	1985315	19946928	4779004	11492140	5.4869e+06	9049427
O76024	0.664288	0.779636	801551	1.52815e+06	1.78059e+06	1.93793e+06	1279570	1.04533e+06	677332	1.91789e+06	1134595	939333	1140454	1.29074e+06	1.52578e+06	1.7642e+06	2132669	1.68335e+06	1.51848e+06	1.13746e+06	2059801	1.47661e+06	936907	725607	798815	877348	914348	536612	418033	704964	484564	425479	1.00731e+06	1.29303e+06	1.21456e+06	1.05929e+06	1.1405e+06	877868	891275	860380	653287	856104
O76095	0.494492	0.848542	1.46303e+06	921990	1067138	1.1247e+06	732756	1.25101e+06	953512	968045	953638	854580	985970	901666	1.0971e+06	522537	1.19433e+06	1.09793e+06	853543	1.09042e+06	968346	789017	3.25397e+06	1.94953e+06	3364143	2.55869e+06	872121	3907310	2.05259e+06	1.13785e+06	1.785e+06	2.10496e+06	3.07433e+06	1.61329e+06	3.22697e+06	2.5145e+06	1.48588e+06	4.73286e+06	4.10514e+06	5.54007e+06	1.61605e+06	3094325
O94766	7.97492e-06	0.436139	991943	1.11523e+06	767349	1.17386e+06	1.37107e+06	828385	1.00046e+06	1.03763e+06	925651	1.11033e+06	707826	1.41848e+06	1.42502e+06	1.03509e+06	1.67228e+06	980356	1120615	1.11402e+06	1.19057e+06	1.1292e+06	3.39819e+06	3.14387e+06	23366694	4830389	601984	4.58468e+06	1.49964e+06	5892537	920840	2.83926e+06	7723983	2.08721e+06	7.10105e+06	2.98021e+06	6.52239e+06	2.60233e+06	5.5207e+06	3.40314e+06	2.1155e+06	5.33767e+06
O94832	0.000187774	0.025443	6.88616e+06	9763618	15215130	4.56648e+06	8381816	6.36387e+06	7.6645e+06	12284791	12405368	4575555	4734111	10486190	16849974	6361804	15296753	20567554	4438620	5762209	8625942	4921427	12010466	9122202	36955880	12555467	6.67024e+06	8.22563e+06	5548014	9060384	18929468	13123403	8050157	15355046	9860187	15511010	29417322	10915436	7033992	8.03209e+06	13193135	7.79081e+06
O94886	0.00025354	0.000108233	564612	730285	770999	926417	975655	969345	915857	696559	973474	1.16311e+06	827565	730506	496873	677806	590298	2.09266e+06	716688	470403	872851	717560	1.48144e+06	1.26984e+06	9600909	1.52054e+06	2496263	760544	852074	935625	5.64593e+06	276279	2.26229e+06	2.03837e+06	1.66912e+06	2.76284e+06	1.44226e+06	1.52707e+06	513263	5.68297e+06	4.57615e+06	1.17863e+06
O94901	2.96967e-06	0.000958183	545362	346604	341123	616861	488351	292141	271354	470758	690204	443359	405897	351529	249307	437359	333818	1.04847e+06	407475	390829	439921	449070	230306	290960	277284	283715	426792	192433	1.00189e+06	153635	171111	224943	311105	306662	134552	185880	293149	203060	254401	300632	333062	290561
O94905	0.141365	0.162928	13035456	6599539	4537077	10447902	8.00757e+06	4.34912e+06	4229879	7626578	5115587	10308078	9028377	8615566	5.25466e+06	6321187	6.00416e+06	4620514	5503250	3644717	7.66124e+06	6.49244e+06	8.11716e+06	2.38611e+06	4201923	3.89811e+06	6.59476e+06	5374779	1.4494e+06	5.89536e+06	2.79575e+06	4.57536e+06	6.58343e+06	5222011	6.43617e+06	10742146	2154927	1.57864e+06	13260273	2.26087e+06	1035485	7729006
O94919	0.637055	0.998519	5100607	14671497	13516927	13405406	11518505	6.79225e+06	8489674	15843564	13937812	10658854	12246330	12495599	12021793	10055286	7838177	16952764	9571008	8.14867e+06	12057209	9794768	12827686	23994308	12226888	17407464	7471363	2.75916e+06	4409529	16233094	7.19787e+06	13432436	20938364	14279175	19349276	11148440	14289084	16079849	5070036	5.11742e+06	11524481	5.86202e+06
O94973	0.0381495	0.00934636	1.35786e+06	1.14906e+06	1.1051e+06	490876	885888	1.6075e+06	695724	687104	711794	1.20511e+06	451588	966113	1.0458e+06	734601	1.05909e+06	2.32142e+06	627377	1.05386e+06	675249	565259	2631704	1410641	1552710	914633	850879	940456	461601	1.98987e+06	1.02765e+06	1.0043e+06	812614	1.09428e+06	911155	740226	1.98691e+06	1.93216e+06	1.06318e+06	1.83039e+06	458595	867007
O95070	0.459511	0.166713	2186897	2.4542e+06	2755339	2.0105e+06	1.83336e+06	1.42017e+06	1.79516e+06	2.44922e+06	1.6563e+06	1.29071e+06	1.77581e+06	1.722e+06	2.07305e+06	1.78295e+06	1.66397e+06	3.35547e+06	1.23559e+06	1603495	2.28904e+06	1211775	4290560	4624377	4800745	2.78632e+06	1.22376e+06	1.65647e+06	3.13814e+06	1.59182e+06	4978088	1.78361e+06	2372148	3.54095e+06	5.68512e+06	2.78613e+06	1.43012e+06	4476366	3.34674e+06	3222740	3.17645e+06	2388353
O95159	0.45694	0.472178	678853	1.09906e+06	1.24402e+06	1.0973e+06	1.21393e+06	1527404	1.13772e+06	776451	1.04364e+06	716710	820668	1.34074e+06	1.04268e+06	954457	1.20225e+06	447690	357497	1.20621e+06	1.10327e+06	940881	2329077	1.51553e+06	3.60853e+06	1.78039e+06	684172	2.35629e+06	812448	1.38763e+06	557617	1.1066e+06	1.77724e+06	3.0766e+06	3.36287e+06	2.34075e+06	1.57703e+06	2.4112e+06	1480372	1.0075e+06	1.23442e+06	2.70438e+06
O95197	0.0587155	0.686331	1.9915e+06	15678106	14000293	13726053	13024079	11807380	15626150	11238591	13359903	8526110	10716383	9774033	7878999	12256512	8437141	8531496	5.79384e+06	9370159	10515596	4850004	7.76685e+06	18704070	22718028	10870262	8458478	12760940	14284534	9176430	14887240	8921194	10145753	11114337	26571180	19885372	7.52939e+06	4.3757e+06	6660228	7.06008e+06	15930681	7373928
O95249	0.197962	0.0231131	216739	908186	763329	1.1349e+06	593857	1.03346e+06	2069916	580508	1289794	1.28778e+06	1.29097e+06	555154	611868	522040	816414	1.01898e+06	561030	795873	609683	583661	1.49366e+06	1.78734e+06	2931068	1.2985e+06	616320	2.60979e+06	1.09097e+06	969378	1.4363e+06	2775454	2.10984e+06	1488610	3.23437e+06	1.20537e+06	1.35484e+06	4.11684e+06	2.61477e+06	1.95319e+06	1.24046e+06	2.06172e+06
O95336	0.0158894	0.00121193	593085	157147	177312	251857	225827	189392	181359	218417	111570	195446	144694	299403	96724.2	276797	185194	46516.8	192798	314692	136121	177538	330365	142446	321212	122991	370517	188775	846974	222812	677855	136337	322074	306569	347960	291515	148893	417314	257377	476391	239683	482468
O95436	0.092035	0.0160737	5877777	3716809	2.27983e+06	1.63145e+06	2.94199e+06	3551345	2.91304e+06	1.76956e+06	1.37617e+06	3.16262e+06	1.59099e+06	1.87808e+06	1.08616e+06	1.70851e+06	1.72132e+06	2650747	2.00985e+06	2564935	3.27866e+06	2.30925e+06	11662796	6305886	16249330	4978713	474098	1.58924e+06	1.85088e+06	13271700	7964754	146007	5.62503e+06	4.8039e+06	5610420	2.73499e+06	6.84238e+06	5950045	392658	10817647	3.28458e+06	495644
O95470	0.190783	0.250341	548170	140253	128312	176396	215238	312178	75094.2	134243	290444	331267	337300	277417	189458	194511	424495	240814	202805	286990	210302	267773	1.43365e+06	1.17756e+06	521465	283002	345102	845391	351279	372617	474309	1464842	563593	673636	1.02595e+06	259915	710575	634027	874063	731998	949264	758732
O95476	0.03637	0.710551	437768	557905	612800	599132	539097	417331	466108	658404	472404	702823	344851	599151	749978	585776	396925	757860	349270	449972	483042	299323	759081	609163	288548	517504	261690	256921	730588	421389	379328	364375	597827	917274	260162	1.04583e+06	371320	345652	527604	286800	669294	408925
O95479	0.00679222	0.0241506	1563361	983375	631230	796060	915192	823218	555975	169192	693958	724670	845650	1.66978e+06	805190	1.3905e+06	790528	655916	927058	748255	856044	988348	1.40147e+06	86915.9	442528	626653	642481	287508	570592	882541	440802	698901	1.2616e+06	688037	510807	1.65048e+06	674235	637874	549588	644391	506254	427634
O95573	0.0628919	0.646417	733098	421905	690047	790909	720981	609513	655482	1.00705e+06	515833	833857	691109	1.10506e+06	753690	631509	441406	375956	656620	549476	819631	622561	734203	973711	424930	512204	1.1311e+06	759159	685902	628414	307764	1.48037e+06	530828	879203	742629	386200	508974	686822	1142469	493509	502898	578753
O95674	0.00238217	0.651464	2.65129e+06	3.24209e+06	2.34289e+06	3.18589e+06	1.87766e+06	1296219	1.79607e+06	3.57878e+06	2.81505e+06	2.38622e+06	3.56582e+06	1708322	3.06208e+06	1.98571e+06	2.08112e+06	1.67033e+06	563531	1.02228e+06	3.03264e+06	1123513	987903	2.06971e+06	676718	1.16789e+06	2.3743e+06	545352	1.24823e+06	1.21455e+06	411743	672094	813123	2.85259e+06	1.01314e+06	2.36945e+06	935928	839247	777708	633202	1.29138e+06	729964
O95721	0.0956687	0.000194768	1.52767e+06	520276	466819	2.95795e+06	641391	1.36152e+06	882043	418848	509545	1.67328e+06	556096	1.61975e+06	444954	371430	1773893	582475	398354	418200	633239	410009	1.34004e+06	568270	1.81189e+06	744442	283924	944260	738841	333880	771152	600530	710855	461830	520211	661721	927468	409766	1.296e+06	1.00968e+06	729228	956131
O95747	0.118882	0.0466596	491328	225453	372106	163826	297364	227772	377614	224269	541128	218649	305583	328052	266641	415455	257338	830639	524178	502147	425196	479814	1.10033e+06	1.67401e+06	1.18511e+06	509087	679765	2.17693e+06	1.00713e+06	431432	2.09113e+06	1.5e+06	852331	392647	513670	293521	1.36824e+06	1.14101e+06	2.75654e+06	2.46732e+06	1.04937e+06	845190
O95782	0.197283	0.000627246	1.16039e+06	1.42808e+06	1.40813e+06	830982	1.31739e+06	2.60682e+06	1.38538e+06	905546	1.12831e+06	2.53085e+06	782931	1.46334e+06	1.416e+06	988432	1.40697e+06	2706887	814195	1.36463e+06	814073	883969	3.0026e+06	1.90995e+06	1.51535e+06	1.25214e+06	1.17843e+06	1.41379e+06	988766	2.20619e+06	1.61524e+06	1.92752e+06	1.1831e+06	1.73367e+06	1.17733e+06	1.13651e+06	3.15984e+06	2894318	2.15886e+06	2.32469e+06	746766	1.89569e+06
O95807	0.451584	0.64941	124043	95929.8	61951.8	152596	117024	124936	31830	52298.8	86878	94954.1	103252	60386.2	46024.6	88953.8	80964	70616.8	47364.2	41179.8	89688.1	57697.6	68275.6	135663	163465	126460	51969.9	109793	68188.5	111009	61367	67850.4	175217	194350	223844	137534	147374	235801	205588	118978	182265	168289
O95816	0.109398	0.440766	1.1929e+06	2.05973e+06	1.78973e+06	1.58144e+06	1.1064e+06	1.46849e+06	2.80931e+06	684950	2.36004e+06	1.22696e+06	1072630	1.4764e+06	1.60306e+06	784120	2.27412e+06	2.80483e+06	2.04954e+06	1.59075e+06	1.18399e+06	2.37215e+06	1161426	1.94523e+06	2621082	2099641	583653	2631780	1.46784e+06	2.47331e+06	1.00844e+06	4.13379e+06	1.6454e+06	2779020	3.95325e+06	901614	2.19272e+06	2.14468e+06	834865	1443642	744639	1.00415e+06
O95857	0.0360665	0.316673	194291	820969	1.07683e+06	627759	394778	985863	1207585	1.78826e+06	1.09728e+06	688544	1.85705e+06	732803	1.26164e+06	1.01742e+06	1.0852e+06	701591	776169	685124	1.24876e+06	797438	5989001	3.8331e+06	5897807	4211492	1.04302e+06	1.4414e+06	1.728e+06	4673803	5.14095e+06	2.80053e+06	4.74145e+06	4.34187e+06	6.85663e+06	3.74599e+06	1.80445e+06	8225549	3.78009e+06	11983649	1.93868e+06	1.62671e+06
O95858	0.490181	0.00275553	1.09881e+06	2.05995e+06	1553647	4568813	1.32992e+06	1.44807e+06	2.39355e+06	3.85666e+06	3041648	2.07824e+06	5.25336e+06	1.69946e+06	2.01381e+06	1.70721e+06	2.15781e+06	2130936	1071485	859689	1.31597e+06	1.07511e+06	369545	1.35596e+06	544030	1.11671e+06	631150	587600	921137	604804	476841	239720	977444	1.59308e+06	804558	1.2064e+06	682884	801924	396086	544485	800866	853762
O95865	6.76325e-05	0.117561	4.63268e+06	3.14624e+06	1.8436e+06	2.27965e+06	3.46578e+06	1.71438e+06	3593050	3.26222e+06	1.62844e+06	4.58542e+06	3.96543e+06	2.35617e+06	976803	2826287	2.35044e+06	1.91822e+06	1.70479e+06	1.53619e+06	1.98603e+06	1.82925e+06	383628	184821	592338	749766	2810690	199137	263553	1.63015e+06	413496	337392	959024	989445	176754	1.29135e+06	464092	181772	415215	169650	346289	256463
O95870	0.00163361	0.510087	442343	551209	434428	505912	578379	536308	360416	402214	657940	620745	373193	505875	616223	533153	358309	667108	564599	522144	705835	571442	1178149	517461	399766	359535	464315	376747	396511	499891	355989	613515	476990	691555	286924	558935	535454	345623	729334	650471	505801	436672
O95873	0.000235054	0.204426	213885	490113	559696	266702	573657	493420	251719	266597	349794	611959	313083	333848	463299	418809	479289	662173	266618	306007	445677	312651	1.02633e+06	400444	1.64791e+06	486677	185778	554090	480038	497341	388802	312923	460449	368223	418746	343049	473799	678153	474303	683037	900551	555252
O95967	0.00303643	0.268165	155457	278785	354229	311966	190496	88385.2	280916	491006	356213	192878	228575	203841	441811	201797	257756	270304	189417	204104	276305	153694	104777	91360.2	216550	171287	101207	214773	19480	83246.1	407169	470841	142900	87074	109929	203572	131260	106558	52761.7	111351	145870	333058
O95994	0.00144568	0.00513579	10174677	2.55626e+06	2451647	2.08857e+06	3800172	2.45278e+06	2.04125e+06	254716	2367932	1.1614e+06	1.57366e+06	4.90654e+06	2835964	5534896	994893	1.82605e+06	4.10854e+06	3.04958e+06	3834841	4.93402e+06	18802194	550321	3.84946e+06	6741896	8148174	1.09347e+06	2.13311e+06	2.21069e+06	9167631	2.44277e+06	10744371	4346818	8842357	26453306	1.89652e+06	9533633	15678200	34513728	8934341	659714
O96005	0.199226	0.175273	1.61625e+06	1.59075e+06	1.24999e+06	1.40716e+06	1.33394e+06	1.26546e+06	825428	1.2948e+06	939332	1.59631e+06	1120447	1.31212e+06	1.21152e+06	1.41827e+06	860482	1.32062e+06	560789	858729	1.28979e+06	745209	2.51455e+06	1813331	711703	1193714	816103	1.64128e+06	1.65878e+06	837818	717999	2061463	1.37259e+06	1.79026e+06	2.14454e+06	2.40365e+06	951591	1.81954e+06	2.42675e+06	941765	1.3441e+06	1.26322e+06
O96009	0.00117667	1.91771e-05	4925483	19131880	17633108	6910975	9128904	77840056	11736898	5536743	9161770	42932868	9428271	26515648	10936915	30350122	4.23333e+06	13724325	7617096	11589424	14669283	8293177	102525280	18121928	77339376	163747520	1340013	2.00817e+06	1.80378e+06	102075288	28709154	714217	186347184	12178044	21066860	277217792	146556016	86584816	1.82697e+06	304907424	27438672	4.59466e+06
O96011	0.132521	0.00268754	1.03934e+06	236596	190953	620524	659268	476702	210380	328015	343487	1.10715e+06	473412	460761	195664	483825	481615	277543	418204	281837	423331	476159	361515	172129	213923	230912	335382	407338	123220	445916	99101	227458	350116	83396.6	132360	409398	169840	134503	426499	514172	168494	621845
P00167	0.00360102	0.591312	7.17606e+06	8939524	29263908	23064488	22208178	18204274	14849556	1.32903e+06	11783583	11164102	17966032	18486544	22081482	5752095	8390757	1.88966e+06	20945094	15666610	39174680	15988687	15754693	355660	17416828	11012273	5.30641e+06	3803220	1.74285e+06	12839534	16337229	3.04773e+06	4801640	1.14583e+06	2.14407e+06	4.44021e+06	1.26685e+06	497851	3.91362e+06	10123000	4.58353e+06	3.14997e+06
P00338	0.24363	1.20767e-06	6.33711e+06	1085837	1.03766e+06	1.38975e+06	1.29913e+06	2.64943e+06	1.47325e+06	1.10275e+06	672621	1.62534e+06	925272	1.72706e+06	679760	1.35374e+06	1.16742e+06	1.02168e+06	1.38897e+06	2.02648e+06	1.21151e+06	1.32255e+06	3.23403e+06	3.2081e+06	2.9715e+06	2.09041e+06	1.94343e+06	6955726	4.44931e+06	3.48849e+06	7905106	2.49696e+06	2644082	3.71539e+06	3.73893e+06	950268	2.35122e+06	6111203	3.73942e+06	5666806	4.87512e+06	6.97638e+06
P00352	0.000654869	1.46865e-07	8830640	711226	889737	1.57152e+06	1.44457e+06	1.73047e+06	1.58493e+06	1.56178e+06	624306	1.55862e+06	917587	2.25655e+06	757975	1.28553e+06	1.50796e+06	963885	1.70688e+06	768410	1.11345e+06	1.68831e+06	415467	1.25079e+06	709598	485180	3254530	921303	207065	2.17446e+06	1.66254e+06	2.94775e+06	440496	777802	160545	878996	339378	189250	137901	121162	156034	870871
P00367	0.000103852	4.32397e-07	1.76554e+06	217046	202788	276206	358655	299704	232878	160703	519838	211608	325388	120691	230478	462985	288569	497570	189602	221296	153235	286198	396714	277308	210513	260736	904974	260026	233147	475134	263988	304640	216976	210996	373009	221187	248431	858748	256663	72716	421999	277236
P00387	0.0943253	0.582155	48934360	39210860	30663156	46532072	41145304	27956760	27485532	31442002	28802952	41891144	35874648	39153060	30681500	41016140	28985570	32725504	23339386	20821044	43122928	24900258	28301566	17083152	9774107	22283008	20555832	9973211	12415085	22776092	10109700	17185664	27008626	30826680	12376080	32210948	10363738	11728252	15081611	5431784	14329026	12574236
P00390	0.279534	0.000454935	1.21515e+06	377958	121182	315028	410396	508970	489500	431326	572001	386891	266425	546211	179783	547608	283818	504386	403934	400447	257535	389203	664818	496951	339152	196069	810522	452542	661466	968713	754230	821978	202145	592958	417691	1.02725e+06	277099	598994	217049	180468	361076	399043
P00403	0.0465361	0.000178331	4.85226e+06	1.02088e+06	707459	1.87209e+06	2413321	1.91697e+06	1.00277e+06	1.50066e+06	1.39342e+06	1640022	2.04918e+06	1.62688e+06	1.30623e+06	2900152	1.4136e+06	1.77692e+06	1253517	1.4754e+06	1.29857e+06	1.26747e+06	2.06028e+06	1.74411e+06	628408	774657	2.92074e+06	1.87923e+06	769172	1.00637e+06	217828	904484	1.04042e+06	1.1185e+06	1.22827e+06	2.13729e+06	598944	740088	2642212	655641	579729	2147588
P00441	0.0775976	4.73028e-06	6.13574e+06	1.48658e+06	1.16165e+06	1.55288e+06	1.9831e+06	2.32795e+06	1.71492e+06	1428131	840013	1.53287e+06	2228346	2.59075e+06	979286	1922036	2.02569e+06	1.29699e+06	1.7251e+06	1.47172e+06	1.4785e+06	1.57741e+06	2.1506e+06	947072	1.49933e+06	1.07521e+06	2725220	2.73591e+06	1.12818e+06	2.00709e+06	1.66856e+06	848916	1.72653e+06	1.51058e+06	1314435	3567643	1.37901e+06	1.07694e+06	1.88411e+06	1.74661e+06	1.47801e+06	2.11278e+06
P00450	1.46883e-08	1.97653e-07	2684041	3.0728e+06	1.56498e+06	2.04811e+06	1.67776e+06	1.86027e+06	5615177	2.6797e+06	2.18539e+06	2.63317e+06	3.90619e+06	1.80246e+06	1.4796e+06	1.27712e+06	1.64642e+06	16606620	2.18672e+06	1.9268e+06	1.10311e+06	2.3153e+06	1.05047e+06	4965561	2.29601e+06	2.169e+06	2.23269e+06	3.58613e+06	108494952	487470	2.37036e+06	2.32337e+06	2.61408e+06	4.0254e+06	15448061	992839	911546	10267624	3.91014e+06	563944	3.14517e+06	3802466
P00488	1.12921e-05	0.000263732	2413975	2.26909e+06	982708	927529	1.86527e+06	2.07634e+06	1.88301e+06	923240	5769179	3.5533e+06	1.34531e+06	1475943	1.81964e+06	3.20151e+06	1.10112e+06	4132011	3.90106e+06	10600753	1.38357e+06	5.59702e+06	6484150	11682135	4629564	2.6663e+06	4.53528e+06	3.13572e+06	2272436	5187113	4260311	5.85384e+06	2.28933e+06	6851822	3.57466e+06	3.28891e+06	8891715	7.245e+06	24618448	3234595	6.22659e+06	3417757
P00533	0.00630931	0.594467	890768	950512	1.06568e+06	1.25032e+06	1.25574e+06	758202	1.10776e+06	1.63299e+06	996877	1.11469e+06	1.4886e+06	845671	1.05562e+06	1.14994e+06	940158	1.01282e+06	1348397	784812	1.12192e+06	1.18631e+06	1.76815e+06	2.9783e+06	3.01924e+06	2.28419e+06	1.33125e+06	334835	934838	1.94379e+06	992834	57703.9	2970244	2.2106e+06	2.90894e+06	1.13593e+06	1.13222e+06	4.65448e+06	785286	7.73702e+06	3.77094e+06	1.01252e+06
P00558	0.00109978	0.728015	4336154	1.71048e+06	1.99596e+06	2.21598e+06	2.36327e+06	2.63426e+06	2.42301e+06	2.03505e+06	990919	1.06628e+06	1.95295e+06	3618984	1.361e+06	3190621	1.71301e+06	960261	2.76209e+06	3.28714e+06	2640034	2.64373e+06	2.80242e+06	5719073	2.09562e+06	2.30415e+06	3.28241e+06	4.84368e+06	4920454	2.56235e+06	7318047	2.10593e+06	2.7252e+06	4353266	3.32281e+06	2.02241e+06	1.91419e+06	1.96923e+06	2.54622e+06	10399669	4.24564e+06	4613916
P00738	0.00246729	0.000150828	276569	420508	3.84487e+06	2.10969e+06	8246905	7.99581e+06	4376450	1.0362e+06	3.84676e+06	27909116	2158093	3350306	2638572	208013	5.30223e+06	10502907	11681346	4886010	270005	10748764	173792	388196	1.70839e+06	1.25321e+06	13218909	3.56003e+06	5.67521e+06	1.73305e+06	5.73016e+06	9114747	734662	3541441	4.50551e+06	245257	952813	3253430	6.48026e+06	1.41048e+06	195269	1.6862e+06
P00739	0.000180708	0.000267612	388237	422746	4.53066e+06	1.59515e+06	9299131	10054357	5176359	1.18157e+06	5185282	32105520	3.03469e+06	4.0243e+06	3.13422e+06	233430	3.2311e+06	13180181	15486612	5286893	248927	14640504	111649	331876	2.2347e+06	1.5898e+06	16746833	3806089	6.0702e+06	1.14172e+06	5.0242e+06	7211243	1.11183e+06	3.23073e+06	4237771	125833	988697	3.46588e+06	6663598	1.21307e+06	221666	1.6676e+06
P00740	0.102027	0.0887487	279697	253256	473948	538572	249423	168243	335736	513973	598243	434434	349315	287789	607600	344651	904708	483579	421900	318326	237529	452137	75203.3	493023	180357	213524	370596	289864	709743	155403	118387	547595	164025	381144	282314	387423	148417	214108	538464	100992	93630.8	330428
P00747	1.17543e-06	0.0741201	2.63727e+06	912255	585747	1.39955e+06	1.31545e+06	950649	2.0958e+06	1.70003e+06	1.47301e+06	2.76724e+06	1.38096e+06	547018	918114	943325	1.46496e+06	1.39118e+06	1.88141e+06	3481765	1.28004e+06	2.6864e+06	1.2537e+06	1.0128e+06	723093	879084	1.98967e+06	1.74696e+06	8602412	754396	475960	2411969	949272	705311	1.81991e+06	859816	906521	1.11589e+06	3.36012e+06	737497	786544	1751346
P00751	0.00777859	0.00243344	1053612	139633	68455	133273	282836	219903	282145	172494	177954	749913	219051	208094	260364	380229	398841	277507	729369	450086	79938.1	884572	324181	58656.4	133141	227116	363622	167981	574564	124156	96674	231374	184971	176853	636260	177899	186987	741265	778851	365656	435270	86091.2
P00915	1.06569e-07	0.0498351	5.95612e+06	676852	544190	2.28303e+06	1.77798e+06	2925666	5829717	2229937	3.91222e+06	2.40314e+06	4.62721e+06	2.16819e+06	1.42254e+06	2719516	3.11476e+06	1.60096e+06	1.02337e+06	2732569	1.55641e+06	1190019	183202	122290	279581	456463	9187272	92344.1	1.80794e+06	359586	648840	201752	729724	860126	76229.1	1.68566e+06	162408	483091	1.69072e+06	263968	306939	383572
P01008	2.17482e-05	0.190237	2.70594e+06	4.05392e+06	419080	3.57083e+06	953168	1351125	2.08599e+06	2.443e+06	4.04833e+06	3.45723e+06	2.87741e+06	822115	626270	1.17967e+06	3.30092e+06	3.67296e+06	1.7208e+06	1.78799e+06	1.05917e+06	1.84296e+06	397260	841873	507208	908300	635590	489740	2.21175e+06	391970	454435	922050	831481	424573	1374053	1.15503e+06	590726	829765	3487857	698545	366917	875575
P01009	0.000322331	0.00392108	5.0477e+06	1.63462e+06	1.25103e+06	1.94934e+06	1.77899e+06	2.28392e+06	3.44596e+06	2.06359e+06	1.93619e+06	3.5577e+06	2693689	1.96036e+06	1.98499e+06	3267623	2.46201e+06	6823717	5706563	2.97151e+06	2.02361e+06	5361184	1.40745e+06	1.991e+06	3911170	2551051	2.23587e+06	1.67104e+06	12137110	977522	12920554	3866359	1.50043e+06	2.64408e+06	8537854	2.24431e+06	7.99318e+06	2.35555e+06	3721196	1.53668e+06	7467915	2.57946e+06
P01011	1.15261e-07	1.99678e-07	1.49814e+06	855093	830685	1.11865e+06	1.14702e+06	2791567	1.90709e+06	1.34105e+06	1244226	5391710	1.76341e+06	1.03283e+06	886635	1.36037e+06	831382	19546194	3.18018e+06	2.6051e+06	507348	4.35032e+06	474982	984278	657549	402213	2.4147e+06	423582	11451469	644366	240538	696710	436031	1.43047e+06	2083305	1.12268e+06	443541	1.24674e+06	2069686	455670	278154	519239
P01019	0.242794	0.00354184	1414952	1.1644e+06	419918	468449	369188	203929	1.84475e+06	449006	1.25285e+06	753458	413013	354645	323167	304113	699457	783197	535638	549683	180201	544661	419206	568624	354393	176989	596050	409055	841904	367933	516671	343669	265298	301870	719198	128153	218958	230932	170768	500584	721448	875014
P01023	4.27018e-05	0.0550659	12334726	4125130	5805369	5447855	11863519	6.35093e+06	9925827	4570351	9497791	11740205	5288569	4.81969e+06	6264792	5570248	12182083	11218234	8134237	8378991	3.36283e+06	10455348	2.28149e+06	1.84206e+06	3.22823e+06	4.30691e+06	19674490	2171313	13475802	3.86043e+06	8.07803e+06	2.67191e+06	2910372	7.45215e+06	5424714	2668125	6.33793e+06	3674577	4585063	2359485	4.73119e+06	2.57168e+06
P01024	0.000548308	0.151292	6146104	2.75997e+06	1.8587e+06	4.47426e+06	3199283	3.42078e+06	4438959	3886016	5152010	6282884	4232308	3.13203e+06	3.70747e+06	2.59148e+06	3.05423e+06	6271086	7.16069e+06	9353588	2.1577e+06	7.97674e+06	2.07594e+06	1.57262e+06	988735	1.46268e+06	8927429	1.24551e+06	8491792	2537222	1.72705e+06	2.88466e+06	1.47869e+06	1.95325e+06	5.62513e+06	3922077	1.13324e+06	3.98238e+06	7353532	723710	1.34065e+06	2.28635e+06
P01031	1.6969e-06	0.0349509	627637	945722	684772	2312459	1.40999e+06	2236575	1.50599e+06	1.49002e+06	2.11437e+06	1.85649e+06	964851	1.29151e+06	1.23365e+06	920558	1.1791e+06	1023806	979521	857830	897830	1.1034e+06	937056	1.02721e+06	541992	283408	1.96894e+06	2.51273e+06	10449433	760389	1.08879e+06	1.66122e+06	1.50243e+06	1.27399e+06	1.30675e+06	1.19807e+06	471937	1.39649e+06	3274728	188973	183680	2.58778e+06
P01034	0.273264	0.878067	581540	676541	1.16967e+06	621119	792630	707464	793216	252933	999346	430831	732316	903497	1.22697e+06	1.07578e+06	757814	951077	535324	703610	651664	615508	1.17212e+06	157892	2744621	1978358	1.02363e+06	2.80798e+06	1.10666e+06	1.60217e+06	935454	632638	2.00085e+06	582210	2.24098e+06	2.4241e+06	1237845	2.44477e+06	977268	2.95668e+06	4246650	860026
P01042	8.71263e-06	1.2126e-05	2593113	219773	207718	668446	562701	360674	577184	583343	383453	814006	749656	282080	368021	428332	975634	928459	587047	820244	482724	565799	269243	298516	365337	323667	662938	681008	1.89392e+06	302187	136716	352744	295618	314613	586456	304910	487565	442885	517627	801224	286130	483751
P01111	0.120665	0.938343	1.17482e+06	654167	404982	480390	528189	322494	681692	771043	71012.1	964719	547565	540726	260716	957973	739671	707543	609107	443759	503065	590589	313958	616480	360052	419371	816958	468701	343191	702842	904773	327053	507637	527079	540670	484176	470048	628508	367353	554637	788665	952776
P01137	0.479697	0.568607	468092	346848	249582	404802	159300	224863	419825	584499	334197	450161	565625	251612	312937	280112	330370	422012	177224	299466	328736	264353	313713	162663	359531	204999	143209	159659	471037	213815	114623	437367	241524	283917	293319	364229	406816	234996	363508	182653	229624	520332
P01591	0.00515893	0.0518676	2.15812e+06	1.05485e+06	787927	1.78182e+06	2.29065e+06	968933	5004613	1.43003e+06	4344059	2.45305e+06	2.40348e+06	2200652	2.03595e+06	2.39036e+06	3.71152e+06	2.54723e+06	2.56003e+06	1.75191e+06	2.0418e+06	2748483	3.56438e+06	826951	1.13837e+06	2.12692e+06	6060792	569775	5725281	1.68162e+06	2.21903e+06	1.15066e+06	1.78409e+06	1.94619e+06	1.77866e+06	1.88174e+06	3850165	4.07457e+06	1.26767e+06	2.04256e+06	2.4787e+06	1.51196e+06
P01602	0.00452361	0.0373246	1.25213e+06	465898	219115	648162	442670	448303	1.01387e+06	407510	829493	1.19431e+06	638294	407764	276004	264402	734383	653980	1.19506e+06	551917	333179	1.65259e+06	673891	739961	387311	328642	777494	648021	722209	296182	288677	1.42238e+06	297618	539789	752932	241195	563003	432918	1.71466e+06	178894	389932	930527
P01619	0.00158003	0.0049132	1.88398e+06	1.73368e+06	1374551	1395785	1.74182e+06	1.32582e+06	4869293	4621871	3525431	2473087	1.93424e+06	1.81099e+06	2731272	1.62171e+06	2.80357e+06	1.25687e+06	6071459	3.16401e+06	2.0148e+06	4.76856e+06	1.25579e+06	1.57179e+06	567328	1.79836e+06	5376306	2.13378e+06	4.22863e+06	4.20855e+06	1.17851e+06	4.33847e+06	1.24558e+06	1679575	1.9055e+06	1.3308e+06	2153891	945546	5298070	1.75198e+06	2.11594e+06	1.43764e+06
P01624	0.0034632	0.600787	339752	2934069	1.05994e+06	2.05823e+06	1.35838e+06	1230276	4.09504e+06	3317443	3.42204e+06	3.0152e+06	2.55829e+06	1751701	2.93754e+06	1.39285e+06	3011305	1930165	2.93391e+06	2.44335e+06	1.57113e+06	3.1043e+06	784141	1334227	754687	1.72691e+06	3707086	1.6119e+06	4413708	2.29965e+06	826105	5499993	1.29217e+06	1.90258e+06	1.82499e+06	2278974	3.73115e+06	742781	1.79192e+06	1.64931e+06	1.81842e+06	1.89555e+06
P01772;P0DP02	0.00509225	0.479175	1.71092e+06	654456	284665	986878	1.23407e+06	1.01214e+06	2.6077e+06	1.01255e+06	1.86604e+06	1.22858e+06	1.12159e+06	700935	1.12113e+06	893995	1.45391e+06	1.4354e+06	2.05206e+06	1.23983e+06	569201	2325950	556987	3.17992e+06	325323	607282	2755885	1.45435e+06	2610602	633916	638505	1.21294e+06	508227	951906	2651793	626981	813680	1.66481e+06	2.9232e+06	418372	1.08098e+06	2.41631e+06
P01833	0.00253745	0.475395	3201645	3.88414e+06	3792155	5904447	4615322	3703460	3.23987e+06	2.37166e+06	2.25897e+06	1.42237e+06	1.30347e+06	6.4731e+06	4.89373e+06	5.15223e+06	1.45154e+06	4354094	4709470	1.67706e+06	2524667	5197910	54580756	1.31571e+06	35251772	19389124	23653816	422905	297468	65984676	8919683	1476505	18875612	1.52641e+06	30039666	68009440	11356174	20954950	215019	25301214	7049361	422512
P01834	0.070759	0.00671237	19081352	4.93015e+06	2306173	10458651	3.00973e+06	3.12342e+06	17440104	4393660	3.18497e+06	7.08778e+06	12970756	6528131	1.71651e+06	815415	8826650	6570778	7231818	4.40472e+06	2.96547e+06	4985875	2.87946e+06	2.05075e+06	8.15558e+06	4.04296e+06	6849339	2.22776e+06	7.44095e+06	1.73174e+06	4.86006e+06	2430664	2.48664e+06	759718	2.77856e+06	2.81882e+06	4976748	1.49938e+06	8937763	5128181	4.07437e+06	3.20265e+06
P01857	2.76417e-05	0.0149954	41049576	7.0094e+06	4.82488e+06	15494599	11228055	13764349	22823624	20597844	15806060	31783658	18220472	9715524	8838563	13301046	25289606	14606058	40282128	57795492	6766976	41010392	12893057	16010500	9472928	8664999	20109336	20725892	25795240	19101340	6173503	23799636	10457891	18579608	25624504	9939458	10966491	17810676	63879128	9352601	8955143	13216298
P01859	0.0124408	0.00133111	26258046	1.52937e+06	1.16543e+06	6490848	4.64383e+06	4.25668e+06	5.55433e+06	5931925	3.8005e+06	10313365	7.22968e+06	3567129	1999020	5.29941e+06	7544191	6869931	13913477	13866546	2362598	11500994	3.58486e+06	1.27783e+06	2.55711e+06	1.85597e+06	6858452	4.12352e+06	7254674	5645720	2.28646e+06	4.54915e+06	2180927	12603008	5062982	4.39612e+06	2.88086e+06	5347471	9491613	2.55062e+06	2238565	4.45754e+06
P01860	0.000171197	0.081164	9985874	860274	345589	4.07481e+06	1966469	1599822	5.90939e+06	3400649	2.07825e+06	1.83229e+06	6.86777e+06	978314	3450631	1.76283e+06	4594514	3.68052e+06	3894265	6029718	791586	4176198	3.07653e+06	2.67226e+06	1227556	3424868	4.79188e+06	2762699	7.74042e+06	2.3727e+06	1.16262e+06	3119206	2.86576e+06	1.74359e+06	4.92669e+06	1.9714e+06	2.32111e+06	2.84607e+06	10898414	2616446	1.16615e+06	3.35125e+06
P01871	0.000627921	0.000317499	64273416	23047506	19729136	50103352	49736256	27160668	179577728	35828324	112809992	47332328	64457396	21638940	56087512	38213860	76431040	42550600	60312908	34844104	28896590	67108872	50348620	24280386	14684590	38915824	110525800	22358336	139185680	21757630	70342880	18528074	28656988	26963660	55431996	27421220	40293084	56252568	48281188	18416356	40307960	47541656
P01876	0.450405	0.356647	5831918	1.20129e+06	1.51538e+06	2.84568e+06	3.01521e+06	1.17697e+06	2.84386e+06	2140569	3.54214e+06	5.72268e+06	2.40145e+06	4802174	1575047	3.54152e+06	4.6617e+06	5060688	2.80798e+06	3.28324e+06	4.45501e+06	3.0788e+06	6.58698e+06	2148771	2.85201e+06	3.75506e+06	10665168	878923	6.49347e+06	4.94631e+06	2.65964e+06	5331213	3.30759e+06	5.23869e+06	2677959	4.47074e+06	7.20525e+06	7.04238e+06	1.18022e+06	4.09801e+06	6.88524e+06	1.82874e+06
P01877	0.00275129	0.438611	2394474	372759	716240	2.21025e+06	3.76396e+06	480388	2027147	953122	564502	2.27652e+06	1.60711e+06	2888860	1.55135e+06	3578995	4317866	2.85581e+06	2.61854e+06	4.01986e+06	2.94924e+06	2667011	5.53165e+06	2250444	567608	3613285	12421254	564625	4.12912e+06	4396781	1.70231e+06	4.99772e+06	2306323	874593	4172489	2.21693e+06	9134084	17044558	1.87947e+06	10798685	6.13606e+06	2.08018e+06
P01889	0.00112347	0.000628755	11795415	4874869	5334376	8549610	8644837	8988956	9630506	12291167	2.68879e+06	27737330	5.56955e+06	6.09504e+06	17297534	5853991	9961680	5.16529e+06	6478384	5819488	22157342	5.20433e+06	14902426	4.56697e+06	4926748	3.87907e+06	4677660	8086746	11709219	2481054	2.60587e+06	29184794	2.41467e+06	4.06474e+06	9364455	5778101	8461227	3.4207e+06	12582225	3803769	22145468	13948829
P01903	0.00999675	0.0289228	13492292	19075752	28621470	14873000	24259900	26106960	16813314	38473412	22159460	21442878	25678458	27027436	55475588	36024508	11379888	13339046	22259072	19703406	38915372	20119186	23827216	29390156	27987148	43699044	16870228	5.99721e+06	12614721	42778336	5642388	14533300	42138100	28008984	14090460	71444528	14850879	42421284	5335231	84135272	26495996	11561659
P01911	0.000956452	0.0988236	21952704	15675552	21195906	32904806	24833220	21967374	17746502	30590154	24747792	38944904	44068804	16976262	23231912	22278406	15471241	17947828	12158551	18794552	27750854	12036601	25338226	13674816	34917244	24053342	8455816	3.05925e+06	12462844	16660213	2887952	6.29987e+06	26393348	21887328	6.76543e+06	81472688	17401668	34872368	3492976	59829684	17393052	8318955
P01920	0.0555895	0.593998	4.58277e+06	4.01568e+06	1718029	3.32527e+06	4.13258e+06	3911450	2.50181e+06	4.46967e+06	3.50941e+06	4.30674e+06	2.89514e+06	2.58588e+06	4824070	3318007	784512	1979441	1.76904e+06	2.6579e+06	3.28837e+06	1.60421e+06	3.86487e+06	7.56006e+06	4103905	1.79975e+06	1.31986e+06	574389	2.94861e+06	3.95074e+06	788250	2.26588e+06	2.06298e+06	3.87621e+06	2.60523e+06	5819998	814181	6.1936e+06	979537	7581611	3.20596e+06	1.68874e+06
P02042	0.000257479	0.186365	8965449	3241747	1.75895e+06	3.47985e+06	5.62469e+06	8159059	5846836	7028809	7360329	6928353	7287348	3.58249e+06	3.23147e+06	7.2853e+06	4221529	5.7144e+06	2.90243e+06	4835869	2.94129e+06	3304063	1.38044e+06	1.21856e+06	1.15456e+06	1.55133e+06	5.28913e+06	933076	4564734	1.48074e+06	1794741	826971	1.60307e+06	2.62424e+06	1.08561e+06	2972984	703810	1.88346e+06	4.83961e+06	1.10117e+06	926355	1.37156e+06
P02452	2.95922e-08	2.26978e-06	18126234	825631	281897	1.49292e+06	6767158	453407	767129	902843	807562	3.97815e+06	1.23304e+06	582059	598793	565426	647936	2.23325e+06	2936639	5889667	536853	4.21916e+06	176633	166053	601817	515949	7.40347e+06	192892	315398	83145.5	179680	131429	574967	150879	954848	325246	644574	1077091	326624	348510	483389	495188
P02533	2.26861e-06	0.286261	5.26012e+06	9634649	2.7936e+06	8869190	12912721	10651419	13102960	20994370	11544285	13349901	10368167	9186012	3.18662e+06	4438214	7895418	8391860	6.2081e+06	2.2498e+06	1.88633e+06	6.73406e+06	2.10927e+06	2969365	29671948	2148633	9082034	4.93829e+06	7.45793e+06	5482548	1.87203e+06	4836751	4.50476e+06	4764967	4.32878e+06	4913644	36419772	4225138	6.29104e+06	2.54158e+06	4.52808e+06	35956148
P02538	7.22267e-08	0.0951035	3.13998e+06	9640805	4356895	9827639	17287724	10990508	18901076	23838558	22217298	9693504	11978210	12131735	4874158	7032409	16891374	4660631	9148295	4.57327e+06	3.28064e+06	11983888	1745211	3.60444e+06	26133696	3.10537e+06	16702211	8294264	4608902	700441	4.19952e+06	8361153	6202486	2507872	10174916	6775493	39766000	4716202	8060792	4187258	6.25113e+06	154231280
P02545	0.0500738	0.00260584	1.21995e+06	653745	214444	712141	1.20485e+06	534253	412735	204335	532542	2.12017e+06	356352	226502	297366	586097	716647	741470	728971	1.8802e+06	754248	805490	299325	477232	570582	939632	727212	623560	1.97372e+06	238892	569236	920215	419119	621834	1.18858e+06	992580	1.09353e+06	315994	805514	527461	936703	1188945
P02647	7.64243e-05	5.64498e-06	41655816	2.87488e+06	3.084e+06	9602920	11475677	12065774	8711448	4.95022e+06	7.59219e+06	8638078	9551442	7.37868e+06	4.18727e+06	11398319	16197011	5537301	7.82366e+06	12311567	6636339	8485900	6030504	1444021	4.52132e+06	7265229	22345678	10207128	26466792	7351229	7064327	5.9156e+06	7926065	3.01597e+06	9818634	5169020	9652876	7282589	14260949	5328982	43789768	12925345
P02649	0.136288	0.174288	6753299	1950442	3.7261e+06	10989557	6.10592e+06	8653710	4357354	3110951	6314223	10844212	5583608	5124738	6977117	4500553	7.95027e+06	4.05255e+06	3795413	4.98196e+06	4732715	5305333	3.3832e+06	908428	1291417	6.91041e+06	14569985	6038877	18779632	3.81174e+06	4707018	8691727	5297135	2.10336e+06	1.5901e+06	7889565	7004348	7032176	9029192	2.98205e+06	12962704	12089671
P02652	0.00100902	0.000201978	4304687	561911	267741	2.10511e+06	1.50291e+06	1.45846e+06	873033	535999	1336060	1.40552e+06	585018	473793	157870	668611	1.5655e+06	532425	320434	1.35855e+06	705053	289042	746916	110557	1560267	520343	2361348	299278	2.85557e+06	242889	310389	121281	267811	88489.8	694960	405054	943880	476621	233036	703785	993023	1.66307e+06
P02654	0.32794	0.330442	3829925	414648	4.58731e+06	6706386	4.34195e+06	4.80435e+06	2523749	660239	5286576	7.48595e+06	5858686	4502943	9273090	10092054	10297909	1.80324e+06	5961690	10259250	8824150	4.67519e+06	1722489	248008	441597	6.69284e+06	12823037	1.98962e+06	8.14253e+06	5.28689e+06	4.10571e+06	6949330	4442682	130043	1.70143e+06	2752963	5208686	3.02177e+06	3800963	7944615	7.59867e+06	11115914
P02671	4.5981e-08	4.57733e-07	1.82246e+06	863799	601597	5057488	1.74345e+06	3.54331e+06	4.05462e+06	1.10153e+06	41093064	8892934	3600571	695808	4.17313e+06	630852	2.57818e+06	1131002	9130350	1.74678e+06	2.43462e+06	12059317	894579	905506	11718494	1.08311e+06	2.02853e+06	2.84829e+06	2865668	703398	1.57984e+06	9905685	781628	1.12712e+06	4.37134e+06	453017	656537	4181168	59086276	354580	1.16808e+06	3.47643e+06
P02675	7.50979e-08	9.93477e-07	4.33087e+06	1399924	1.85543e+06	15187216	3291568	12429007	10171008	2.50543e+06	133621632	18614748	8129437	1.90146e+06	18338298	1422253	5.15738e+06	4299201	41259104	6412521	8414385	55578956	2.26701e+06	2923450	48146584	3596192	8581695	8575482	9338639	2.2425e+06	5481892	40521256	2.9469e+06	4.26704e+06	16139245	1.35914e+06	1.86331e+06	13228578	197356176	1.12981e+06	3.97332e+06	10447196
P02679	3.50038e-08	2.1236e-06	374928	162586	450585	1.2933e+06	377496	1.39494e+06	1011207	461964	14223890	2.02499e+06	1.19916e+06	355566	2.63668e+06	386630	695808	650717	5753461	1.13935e+06	1468089	6855358	321786	293007	4.65341e+06	558777	1.84047e+06	1.1198e+06	1.40014e+06	164082	691492	4885512	333086	346796	2.7212e+06	280631	276490	1.88128e+06	30939440	168149	495215	1315779
P02730	2.02685e-07	9.55879e-06	5591690	2.69924e+06	1.09948e+06	10036483	12942832	30357600	10023136	5.73716e+06	86834584	30905292	28073962	3.24123e+06	11041413	7.3501e+06	16650575	3.78725e+06	4.25482e+06	20670892	11280512	4.44724e+06	1.65641e+06	1.97043e+06	1.49128e+06	1890609	41806448	2.97619e+06	2.25574e+06	2.92226e+06	17870256	5.69629e+06	2.28986e+06	1.02647e+06	2.07188e+06	2.66171e+06	1.82486e+06	4714245	8057070	1.1061e+06	2.95424e+06	3.39447e+06
P02743	3.48061e-06	0.0363467	60016404	223571584	170659584	244216832	109257144	99073888	130083424	289353568	92226072	299287232	162026080	107948368	258563504	93278440	113567696	237722160	86570720	43931060	70897872	117712240	8565974	19034156	7.84643e+06	48708720	57423536	8.14541e+06	13488257	15081554	9399680	6.18642e+06	21336126	32774092	31265342	149632144	10861271	19288002	866424	2843447	4821138	6.37225e+06
P02746	0.000129015	2.85623e-06	2.90766e+06	1.30088e+06	625316	1.1363e+06	1.05261e+06	1.23091e+06	1.07472e+06	663788	1.48928e+06	1.23077e+06	1155825	900512	1.76139e+06	550934	1.06386e+06	5580233	1.1987e+06	1.36995e+06	918919	1.47228e+06	555741	1.02633e+06	994422	609178	1.37147e+06	657923	3.1042e+06	445077	615053	4.98627e+06	472404	1.43328e+06	2.72552e+06	888112	416170	1.50664e+06	1.80977e+06	556103	589422	1390519
P02747	0.00563982	9.11046e-07	1.9614e+06	2.38418e+06	1.33978e+06	2.10393e+06	1.38491e+06	1.49524e+06	1.9003e+06	2365909	3.10049e+06	1.93967e+06	1.89054e+06	1.28446e+06	3.85549e+06	1.29204e+06	2.00618e+06	9797513	1.67904e+06	2.56018e+06	1.09889e+06	2.28492e+06	1.12971e+06	2.00692e+06	2.02135e+06	1.39203e+06	2.74715e+06	1743074	5111800	1.08429e+06	1.75729e+06	5287143	999785	2.20297e+06	3.93634e+06	1535545	1.15996e+06	3.61374e+06	2935989	1.09893e+06	1.36158e+06	2683584
P02748	2.76661e-06	0.10095	5.33859e+06	9532181	13239117	28161128	25162434	20205012	9915909	18316028	14458232	32936724	18477840	13730465	15988943	9538408	11325598	12500407	6917247	4696995	10737674	6.47152e+06	2.97899e+06	3554950	2.3588e+06	6.15521e+06	41082680	5900919	75515648	7.73838e+06	2.10307e+06	12536026	4338523	3.41225e+06	7120693	16193762	4225883	5.12694e+06	13861840	611099	1.69248e+06	19974086
P02749	6.93621e-08	0.00428969	44174156	10770527	6162951	10286793	27671036	13858672	15435253	24419828	11842406	31361528	24679130	7666882	6.51669e+06	10589234	25973778	7304495	13873174	10561478	12017702	13851260	1.65542e+06	1.35727e+06	657949	3011846	32039938	1747145	2510134	3.76405e+06	1.60406e+06	2.08822e+06	4633764	2.95343e+06	1.6775e+06	7015559	1.31297e+06	2378710	2.6486e+06	771745	1.70995e+06	4.78295e+06
P02751	0.00230868	0.2055	5712241	4264144	4886353	6.78419e+06	3187833	4773046	5.08331e+06	6261415	9221548	7.45443e+06	5.44095e+06	2.39871e+06	5.26157e+06	3008922	6498112	10659994	4343825	5129134	3.62629e+06	5.66798e+06	3.2916e+06	5.40627e+06	8273143	3.9007e+06	2.39144e+06	8053499	20441236	3103996	12395581	19408248	3.31464e+06	4.04838e+06	6.47536e+06	6134339	4.04826e+06	14430738	9261966	2.29544e+06	6.5538e+06	6.92979e+06
P02760	0.000566363	0.0289326	1.49651e+06	3.33969e+06	3.28123e+06	6411786	2.75827e+06	1.37099e+06	1.8618e+06	3.7954e+06	1.8859e+06	4977115	2542659	1.48304e+06	3.31423e+06	988901	6015202	3506057	2.71174e+06	1.88281e+06	2.2773e+06	1.63358e+06	337569	293060	341293	1.59756e+06	3.1417e+06	138296	2005787	2.13949e+06	307968	511738	455991	834063	556095	1579027	768012	416391	64969.9	105388	125063	190616
P02763	3.4323e-05	0.00337034	1.62319e+06	975377	563579	529702	1.11742e+06	717327	1.5968e+06	616964	806130	1.44264e+06	1.47188e+06	887170	574054	724634	1295240	555071	2.5134e+06	557846	506231	2.39708e+06	519221	494728	583231	729786	305278	542616	1.43717e+06	370719	275070	574119	402286	496613	1.01041e+06	571940	490796	588080	2.08457e+06	406933	692781	620360
P02768	0.0177706	7.70833e-08	475943744	24237584	29590980	49001824	75213528	66420264	86974672	59425756	36965652	54016692	82120424	52460316	29043368	75244768	90853280	47436220	41103060	80596160	38278228	45160152	29761072	16237027	37858624	33609496	73627208	29659632	65619740	57182876	23075814	15153380	44266964	64242504	109002112	48537396	29947230	35045520	33669248	25628926	39898172	42268512
P02774	5.45299e-08	2.28252e-05	1700838	428122	196343	384324	476114	426761	613685	527434	309226	530350	487658	418980	339534	563089	559173	402607	623904	807500	468699	717782	229722	882434	444201	405799	532255	377502	10811655	670308	663082	788856	360637	622518	2.97153e+06	362668	336584	954843	695260	1.21194e+06	423936	1.33068e+06
P02786	1.45773e-07	0.00174449	1.73785e+06	1.89826e+06	3.145e+06	4.8549e+06	2.70521e+06	2749774	1.95927e+06	3.01018e+06	2.62733e+06	4.12106e+06	3037929	1.93229e+06	7083210	3.97725e+06	1.52289e+06	2.08893e+06	1339220	2.04933e+06	1.85088e+06	1.623e+06	10658114	10011179	18418338	9394562	1.09955e+06	22236502	9350586	14015161	3553204	29048822	12171117	15077395	30502544	6194965	4353262	13405493	30901382	7358020	3.87011e+06	163065008
P02787	5.37173e-07	7.57339e-08	22902182	1.6174e+06	2.3263e+06	4528659	3719449	3566675	4775720	3.33083e+06	2743153	3.41965e+06	4824307	3036807	4310350	3.89077e+06	4734150	3.16937e+06	2.90857e+06	4825640	2.50115e+06	2.84138e+06	5813468	3.21883e+06	12198413	5754179	3.78681e+06	10861350	8150218	8616717	3.05017e+06	8663809	6.82211e+06	7514150	19025310	4469610	3858083	6.98076e+06	14075041	4021201	2658658	59208416
P02788	4.73793e-09	1.60362e-08	3.199e+06	1.46978e+06	873521	3191033	742110	2798122	3.62928e+06	2.81518e+06	3.25827e+06	13110271	13628152	3390222	1.59173e+06	1.269e+06	1.34926e+06	97902648	3.1851e+06	3900096	991583	3.33161e+06	354020	2152720	405514	448164	10015531	805792	635331776	310260	220221	333684	343687	7683517	48230804	387887	135031	2.78745e+06	2.13438e+06	982493	2166536	234950
P02790	0.0972372	0.00218428	5.2109e+06	1.14643e+06	889906	2.57125e+06	2.31097e+06	1.61055e+06	2891972	1.30918e+06	1.16962e+06	2.19051e+06	2.10549e+06	1.85218e+06	1.24976e+06	1.36111e+06	2688688	1.37245e+06	4.98201e+06	2.32174e+06	1.62108e+06	4.56288e+06	911605	581739	1.72145e+06	1.64848e+06	2.86374e+06	1.53275e+06	2.54467e+06	2.38665e+06	1.02475e+06	890321	2.26877e+06	1.81183e+06	3.36865e+06	1.40433e+06	1.34397e+06	951533	2.76545e+06	752914	959601	780334
P02792	7.5684e-05	7.78425e-07	29459076	10049781	12164569	5266203	12535516	132367664	15431456	4.96986e+06	11438608	24206848	4.04931e+06	29900008	33190610	30437762	15882727	4892356	3293568	13327482	10195151	3.45889e+06	18020852	158203088	141859632	16611594	29016478	38035440	109951880	70855312	16373994	19744532	12140290	21721046	25981472	28596134	67814448	11373761	15096664	37864240	32976488	21982848
P02794	0.000429958	0.000339618	26517922	8664725	5895791	4.12096e+06	14274890	51818372	10240246	3724129	9566464	21281306	5101810	19241190	13981916	25604644	12544808	4795924	3119028	11239772	6217635	3.98113e+06	12295632	93547624	61346988	8559976	35173300	27737784	108504208	29821760	10688662	10694433	6951904	13341802	32026174	19078306	43810664	21652210	11755857	17763302	36288552	32132518
P03973	0.00496585	0.0225129	17205436	23347664	19160862	21689144	10966416	10032230	18086476	29508742	14208482	34225236	27681142	15471653	12082697	5933346	7.97411e+06	47929556	14401896	10069845	7.86636e+06	16521647	2181088	3991880	1.60432e+06	8195316	15646950	963600	3.6041e+06	3.61366e+06	4.08514e+06	6780221	4690961	7324758	4206673	12218752	2.36298e+06	3.18396e+06	5306307	498074	3.82097e+06	826637
P04003	0.0182339	0.396868	231858	925021	2.08773e+06	1.52109e+06	1.59855e+06	1.37215e+06	1.69037e+06	1.78543e+06	1.38238e+06	3280002	1.76118e+06	1.4846e+06	4269856	817041	2236032	2.86428e+06	3.20122e+06	2398517	1.40578e+06	3.33501e+06	358017	1.08296e+06	2.48459e+06	2.11766e+06	2337675	2.53114e+06	7.39211e+06	2751161	1.08398e+06	4911178	1.70822e+06	1.52677e+06	3.18936e+06	901137	193159	1.68905e+06	4.24545e+06	520363	431579	2847262
P04004	0.00237543	0.000458658	23100498	66421124	48297700	97629904	36845304	29193798	50835732	151952560	60426524	44595440	42717940	24255184	62905132	40637360	49308880	78219296	31545932	33739564	33045252	40142300	10598100	19676442	7595485	26256562	44633276	13102352	44511768	20207684	8.16026e+06	16321945	15854431	14835125	17606872	55778440	11189423	15421757	17530688	4392799	6795381	25726632
P04040	0.260336	0.00894117	5995923	988803	954915	1.66669e+06	3820936	3139746	1.7503e+06	1.096e+06	3.10368e+06	1.90434e+06	2.52094e+06	1930390	964554	3.56596e+06	2.48874e+06	2.16265e+06	2171605	1.57586e+06	1.61832e+06	2202295	1.46937e+06	212437	1.33573e+06	520144	1.32797e+06	485608	1.32697e+06	1567676	838510	323997	571189	676285	661825	860003	668693	839037	992129	245899	548392	1.19504e+06
P04075	0.168081	1.1791e-07	10463359	2377038	1.85937e+06	2593581	2.57391e+06	3.25365e+06	2801024	2705075	1.87057e+06	2.29471e+06	2.17289e+06	3.15139e+06	1.70442e+06	3.06783e+06	2.08849e+06	2.03698e+06	2.09813e+06	2.4382e+06	2.06562e+06	2.45254e+06	6183689	5343119	5077302	3.6632e+06	2.4402e+06	9064376	6618703	3071400	8661554	2.43034e+06	3.77264e+06	10377674	8167154	6.25139e+06	4048076	7897477	3.27872e+06	9113998	10682569	8771104
P04083	0.000610537	0.000315225	72880112	15855573	14708669	31462350	37320508	19546564	23980196	17414678	10112246	30357350	33533720	22817292	9241877	29987714	26374958	16144346	17474048	20337782	18033498	21167336	4719455	21709638	5649545	9161219	29730110	2.49023e+06	13604558	6.86435e+06	8.19593e+06	4.69694e+06	8988123	10752359	4321756	12448653	6040348	8606845	3116000	6.45769e+06	12182910	30600730
P04114	0.000145005	0.381698	1.77614e+06	330754	445402	937511	634196	1.89823e+06	1.56846e+06	400150	907322	2.2404e+06	827152	1.10267e+06	604963	728721	1.66006e+06	1.54914e+06	912338	1286588	945987	1.0786e+06	441323	324952	468397	767064	2.89651e+06	914988	3.06312e+06	845549	693105	649597	895462	799277	879003	1.12146e+06	539964	1.01946e+06	1.38181e+06	502711	3.54454e+06	1.59933e+06
P04216	0.0951183	0.0671619	2.91064e+06	1.43758e+06	2.46953e+06	654937	1728480	1.13674e+06	1.71684e+06	1.14228e+06	969511	1.53948e+06	1.48705e+06	1.5582e+06	807299	1.25806e+06	1249053	1638930	1.33978e+06	1.73675e+06	1.60884e+06	866083	1.77101e+06	2.59272e+06	528112	1.85592e+06	1.62582e+06	2.24323e+06	2.14886e+06	1969053	1.89751e+06	3.02228e+06	1.83501e+06	4.09086e+06	674640	1.48603e+06	1.60934e+06	2.10658e+06	2763598	2659323	4895282	2695466
P04217	0.146948	0.000474064	3.26294e+06	1.55694e+06	1.56188e+06	1.28589e+06	2.06365e+06	1.62371e+06	1.87617e+06	1.38038e+06	1.3983e+06	3.37667e+06	2265520	1.37294e+06	950036	1.87443e+06	1.73895e+06	4.16463e+06	1.18515e+06	1.39727e+06	1.42146e+06	1.47522e+06	1.0039e+06	834872	450136	1.04084e+06	1.99226e+06	661761	1.27539e+06	937280	547034	1.17431e+06	1033344	1701458	977365	1.3214e+06	741644	934444	1.00664e+06	493027	651503	1.11203e+06
P04233	0.0297964	0.754264	4.12319e+06	7.55736e+06	5924318	5.36287e+06	5853428	7.5409e+06	5004211	8585260	5.7645e+06	6710518	4.51733e+06	7883880	8.25168e+06	6.16297e+06	2894166	4408828	7.11646e+06	5611505	8.27714e+06	6867958	13925440	8923897	18018726	8904349	4198888	1.98879e+06	6.34892e+06	8960773	1.54256e+06	4440471	9363035	9235532	8750027	29508274	5.92168e+06	14896286	4920194	19413542	15428727	3.18166e+06
P04259	0.00854172	0.28733	4380365	18025978	18762970	14961652	22933386	14640855	12119567	35155964	19574754	13610544	13035661	16781424	18618148	5.2523e+06	23388736	13879969	8538289	9795970	3.63663e+06	11923075	3283782	9827721	38163876	10461868	16757763	11618708	13369143	1.69846e+06	4.29013e+06	6468644	7240509	23565778	7.38754e+06	13477256	25577310	4.05208e+06	9056734	3.65151e+06	7.19351e+06	18518940
P04264	0.00787237	0.493848	21570862	50904312	15044000	46362572	59185996	55769624	59441788	86936896	70850944	39488464	45786204	41364308	14275224	17328628	70717568	44717044	27804464	11025737	8.0613e+06	27032540	7.03392e+06	15068648	90238880	8.34753e+06	42567692	32988222	39211344	4.87305e+06	9255773	17721054	27725590	29275344	17527642	30116260	61377696	13643744	24584966	13037486	18614676	48830800
P04275	1.38101e-05	0.000225853	1.26229e+06	1.68075e+06	713152	1.37936e+06	1.28404e+06	711265	2.1556e+06	704894	2.52167e+06	1.15371e+06	973116	388429	825398	623781	1.46563e+06	4271612	816659	1.14169e+06	709818	1.12469e+06	198590	140117	137219	270651	1.10718e+06	151043	195426	460434	57934.3	129429	224858	221837	111399	304905	130578	72465.9	441299	48391.3	62466.8	56914.6
P04406	0.017513	2.43674e-08	12982402	1.39289e+06	1330434	2.0169e+06	1.95375e+06	2.36525e+06	2.57386e+06	1890000	1.46033e+06	1.58903e+06	1.64064e+06	2.55733e+06	1.56969e+06	2.20626e+06	1.96068e+06	1.85585e+06	1.6614e+06	2264904	1.47376e+06	1.58698e+06	2.80568e+06	4821209	2782520	1.66631e+06	2.81322e+06	5.82645e+06	8531638	3241242	10979281	2.45365e+06	2.13345e+06	6.471e+06	4769814	2289902	2.84106e+06	8.0053e+06	3056898	3.2867e+06	5.8978e+06	7032245
P04439	0.23144	0.715767	27459110	31873268	24522768	39721372	29674558	27403672	38679540	37717024	22446588	39175876	43147524	19029134	33028932	19118988	35527932	24137546	17396854	25272956	35116900	12871862	28610406	43553952	30277126	31536414	16823026	39008176	44930040	10387036	10748859	39112092	25842076	19323246	41174356	18385456	28493400	20585160	14345210	17013272	34504204	38633656
P04440	0.00420591	0.375035	5.65158e+06	532299	1.63167e+06	481173	6142213	7.14309e+06	8.05241e+06	555331	3.50112e+06	5443583	5726164	3.55899e+06	5176031	3.5103e+06	7399013	2.93978e+06	3.51328e+06	3182718	4224093	3.36061e+06	6451983	754581	3.9008e+06	3.19172e+06	1484173	1.11608e+06	2.20758e+06	544548	774620	1626334	2700907	3740585	1.79002e+06	10372614	4078707	4.10989e+06	1.31174e+06	4.76954e+06	3.95229e+06	2.16253e+06
P04626	0.000373334	0.0540993	940399	399357	390522	584374	584418	472309	605080	769196	437829	726395	809376	428819	520049	636658	529968	733763	402797	409008	510195	438472	626289	686320	846871	828960	431096	1.55698e+06	422466	542991	276165	217469	897639	568865	412146	461340	576081	1.23952e+06	1.22507e+06	2731188	944594	469332
P04632	0.00393303	0.00598691	2.68209e+06	1.01802e+06	691912	1781660	1.44242e+06	1.07692e+06	1.11487e+06	833110	473542	1.27405e+06	1.43951e+06	1.17792e+06	697748	1364399	1.1391e+06	949145	1.13095e+06	1306620	1.11438e+06	1.05826e+06	661437	798693	1.05115e+06	628033	1.38256e+06	587138	837956	707250	1.11712e+06	653585	549225	515327	679811	524086	686876	742081	784785	1390380	1.21525e+06	627536
P04792	0.467731	1.99774e-07	9723740	1.45834e+06	1.3098e+06	1.89446e+06	1.84152e+06	1555330	1.87201e+06	1.80454e+06	1.05972e+06	1.50993e+06	1772580	1.03838e+06	570684	3.32155e+06	1819908	1.25329e+06	1.263e+06	1890571	1.0162e+06	1.43454e+06	6916538	3.77932e+06	9857311	4360539	1.85856e+06	1.12298e+06	7639278	2.18721e+06	4.41126e+06	4.38909e+06	6514210	3.02758e+06	2.74789e+06	2262718	7016307	7578375	754378	4.98352e+06	9948366	5821726
P04839	0.00152134	0.356176	1.52866e+06	1446508	1.16632e+06	1.58698e+06	1.58919e+06	1.41299e+06	1.42984e+06	1210114	938831	2100267	1.44329e+06	1.29173e+06	2.08051e+06	1.54415e+06	1.5944e+06	883526	1.24628e+06	1.48561e+06	1.78283e+06	961186	1.63513e+06	3479487	723206	1.07051e+06	1161151	994657	5.46112e+06	1.62396e+06	414657	2.85708e+06	889690	2.06465e+06	1.19958e+06	795229	1274008	722013	1.62723e+06	728852	2.06017e+06	3386986
P04843	0.123773	0.0244541	19524246	11833751	8.37845e+06	14319781	13068279	8.16588e+06	8297203	12020873	9139034	14031939	11217543	12468713	9046959	14621124	8.16149e+06	11234041	9178550	9057904	11902855	10314224	22832078	12495525	5.79839e+06	7.64874e+06	12350304	11714474	8.24428e+06	12966640	2.97674e+06	12937560	11626781	15478694	13092658	17355048	5945316	9410189	23088476	5508044	5946773	7.43416e+06
P04844	0.0646775	0.833878	25162902	14811250	10288369	9365542	21113372	9830903	8.18963e+06	17740740	10267325	16475356	15371969	16936460	11791298	21229724	6238061	13780173	12910270	11812009	18235226	13417792	26718232	15018930	4.2725e+06	9872776	20917866	11557088	7.71701e+06	17096104	3832077	17194748	12097127	16292173	20035762	19626308	6039541	9410459	36235816	7.13365e+06	7.84001e+06	8.34502e+06
P04899	0.273053	0.0679844	15932788	10417233	9421756	14378829	16006575	9336517	14025660	16498610	8543590	16962868	13728581	8459195	7221832	10294843	11111448	7450019	9474517	5835126	9469409	9256568	5404390	11714467	3121223	7812428	10119720	4591084	6.20038e+06	13805295	4.02947e+06	5.8799e+06	7.22355e+06	8509616	2.60425e+06	9171457	4.79015e+06	3.18674e+06	6240688	3.83904e+06	7985851	5504608
P05023	0.210328	0.0453074	47679828	27476804	19813370	36977684	30423448	22502414	29152464	51624488	21496092	44425480	38221984	19703680	16656547	24499944	23252434	28380786	26384140	15036351	21722060	24876338	15427594	17885894	14001628	21984738	24556392	11504498	10398155	28430752	9506273	7.72005e+06	26839238	39975340	14353613	26272458	11843834	20436998	18109904	11026268	26633976	29210724
P05026	0.0907178	0.00313222	16947836	8379136	7476787	15017757	12386650	10136655	10627162	24332618	7911905	19820512	16718944	8272108	7.99668e+06	8867582	8810390	11347222	10123561	6506293	10078140	9653624	6151980	5270020	6327330	10146732	9751308	5175280	1.72826e+06	13342394	4.47249e+06	2.21918e+06	12525758	16056267	4950607	13462452	4576462	10663256	5.83988e+06	4.19918e+06	12183608	5827388
P05067	0.0655701	0.130844	264871	250593	141764	183890	112056	110588	310387	146102	296664	233133	232210	233729	133290	145999	122710	98038.9	139384	69510.1	227988	137597	183630	533275	420873	383982	127990	155255	37589.7	127387	150792	67450	383114	142663	272457	216705	120374	49372.4	39891.6	324234	231173	110518
P05090	9.14945e-06	0.00714898	5732110	1.04466e+06	1.04e+06	3.71567e+06	2.45438e+06	7845065	2.80205e+06	1.00235e+06	2.00014e+06	5.82808e+06	1.54611e+06	3.04094e+06	1.12396e+06	3523461	2.76009e+06	1661262	1.64427e+06	4124145	1.13782e+06	2.24038e+06	2585885	1.22219e+06	1685882	1.72052e+06	15820856	1.77827e+06	8460242	3.7161e+06	2.31751e+06	2.14746e+06	2183951	1.30181e+06	2.08254e+06	18552560	3464464	3.57256e+06	3.23227e+06	4.0008e+06	3.07882e+06	6589809
P05091	0.00172767	6.05601e-07	9101273	1.45458e+06	923875	2.29927e+06	2165689	1.95654e+06	1.51687e+06	1.28954e+06	1.48085e+06	2.05219e+06	1.61857e+06	2.02492e+06	767284	2.05702e+06	1.58262e+06	3.33514e+06	932655	1.36135e+06	1.25769e+06	1.73608e+06	1.91054e+06	700160	2647301	990807	3.41222e+06	1.69047e+06	764069	2.05302e+06	1.54006e+06	4667009	986471	1.26361e+06	1.36974e+06	1553294	1.23877e+06	1395517	905493	797667	395925	1.15706e+06
P05106	1.31687e-05	0.000376371	813547	848724	371201	1.57512e+06	900675	1.06241e+06	1.23479e+06	2.19987e+06	5501600	3.6516e+06	3607696	392984	1.46924e+06	697816	1.62599e+06	932604	1.04369e+06	1.95064e+06	782326	1.27713e+06	154960	582657	381015	454091	1.69381e+06	164417	666392	179304	181138	855909	514574	240174	292576	531765	99288.8	2.83273e+06	2.67025e+06	216315	367287	291357
P05107	6.14415e-07	0.0312145	3.11043e+06	1.89475e+06	1.02225e+06	2850338	2027013	2.85446e+06	2202681	3.50911e+06	1563006	5217219	3.03187e+06	1.49083e+06	2.72465e+06	1.96231e+06	2.17232e+06	1.22584e+06	1.38771e+06	2.32676e+06	1.5176e+06	1.34373e+06	2.48273e+06	4.88659e+06	791958	1.22801e+06	1.32358e+06	1.09028e+06	16950294	1.34166e+06	563446	3.19514e+06	977183	3.36372e+06	2.8704e+06	2301440	1.89246e+06	1755080	2.37525e+06	1.04245e+06	2.48878e+06	4.07044e+06
P05109	2.53446e-08	0.00307188	4313401	1.22504e+06	780999	1193349	1.44707e+06	1.5105e+06	1.33049e+06	3.47741e+06	1.6135e+06	1964352	2.30071e+06	1.82278e+06	1203996	975713	1.55051e+06	5289183	3.98336e+06	4.56582e+06	1359286	3572858	1074816	3178535	718808	812617	886226	1083109	60292948	816970	436347	900201	674289	4.63117e+06	12709011	954094	440335	3.13326e+06	2.31241e+06	1.08624e+06	5325774	1.38409e+06
P05141	0.0302727	0.279101	2277078	685976	938845	1.04125e+06	1.57919e+06	2.61788e+06	677004	1.29542e+06	783580	1.85862e+06	1.23356e+06	1.85884e+06	904430	2.84388e+06	893152	2.0009e+06	1.60713e+06	1360474	2.01397e+06	1.96014e+06	2.17168e+06	1.55032e+06	498661	1.51475e+06	3.36504e+06	3781872	847865	3.36789e+06	414177	2.81038e+06	1.63714e+06	955894	760784	1.68777e+06	805317	640261	3.57776e+06	1.52893e+06	1.46001e+06	5090837
P05155	7.20646e-08	0.0442475	2.1273e+06	351029	424517	822187	1.20199e+06	1.02723e+06	836086	704734	570479	1.07103e+06	767118	956718	768173	786832	858594	900218	1.34077e+06	1.26021e+06	813565	1.68713e+06	423222	490694	468675	331380	1.20783e+06	853934	7.82037e+06	682539	173394	777674	390439	814386	1.3558e+06	540511	635431	1.02212e+06	1.25791e+06	370276	487102	1.21986e+06
P05156	0.00575073	0.379006	236321	199920	145738	249441	142156	129522	183689	212836	190410	259318	175976	119715	88174.1	132185	132517	117918	190314	90284.4	124449	182376	69931	218387	52306.4	136551	166616	451782	599055	105214	260791	221546	85629	197405	123708	96867.5	309713	116535	263625	296053	155282	96699.9
P05164	1.20894e-08	7.25435e-07	7330529	4.38755e+06	1.47826e+06	9580265	1.2204e+06	3207434	11111889	23038408	16824744	29586728	30192026	5.20501e+06	4269977	1.65184e+06	2.54962e+06	111912408	11223759	10275373	2.04887e+06	13062134	663638	14649797	405244	1559386	1.8525e+06	2.31585e+06	1208038144	441755	602091	1.82217e+06	1025469	58242244	251228384	769861	103809	21064304	14298585	2.19938e+06	8751065	1558310
P05186	7.61337e-06	0.000116253	1.88772e+06	253164	436590	1.7635e+06	195680	1.24909e+06	460846	258623	182741	860599	326384	476275	386168	244212	215493	437409	422020	782580	308119	562416	2.11874e+06	330061	6365962	38796.4	443218	151501	124143	1.41946e+06	179324	93699	75894.4	2.04427e+06	2.09791e+06	255427	1.23292e+06	2186021	596337	8741439	321767	164798
P05362	2.34464e-05	0.0648088	9624696	6879885	4.82562e+06	12924797	6376707	6275649	6.48211e+06	9553200	4.25687e+06	9447101	11798527	4447159	5.69544e+06	5254749	10632453	4088487	6010826	3.09976e+06	6.05937e+06	5.89568e+06	5359128	10052382	1.9581e+06	7173277	1327195	2.34626e+06	6.50219e+06	5764366	1336342	2.27712e+06	8627272	6769841	9176458	3484554	4.10511e+06	26538120	4.75068e+06	3.63758e+06	2.54598e+06	1.89106e+06
P05387	1.17343e-05	1.69961e-05	5.52446e+06	1.38202e+06	1.81117e+06	1.45208e+06	1.48178e+06	2.14564e+06	1.82443e+06	1.37442e+06	2203611	1.26083e+06	1.19175e+06	838701	1.2549e+06	1.40017e+06	3.04728e+06	2.78706e+06	1.27017e+06	1.42048e+06	1.40323e+06	1.40164e+06	3.88038e+06	4653494	7426813	2.13532e+06	3.47135e+06	16182735	3567207	2.77416e+06	8525300	4199889	2.38228e+06	1.45426e+06	3.78867e+06	1722693	16637241	7.84914e+06	17228384	41053812	1.91465e+06	5.99247e+06
P05388	1.25902e-05	0.0114956	1.69359e+06	254665	430833	640600	401425	1.07208e+06	750084	354486	271197	726853	283621	423146	495064	797489	427477	1130937	602130	920828	306367	708691	1.60079e+06	4.78071e+06	3.05871e+06	1.23565e+06	1.62984e+06	7.27489e+06	3.92407e+06	933102	5.07736e+06	3.6354e+06	1.75505e+06	876604	2.35442e+06	766068	8601454	5812653	8178966	24712824	1.69595e+06	5970963
P05556	0.000207339	0.00219625	36148208	46146372	50995524	76916904	42547460	36898712	56909652	94441552	91790568	71318448	103333032	38193652	49082000	42062136	43560432	39571872	30743752	28383534	37167860	37236100	11717093	29466634	19731052	32035146	17379472	15952443	15271051	35202412	10837329	12219460	30280018	63285912	14217323	37411744	13022350	16034173	14475982	11829274	18101308	12326041
P05783	1.14918e-06	3.3947e-07	6576902	991974	1.03706e+06	1.08683e+06	1.26794e+06	835366	1.27881e+06	1.2502e+06	914660	1.53233e+06	1.77491e+06	749836	542986	1.41094e+06	1156757	1.98425e+06	697149	1.50827e+06	904106	861649	1.57292e+06	2581657	2561306	1.16541e+06	1.55765e+06	3.03509e+06	1.39372e+06	774570	1.81875e+06	2.43961e+06	1.62127e+06	2344514	5.02104e+06	1.44221e+06	2.56882e+06	16007428	5.55392e+06	2.03783e+06	2502008	4262160
P05787	0.00248665	9.16285e-06	6.38591e+06	1.20875e+06	977076	1.45196e+06	1906648	1.4593e+06	1.17498e+06	1.34363e+06	1495152	1.8713e+06	1.97884e+06	1.22762e+06	892798	2.38136e+06	1472157	2.96444e+06	1.55135e+06	2.73813e+06	1.83154e+06	1.58798e+06	2.70866e+06	5.9421e+06	2879614	2.58321e+06	3.05805e+06	3820374	1.86838e+06	2.77301e+06	8123195	8443922	3.02883e+06	4670510	9086797	1.46211e+06	4.86962e+06	17770120	6338459	3.78581e+06	6.62647e+06	11184180
P06127	0.0761955	0.000597965	672992	342765	122509	205823	257316	129290	666282	296629	205631	269108	557919	104488	202487	99363.1	176729	198975	107697	229948	220615	84228.4	396952	384348	123717	283912	296177	172012	257191	656904	25376	173577	210156	509070	190367	199668	173208	155343	227887	59110	175760	340518
P06213	0.804061	0.0245691	677600	371139	277050	587822	485295	265906	454043	666271	365220	573693	652379	263782	221662	337536	1.03057e+06	343691	352104	159012	315018	326184	248059	711410	187255	448786	536024	313047	102580	372674	101826	218221	389627	426905	357187	330742	187385	349178	526005	317367	279139	590049
P06331	6.93627e-06	0.439202	3731719	2.33115e+06	1.25563e+06	1.90872e+06	2.69324e+06	2226523	5608297	3.30725e+06	6.65651e+06	3.31446e+06	2738239	1.3067e+06	1.96873e+06	1.37327e+06	1.96884e+06	82111.5	4296128	3.0024e+06	2.51755e+06	4.54146e+06	1.38005e+06	5.50816e+06	1.70686e+06	2901663	3006464	2.74083e+06	2.63006e+06	1.22363e+06	1.19465e+06	2.92962e+06	1.94231e+06	1.56196e+06	2.94523e+06	1.69856e+06	2589232	2.75886e+06	10014098	2120801	2.21731e+06	2488372
P06396	0.143333	0.0697241	18453112	52082344	60741148	22178802	28180136	42264808	51539980	59632336	82842064	14351723	27323204	32221708	69010416	28307878	32018312	57312384	14094192	27766888	27310252	16401248	61937552	83149888	124880880	41848616	15477737	31780816	119358864	23934898	73066080	26603474	24091888	53457744	96889520	49642176	52780476	100348872	32791788	42911496	86548760	47144472
P06576	0.039714	3.06199e-06	6.01544e+06	536848	615269	568031	1.36205e+06	921582	460540	439707	1.65313e+06	276236	947752	636606	586167	2.11731e+06	1.00378e+06	2.51804e+06	641648	892750	502330	897478	1.58689e+06	1.12743e+06	1.51578e+06	422530	2.70038e+06	2.64408e+06	1.10943e+06	1.20171e+06	504439	1.62341e+06	545484	339616	1966396	809089	763932	1.34777e+06	3.36876e+06	537776	636345	1.46938e+06
P06702	3.73857e-08	0.00284507	1.4947e+06	1.35167e+06	601233	1.31446e+06	1.19868e+06	1009613	1.49876e+06	4.234e+06	2.02417e+06	1.26963e+06	2259469	1.32734e+06	966329	764790	1.5601e+06	2.8313e+06	3600936	4262572	684181	3.93557e+06	539769	3.36962e+06	680154	778814	420630	882534	55751840	433920	256834	607655	764839	5270300	13884238	347845	353491	2.33285e+06	2324531	686297	5096474	909835
P06703	0.001152	0.280037	74945792	26742686	7467904	39368012	58157600	26693144	22394696	26955096	15233236	65288908	56992736	44981888	13833584	19573662	32758012	37739028	11203858	36695200	40210548	12988502	10317457	14140855	7265364	22014062	16360279	2.26467e+06	16239561	11960413	10712220	6459803	21742862	15129415	24794598	38264644	18145422	11170674	4.65785e+06	20893010	61088944	21762898
P06727	1.01594e-06	0.163855	1.29592e+06	643270	968957	2.12039e+06	1.62613e+06	1.37912e+06	1.01997e+06	1.00421e+06	1.06276e+06	1.75397e+06	1.08963e+06	961166	1.19716e+06	833428	1035014	878828	537987	630001	473790	636954	248579	230977	328049	560628	2.50368e+06	474598	4801919	550435	161639	383892	435559	231936	661789	1.00006e+06	859832	299730	380598	334132	224432	1.07965e+06
P06733	0.48675	5.39201e-06	6370812	1.32719e+06	1.6801e+06	1.91239e+06	2.30817e+06	2.02439e+06	2.07886e+06	1.46234e+06	1.13973e+06	1.42584e+06	1.47636e+06	2.53762e+06	1.02055e+06	3.0019e+06	1964624	1.66358e+06	1.61478e+06	1.97986e+06	1.85516e+06	1.72643e+06	5.19028e+06	3.2421e+06	5961819	2.30889e+06	2.13379e+06	6.54696e+06	6340416	4314610	8755420	1.96126e+06	3.16799e+06	3.40521e+06	4841174	3.95859e+06	6208870	4.17002e+06	2.8322e+06	6905932	7899390	6.2955e+06
P06744	0.000934636	1.19637e-07	2288231	335909	283224	286453	226876	285826	530146	214141	341320	598060	360445	307558	139250	402350	240389	168873	286028	428475	237969	250461	454085	448171	420636	251899	457276	873770	605738	240313	1.0425e+06	490634	203846	463005	502858	417846	235273	377059	275599	916783	791305	1703164
P06753	0.544004	0.0947618	16082566	57103460	49089492	37914268	36508460	24310052	40010676	64899880	57060800	30994994	65768568	29595686	54818804	21266328	59977152	43882196	20913328	16267439	25127270	17087702	8409834	13823778	42665240	15966679	15435714	26309272	27144332	4362900	29557664	22683760	8734246	7.94737e+06	27759186	25532180	20067704	37858376	11346824	1.39863e+06	16072376	5033335
P06756	0.0128325	0.0215781	6766200	3.33288e+06	3.12088e+06	4476300	3.8271e+06	3340847	3.71135e+06	3.10976e+06	2.40327e+06	5156681	4997464	2.48627e+06	2.52649e+06	3120231	4.06631e+06	3375716	2.06564e+06	2.50856e+06	2.27849e+06	2.48183e+06	4689350	7.30843e+06	3.43646e+06	4.48157e+06	3093614	3.56701e+06	5342600	6.91023e+06	2.77077e+06	4279002	4.12067e+06	7.17861e+06	7.01753e+06	2.82937e+06	2.50558e+06	10602152	3.9095e+06	3.63491e+06	5.29986e+06	2.78277e+06
P07099	6.52153e-07	0.754949	53433484	192626288	130514608	151914272	95512232	85171480	133112680	113283640	112714848	83935128	81977656	115557040	94353408	87720176	43670708	161892256	91025264	69560536	123896856	100120880	254194976	60872500	883928000	128666424	86425664	105368224	14890369	48934352	17032010	72245464	161536768	87744376	105230272	228593120	49816004	32439676	13846621	20138840	65698224	22098716
P07195	3.75819e-05	5.15928e-07	3.23583e+06	560844	786838	682300	924249	1.02012e+06	993208	655046	541020	688079	733030	1.07919e+06	438353	895084	596541	846209	521037	797533	614651	586808	1.20771e+06	757039	511756	1.14482e+06	1021849	797808	914529	2.81994e+06	6799362	1.30143e+06	1.43895e+06	1.46463e+06	529584	366846	597101	5.09037e+06	1.44646e+06	2.37245e+06	507872	1.83721e+06
P07237	3.22147e-05	0.109087	15336790	13667652	11554702	13279956	12632609	13021481	8865579	1.18109e+06	7.64903e+06	7.62823e+06	12864943	15656707	13426954	17932282	10166084	9607972	15421509	12389308	11905930	16040255	101351744	3.02038e+06	12497272	13718728	10500837	16384205	24147948	35764456	10083691	12736723	21370432	14068928	68663400	48754624	11340951	22542552	18079412	20614838	12050991	16673592
P07339	0.0553414	6.39631e-08	9821715	1.6752e+06	1.73644e+06	2884585	2.95273e+06	64852580	2310364	826828	2.28231e+06	19665318	1414108	4775725	3.40613e+06	7.23957e+06	2.7834e+06	2296180	1.79553e+06	1922964	1.75695e+06	1.71869e+06	11245667	16545594	9303077	3.13493e+06	2.8387e+06	3.94914e+06	7.23719e+06	6.17555e+06	4323249	9342218	4398380	3660834	5617093	10324236	11506306	4.65474e+06	2.19094e+06	5627994	7.39392e+06	5.17836e+06
P07355	0.00048823	0.0472153	650355392	287393952	172538368	350034976	457239616	201214992	214712192	396422720	105176848	527636512	399446656	184140896	104088752	303036864	229730816	218912720	244712064	177996208	237212880	236017328	32247084	29745946	16680339	58714664	171965360	14595652	38406316	20771508	36331004	20341076	68028896	71492888	15867354	83346424	36261432	38561584	19994988	26772922	97428216	59496780
P07357	4.96392e-07	0.00330069	656555	560360	669171	1.32674e+06	1.1831e+06	1.95989e+06	998972	666814	1697390	1.85387e+06	725378	766779	858401	515936	598322	633978	418527	390543	434784	837884	376595	513315	203761	334710	2.24381e+06	1.14131e+06	10595400	503105	110353	1525511	233025	329531	605985	864271	348902	1049112	2.44247e+06	104469	25873.2	2.8067e+06
P07358	5.987e-06	0.235126	415668	476260	702265	1.1223e+06	1.04579e+06	1.17509e+06	825007	1.11481e+06	1.17781e+06	1.70185e+06	893415	733004	896741	544618	591112	319132	678526	563477	449318	732070	292103	622089	70830.4	248358	1854847	723065	5769298	333935	189679	1.31364e+06	294247	318887	784278	698455	400428	487096	2.18286e+06	128555	96684.5	1.95386e+06
P07384	0.760805	0.00953845	1.05851e+06	424901	282992	462260	578240	522372	508208	587603	513799	585592	504255	518462	383574	764949	364651	754970	410891	582828	500566	481840	585637	488184	236404	312634	706903	524201	622518	719716	730687	677972	298012	596192	534142	407659	499661	712476	893353	570565	765587	533280
P07437	0.0201617	0.000159569	9904858	2624524	1745031	2.8963e+06	2.81452e+06	4.01563e+06	3.17221e+06	3.1165e+06	4066335	2964068	3372181	3.04663e+06	2.41613e+06	4997360	4233401	4867545	2320122	5525336	2.77477e+06	2.42842e+06	17978950	8918932	10932600	3.41354e+06	2.48337e+06	16368392	13485534	3835966	19049322	8884730	7015690	19501818	4.38531e+06	6.68205e+06	10743616	35645816	18803676	19799200	7.88564e+06	7847266
P07602	0.468393	4.07067e-06	2791374	1.26859e+06	1.31803e+06	1.3507e+06	1.76657e+06	13542185	1.41727e+06	440066	1410214	8954304	1.58589e+06	2.83967e+06	2.43455e+06	3.90003e+06	2648896	23901.6	1124616	1157173	1.13963e+06	1.31193e+06	3.91362e+06	6.38266e+06	2176051	1.42931e+06	741598	2.41523e+06	3178781	3.39831e+06	1.18475e+06	4459100	2.0376e+06	1.3523e+06	3.75563e+06	4.4144e+06	5668407	2905889	2676375	2682294	2647438	2.37003e+06
P07686	0.084734	0.102105	752501	205740	399293	251492	342885	620444	299994	93867.6	242171	375932	281679	337036	512368	434444	261836	61798.9	236011	236588	195528	276658	706537	449904	957592	470972	306831	723314	801522	593431	442939	411573	634686	433087	971232	1.36167e+06	624971	341130	349846	946208	947146	1.27832e+06
P07737	7.32713e-07	0.000358829	7.05015e+06	1.33091e+06	2291506	2081915	2.34519e+06	3077769	2.15658e+06	1.17571e+06	1.24775e+06	1.8927e+06	2.35057e+06	3.30328e+06	1.46741e+06	2.98033e+06	3088253	1.45818e+06	3.13461e+06	3449733	2351939	2.80536e+06	3684208	2973639	1.79632e+06	1.27717e+06	3353815	2.1532e+06	19653248	3170426	5484460	4015288	2.95191e+06	3.72787e+06	4588833	3904012	2.40691e+06	2.65979e+06	5117220	4.45538e+06	5.7263e+06	4332182
P07741	0.0721899	0.0189238	1.13979e+06	745239	630223	796416	343226	330017	472776	312172	563942	382623	348978	649343	431263	497857	414534	664490	565922	681213	411331	431861	1.05239e+06	788512	482987	481041	667066	1.1608e+06	704570	1671821	1.97713e+06	985218	742206	799540	1.26434e+06	674277	1.07497e+06	526334	820533	824881	382849	1275052
P07900	0.152293	1.14867e-06	4.00063e+06	596864	947393	1.22311e+06	877048	856354	822311	892236	498895	1.12959e+06	917445	1.31507e+06	382085	1.26317e+06	1.04591e+06	1.22983e+06	1149479	949252	842618	896798	1.70486e+06	614040	2.07102e+06	801708	1.1786e+06	3.74053e+06	2.22476e+06	509837	2.32848e+06	1.17854e+06	785583	706641	1.08177e+06	751716	2895135	1.33236e+06	1.9115e+06	1.99346e+06	2.25937e+06	3.05504e+06
P07942	0.0198586	0.00330428	2.15436e+06	9949111	6.17753e+06	5666591	3113074	2154605	7.04846e+06	9261512	8.34875e+06	4.66759e+06	7.09836e+06	3.31141e+06	5.47037e+06	4.57791e+06	10703839	18400040	3284395	2.34785e+06	2.73943e+06	3588821	593545	1.43826e+06	1.49146e+06	3.19535e+06	1.49642e+06	771443	447480	4.23303e+06	2.10137e+06	1.16181e+06	1483294	1.96495e+06	1042818	2.41586e+06	698600	1.78162e+06	782421	455306	274107	885960
P07947	0.0501094	0.889428	380972	515750	415673	592277	332556	404043	601052	533876	311423	558499	485287	478432	366435	669488	490541	277266	537525	420157	545869	513568	296963	762866	294928	410607	372517	701958	626892	557890	839640	542494	536634	581482	469750	379339	373255	437369	395454	1064044	520516	481301
P07951	0.281521	0.202737	2255066	10759344	8108740	9613643	7482371	4255989	5123459	17664486	8852731	8817934	12607261	4949998	8065420	3.29108e+06	11748542	5.27125e+06	4340316	5613931	7741859	2932766	1409251	2606756	5409709	3185401	6.63201e+06	4432123	4843269	558852	4601607	6010225	1.22368e+06	1.24443e+06	4100037	9080495	2.82246e+06	8679502	2.25285e+06	185339	4.12366e+06	1.15965e+06
P07988	2.60943e-05	0.627051	2.00891e+06	1.49656e+06	1594929	1.80486e+06	2.03152e+06	2.73317e+06	916165	353538	711102	795786	914234	1.59939e+06	1014542	1.78821e+06	845941	1.6375e+06	3.27167e+06	1603310	2219299	2550522	4528424	633355	1.01173e+06	918658	206090	10887015	90303.5	9155356	162552	1.1817e+06	1.69489e+06	1714013	3601597	11073150	1.19301e+06	1.05143e+06	101799	2.07094e+06	173425	553006
P07996	0.0230845	0.00185507	148679	94425.2	42789.8	46165.1	63547.4	235113	205225	371797	969644	322120	180853	231911	105368	195512	137069	347858	577983	346166	82305	680027	177532	1.0291e+06	3571299	386968	465326	4.03196e+06	1.29616e+06	313180	2.24397e+06	5.47377e+06	578983	163433	672117	74333.5	1.29685e+06	2.75857e+06	3.22876e+06	1.31327e+06	4.17597e+06	2.19336e+06
P08133	0.0792531	0.810706	38212448	49622984	26974708	49490052	47559764	35081736	40266632	49222100	26441696	60306960	55498932	30794228	18119236	34120396	34647204	33381594	41053536	26515478	30936764	39092556	13685692	10822807	4691707	20964670	34215296	11206456	17649144	35228376	8894882	16562107	24460188	25750428	6.93542e+06	22815350	12395757	10225838	11109035	7.6447e+06	18890660	12150181
P08134	0.0363629	0.0182051	8331286	3691543	3220255	4.91918e+06	3.87129e+06	4.26037e+06	5.16738e+06	5.13924e+06	3.65111e+06	5.90144e+06	5.3916e+06	4.59827e+06	2622494	4.66219e+06	3668626	4.39758e+06	3.47291e+06	4.94557e+06	3.68762e+06	4.0282e+06	6014101	6829210	4.50652e+06	3.78059e+06	4.8522e+06	3.34029e+06	8588189	4787203	6.49679e+06	4.1744e+06	4043246	6.07898e+06	4327553	4.08985e+06	6.63938e+06	3.70764e+06	4664852	3.67443e+06	5.92856e+06	3.5811e+06
P08174	0.0412529	0.0748785	22474790	29311082	16396980	26532846	17983580	20036356	19323202	39446860	27799826	38123516	25344938	10024904	14521407	13763075	18975172	20940384	17016504	16489952	12291893	18318258	1.95105e+06	3931711	6.81244e+06	10030821	3.74772e+06	2.21847e+06	1.69794e+06	8.02445e+06	4.22744e+06	5007780	8536878	7217668	2.62854e+06	8.06759e+06	3.5472e+06	6112438	4.97157e+06	4807884	14961197	2.09602e+06
P08195	0.0017115	0.233051	1227125	1.42626e+06	1.05618e+06	1.98893e+06	1.19777e+06	1.45502e+06	1.37839e+06	1.91447e+06	1.38869e+06	1.61346e+06	1.57539e+06	1.10135e+06	1.34003e+06	1.36924e+06	1068681	854283	904952	892744	1.02188e+06	952751	2.11342e+06	3110584	2.02872e+06	1.6848e+06	850821	6315317	2.90777e+06	3.49324e+06	842032	3.67163e+06	2.05608e+06	3.36814e+06	3.74425e+06	1.48639e+06	2.22349e+06	1.63082e+06	3446229	1.28748e+06	1.56359e+06	8439120
P08238	0.134819	5.628e-06	33266034	8334927	5397178	11438544	11090553	8228082	6.59729e+06	3.89387e+06	4.01501e+06	8616022	8812294	11907221	5850061	13198524	7.97789e+06	6598034	7851715	9458370	7.54164e+06	9509593	30458936	5.96475e+06	11392732	8.34007e+06	8.24119e+06	24334836	26507624	10949963	6.69875e+06	12412954	13215604	11967546	19007014	14802862	13144005	25980544	24882772	17103412	14703652	23504304
P08240	0.0407595	0.724166	722904	679099	1.01872e+06	841297	878938	825238	539195	1102233	768805	727279	633055	819485	972805	876682	806655	701658	653798	725054	719199	604038	1.73012e+06	1.20952e+06	673964	929710	919595	592434	1.0695e+06	1.15225e+06	484248	1478041	1114267	1842953	2.0536e+06	1934562	571429	511351	2.18746e+06	461968	530985	927230
P08294	2.84731e-06	0.0344147	241894	497863	846183	719356	629586	235671	510391	404555	630813	514837	684432	527264	487042	642125	642671	1.21452e+06	611088	682084	456275	609900	52608.5	66796	338825	190185	1.44133e+06	66898.7	321996	902145	50996.7	58442.1	128843	188492	107169	393593	116715	41212.7	31357.1	70907.2	82132.7	43326.1
P08311	3.16292e-06	6.39038e-07	9215922	4972777	2.8653e+06	6654939	3677358	7.45478e+06	5.66143e+06	18228976	6.73663e+06	12346145	11616706	6023135	4931779	671836	2.22869e+06	65467760	9667882	13364777	3.59473e+06	12792309	2.08106e+06	4.31412e+06	928018	2.27792e+06	5427136	4122254	45825140	10558017	2007597	3.70744e+06	2.12255e+06	40788508	45807056	1.75614e+06	1.60962e+06	5.1852e+06	9838851	2187027	9794363	243267
P08493	0.00239459	0.0749657	2.5152e+06	1746378	1.24996e+06	2.28597e+06	650247	709318	1.49857e+06	1.42705e+06	931584	1.62086e+06	939877	723659	1765039	1.22602e+06	1.4951e+06	1.46435e+06	634221	770343	728451	982787	600126	412888	749676	487795	853871	412544	216840	583682	408502	547951	445405	538038	472434	1.3989e+06	400473	522695	314271	235391	193811	182965
P08514	3.43471e-06	0.000319292	113539	534026	119511	779346	355985	507604	520917	727919	2.6923e+06	1078683	1.21974e+06	212847	584179	269042	756244	415278	734953	1.17336e+06	390078	784931	106193	206142	164244	185886	1.11326e+06	53599.7	328556	112796	60924.9	434486	224957	117074	166798	157828	65123.3	142979	1.14712e+06	51397.5	38490.3	115884
P08571	0.129867	1.91842e-05	1.37545e+06	804899	1.03045e+06	1.72955e+06	1.75706e+06	1.20175e+06	1.20354e+06	5087409	744825	2.85301e+06	1976148	1.74925e+06	1.49664e+06	1.34399e+06	915818	1.29345e+06	1.08431e+06	777363	1.08402e+06	931900	542523	1209625	440788	802877	978583	763256	2.2636e+06	1.09333e+06	209532	1.614e+06	1.02199e+06	1.73675e+06	844711	1.17017e+06	457197	584075	2.08222e+06	672246	1.87922e+06	597683
P08572	0.000232646	0.155548	2269716	10100918	19150764	12619218	8417343	6084795	8637839	18080252	14506494	9678683	9747285	5.79856e+06	12727364	5.68105e+06	12467684	23650908	10012751	5776518	8140985	9760028	465216	851913	1.08357e+06	3733847	2.81559e+06	479634	422306	893542	2.0605e+06	552583	1.58617e+06	3.23592e+06	1.23849e+06	6161958	363962	835756	123976	407099	119900	425040
P08575	0.520415	0.150517	3153142	1571224	953017	1228259	1.95583e+06	1557450	2.07578e+06	2.39492e+06	1.17661e+06	2.49302e+06	1.96487e+06	1.07889e+06	1.33828e+06	1.38524e+06	1.57029e+06	1.72949e+06	821452	1.40568e+06	1.09401e+06	830034	1.84735e+06	2.52976e+06	347242	1055735	1.42497e+06	1.19936e+06	3.28899e+06	2326175	421908	1.71424e+06	945159	2.22806e+06	1.21303e+06	1.34882e+06	892388	1181489	2.05116e+06	535423	1.20014e+06	2.2583e+06
P08590	2.69894e-06	0.0099457	5.88686e+06	15191075	4.10112e+06	9137354	3.89525e+06	6.42454e+06	12070797	4.75511e+06	2.35122e+06	4.58451e+06	12165867	5.48565e+06	13114775	2.58571e+06	9669264	6568251	3.89416e+06	4.18869e+06	4995051	3835114	2.53612e+06	2.55388e+06	31094534	6.62005e+06	1.43153e+06	4722304	9757765	316724	7.04702e+06	2.02336e+06	2.92997e+06	524810	8605446	2.93506e+06	7.03774e+06	1.60741e+06	3.1385e+06	1.81774e+06	4716809	2863742
P08603	0.000506848	0.656604	490821	419974	392371	502180	189681	423514	521051	480181	441550	656816	394749	268428	482032	221585	452160	393983	622640	448151	310339	576478	78575	312984	403277	375871	699636	1.18369e+06	1.30019e+06	285011	611170	555254	308956	223607	341505	138853	245936	208054	328681	121766	185447	355323
P08621	4.87333e-05	0.00898725	6725710	16370520	6539400	8671695	4.01038e+06	5025497	16800008	20277846	13242575	31722538	18385992	7.47344e+06	3.18197e+06	4810808	4288015	15588914	1.00015e+06	2.83171e+06	2575977	1.64094e+06	2.33495e+06	1.71493e+06	697697	2.28183e+06	7233592	910177	3.15021e+06	5.98698e+06	1.29067e+06	2354380	1.85363e+06	7646559	559224	13780248	548217	355142	587100	711537	1769978	1595160
P08648	0.0294753	0.805032	1.10675e+06	965720	1.07224e+06	1.03432e+06	1.0097e+06	656116	725816	1424918	948672	1.4939e+06	1.17121e+06	789173	1.02609e+06	1.05035e+06	645927	1.2712e+06	416554	982289	929354	559121	280118	1.00592e+06	356482	412108	1.29889e+06	391529	1.68405e+06	398274	755305	559199	314112	1.04226e+06	508720	856361	297219	950354	627098	350610	1.02375e+06	1.00166e+06
P08651	0.124545	4.69832e-08	79734.9	172874	69901.7	80144.6	73125	101800	161640	88755	240900	263128	225650	171197	128781	270449	1.16146	1.8487e+06	93726	137379	64216.6	157613	105947	118533	97577.5	87799.8	83984.3	28073.5	191415	73498.9	134421	175522	60076.8	42637.7	101461	237250	69027.6	109302	67560.4	155470	72616.3	58103.4
P08670	3.28312e-05	1.15473e-06	16493757	2.63692e+06	1.02205e+06	1.45755e+06	3.81045e+06	3870171	2546763	1.82209e+06	1.78509e+06	4.02624e+06	3.6067e+06	1.43195e+06	1091966	4232635	4904746	2.42059e+06	2508801	3.72369e+06	1.58711e+06	2.35318e+06	1.12065e+06	3.85237e+06	962774	1221679	6.48946e+06	1.11258e+06	3.54356e+06	3.2772e+06	1.64929e+06	2344478	1.22406e+06	1.81906e+06	1.03274e+06	1.37654e+06	1.31695e+06	1.33441e+06	1.11727e+06	904524	1.37616e+06	1.48244e+06
P08727	4.14081e-07	0.0521488	36923040	32403744	9329865	38326592	43379488	32936644	52865036	44315232	45534492	40037908	45692468	27480618	8116232	16086720	35566488	34390536	14396912	8799826	7.48217e+06	30568530	7165804	17300276	98356304	7.94582e+06	28601456	19630820	23528446	4.61161e+06	12784038	15449978	15051426	23544086	23325972	17816032	80786208	27000684	22154250	7768704	20765256	252052048
P08729	2.79668e-05	9.48952e-06	9530693	1.84633e+06	1.49689e+06	3165491	2.82302e+06	1.47785e+06	1.70407e+06	1.59861e+06	1.05194e+06	2.67261e+06	3.1855e+06	556259	885328	2.825e+06	1740385	3542680	1.81382e+06	1.46997e+06	1.87209e+06	2.16556e+06	1.28808e+06	3.01675e+06	913894	1.37184e+06	1.34221e+06	1221590	803112	1.06446e+06	1.20579e+06	1.83227e+06	1.60839e+06	1.7133e+06	2.34697e+06	1.78514e+06	1.85815e+06	6906822	3.70488e+06	1207574	2635124	1.45995e+06
P08754	0.0499685	0.0436567	4549473	1.71953e+06	1.32284e+06	2.36637e+06	2.85561e+06	1.82081e+06	2.47972e+06	2.38537e+06	1.75057e+06	3.59234e+06	3.22292e+06	1.39973e+06	996155	1.87926e+06	1.87669e+06	2969569	1.68564e+06	1.28615e+06	1561145	1.65225e+06	1.46208e+06	1646465	3724730	1.53057e+06	2.0268e+06	1.27301e+06	1449516	1.62542e+06	1.56691e+06	1.06599e+06	1.8793e+06	2.30523e+06	1.05262e+06	1.61863e+06	2.25709e+06	1.46833e+06	2802096	974475	2915559	2.40191e+06
P08758	0.00099617	0.000354618	180344224	60447560	50442912	93089600	88923112	81007504	75144288	69425856	38743568	83683920	80631832	67490576	36298020	85761024	72694032	53827428	80740544	49124612	55424576	80588232	25591560	13981902	10943345	32075394	104191152	12924649	29014780	58830508	29284256	14089079	37965356	44148488	10292671	63490044	24031768	15401473	17041600	9812241	24168348	38316264
P08779	3.98765e-09	7.19863e-05	272936	847919	103774	751553	868446	785285	1.13144e+06	1.36133e+06	573614	589053	1.17744e+06	737976	195692	3.63123e+06	1.15599e+06	2.1032e+06	530353	94064	169703	4898407	51559.2	178468	606665	79091	694889	333300	874305	127604	182854	496462	282368	294512	371056	262307	871756	941828	844785	325276	594311	42911580
P08865	0.0503894	0.000106006	1.03847e+06	231659	166996	169990	227432	495196	270238	158847	229159	342818	237158	214865	203217	231672	347176	401828	414663	866169	251094	501412	1.53724e+06	3.27614e+06	1.84646e+06	932545	1.00581e+06	2.02376e+06	2.44688e+06	808642	1.25375e+06	2.93416e+06	1.44792e+06	790663	1.13682e+06	731270	1.84832e+06	2608433	4223450	961257	1.45687e+06	2743661
P08962	0.539489	0.0842124	9179086	6992447	7.91512e+06	7.09038e+06	10115325	6911180	7.62419e+06	5202114	4607420	12128764	9585774	4.55486e+06	3.90008e+06	3.16368e+06	7134045	15071052	4.43396e+06	7165441	5483160	4267400	12185315	9179878	13897551	7273045	12880435	3.40166e+06	16618802	7.76897e+06	9867104	4.62414e+06	4292871	11722710	9469240	12802269	11394837	11763045	3.25839e+06	23203678	18152618	19895964
P09211	0.0791499	0.0003819	4.67844e+06	949985	1.25612e+06	1.53903e+06	1.49558e+06	2.22926e+06	1.71252e+06	1654503	2.0824e+06	1.5e+06	1.42308e+06	2.95255e+06	969583	1832163	1.27863e+06	1.25201e+06	1.65161e+06	2.97289e+06	1776168	1.71677e+06	1431891	593272	883151	1.03788e+06	4.08065e+06	2429260	3.84067e+06	1.98559e+06	3.06684e+06	1.22642e+06	1.35037e+06	1.82273e+06	2.27813e+06	2.23651e+06	1.2086e+06	2.0969e+06	4656992	1.74259e+06	2199923	2.14658e+06
P09382	0.00698419	0.506301	16638584	25614682	26135654	33030826	28794158	16952172	19302080	22967454	15887746	19264158	32721044	19100182	19379416	21843472	17728690	22312488	10456449	21130420	20902152	13532686	7.02452e+06	20537084	7.35233e+06	8351815	15843482	10770768	26751410	12990916	11140005	13275518	7.42229e+06	20646162	33753764	16553038	9138486	11885977	10438944	6450167	30606612	13120460
P09493	0.00528733	0.0551252	3.8828e+06	9310062	11017396	6.24559e+06	1.90564e+06	1.91768e+06	4.67725e+06	10816695	13354354	1.82851e+06	6403700	4880690	10286418	1.29006e+06	6743408	3.18265e+06	3.89408e+06	1.30335e+06	4853420	2.85119e+06	1.87023e+06	2252053	4289405	3.3833e+06	3628714	4.05911e+06	2.99602e+06	1.52497e+06	9097884	2145358	1479484	3.08534e+06	3176325	4323879	2.1093e+06	2.45683e+06	417743	189225	1.93414e+06	394693
P09496	5.16732e-05	0.000131602	1.92631e+06	393913	234945	718395	325387	726819	914105	402292	393959	1.88292e+06	986128	334336	428160	461261	1.48301e+06	520399	369848	353726	338965	507032	1.27686e+06	604858	2.77001e+06	505304	450584	5702521	2.11814e+06	477509	1.29932e+06	1.03211e+06	559069	776912	1.18079e+06	125573	5298764	2.02666e+06	857666	547008	502530	1.19598e+06
P09525	0.0074758	0.267925	69659488	57210744	32562448	55131604	41512752	32853484	50149560	64639208	30642146	52273876	53474712	32042420	28473434	37435420	32967008	40144940	38713036	24177578	36857472	45067728	13133122	8650920	4.42879e+06	20962542	21981040	7.15954e+06	11954552	35551544	23036876	12677797	18658276	34010968	7.39535e+06	34164612	7704796	9788695	5.28859e+06	6217934	13163744	12434071
P09543	0.0330269	6.01639e-06	2533343	623083	420557	897092	675271	719472	950060	750694	374058	1083253	772352	739358	363607	788184	552425	617361	517466	445958	594994	553246	877695	454414	646610	541661	753391	791054	291264	963385	1557753	659270	529649	477438	418678	1.01838e+06	557784	563895	751182	297700	563384	829309
P09619	0.0012138	0.0662048	3176814	2.71092e+06	2.14549e+06	3.12476e+06	3745714	1.8137e+06	3.13368e+06	4732878	2.19872e+06	5243540	2.97999e+06	1.61792e+06	1.2609e+06	2.19863e+06	3.4521e+06	1.65939e+06	1.84611e+06	1.42411e+06	1.97796e+06	2.17795e+06	1.08329e+06	1.34359e+06	538213	1.88816e+06	3.04839e+06	930651	596334	3.30951e+06	512642	993819	1.56214e+06	1.43813e+06	481008	1.51515e+06	1071128	582155	922414	823358	1.24873e+06	961486
P09669	0.0023393	0.00241816	1.91853e+06	851646	419641	634431	799074	1198520	582936	497502	217577	557760	663595	676263	624905	1.48106e+06	379139	1.41861e+06	532786	689448	556474	621845	955676	763700	335093	292713	1.95061e+06	961666	605660	690906	147377	575822	410059	276636	571196	532985	241307	181923	1.69146e+06	311796	268515	994833
P09758	0.0686265	0.028569	5150495	4.62635e+06	2.27682e+06	6.78151e+06	3312632	2518281	3961188	7.08457e+06	4173414	5871663	8.13938e+06	2.94968e+06	3.02566e+06	3.70954e+06	3.01744e+06	3891936	2848742	1778376	3030367	2774349	495753	1.79553e+06	1.99826e+06	2.92125e+06	2229961	540027	1.85134e+06	1.50843e+06	1.07093e+06	357094	2.7051e+06	3.06829e+06	1513199	4296677	1.71536e+06	634296	1537665	513935	4228360	5.13679e+06
P09917	1.3658e-05	0.137993	2.22205e+06	3188857	1.78443e+06	2170674	2.5501e+06	3.07184e+06	2.40779e+06	2.19503e+06	2508377	3.29313e+06	2.69956e+06	1.44659e+06	2282230	1.7653e+06	1.21839e+06	4.41026e+06	2.13931e+06	2106932	2.10383e+06	2.55141e+06	1.48049e+06	3.07289e+06	707824	1.6114e+06	1.28296e+06	687312	9376931	1.48646e+06	559329	1849934	1085865	3.0961e+06	3.64845e+06	1.64221e+06	1.44456e+06	3077463	1.37273e+06	646428	3.02707e+06	1.56723e+06
P09960	2.50855e-08	0.000625266	1.16754e+06	191454	171135	268397	314164	647516	352093	136510	78935.9	372809	250024	422496	226195	479869	210182	227776	354662	637553	241858	345314	277058	276241	92528.8	287721	241467	306834	2.68451e+06	265317	123621	173120	215248	299506	296530	493882	168311	317601	162816	250932	220310	212166
P09972	0.00112949	4.82372e-05	899450	169791	134302	187655	317160	347463	1.05744e+06	271211	278015	1.02606e+06	381818	196047	211944	410020	331056	399511	160356	206819	213155	247635	289009	609339	1089537	431256	331829	718296	1184349	544773	623279	148463	664670	1.15522e+06	884654	2.60186e+06	418000	779815	415558	926359	472893	1.29959e+06
P0C0L4	5.30504e-05	0.0632512	5.13134e+06	6.29816e+06	3.62167e+06	7714544	5005649	3.74576e+06	5639327	5.56668e+06	8478676	12029817	12122818	4.24005e+06	5302192	2.59975e+06	4249810	7835540	6.2103e+06	7492803	3.24849e+06	7173014	4.42709e+06	1.94185e+06	2.86966e+06	3817115	16943064	2.37941e+06	9044674	4945793	2308659	7.3493e+06	2881847	3.29785e+06	4.06742e+06	3.04373e+06	2.11606e+06	2.97364e+06	4.98472e+06	6.34523e+06	3.5942e+06	5.86917e+06
P0C0S5;Q71UI9	2.74148e-06	6.12373e-07	14145115	16641333	5044524	22677576	3.3371e+06	10051334	34758920	16874132	10924331	38063384	31670388	25853542	16720778	11199559	3.46069e+06	146623856	7501432	15083220	3.96711e+06	9564477	5013355	15435121	3.84407e+06	8.03563e+06	12875922	5397448	82969360	1068334	5.20328e+06	10527738	14177962	10918720	40108724	6625254	2.57073e+06	10241526	11658957	6.06166e+06	1.63221e+06	21688170
P0CG38	0.000259169	0.486393	392163	200513	345909	106725	253292	185606	453918	98624.7	496615	35942.8	63708.4	41576.3	290286	119806	253648	304131	186360	238701	142849	192618	342142	474624	1.51959e+06	325276	11050	597673	366847	216635	574016	329401	218462	222697	200894	318948	674265	502338	349765	673843	366922	221565
P0DMV8;P0DMV9	0.045836	4.75806e-06	10423433	2.63013e+06	1.9643e+06	3.68062e+06	4.04219e+06	2.55226e+06	3261087	3.10695e+06	1.98094e+06	4.91546e+06	3750126	3.60006e+06	2.10939e+06	3595208	3.06508e+06	3.6686e+06	3467749	3.08432e+06	2.97636e+06	3351345	2.76759e+06	2.58174e+06	3.60696e+06	2168699	4389585	3.31156e+06	5.8433e+06	2.41651e+06	4.90042e+06	2.6765e+06	2266079	2674854	3.80317e+06	3.3233e+06	4.27193e+06	3573670	2.71148e+06	4.6855e+06	5890884	6028639
P0DOY2;P0DOY3	0.00398763	0.0353086	29554904	7.68337e+06	5.05551e+06	11563152	15585032	9796640	36055084	9640246	16041049	21721198	15547986	8393004	11816147	8506412	25556720	11056516	23008264	33697148	8953030	20129962	15688112	7.71011e+06	9116874	11693881	39252572	12388575	18561254	3.64867e+06	9842757	17493938	5367569	8827220	10535541	9126388	16897812	15832850	29184878	13090593	14134925	16893086
P0DP23;P0DP24;P0DP25	0.000306243	0.000258394	52680880	17793344	16012284	26092738	18090594	17115144	18846348	25218690	19606668	25244624	27740928	14346299	12241392	17797588	28567108	15610806	14356351	11100572	11543273	13498671	14626744	8978133	48538252	10720515	10126453	9746381	9267851	11122270	23251910	10243463	12318170	21075368	11846036	20899358	27553348	30027256	9893952	14926941	18401298	8.18366e+06
P10114	0.327912	0.151324	1.77105e+06	1.00542e+06	918322	1.4576e+06	1.4217e+06	1.12773e+06	1.43001e+06	1.69482e+06	1.4688e+06	2232925	1.77343e+06	836755	587101	832445	1.23352e+06	934933	953658	846846	990761	1.0081e+06	643765	1.29444e+06	721830	810885	983262	426765	861354	1.32193e+06	648972	616073	1.01331e+06	1.39193e+06	680487	1.08946e+06	688271	1.18157e+06	981868	663234	1.10327e+06	1.22422e+06
P10301	0.00093047	0.00365969	5.99369e+06	5032696	4.22351e+06	10562996	5619322	3825536	6.37342e+06	12493916	3.71343e+06	9945016	8812652	4981258	3.61392e+06	5336405	5.42951e+06	3654157	5954338	3745810	5017400	6790816	578114	1.40697e+06	841184	2.43004e+06	2.83178e+06	672217	430552	2.70557e+06	690996	1002504	2554523	2.18911e+06	369662	2.41937e+06	902304	692762	629736	849863	804690	539732
P10321	0.00421156	0.000367287	430421	537684	1.55882e+06	734789	6333348	412920	904495	2.34944e+06	1117189	2.35142e+06	671793	3.42027e+06	4.73944e+06	1.34338e+06	1.88392e+06	720088	1.23542e+06	1.58816e+06	6.08117e+06	723736	1.29565e+06	3134963	773284	437782	3848535	520968	2.51474e+06	3.0207e+06	1.54523e+06	9236481	303848	3739131	6.00806e+06	1.43279e+06	1.21134e+06	202215	441885	2.53718e+06	2555014	4.07564e+06
P10515	0.285767	0.00318961	2144952	4.2785e+06	7.52213e+06	2342835	2.92258e+06	4.93984e+06	5.24204e+06	7.29003e+06	7.31218e+06	3.16555e+06	2.58515e+06	2.46651e+06	6.85097e+06	3.45652e+06	3.73193e+06	10164986	2.47592e+06	2.88884e+06	2955135	2.39763e+06	3.73165e+06	12065624	4930420	7452678	7094739	14091852	11985634	5228875	10038499	8200556	8436058	5312613	18743596	3.28935e+06	11392261	7650425	5.03948e+06	2.94427e+06	11066550	11048606
P10586	0.454704	0.0676865	105069	293478	202282	336370	145584	125090	155383	305796	171639	518236	203689	163328	265950	151239	192888	382086	293167	84976.3	219862	191126	98121.5	239504	394028	228327	148767	233318	64217.7	189438	238497	119437	257985	95807.3	317931	297348	186809	116420	290061	433736	110392	296638
P10599	0.0613485	0.928024	2.26123e+06	1.62262e+06	913701	1.04699e+06	1.79329e+06	583190	1.6831e+06	1.42448e+06	345200	1.01066e+06	1.39481e+06	1.4976e+06	933841	1.19348e+06	1.08885e+06	1.80249e+06	757791	1.05447e+06	1.08513e+06	718492	2541966	2.28882e+06	3.71845e+06	894359	1.61621e+06	1.63276e+06	1.64919e+06	918069	1.45771e+06	1.33019e+06	743276	2.19789e+06	2.66684e+06	2.57141e+06	2.42318e+06	4335197	1.48252e+06	3.98068e+06	1.72861e+06	1.6072e+06
P10620	0.00115854	0.582493	10714686	10965711	6.1597e+06	12278514	9192594	9916427	6929629	5.41135e+06	4661023	6.25791e+06	5097505	7.56897e+06	5899947	7032842	3.57507e+06	5.55268e+06	9128384	6.01345e+06	9390278	8311855	7.29777e+06	8119492	7017171	7.59414e+06	3788881	3.73976e+06	867415	4336117	12771292	5.65378e+06	12664739	2.99535e+06	25962556	8759275	4.12218e+06	12772539	1827772	5822208	4.91965e+06	2.09809e+06
P10643	2.99462e-06	0.845212	244970	194234	724057	1.26721e+06	1.16333e+06	1437666	746284	672982	1.5921e+06	1.3612e+06	968607	870697	950169	722168	516507	1.05565e+06	875626	613016	771953	801245	311881	546070	161797	378701	2.44638e+06	1.2152e+06	7036164	513493	99693.7	1.24258e+06	231784	361023	711228	901639	417022	499003	1.80466e+06	118958	40410.9	2.10958e+06
P10809	0.000385204	6.08106e-08	4.65987e+06	257825	263239	248555	452073	469111	343671	395660	782756	541398	535003	215865	225518	443781	357221	1.05719e+06	223647	205658	134295	465554	1.70406e+06	921323	784523	1.0866e+06	1.17047e+06	5.88535e+06	917949	955239	1.29471e+06	3.20568e+06	821973	535812	2.97497e+06	658526	1.768e+06	2.09135e+06	1892425	587625	784865	4097676
P10909	0.0180239	0.253938	5.76573e+06	12907791	9967330	19440548	9227872	4.08909e+06	9457513	15502754	9799293	17054278	12582114	5992691	11158843	6.00517e+06	12950712	10998665	5.88777e+06	9161294	5901352	7351997	2.50988e+06	1.4514e+06	5.28677e+06	5887703	9425906	4449700	7112344	2.92278e+06	3595135	12925936	2.87142e+06	1.84871e+06	4934362	7108153	3067411	2.16706e+06	3.62821e+06	1.38621e+06	1.51913e+06	6676294
P11021	0.0422706	0.408021	29740804	15114206	11000626	17521934	17527756	12851166	8416275	2803357	8613111	11460068	11480539	19774714	14429155	20040416	13627808	10332062	18684536	12154482	15002072	18042390	52983160	3.42801e+06	7691071	11286199	9919503	15402101	21308356	24492964	6.42724e+06	19709322	22348226	14573513	22871186	37212008	17488192	15475625	34638980	23055250	18231828	17795792
P11047	0.000941129	0.000373118	22645732	89720936	57809112	69503104	30929216	26782682	59842752	104643976	77195184	65675060	73364040	31819350	54173564	36931996	74458272	194852736	31990416	28762040	26794656	34512308	4.97793e+06	5.49123e+06	4368606	19770198	7.41978e+06	2488280	911346	6266954	6.12003e+06	3.19816e+06	9966757	16662046	5.93285e+06	18717136	3.17679e+06	6.54525e+06	2.78566e+06	2.81553e+06	378002	2.94117e+06
P11117	0.199792	0.338135	197213	375544	243757	378145	300771	508779	562089	371350	277195	368239	321070	407901	253899	364125	380904	277824	370791	385761	417792	318053	1.01573e+06	1.15696e+06	1.12496e+06	793575	1.14675e+06	1.01483e+06	1370550	846812	666750	859674	1065415	1.78173e+06	1.55755e+06	833688	695602	1386898	1.02803e+06	1.67284e+06	1.49558e+06	1.79865e+06
P11142	0.639832	1.71448e-06	4.90535e+06	1230851	1.12857e+06	1.94746e+06	1.58669e+06	1.65291e+06	1.42488e+06	1.11364e+06	1.12049e+06	1.85262e+06	1.53836e+06	1.72274e+06	1.092e+06	1.77352e+06	2.18059e+06	1462682	1224533	1411993	1237321	1288777	2.20703e+06	2.13965e+06	1.95918e+06	1.33086e+06	1.51342e+06	3.2061e+06	4.44713e+06	1.90092e+06	2.70473e+06	1.80279e+06	1.50488e+06	2.98686e+06	2.23864e+06	2.59687e+06	2.27643e+06	3.76119e+06	2.67762e+06	2.84328e+06	2.96634e+06	3.55748e+06
P11166	0.000111328	4.42221e-07	1.63938e+06	1.28768e+06	663068	2.56131e+06	2.70653e+06	4880188	2.66546e+06	1.56108e+06	22306288	6.56612e+06	4888551	940526	1.40567e+06	1.24021e+06	3.24505e+06	1.46132e+06	1.48945e+06	4.04762e+06	2.62653e+06	1.36064e+06	965985	5.6455e+06	1469496	1.18105e+06	10721724	1.59694e+06	5696944	1232441	4959406	1978367	1.47698e+06	3666794	2.38988e+06	1846170	1.12263e+06	2.06095e+06	2.72067e+06	1.34933e+06	3.81033e+06	11983191
P11169	9.01676e-06	4.11172e-06	1.2887e+06	837870	527075	1.88832e+06	1.8356e+06	836055	1402515	1.99159e+06	3.25937e+06	2592447	8023914	644709	1083714	298529	986425	936992	1.43796e+06	932201	865594	1.20637e+06	386987	1.71335e+06	643642	647125	792085	756773	7770714	366121	1.47601e+06	683588	639736	1.33737e+06	1457549	383682	229990	4507466	1.34428e+06	832535	561083	4263061
P11215	5.58e-08	0.00335305	1.18423e+06	1.00331e+06	952648	1.69604e+06	1.05574e+06	487211	863775	2.97256e+06	1.30975e+06	2.34086e+06	1.7341e+06	777865	1.19865e+06	891085	955624	1.78477e+06	1.00513e+06	1.26584e+06	878351	1.03874e+06	662540	2.07044e+06	489597	533038	481021	455302	16215730	675194	259417	1.09518e+06	491128	2.66172e+06	1.9451e+06	933863	534758	1.10297e+06	924848	468581	1.51129e+06	2.87853e+06
P11216	0.0154695	0.138979	1.29067e+06	241779	285658	609377	669049	347891	333359	149566	134779	576130	537100	734967	148262	588918	404384	309062	730170	1.06886e+06	572160	765021	1.05289e+06	924756	624724	332865	1.43839e+06	1.43661e+06	1.02639e+06	1.01492e+06	1.02904e+06	562718	376136	985172	568033	1.02768e+06	2.39725e+06	1.11442e+06	1.1533e+06	1.67039e+06	1.04461e+06	2438712
P11233	0.00505377	0.00224238	1.74431e+06	4010968	4.23451e+06	9973578	2.19736e+06	5678416	5.69232e+06	4528773	5.83054e+06	4150919	3271302	2.4866e+06	1.40633e+06	2.38912e+06	2.55794e+06	1.97061e+06	2.45362e+06	1.757e+06	2148751	1.56555e+06	1736128	2.70434e+06	1.55067e+06	2.22266e+06	1.65077e+06	1678138	960186	2222917	2401972	1.15008e+06	3.47687e+06	3146847	1.53821e+06	6.49419e+06	1.22805e+06	3.1864e+06	1.77621e+06	4125909	2.4446e+06	2987313
P11234	0.0930826	0.263021	1544632	680630	1182067	1.43858e+06	581606	705594	1.42297e+06	1.08559e+06	1.25462e+06	981111	1.2169e+06	798708	951033	760363	910509	690228	868980	528417	858692	729351	340090	1346387	716892	824684	790156	708042	575155	659214	1.40388e+06	552516	809598	839173	907083	572348	473411	588658	537838	1.25908e+06	1.07996e+06	803667
P11277	3.58438e-06	3.01333e-05	969318	99514.1	55531.4	404534	531090	821213	253660	80465	2.64195e+06	1.40309e+06	519938	71172.6	408707	251823	523411	272515	161917	411616	176930	182427	255688	60496.2	222171	65093.8	1.01946e+06	104276	105655	111239	593057	201812	62925.7	42755.6	34397.1	94440.1	71333.6	70434.3	222542	208111	101996	134657
P11279	0.068059	0.0219745	25622526	9935357	9663548	16170651	17006646	20272294	14093730	7463130	9332104	27991040	19038160	12911240	11213976	11193667	14522402	15480070	9001838	10005392	11856359	11836988	14556365	6.14272e+06	21863554	12858025	17947822	11057442	18481328	18560216	11612109	9228861	12903249	29636086	12024312	27890098	18163342	19209892	15531013	13377020	33290950	34409656
P11413	0.0341358	0.0118233	874364	193830	103420	135918	171213	325401	80443.3	488930	209781	190481	153184	294346	120183	358857	194603	47069.4	542840	476682	224119	576530	1.47287e+06	2011069	459681	450396	455513	2.15823e+06	1.52211e+06	419936	1.56789e+06	3.44252e+06	380200	512772	1.47692e+06	103599	1.63588e+06	567257	895647	1153028	1.33177e+06	1.12513e+06
P11678	2.25354e-06	0.000146776	575946	5315809	1.28343e+06	4617237	1.64383e+06	2.01414e+06	5789387	555576	978722	1.667e+06	2633115	713679	671951	649712	910707	8528320	229825	983929	1.05926e+06	277495	1457110	26035732	1.62887e+06	848464	1.40914e+06	3353826	24456900	150084	1.10553e+06	401404	1.01267e+06	1.39577e+06	2098935	1.16391e+06	788422	14033523	61620.2	168841	434512	29527624
P11717	6.40982e-05	0.00224663	2.12949e+06	2.69347e+06	3126706	4.47749e+06	2.60217e+06	2.63025e+06	2.69286e+06	3.06723e+06	2.0795e+06	2.89563e+06	3052467	2.56227e+06	4940369	2.66783e+06	2900294	2376419	1.88015e+06	2064601	2.50131e+06	1.83326e+06	5932861	5968225	4534213	5114585	1.5329e+06	12958186	6743969	2.66556e+06	6719142	4.36589e+06	7641771	7441263	32223758	6626568	1.68401e+06	11889152	29783258	2.02804e+06	5351779	14042888
P11766	9.31179e-05	1.05601e-06	3519130	202489	472995	811728	798211	758804	838806	743776	168556	767517	821462	945378	301503	912932	669062	198518	817739	869282	676137	746709	579447	341883	618403	333372	693396	948341	597600	1641410	703926	414483	460270	412767	465981	616943	702263	565964	600468	526058	465701	735351
P11940	0.00913109	0.0726709	545608	336981	208611	361115	322148	240541	672403	223200	406759	438693	341979	286761	385728	338050	374700	700370	237111	421008	146472	302929	420444	965992	1.16566e+06	1.18398e+06	627844	1.67429e+06	1.33233e+06	408706	795879	726797	1.36661e+06	548444	572494	508144	1.10294e+06	2.65097e+06	927393	679762	765878	1.46443e+06
P12109	3.74579e-05	0.0196197	235161536	445546912	337006944	413522624	601445440	148591584	440056544	372426624	606784576	726059008	597176192	253235824	243898512	304088448	308969728	883505664	232198384	268793376	265034320	251450320	40425892	91430432	91653712	158776336	432011328	38730384	53111744	66796360	77293600	54928092	110140024	263883520	41611524	237234848	33686160	80995568	35901672	24504942	42730280	56481792
P12110	4.30792e-05	0.0216735	367460928	554287744	398129728	506979840	741805376	195693520	597079168	495878464	749313024	992861952	840138368	341654080	320812640	365949792	423501120	1033666368	261941920	314383392	318295104	322377440	58753996	109229968	121750096	219480176	521303200	47752056	67427760	91406448	102596576	63528772	115648576	333231552	49520996	364355840	45670124	107006768	54207916	27717664	56786992	76014608
P12111	3.52027e-05	0.129044	584528064	686495680	390059872	674498240	895226304	174730432	703197632	553280896	868487424	1097214720	870654464	309317248	381812096	419847776	475378336	1265047808	338276288	405895392	305932992	374997312	67350176	159569040	187012816	223311024	712062016	63463212	90745208	95156640	162732720	83098768	139065248	425878464	72859336	452530912	54517988	136511040	67575928	35899692	66431176	90787848
P12236	0.000465611	0.000223584	2.36616e+06	337314	447914	473390	1206709	1107996	347628	304769	281363	1.12728e+06	620590	426286	244484	1075864	610843	339225	514607	616069	722034	633271	743052	433700	536191	331941	1.5852e+06	956473	307428	1.09034e+06	182344	868875	460478	149804	287786	646502	431642	214481	1.90169e+06	200075	528796	2.77068e+06
P12314	0.000146731	0.000373829	486874	239559	180164	440775	256336	837563	267029	303661	287066	737606	325718	230878	881546	416866	265345	540923	231429	253622	252432	247313	558723	1875259	268482	335165	322631	427109	1.83903e+06	227366	201658	1.87428e+06	382790	1.36528e+06	506082	573103	439421	431172	1.61469e+06	358526	691307	544453
P12318	0.000273052	0.0376903	1.28948e+06	633241	412192	934355	1.07202e+06	1414433	801606	568117	489948	1.86176e+06	1.12373e+06	765700	1.70625e+06	912979	628011	584121	437227	978715	647552	551491	718560	437951	468303	612530	740090	634604	2544354	408002	263198	1.03006e+06	503797	1.11403e+06	1.09353e+06	797275	734032	686713	1.1619e+06	426514	1.06097e+06	978586
P12429	0.000589403	0.00740779	42676736	32280950	34643532	95409000	47328632	30955086	60675828	97949616	57487168	80446704	122569504	50845308	46837208	48063136	58019144	33093530	37929180	22555540	41339768	46484760	1323155	1.07764e+06	504343	14184415	11503189	942543	10520811	3.6869e+06	4661528	986426	10886102	7193539	2.29539e+06	13302944	2.02886e+06	1.53968e+06	1.09782e+06	581481	1.58263e+06	3.15479e+06
P12814	0.0460601	0.296004	8034148	9650212	6479328	6481849	4.79394e+06	5.85172e+06	7.62261e+06	12683557	13395122	8626901	4.75087e+06	7394061	9019894	5361354	6575021	12281713	2511321	4.78017e+06	6616231	3260721	5.05642e+06	11909701	25702718	8.28376e+06	6.01504e+06	6976592	11969743	12811254	18663822	13518251	5.02964e+06	14824799	15159943	7332144	9536911	13936607	5894870	6389853	20250450	5.00659e+06
P12821	0.00119204	0.00490056	2.28587e+06	3.09246e+06	1.87655e+06	3919145	3.1129e+06	2.09562e+06	2093869	3.68297e+06	3132196	4482207	7.30177e+06	3.16218e+06	2.13791e+06	3.13003e+06	3.9079e+06	2.90676e+06	1.40774e+06	1.42702e+06	3085659	1.42856e+06	553510	1.07851e+06	331115	2.45933e+06	1.39204e+06	302255	415491	498164	237020	420669	1.98142e+06	1.80578e+06	384985	1.53049e+06	145142	528950	301178	315895	617000	698535
P12830	5.04986e-08	0.442399	1.28728e+06	926870	679386	1.1868e+06	917370	1.10207e+06	601778	1.39498e+06	585913	1262924	1.05789e+06	768242	583454	665030	953912	1.12594e+06	733478	409718	636537	767347	625402	998999	7.89472e+06	727791	748787	247242	373075	368368	429889	425340	707472	557480	837381	1.77371e+06	745298	472737	641566	353652	363758	1.20293e+06
P12956	0.00194548	4.60949e-06	8345572	18196664	12878102	11865928	7382058	7325173	16750447	9321704	23769822	10491984	17701332	10386316	17404788	11172666	9302590	51123180	8340785	10664346	8870264	8347554	9461258	20962304	16368842	8464080	12341885	24122350	40534540	3.69272e+06	17701130	6.27044e+06	8511575	4232958	38012060	9392262	9997565	15364778	9502643	11392634	2388861	9462666
P13010	0.00206251	1.95371e-06	9125301	13861448	11291415	12329873	8823349	7.25512e+06	13592343	10835594	25146908	11199807	16671436	9815577	16030598	14939304	11056840	54773140	7107905	15433270	8.11654e+06	8.22932e+06	12296249	18847326	13596597	7211510	13383437	22780386	38474124	5.14561e+06	13535479	7.80603e+06	8517306	5.99704e+06	40147384	12721453	14350280	32235018	12896960	13290097	2623925	12032005
P13473	0.000140099	0.11101	1276658	1.39287e+06	2.1297e+06	2.07998e+06	2.02109e+06	3418930	2164542	846776	2.00401e+06	2.30436e+06	2.47366e+06	2.00009e+06	1.63451e+06	2.18899e+06	3455360	2025287	1.71137e+06	1.37015e+06	2355656	1.78786e+06	1.9387e+06	1.71048e+06	18831932	3.55675e+06	3531843	4396291	3.71999e+06	4.80634e+06	1.21436e+06	2.45193e+06	4.63734e+06	2.73023e+06	3.34583e+06	2959162	4423491	5822417	3101821	8736388	9145351	10312924
P13489	0.00398155	0.000397488	3.19457e+06	996493	689418	1.03693e+06	1.04185e+06	906944	902072	1193734	857307	1.12107e+06	1.09381e+06	1194693	853045	1449553	888972	1.55429e+06	2277565	2.26427e+06	996222	2.42153e+06	1.49139e+06	616104	1.18168e+06	499057	1.03626e+06	678963	2.327e+06	738012	954304	569999	667798	830582	1337450	742630	819717	1.20337e+06	483612	772382	1.16177e+06	949705
P13498	0.0169845	0.772261	1.48366e+06	826182	892647	613628	1.21796e+06	1.65188e+06	1.12048e+06	1.91144e+06	625994	1.64245e+06	1.77481e+06	1.51773e+06	2368963	1.91245e+06	1.11276e+06	1.27322e+06	1.05242e+06	1.12549e+06	1.41691e+06	1.11499e+06	1.94315e+06	4.06384e+06	395264	1.12669e+06	1.29278e+06	1111807	5.47873e+06	1.46772e+06	374370	2.76409e+06	1.16735e+06	2.92813e+06	2.04977e+06	1.83461e+06	1.09751e+06	1.26686e+06	2.28279e+06	632695	1520744	2.79859e+06
P13611	0.000132128	0.226533	834781	4.69282e+06	4.05216e+06	1.53442e+06	1.48956e+06	1.43148e+06	2.12292e+06	3555074	2418489	2.78601e+06	1.93354e+06	1.78238e+06	2.0779e+06	1.98044e+06	3630680	5.103e+06	1.17374e+06	2.78151e+06	3.3884e+06	878754	2.73901e+06	2.46131e+06	11466040	4446030	1.58813e+06	11254641	3.37723e+06	1.77821e+06	18713784	24117544	2.57063e+06	1.86674e+06	3813955	3.874e+06	7664442	5952608	2.90904e+06	3.34253e+06	9713367	3207184
P13612	0.206098	0.540872	637222	651911	399830	789338	516537	396654	922788	675661	708113	944334	925873	463137	407575	392055	590163	777728	226227	523485	535596	266619	600754	652137	418182	324820	460493	739995	466916	636205	349495	400946	308952	758256	349142	454752	389444	344572	658098	207274	356748	537860
P13639	0.243724	6.36357e-07	4512621	1.00482e+06	1.07238e+06	1115025	1.25187e+06	1.37508e+06	1.36352e+06	919284	1.24263e+06	1.0009e+06	595288	1189164	726165	1.33381e+06	1.22935e+06	1.35363e+06	1.07028e+06	1.69852e+06	919006	1.30425e+06	4444468	4.5232e+06	3860725	2391945	1.92655e+06	5.44103e+06	8789421	2317549	3.96659e+06	4869777	3.66876e+06	3503148	3.16323e+06	2.07192e+06	4950775	9191342	6384480	6448703	5362703	6671519
P13645	1.41735e-06	0.044514	14759879	41006024	9410917	37339068	41721804	37420584	60173836	73952192	48104328	43589552	44247632	37116676	10409687	9357076	24111964	10292886	19541460	8799360	7109492	15952890	6.99366e+06	9537785	127649232	8711241	36945596	21959006	17779282	3.08657e+06	6950744	14777007	12771383	20480742	15106102	15703041	150153776	8031569	19513178	7.28415e+06	15988486	42902324
P13646	1.44981e-06	0.118075	3.95383e+06	13597956	3.72698e+06	10782819	11322430	10141252	16438806	26201442	16517110	10674250	15072491	11166335	2911958	5.56629e+06	6.95886e+06	8178783	4613215	2.535e+06	1.64723e+06	8295509	3.49881e+06	4148711	32469972	2.70132e+06	9981800	6201179	7.41296e+06	966382	2.05577e+06	4.45856e+06	4.64295e+06	7.90017e+06	6.19056e+06	4.66372e+06	39760436	3.43113e+06	6.19463e+06	2.47839e+06	5.0018e+06	67378848
P13647	1.04216e-07	0.269314	1.11381e+06	1629908	461204	1702853	1718126	1369694	2.26942e+06	3.17899e+06	2.18992e+06	1370327	1.58188e+06	1.32453e+06	381637	385184	2.22593e+06	1.44376e+06	719711	311118	263752	1.15824e+06	234696	351980	3.04627e+06	289808	1.40996e+06	971846	1.29067e+06	219096	343151	570134	876980	656590	619452	1.0691e+06	2544387	607701	884897	403365	703393	12498237
P13667	0.000275278	0.941851	9742090	5.04715e+06	4197434	5.56664e+06	7.72538e+06	5.00015e+06	3.3876e+06	496762	2566431	3.74266e+06	4.22511e+06	7.66227e+06	4261858	6.93465e+06	4652104	3318488	6062016	5567308	6122389	5343813	38945220	1.05853e+06	6.10757e+06	11936806	4998546	10485661	8704502	7.20249e+06	6086291	12843986	16533691	4638064	13443724	11482512	10542350	6229052	15363062	16931296	9877753	7733830
P13796	0.00110315	0.00343307	1796840	449907	352672	703070	841374	1584253	690931	417850	360854	2457071	696223	755785	1.09518e+06	1.066e+06	618200	662620	801704	1.43288e+06	625864	852703	1.3801e+06	1.54339e+06	529453	630338	1.14491e+06	535847	4.03992e+06	1.87888e+06	547546	1.60637e+06	435466	1.01284e+06	2.06925e+06	642273	869903	1.97582e+06	1.29568e+06	556252	1.34063e+06	1326766
P13797	0.216346	0.00146805	2.2319e+06	566503	529942	851336	813543	1.13144e+06	785262	800617	194090	1167511	684131	819181	490555	1.05831e+06	950448	674933	837687	1.03742e+06	761355	986223	729496	999705	1.57336e+06	732210	530971	696909	1.31431e+06	1.57569e+06	1052089	1.11836e+06	1.04161e+06	1.02073e+06	1.12886e+06	637389	1.24698e+06	1432445	575692	685878	1462760	1279387
P13807	4.24013e-05	9.6633e-08	598585	695365	835650	231856	389971	150115	72898.2	2117797	8.29003e+06	775585	173105	310008	797709	287833	403120	1.33837e+06	447281	598724	220998	535668	2.10164e+06	2.25331e+06	1130048	498032	374460	1.58167e+06	2.22835e+06	628850	2180887	1.09419e+06	469472	1.14166e+06	9046573	678570	978902	4.55778e+06	5.03508e+06	1.76919e+06	1279495	1.40595e+06
P13987	0.00123527	0.000339816	17811892	4589889	3275002	5889836	7.25598e+06	7.45468e+06	7334829	6069301	3.60272e+06	16068005	9941545	5957948	2.59916e+06	2.70558e+06	6.69173e+06	3.79481e+06	3412285	4016856	4730770	5.13104e+06	2.53476e+06	2.05618e+06	5727040	4833356	10195910	2.20079e+06	3.63966e+06	3826692	1360571	1.4265e+06	5483418	3.53019e+06	1382222	4825941	1933718	1.02328e+06	1.56752e+06	6.65056e+06	13123369	2031467
P14174	1.15114e-07	0.0045468	821943	442350	2843441	650304	1.07662e+06	1.01435e+06	814456	567436	392288	590469	1759707	1.40171e+06	579850	1.04447e+06	1.04413e+06	459966	1865507	820577	960636	1.36076e+06	618101	729138	1.50345e+06	980618	1501585	3.3169e+06	1.40299e+06	1.57248e+06	4.77399e+06	1.08743e+06	1.44404e+06	1.67862e+06	1.3359e+06	1.46605e+06	1.44822e+06	1.18044e+06	1.10876e+06	15420144	2.67149e+06	1.56581e+06
P14314	0.000515692	0.830309	8713404	5279461	3.46231e+06	5075169	5.74739e+06	3.90882e+06	2672602	581355	2.07269e+06	4.09478e+06	5089141	6.5978e+06	4.14074e+06	6226722	3.88364e+06	3004923	3.9004e+06	3236977	5.06629e+06	4243758	18561738	426182	4419653	4.01761e+06	2.24767e+06	4.97598e+06	4474441	3.7797e+06	2.10968e+06	4871590	4.62935e+06	2.0877e+06	6833505	8542656	4224710	3.55166e+06	9508598	7245959	6356058	3.72652e+06
P14384	2.621e-05	0.921321	1.92666e+06	1.81418e+06	1119245	2.02884e+06	1.8074e+06	2439453	2056338	1.52814e+06	1.46365e+06	2.2491e+06	1.80028e+06	1.49515e+06	1.57103e+06	1.86565e+06	1.7133e+06	1.36835e+06	955618	1.42347e+06	1.40655e+06	988888	3.39287e+06	1.18825e+06	366004	2.47322e+06	924162	4705634	3247983	1.65916e+06	10888581	1229547	3.66394e+06	2.07316e+06	964657	1.76526e+06	882216	1.342e+06	2.28782e+06	537305	417739	1061738
P14543	0.000567397	0.000606525	10621631	43432876	34359564	35848104	15721794	17171618	29972940	54854136	46587136	39625684	36175408	18021488	29962554	20254398	37534076	101390936	14589182	15020343	16677941	16488389	2.59195e+06	2999448	1.9759e+06	10574832	3.20735e+06	875684	475661	3.02073e+06	2101188	1.30296e+06	5.28952e+06	6124181	2.97768e+06	10753995	1.3778e+06	3.87151e+06	905979	1.24344e+06	169926	1.46885e+06
P14550	0.000214554	0.136026	1.00168e+06	156431	189491	181344	251987	664081	499633	278908	169914	771650	303030	688988	207845	716934	455922	26533.9	444119	809154	238085	376716	467452	467325	385936	293236	1.03705e+06	910513	1.40844e+06	602679	676097	383227	223797	2448093	384191	535588	516044	920820	717770	794314	668331	268130
P14618	0.000586004	2.09383e-07	12512049	2.09519e+06	1.5547e+06	3464887	2556381	2725141	2672904	2.34524e+06	1.57195e+06	2506496	2427702	3.30622e+06	1.66188e+06	3.42803e+06	2.46329e+06	2301548	2.02219e+06	3.89004e+06	2.23623e+06	2.4376e+06	3.12531e+06	4629713	3.86545e+06	1.6674e+06	3853231	7373697	23475430	2.25169e+06	10159702	4650149	2.40571e+06	11340958	12025019	3.61631e+06	3.75737e+06	10588044	2.82201e+06	4768858	7.00435e+06	8782399
P14625	0.216664	0.895674	13756368	8873697	6370971	11455205	11623968	8540584	5.14271e+06	1857603	5513785	7.94312e+06	7994485	16717633	8500182	17914078	12082678	7.16579e+06	13102717	8.33639e+06	10781328	11114042	33624728	2.50787e+06	4.8972e+06	7597829	8.00901e+06	16351684	18231666	11812728	3.68317e+06	13486784	16033023	12533307	19504332	18824552	9747844	12256871	28790518	18152548	14249071	13350158
P14649	0.026749	0.02745	252626368	972005696	978257408	474594560	462969280	571761664	664904256	1531529088	1593707136	309199328	769345088	567646080	1116174080	421514720	695717632	1240201344	228593680	383854880	414071488	305932416	336639296	598966208	1415765120	494570624	289443520	569919616	691567360	286058944	500008288	369474784	320073376	953184320	670290176	803284736	434167936	950211776	389020864	152971472	433247168	256344064
P14868	0.100856	0.000444829	759321	150131	66769.9	410113	200047	253078	214598	172659	232494	327766	137981	206328	108089	279720	276974	197513	318227	836930	155661	392439	1.17248e+06	1.2252e+06	1.07659e+06	449832	516923	3.0226e+06	2.05452e+06	544745	1.09118e+06	1.2178e+06	561624	536479	885638	312830	1.77793e+06	1770089	2.37334e+06	2.3235e+06	1.09323e+06	2.26252e+06
P14923	4.36321e-07	0.021592	2.06262e+06	1.21372e+06	644428	1.45899e+06	1252551	1.00838e+06	1.19396e+06	2.89837e+06	1.0876e+06	1.72782e+06	1296890	891103	412602	1.00936e+06	1857704	935391	881566	614036	843491	882205	668124	1.67094e+06	1.20651e+06	839569	999573	1.67893e+06	628641	698137	1.03419e+06	645343	913228	1.37475e+06	1.04347e+06	652783	3.66397e+06	964301	1.43468e+06	1.14403e+06	1.08221e+06	7787267
P15144	8.33589e-05	0.784867	904142	713628	928331	819897	828971	682332	563291	606519	447403	1.26501e+06	758267	1.04362e+06	367532	823023	415264	1.15507e+06	876446	1.01154e+06	415321	742456	551858	1.20224e+06	436712	308418	5.3984e+06	367563	5291828	1.82219e+06	334877	791540	287257	1.20898e+06	112468	617898	507407	1.48326e+06	1483424	438322	2598516	2.22485e+06
P15311	3.27843e-05	0.0353676	3.40146e+06	1.73827e+06	1.05958e+06	1.08208e+06	1.94315e+06	985372	643474	1.92571e+06	353981	1.26445e+06	868111	1.42553e+06	537567	1472072	1.64943e+06	902175	1762428	1.1089e+06	1.80078e+06	987978	564517	366006	562715	390933	1281039	457239	421471	801945	3.8113e+06	379434	417341	1.16896e+06	488034	687957	1.59183e+06	651789	1.30256e+06	1.5626e+06	3428805	690086
P15529	0.163962	0.00383268	2.80755e+06	1381819	1.48905e+06	1821216	1.59991e+06	1.6972e+06	1.38716e+06	2.86085e+06	1.61644e+06	2.29876e+06	2.52598e+06	1479898	1.4649e+06	1.16155e+06	1.50232e+06	1825285	1.09723e+06	1.30377e+06	1.38077e+06	1.16192e+06	2.21642e+06	1.29728e+06	2.43045e+06	2165853	1.55076e+06	1570940	783909	2165495	1.16071e+06	719952	2.28458e+06	2169942	1.09781e+06	2687249	1.05238e+06	1.84525e+06	2.78066e+06	2.9429e+06	1.0504e+06	1.09742e+06
P15586	6.32501e-06	0.161597	520223	150623	269103	378407	216208	411344	257532	101228	115550	223425	235577	244411	426927	342832	398377	148651	191617	125146	186255	207781	5961535	432696	505962	320065	191448	734473	790494	1.15155e+06	977336	514797	509339	1.04238e+06	2.9892e+06	1.67625e+06	701235	1.06356e+06	1.38406e+06	363059	527770	1.50058e+06
P15880	0.00810146	0.212195	5.6272e+06	6251262	5261479	4.50097e+06	3.76793e+06	7093811	5628061	4397708	6168628	5.56437e+06	2.90138e+06	3.92651e+06	5625549	4246777	4.46721e+06	9379091	2933524	7.1974e+06	4241466	3.6148e+06	40768168	39618120	16708696	13146218	8913180	33961616	10753338	10128539	22418504	35563844	19307454	16187552	8382473	17271884	35931656	59598324	77521504	49164512	9208663	7960437
P15924	0.00293073	4.05571e-05	290870	448108	131386	683551	515310	482513	506859	1.98516e+06	536091	443103	345223	361349	114884	94622.1	937245	409189	317294	111556	84209.9	351597	394624	3505710	637055	632293	536389	989877	2113737	190873	190698	1.56762e+06	1.13694e+06	329484	390824	629676	2.57936e+06	853353	1083526	856559	550821	2.1217e+06
P15941	7.93086e-07	0.274767	2.68642e+06	4436317	3.73726e+06	1.04517e+06	3812410	5580096	2.61785e+06	1.29108e+06	1.00047e+06	3.32256e+06	1.11378e+06	2373381	842559	2.85582e+06	1.29978e+06	3473506	4.65712e+06	2392914	3.99402e+06	4.22878e+06	9738082	6034405	6.86736e+06	7967225	1.93731e+06	8912161	1.90752e+06	7146691	174568048	2048240	10868262	14570487	1.32519e+06	19562024	9766006	15137732	9186402	84250552	81593992	1256993
P16070	0.18352	0.0177798	7.77317e+06	7.64867e+06	3.5133e+06	4912564	5.50348e+06	4883173	5.35888e+06	4.8808e+06	3.93448e+06	7.75518e+06	8.19762e+06	3.54945e+06	3.69336e+06	4.42321e+06	3528998	6.29155e+06	4.2755e+06	5.99841e+06	4850132	3.74778e+06	4.43029e+06	3472694	2.53327e+06	3071992	3.29521e+06	1904055	5.65347e+06	3295535	1.56501e+06	3402275	2.51248e+06	4848416	2.87686e+06	3.55136e+06	2185847	1.90558e+06	2.12138e+06	1.5425e+06	5937677	4607278
P16144	4.73626e-06	0.522807	1.58734e+06	1.33854e+06	1.15146e+06	773250	703052	537847	801036	1.46919e+06	919634	1.66115e+06	1.01395e+06	676483	1.08532e+06	1.18126e+06	764986	1.15814e+06	410913	850640	671777	428428	1.00029e+06	1735647	700852	575380	2.90731e+06	266246	1.11734e+06	760289	1.00018e+06	197583	694959	7367898	734613	1.08613e+06	507172	1.80216e+06	783422	969461	1.30496e+06	2.76509e+06
P16150	0.0129149	0.00102785	2659770	2.4579e+06	986698	1.32975e+06	1.71051e+06	3158526	1975376	1.21693e+06	2281640	3398240	2.11222e+06	1.08896e+06	1.03428e+06	1.82396e+06	1.00866e+06	5.4882e+06	988530	1.61901e+06	1432086	1.18596e+06	1.08315e+06	1.01756e+06	178311	573287	811122	314719	2.38939e+06	1.41615e+06	469963	606454	494586	973738	795941	927579	743851	822026	403208	296197	499818	1.67706e+06
P16152	3.45312e-08	0.17061	644029	230559	317661	316485	338353	365703	327790	186186	242687	323387	289720	418356	340397	488066	315018	475452	407771	430962	221589	215808	335208	148825	209066	184727	533403	384740	451750	234285	316482	1.51675e+06	187181	442382	438853	507013	310335	382735	6.75589e+06	455695	303899	970397
P16157	7.63811e-07	3.9096e-07	1.72554e+06	544576	240650	1309794	3589610	8409618	1.97405e+06	1035872	30944022	6.09972e+06	5158918	620201	2780403	1329726	4.38056e+06	680958	618597	4283545	2442485	776662	276075	219884	385782	270226	7508263	611566	322479	389303	4890697	1.23996e+06	368701	291333	132822	581618	176676	1.33987e+06	1.64153e+06	230864	543303	795095
P16284	0.131526	0.0103926	2286859	3.54712e+06	3.60223e+06	5853602	3.36852e+06	3.0152e+06	2.75718e+06	8.31327e+06	4878956	7.19947e+06	7.42389e+06	3.6485e+06	3.74934e+06	3880878	4.07883e+06	3.63738e+06	1.87453e+06	2162654	3.60585e+06	1.83842e+06	1.02773e+06	1258022	783884	1.92462e+06	1429038	701721	1.69254e+06	1.28888e+06	832682	846597	1.81123e+06	2.16536e+06	464326	2825130	486766	1.0696e+06	1.51827e+06	484623	523548	1056149
P16403	0.000311845	6.95053e-08	7539511	1.00298e+06	1024693	473254	2.08253e+06	728068	1360744	664020	1.0515e+06	652066	377903	665749	751992	642756	531023	668957	538819	437805	507243	737092	792629	864906	2.25067e+06	317692	344052	545974	1.46796e+06	513758	947728	342581	410912	871552	590269	491374	334049	552208	2978579	930743	935886	1456326
P16422	0.861387	0.00167464	3110231	4731350	4.02101e+06	6360920	3.60221e+06	4090559	3.85683e+06	8880772	4.92691e+06	6.07013e+06	7.88293e+06	3.67302e+06	3.0774e+06	4972481	3.5567e+06	3721132	4.50733e+06	3070016	3.37917e+06	4.07494e+06	3167709	12127048	6.48083e+06	8.28948e+06	1.59558e+06	8228452	4855565	9593280	1.73818e+06	1.37342e+06	9014653	7.12981e+06	6536305	7.94355e+06	4512095	6485639	5.73672e+06	4.5e+06	3.79281e+06	5795396
P16452	5.34687e-07	1.50499e-06	2884049	621055	277011	1.24591e+06	5.09001e+06	15399313	2.89019e+06	1718785	38174680	10557871	6.52321e+06	836404	3.79642e+06	2.39123e+06	5.6728e+06	1.19248e+06	831221	4.82904e+06	2234079	830152	565912	490324	732681	261255	12560246	847203	576932	967713	6.75185e+06	1.79186e+06	550594	358251	285128	815643	159746	2.07502e+06	2.32578e+06	276888	1.04403e+06	1.02564e+06
P16615	0.168896	0.499516	12120892	8884465	9012910	9454577	8820840	5864093	3.90921e+06	9040883	8417056	8832381	6.88804e+06	11541976	9777760	8803622	6364085	11611078	4.88835e+06	6.41516e+06	8117872	5.96284e+06	19825736	10315016	11654142	7.0456e+06	10559079	8.28157e+06	6974036	3044985	3.51581e+06	7264401	9006474	10720016	18245972	18730978	6.78618e+06	12249961	13910092	10289446	7536654	11497635
P17301	0.00363568	0.000711397	6746302	2.46384e+06	2.4356e+06	2.23331e+06	1.05699e+06	2.13408e+06	2.38844e+06	2.11447e+06	2236471	3.36618e+06	4053352	1.00236e+06	1.04838e+06	1.35499e+06	3.84797e+06	1.39228e+06	1.24978e+06	1.62257e+06	1.52817e+06	1.48663e+06	3.09621e+06	8568411	10977152	3.46305e+06	1.65171e+06	2.01706e+06	4.30914e+06	5.39464e+06	1.723e+06	2.04144e+06	3.1399e+06	12368767	2.67669e+06	1.42055e+06	2.31497e+06	4913376	712030	3902579	5360260	5121150
P17655	0.0385213	0.000575679	1.69195e+06	501174	595148	669306	738300	463048	602384	781658	413137	579183	662205	702087	397383	800016	403852	611828	667906	1.01675e+06	871343	837103	626378	382920	489856	603922	976671	357856	534392	515780	928742	498589	642022	661926	239150	568340	587810	920576	671972	1.47438e+06	988008	335503
P17813	0.00115045	0.43876	4123603	2.29555e+06	2.09156e+06	3361272	1.68115e+06	2508267	2.31569e+06	2.87871e+06	1.58691e+06	3860636	2.85834e+06	1.93752e+06	1.28937e+06	1.39883e+06	3.89582e+06	2.01573e+06	589890	1.13839e+06	1.50821e+06	924417	1.56255e+06	1.14726e+06	1.38464e+06	2.37796e+06	1.06996e+06	1313636	939976	4993288	643433	1.45481e+06	2.44701e+06	2.30957e+06	454349	2.40692e+06	2.99299e+06	1.03585e+06	1108252	799341	991129	1.00493e+06
P17858	0.331703	0.0047277	1.1958e+06	227298	169622	452274	351258	858618	294598	260628	199628	807296	254126	353638	193457	544939	510640	160418	535312	1.04407e+06	307368	418982	1.18086e+06	1.55149e+06	503651	1.09989e+06	672487	945184	1.7851e+06	859970	1.37724e+06	2448128	1237174	738708	398272	563861	1.77219e+06	1.12194e+06	2417594	2273567	1325806	1717266
P17931	2.26374e-06	0.0642431	7072742	5.18722e+06	4.70886e+06	6.17734e+06	4.76045e+06	9086246	5384915	4220543	4.1778e+06	4.28823e+06	4881898	6906296	5005288	6.0195e+06	3.25676e+06	3.51267e+06	3.77273e+06	3.97869e+06	5451433	4.67994e+06	4419305	9364210	6.31035e+06	6.60032e+06	5995815	1.56949e+06	4022907	4.21714e+06	42963236	2.8537e+06	6.9516e+06	9965827	4.20787e+06	3.6437e+06	6920232	3235409	8798313	5.85085e+06	26792778	9030838
P17980	0.000214684	4.68783e-06	2.8687e+06	186801	195870	164123	1.87305e+06	997077	142440	139339	3717526	165131	156816	132739	300697	195160	326915	2.32157e+06	134847	246717	163369	173414	589556	642484	8284874	342008	257057	1.61911e+06	2.41003e+06	768219	2.48431e+06	811587	330519	1927302	2.05148e+06	4455157	1.95519e+06	4480033	1.36034e+06	1.74183e+06	952365	1.30862e+06
P17987	0.00231702	0.00654559	836434	1.7843e+06	4.06021e+06	1.35701e+06	2245823	1.05124e+06	3.01078e+06	2.11623e+06	5769761	1.682e+06	2.29008e+06	1.67514e+06	5.16679e+06	2324289	3.04589e+06	6.13652e+06	2.97282e+06	2222625	1790691	2.23173e+06	2.5305e+06	5.29495e+06	5561710	3052502	2.03557e+06	7.1039e+06	5.23578e+06	1.48948e+06	8941671	2.93906e+06	3.03718e+06	3.79768e+06	16212217	3112039	3.41126e+06	11690421	5.80521e+06	4.98613e+06	4720517	7040665
P18077	0.00113201	0.633507	804860	590753	654705	573318	483175	539044	816133	169454	197758	918373	317508	322968	583657	271003	315133	652683	433360	411083	342322	592818	2.16334e+06	5506202	2.43871e+06	566553	1.11904e+06	4.38257e+06	795420	947005	3.67556e+06	3459453	1.51623e+06	453406	580099	628356	5.95641e+06	10271259	6.01414e+06	10792475	544609	1.28088e+06
P18084	0.099369	0.595079	913080	1.04292e+06	948426	846395	617717	646363	748380	766477	533482	882552	721814	737197	719690	454388	940127	157575	527330	469871	708247	558266	497084	1.32802e+06	636042	1.26651e+06	792354	854938	435066	1.11124e+06	629464	1.08388e+06	1.03681e+06	1.13134e+06	338498	384053	700303	453320	391055	1254830	1.43983e+06	568942
P18085	0.382258	1.84057e-06	4658359	1.28435e+06	1.00236e+06	1.32557e+06	954867	1.1201e+06	1.51586e+06	853700	987384	1.46434e+06	1.16905e+06	1.40594e+06	756204	1.43324e+06	1.06125e+06	1.44699e+06	1.39833e+06	2.24311e+06	1.38979e+06	1.49112e+06	10321132	8.11577e+06	5.87689e+06	3.60085e+06	3.6276e+06	7135839	5.36423e+06	5249182	7261446	7026893	3.53968e+06	5927343	3.49849e+06	3.42407e+06	7.03756e+06	5766337	6.30336e+06	8731400	5.83282e+06	2711831
P18124	0.0117013	0.343983	1804943	1.57401e+06	1.24143e+06	895690	865960	1.87925e+06	1.77808e+06	224246	703818	1.24837e+06	522248	975449	992326	1.20475e+06	840093	527110	610450	1251908	543396	744999	10654175	21896920	12212715	5.41539e+06	3.25656e+06	19743976	1710894	888809	15125369	19425046	9498594	972537	1.03974e+06	3121593	30027748	23525032	40295180	38699356	1.77915e+06	5357314
P18206	0.000207453	0.000909616	6263467	1070091	2146122	1.83095e+06	1.59933e+06	1.78885e+06	1.27033e+06	1.67371e+06	3.49006e+06	3.24095e+06	1.969e+06	2.02524e+06	3.21102e+06	2032153	1.83365e+06	3.64566e+06	859050	2133407	1.51795e+06	1.19259e+06	1.12141e+06	1.14569e+06	7.98693e+06	1.31938e+06	1.45356e+06	655749	1.07497e+06	3159244	2930689	1.78508e+06	804517	1.75966e+06	1.66374e+06	1.22835e+06	2.38446e+06	9323514	2.4851e+06	5.70793e+06	5786365	1.83993e+06
P18433	0.0197349	0.120601	913795	546743	363560	624754	502464	353499	536702	763251	309429	552349	615351	457965	302552	476182	499925	303534	607512	305002	564252	448998	61835.8	108585	113918	201102	404973	154930	36399.2	579534	104099	104275	238916	287494	22118.8	249506	175183	66053.5	37704.6	204586	291431	151894
P18564	0.00085543	0.501986	1.2156e+06	1.08882e+06	957375	1.44336e+06	882811	848715	973569	1.17621e+06	1.07722e+06	1.28144e+06	1.41107e+06	644255	855042	985290	978954	669328	604963	783128	589725	706433	375069	1.78401e+06	965165	961512	37087.4	500111	2.4166e+06	4866490	778020	608846	1.09146e+06	2.4733e+06	2.62086e+06	938680	560793	1.45333e+06	120090	644367	438310	362164
P19013	0.00081621	0.000748543	1.80953e+06	848528	755214	555812	423062	637395	643120	765079	459174	535674	1.02852e+06	397659	622008	610272	652471	880660	300388	552696	266089	434435	632991	400477	411003	315448	394437	620461	206651	579564	678346	360182	378688	375473	704531	1.18617e+06	426332	1.99935e+06	865200	735992	1.82473e+06	1.47798e+06
P19105	0.114709	0.100904	79978120	417818432	444113504	175384208	233344096	221985952	295358016	539942528	532056608	101949192	315843328	233094080	493585184	198116000	399084352	592546176	118037272	188930016	201766992	123305272	166666672	246919184	599692352	219680304	113138632	273322336	333607616	68280424	270695520	186894352	165193936	250236496	388257728	403524416	196750048	479033088	224348672	85524096	214077456	145878176
P19256	0.0056688	0.000530021	874691	445870	369336	660336	498823	462314	662172	621153	749392	1.48643e+06	1.73757e+06	592922	222279	201841	397153	217855	216610	298150	448484	309536	210678	233288	979120	455521	569847	171562	534274	110370	183871	190353	474109	926320	275447	539003	377302	276042	380438	180469	1.30557e+06	1.02011e+06
P19338	0.000883754	1.14189e-06	1293167	136838	166214	130153	261569	185528	204516	253894	294410	244294	179415	136279	226165	185179	221829	306920	325841	963381	148904	303837	1058549	541039	511512	283173	380565	695592	375923	210368	745570	2.32731e+06	342718	296946	216163	123653	1.42645e+06	377064	858503	870159	202314	899392
P19440	0.000639663	0.49695	689609	600238	682250	1.10096e+06	794914	381567	934891	1109757	808233	752742	1.14882e+06	575365	240369	741338	297867	796128	532824	843465	176918	701674	431749	886561	789078	648719	652343	189974	289596	1.77951e+06	3.41067e+06	379105	1.08832e+06	1.49167e+06	357053	747518	947938	3.11848e+06	229667	2037890	308829	261289
P19784	0.208436	4.23714e-06	247622	592164	193855	611122	748254	403274	394341	297859	463153	258975	171023	387535	465965	154402	365310	1.93251e+06	269609	401570	154596	322920	873609	1.35469e+06	592792	581827	707852	386135	331096	694721	843447	1.01582e+06	659674	1.04732e+06	588723	331608	339216	1.09318e+06	322695	303907	195960	473987
P19823	1.45868e-08	1.47569e-05	1.82806e+06	151758	225963	501142	389980	285079	463488	429711	396086	527433	378361	222256	418624	341060	517317	755343	337632	1.42654e+06	232702	353623	511622	732581	670113	363818	1.09811e+06	1.28781e+06	14399141	314902	453433	975746	411927	435591	1769769	219752	912799	676227	755529	525040	334951	971166
P19878	7.08119e-06	6.04249e-07	298601	343462	233277	371886	321612	195361	2.04187e+06	1.66207e+06	5072917	585825	500862	65332.5	137534	115464	185381	645627	155612	368415	59453.1	150464	223243	374012	57596.2	109967	60650.9	149711	827778	188995	78801.8	323239	146570	2.03492e+06	330537	630782	185966	676271	176536	303746	222611	373598
P19971	0.00170244	0.000105218	1.05116e+06	205215	224862	702794	353928	344802	327920	316664	249161	309029	365437	384413	387067	400504	159098	231479	124002	384911	248752	217749	1.22511e+06	775937	317717	207308	337929	1.77781e+06	3837053	358066	327398	2.26104e+06	241016	631037	1.39544e+06	1.08947e+06	390283	1.14625e+06	1.31437e+06	421460	734381	1.97403e+06
P20020	0.000583757	0.159919	1.94898e+06	1.242e+06	777017	594495	1190495	769821	1.20052e+06	996232	922411	1.37634e+06	1.21671e+06	769943	394412	1.01303e+06	998308	968384	632190	827456	858747	681450	714640	553707	441863	595103	746216	948123	543099	438674	216160	355024	559646	1.0527e+06	366154	765131	381751	376736	918873	426114	575877	1.90983e+06
P20036	3.79301e-05	0.00123238	4.11103e+06	2.32065e+06	2.90716e+06	3.07496e+06	4231073	5101158	3.73054e+06	4029615	2889800	10411347	3.08209e+06	1.80226e+06	4.8599e+06	6479604	3.07254e+06	1.13524e+06	1955932	2524412	2.87618e+06	2.20014e+06	4.47432e+06	3.23161e+06	4508025	1.66054e+06	748043	859148	1.30734e+06	3.41771e+06	386718	2.22638e+06	2.68277e+06	2.43457e+06	3061234	10786802	2.56742e+06	3.55353e+06	1.32279e+06	13697884	2.37602e+06	1.59732e+06
P20073	0.300095	0.0824211	10160662	7.59337e+06	4.65693e+06	6.00502e+06	6825723	5825756	6481414	7479364	6.75449e+06	10809451	8617619	5.79685e+06	3.49133e+06	4.98784e+06	6418860	5943867	5.64826e+06	6541932	5.89907e+06	5301482	4911286	4.77141e+06	6.05583e+06	6882749	7.55298e+06	4.0133e+06	6.64093e+06	4970341	2.94173e+06	2.49725e+06	4.86179e+06	7.20543e+06	3.04031e+06	7708220	7.01754e+06	5191646	3.16256e+06	5169308	7322167	8470433
P20231;Q15661	3.84557e-08	1.83991e-06	20867976	3079574	4.97988e+06	2.83063e+06	41095644	11975190	7709327	2971218	12751198	5111398	12410454	2.50763e+06	4916069	1506120	11580738	75244960	6016825	3.05648e+06	2807970	5454267	3633817	795848	489531	1394262	1.76442e+06	191212	100357	24877254	757668	306521	1.06872e+06	3.68143e+06	1.11169e+06	932559	2.58537e+06	471070	85329.7	99229.9	265357	237125
P20292	1.57276e-05	0.158295	3.12867e+06	5232306	4.71604e+06	2.42217e+06	5312111	5361527	1.78773e+06	2.58758e+06	1.54967e+06	5.20337e+06	4238422	3.82154e+06	1.5227e+06	3496634	2.12732e+06	3.769e+06	3.15625e+06	1382101	4553760	3.49063e+06	863018	5144148	904546	1.56666e+06	1.08341e+06	521069	7959038	1269981	690706	884453	1.65832e+06	2.50435e+06	2119932	1.87029e+06	1.39855e+06	2524955	765429	583937	1.20836e+06	1.67032e+06
P20339	0.578545	0.0374996	3.43638e+06	3915714	2.44729e+06	5.48543e+06	4.6423e+06	3.53932e+06	6.69772e+06	2804743	1.66631e+06	7283559	3582554	3.53084e+06	1.42182e+06	3.5235e+06	3.66082e+06	2.49311e+06	2.00313e+06	2.95614e+06	2.90043e+06	2.16217e+06	2.84143e+06	2751357	2.97033e+06	2.23652e+06	3.37248e+06	4042888	5342654	2.52152e+06	2.89697e+06	2.35795e+06	2763513	4382033	2.09537e+06	3799849	4765462	3.46987e+06	3175211	3636627	3.71356e+06	4472147
P20340	0.0149508	0.000729165	845919	1.2428e+06	997297	381112	2652777	973147	729250	1.31011e+06	337664	2.98194e+06	3516608	754893	1.13103e+06	1.0764e+06	920180	2056529	428639	875454	983999	880569	1.17572e+06	1.34245e+06	798712	1.08555e+06	732022	1.01539e+06	384861	556235	638746	1326560	1.30269e+06	451712	1.05864e+06	1.99184e+06	1.20055e+06	1.13029e+06	1.36252e+06	1696803	845197	2978335
P20618	0.000135536	0.003614	869267	941665	1.38898e+06	792536	891599	606023	365084	687844	2.28272e+06	652622	584368	351725	1.38655e+06	1.1564e+06	1.47547e+06	2.35905e+06	889442	724142	765408	832903	1866131	1.52914e+06	3.25822e+06	1.70602e+06	2254681	2.8047e+06	2.8606e+06	1.31354e+06	4932555	913292	950580	2387618	3557634	1.00823e+06	3.23967e+06	10558569	1.66116e+06	3.13658e+06	5.24082e+06	2.43642e+06
P20645	0.0901112	0.322711	2.51659e+06	4848158	5.08587e+06	7131173	4.75927e+06	6085140	4.90922e+06	7.17631e+06	3.70594e+06	4.12747e+06	4522479	3.89712e+06	8717653	4.84433e+06	4729816	2223276	3584095	5.02311e+06	5414830	2991060	7971843	13735315	10046876	10535985	3.67905e+06	6888976	11163858	8567109	18750970	12437562	6963822	14194024	21981482	9972072	7518240	22958774	8503482	16715663	6.64573e+06	20560744
P20674	0.0321348	5.25008e-05	3471635	1.42761e+06	744821	1.10076e+06	824074	725491	1.21031e+06	862642	864130	1.6875e+06	1.36738e+06	989418	822755	1.58454e+06	1.20698e+06	1.27228e+06	999465	649544	734177	552999	1.16221e+06	1.14199e+06	625015	907135	2.01446e+06	1.43248e+06	1.13463e+06	601297	169773	815841	353132	542440	355622	900929	749382	722028	2315877	381165	672930	983193
P20701	0.61582	0.917022	1.17378e+06	757064	397911	758503	864982	859690	922540	779577	604324	1.03195e+06	794611	527570	687282	625641	640785	570291	326687	482321	476562	385249	776039	1.14669e+06	27060.8	449840	549785	302220	1.50865e+06	1.12363e+06	62024.6	719457	505046	1.07258e+06	368517	951484	333214	495915	715103	178275	279426	762285
P20702	7.52637e-07	0.0135169	1.24025e+06	440973	411027	926440	797872	1.54584e+06	687566	918714	725392	2214409	890385	597656	1.22431e+06	780846	607983	719341	246595	708023	377686	258952	1.09552e+06	2.24043e+06	369641	397258	480825	404073	6757656	599519	307186	1.23979e+06	499089	1.58252e+06	1.01341e+06	1.0687e+06	567499	816396	576752	416827	911556	1.59156e+06
P21281	0.0243937	0.00373187	1.20357e+06	515937	364339	431326	558042	879894	476579	510570	461464	335050	316246	497331	557247	522054	536233	710939	232927	395508	244517	296556	1.95529e+06	1.56922e+06	924204	451852	476001	1193725	1.94403e+06	661907	1.87682e+06	854396	588544	1.80166e+06	955343	873469	1.00739e+06	1842800	822987	850562	1.33748e+06	482694
P21283	0.0133252	0.0800145	614492	273036	150386	211634	362382	544926	295042	257772	252014	323963	91950.9	347766	246004	307123	246140	240119	452965	169191	148621	174371	1.11597e+06	827693	995204	318869	309777	865212	1976163	381475	857395	537524	403968	923357	669854	696296	641975	912376	1.19347e+06	468175	799220	462207
P21291	0.000244847	7.93835e-05	1.73556e+06	458053	500623	601461	875429	609098	709292	864014	960654	609635	685621	906076	511528	909399	678428	607621	482800	585196	610655	587848	281357	364147	256478	364749	580945	455313	219949	1.45934e+06	708420	701753	252452	557956	206893	719773	371205	359137	188406	288826	416859	186841
P21333	0.595539	0.00639262	22393348	11688298	13218524	9004713	9557659	7.30907e+06	7393302	9505704	24412662	20496322	8181099	9109028	13925297	10945026	14429202	27508344	5.70244e+06	13573028	9177763	6524515	12353560	11735672	23953264	9467360	9376300	4.27791e+06	13673303	18656466	11358138	9696465	7178081	11128584	10437709	9448209	15588860	16388402	7013091	15096190	18731190	5.08842e+06
P21589	0.00160057	0.00111119	1.39024e+06	1.60547e+06	1291889	1097836	1.74457e+06	769190	1.71306e+06	3.05013e+06	1.39378e+06	1.94264e+06	1.53298e+06	1.03013e+06	1.01629e+06	1263543	1.17065e+06	1.41602e+06	1.07903e+06	1.22639e+06	1005413	1.09934e+06	329684	3.77938e+06	425847	967593	3.95521e+06	497481	1.06962e+06	1.37183e+06	1.85306e+06	779883	1.11965e+06	2.20415e+06	689714	1.07702e+06	497272	2649457	415182	672799	3161519	487447
P21796	0.026404	0.00544804	6621016	1.11913e+06	1670895	2078038	2.86414e+06	4.90297e+06	1.74547e+06	2.30776e+06	1.75203e+06	3.9171e+06	2738397	2.84982e+06	1.4449e+06	5665763	2049490	3.18376e+06	2477369	2.48008e+06	2.76709e+06	2.41409e+06	5747931	3.56712e+06	1.36956e+06	2.09472e+06	6265123	5702244	1.38715e+06	6.41231e+06	518117	3.71244e+06	2.76709e+06	2.06963e+06	1.45974e+06	5033376	1.80455e+06	2.33313e+06	6.87759e+06	2.6598e+06	1.84683e+06	6.31362e+06
P21810	3.02546e-07	1.37827e-06	2575598	204017	454635	976475	658984	660571	584474	469907	427340	1927209	716838	510288	281069	634735	639313	377608	1.99634e+06	7880474	358756	2.7951e+06	616706	626821	485944	669094	5.39758e+06	1.22147e+06	1370754	569726	376744	1.0426e+06	614797	431558	659388	997026	694151	964087	1.48723e+06	360547	509908	414321
P21926	0.239671	0.0890863	68186672	173851712	118786808	174931376	123482032	86700216	154865552	214608720	196038736	209746208	258760992	92763424	123873440	130739792	129792120	102130856	96897664	93841688	88692600	114195968	23620810	62963196	46132800	69748248	93471728	19690164	18148720	54273176	67973488	22968230	49329424	58788084	21950384	76670496	56951108	37178952	20216406	38676860	37907392	65153668
P21980	0.000983974	0.356079	7145163	1.63118e+06	2.55994e+06	5700804	2.87975e+06	3820436	4.59929e+06	2.54945e+06	2.8302e+06	6140483	4.08966e+06	5555634	6453492	3.64396e+06	6.33197e+06	6.71113e+06	8441711	3.02282e+06	3.58994e+06	9238360	9939058	4.98836e+06	2.63388e+06	4494426	1076015	4.16998e+06	3.96752e+06	5.53445e+06	3.74561e+06	22320414	2994078	15085114	15757244	15884785	4.63314e+06	23476754	1223940	1.1999e+06	6.52512e+06	4463110
P22314	0.0641733	4.74377e-06	1.83137e+06	199264	216502	492512	374226	392897	256107	404922	514428	297767	396993	516236	244027	387051	424093	146681	490841	894718	252938	324521	507927	310597	544626	280476	521832	627864	1.00014e+06	332180	539078	390139	360324	427813	408961	390538	385201	476325	861943	754625	566994	676125
P22352	0.00678404	0.157884	724362	585676	758696	1.67576e+06	446331	410026	815189	954553	553588	492664	845763	340536	986990	368272	811105	1.19545e+06	1290558	898339	780334	842612	126784	227944	211878	281540	713010	61542.5	89087.8	423138	426785	334713	176531	181890	239249	363600	266155	145051	109162	129491	152624	130914
P22392	0.656122	0.0010894	917770	245289	353883	313667	375280	571236	518778	359639	527006	325188	401099	417759	242894	468346	335549	360748	270167	439538	295271	388712	1.40076e+06	829250	1102500	506650	742092	1.65688e+06	590505	1003112	1.11195e+06	712373	647741	816286	1.1072e+06	397116	850243	1.38613e+06	945108	1.04575e+06	1.0377e+06	1.6064e+06
P22694	0.0283505	0.00714562	1.73052e+06	371462	220432	913555	540971	567754	767708	537295	712735	1.01191e+06	455393	654460	86731.9	376786	480243	696277	607477	736373	528651	445249	114398	542148	1.63605e+06	457213	764998	1.17657e+06	543626	860352	861256	640377	386234	754080	621888	360715	643341	810738	1667554	224936	295038	586310
P22695	0.00679578	4.74189e-06	2.2891e+06	510940	214881	525018	672041	503111	643801	531332	563169	691109	567465	491964	280640	996063	275811	703382	314287	466885	365518	431813	1.0615e+06	542861	138006	256557	1.24845e+06	861203	260395	473567	193535	549120	324314	303084	391183	753688	394837	279513	1305556	293062	257606	716495
P22897	0.0014945	0.0834554	1.3239e+06	1.36624e+06	881762	1.61563e+06	2.10137e+06	2.92914e+06	1.31445e+06	859302	907485	2.34093e+06	1.81932e+06	1.57323e+06	1.49872e+06	2416072	1.14839e+06	1.15595e+06	1.63365e+06	1.37673e+06	1.24622e+06	1.59019e+06	935141	1.60437e+06	153473	499581	931813	570559	3.54667e+06	2435076	208630	384382	712182	1.57941e+06	615225	2.07684e+06	388345	831660	621593	359693	1.05621e+06	719970
P23141	5.0368e-08	0.487813	7106352	4300373	4.79935e+06	3.61199e+06	8454177	8.34882e+06	1.57318e+06	411767	2.33008e+06	2.99099e+06	3.29755e+06	11819656	4.86399e+06	5.95406e+06	3.99559e+06	4812429	5.51875e+06	4.47789e+06	7319119	4.26721e+06	556920	90972	547583	940806	8466714	433834	1.4236e+06	1.74744e+06	409684	24250382	1.17813e+06	889651	316467	1.73737e+06	421025	740062	122031	196257	440721	128414
P23142	0.0195232	0.595283	952840	1.488e+06	1539764	1.93579e+06	962706	518680	1.41151e+06	1853341	752335	1.50535e+06	434919	898250	1.40782e+06	678734	1284668	1.21753e+06	1826998	1.06018e+06	881016	2.00548e+06	582056	498524	453081	734200	937886	1.53069e+06	174469	623489	1.05802e+06	1.63912e+06	549476	279617	484974	898651	654964	547721	410694	238394	719812	282076
P23219	0.3697	0.434713	2.07894e+06	2.06857e+06	1.34666e+06	1.48438e+06	2.86469e+06	1356063	1.39757e+06	721719	1.92167e+06	2.69456e+06	2.56609e+06	1.85318e+06	1.17371e+06	1.31274e+06	1.09658e+06	2.72136e+06	1.79582e+06	1.79621e+06	1.78731e+06	1.66033e+06	1.18099e+06	468454	407380	1.45498e+06	1.25467e+06	384186	1.34788e+06	2.06344e+06	310921	1.03631e+06	1.51533e+06	931184	881497	924625	806204	340970	966902	570688	854462	1.10835e+06
P23229	6.69122e-06	0.0240286	1.30894e+06	1.9383e+06	2.07603e+06	2.27527e+06	1.45922e+06	1.34847e+06	1.60484e+06	2.86428e+06	4.16297e+06	3495892	2.91878e+06	1.21089e+06	1.89195e+06	1.83275e+06	2674555	2254398	1.10957e+06	1.42261e+06	1.26416e+06	1.19641e+06	505871	1.56006e+06	857061	1.20517e+06	2534758	1.06024e+06	1.56821e+06	1.03187e+06	863775	458544	1.02404e+06	6.00526e+06	691132	1.50993e+06	1.07636e+06	1.18035e+06	1616255	1247437	1.05744e+06	2420003
P23284	0.588663	0.172585	40301172	10772377	17161102	13763467	23276710	14823509	18747240	1.83622e+06	12027769	8435633	16152763	30340482	15435167	20902136	20672774	14002024	15190695	21020744	23174318	18124728	59737080	1.87059e+06	28413076	19741738	15982823	23647468	31866772	15406055	13381523	20332614	27025460	9868818	50000444	31162812	25254016	35581912	39350756	29845492	21404080	28529418
P23396	0.00728827	0.0143581	1717727	1.11173e+06	681613	675572	1.11987e+06	2175367	647880	1.26269e+06	906068	1.3711e+06	605851	809061	777141	982442	801164	1.15727e+06	920765	1.74111e+06	747000	1.06041e+06	4.76382e+06	8768117	3535618	2.79462e+06	2.02975e+06	6330783	2918024	1.73806e+06	6291788	8.07404e+06	4778760	1.82723e+06	1.62138e+06	2.05399e+06	8983269	9868544	14795412	15581106	2.92833e+06	5078805
P23458	0.351659	0.0497152	399158	304660	196810	432097	150283	108228	396120	202912	337582	387067	252861	193155	243071	211246	149421	249335	134303	142944	145234	204620	142650	130704	247375	198049	128225	84782.7	163055	200668	87224.5	135365	175088	336768	159040	156856	188176	179558	203861	266453	276296	114071
P23469	0.897745	0.136212	1922696	902193	494663	1.03473e+06	689828	504033	906176	880838	798794	1.37882e+06	1.13674e+06	564642	325610	717110	682265	30884.4	371429	380328	571032	530007	386939	580633	844516	680629	356045	436604	262748	749172	404246	162637	698465	518979	134809	556255	546678	347448	320233	318516	395312	503736
P23526	7.42064e-05	3.47546e-05	591653	166764	158465	151220	130484	213313	286387	198234	271252	171435	179087	274956	157995	282734	153086	265101	155195	159279	212818	270413	321305	296560	428910	317595	435486	675577	1.66779e+06	479559	912248	631788	324994	349527	733776	269630	483731	296886	307976	374764	498730	786146
P23528	0.000905131	9.30995e-07	13301516	1.93608e+06	1.7969e+06	1.41388e+06	3098072	3.51917e+06	3123880	1.93903e+06	1421539	2924438	2227936	3.72088e+06	1.64322e+06	4.61152e+06	2.54519e+06	2227843	2.84185e+06	3774930	2.85018e+06	2.66905e+06	3.09078e+06	2.4643e+06	2.16634e+06	1.85405e+06	3.5248e+06	5341499	10498155	2.57912e+06	3.63743e+06	3927208	2902803	2.83791e+06	3.4983e+06	2.57366e+06	3229397	3.84934e+06	5361963	4.08408e+06	6.90125e+06	5504187
P23634	0.229185	0.0376197	4.16892e+06	2574095	1.77021e+06	2.72139e+06	2925641	1.73029e+06	2.42346e+06	2.44195e+06	1865107	3.37405e+06	2.65295e+06	1.89529e+06	1.75228e+06	2.64984e+06	2.18602e+06	3058893	1.63563e+06	1.87137e+06	2.27317e+06	1.74143e+06	1.0612e+06	1.36543e+06	774457	1.16069e+06	1.55587e+06	1.72868e+06	739861	894108	455486	569873	1.22335e+06	1.27425e+06	680192	1.56094e+06	598993	770841	1.65416e+06	781670	895249	1.45164e+06
P24557	0.0144778	0.396012	415657	3.37402e+06	1.43965e+06	3.19236e+06	3154260	3.51025e+06	2.64453e+06	3851524	1.95371e+06	3.70225e+06	3.46819e+06	3.32057e+06	5381522	848934	2.27819e+06	2547720	2.53281e+06	2.57979e+06	2.64112e+06	2546255	889857	4.12049e+06	714395	1.9337e+06	1.40457e+06	936098	5.6927e+06	1.5231e+06	590423	3.03731e+06	1.7712e+06	4.94964e+06	2.83183e+06	871590	1.4824e+06	1.89181e+06	3.41972e+06	718058	1.95151e+06	2.14263e+06
P24821	2.16404e-05	0.0605419	250186	479410	220687	493071	338359	224473	182053	184798	250446	191338	242294	262043	181345	180316	436442	548992	103665	405921	407780	105105	987681	1.7685e+06	4.11385e+06	609790	451894	1.06236e+06	2.61062e+06	1155075	904457	845625	400831	648751	1.14901e+06	603326	1213707	7688053	1312494	1.58225e+06	4665754	724552
P24844	0.0038831	0.0603199	10314826	113519976	141126416	45849180	76434072	41138536	61125256	175300864	159825312	50898224	83854328	83676080	164388352	59293940	129545520	206121472	40193024	42173608	60351140	37693732	16869704	28836954	36524832	29624480	64682532	21485230	62807212	16032018	48563972	37113728	24990900	46856468	58702892	116998248	19579116	31293120	15991830	7642024	40814200	17717744
P25398	0.0635427	0.0424568	589676	294705	233292	402100	175441	134127	298940	202462	190088	369274	138101	194128	161531	287961	190184	218192	75658	388700	145957	245444	621148	983458	640108	360106	364686	960934	731370	293240	578428	1.23992e+06	597486	327155	430481	573281	752914	976573	1296832	1.3964e+06	500730	1.34849e+06
P25445	0.401165	0.375598	803468	680826	565225	644758	853438	547203	536098	368606	998278	1.27926e+06	1.12715e+06	395243	251960	461771	687527	144049	524321	598862	472244	502200	231752	188919	80161.5	397511	257757	69955.6	150573	80673.1	92602.7	213911	313955	363321	188132	286135	264332	166493	135743	85240	191776	238002
P25705	9.37357e-05	1.32746e-05	5509016	596845	640395	527959	1.22627e+06	804513	768461	455983	2.32285e+06	381071	739786	565215	2.37263e+06	1.96723e+06	785541	2.35984e+06	771884	829915	509138	976236	1.43294e+06	1.09189e+06	1.82119e+06	321281	2.8909e+06	2266587	525156	1.10477e+06	648216	1.27737e+06	363935	338410	2.41658e+06	876227	580474	1.33989e+06	5914172	812809	494963	1099843
P25774	0.544914	4.33963e-05	436323	46516.3	1.24722e+06	387065	252412	1.64245e+06	181162	234857	1.12225e+06	766309	461086	237484	793350	176185	618499	3.19746e+06	111865	283716	131026	183170	609531	962734	675328	322580	73956.1	567757	1.18408e+06	623854	299065	692273	427793	583240	516351	907892	669086	625274	332647	1.06227e+06	373558	316614
P25786	0.000533956	0.00260888	3.67718e+06	1.98412e+06	2.88116e+06	1.68054e+06	3181239	2229622	2299123	1983621	5168734	2630705	1.85383e+06	1.44377e+06	3104911	2665008	3575363	6505644	1.65753e+06	2.27632e+06	1.80911e+06	3.04019e+06	4.41933e+06	4.06194e+06	9705529	3.77425e+06	5.04042e+06	7.08048e+06	7698362	2.42843e+06	12235182	2.08768e+06	1980858	4.32109e+06	11241938	2.06358e+06	7606571	25735532	4970876	5685909	11451761	8987480
P25787	2.41592e-05	0.0415086	1.25294e+06	636587	1.09631e+06	552804	874545	723291	759908	365515	1.94559e+06	462724	541137	344782	961476	956539	1.20878e+06	1.44184e+06	662232	690221	595059	635791	1.14435e+06	861092	2.18136e+06	1.15913e+06	1.9772e+06	2.41891e+06	2.29006e+06	839787	4.66493e+06	742529	673331	2.17718e+06	2544911	919175	2.44901e+06	10357856	1.18425e+06	2.71151e+06	4880924	2.05588e+06
P25788	0.000115758	0.0282326	1.53556e+06	939077	866049	1.03353e+06	1.20138e+06	909517	1.60835e+06	394941	2.17104e+06	867717	667794	666910	1.11923e+06	918397	1.31528e+06	876737	643981	824868	621178	762982	1.69695e+06	1.95742e+06	3.88534e+06	1503309	1.96377e+06	3232369	3.30371e+06	1.68939e+06	5376414	769675	749064	2.50118e+06	3.86561e+06	998594	2.94263e+06	11394231	1.62676e+06	2136007	4.68993e+06	2.71348e+06
P25789	8.58084e-05	0.000357565	1.84102e+06	1.95334e+06	2192119	1.12771e+06	1.80283e+06	1.46077e+06	1.58396e+06	1.02556e+06	4194397	1.25394e+06	951198	949395	1828179	1.59925e+06	1.85702e+06	3384063	1.26091e+06	1.34707e+06	1052842	1298911	2.51806e+06	3.18333e+06	5.40491e+06	2257553	3059605	5003170	5480259	2.34432e+06	9935148	1459737	1349814	3.95754e+06	6.78427e+06	1.67459e+06	4792086	19420908	2.06561e+06	4094831	8270610	3.93759e+06
P26006	0.0151588	0.0164411	5170707	10287243	9936316	18509432	8.26504e+06	6684855	13564691	20030750	20592630	14982206	24927324	6247818	9531854	7394104	8749665	12126632	5966048	4.11817e+06	6.14549e+06	6281853	794530	5638386	2.21886e+06	5.40531e+06	950054	2.23491e+06	2.55259e+06	3.41525e+06	1.35229e+06	483360	5113751	8.0425e+06	3124325	5.68802e+06	1.4831e+06	2.03762e+06	1905416	1.46034e+06	2.126e+06	669842
P26038	0.00233387	0.055573	10150582	4299864	3395908	4355709	5828666	4179424	3640180	4.98235e+06	1.51276e+06	6.5423e+06	5.66496e+06	3.46568e+06	2272516	3.53981e+06	5200290	2.5808e+06	4.97303e+06	3.91169e+06	5.96411e+06	3.80942e+06	2.74283e+06	2.31731e+06	3.55049e+06	2.2953e+06	1.36977e+06	1.38605e+06	1.95601e+06	2.74488e+06	3.87178e+06	1.61919e+06	1.94404e+06	1197967	1.05073e+06	1.61035e+06	5.93565e+06	3.45901e+06	2.34095e+06	7080079	3.1835e+06	1.6409e+06
P26196	0.205803	0.599734	409031	196939	141140	138222	119798	223309	244191	249112	266045	267124	33494.6	84931.2	47560.7	130955	201057	431861	201648	331418	166347	241051	645943	716221	379011	349264	159411	907331	333104	335576	660925	637307	444022	261781	311298	369908	554109	770130	842317	403794	402600	428441
P26373	0.000620181	0.0148717	868858	388244	341280	230691	307974	512232	458787	139180	230658	377769	235113	208230	321450	383065	272660	140973	307658	537908	118046	326115	1.69996e+06	8545602	4467840	486283	883398	6.67517e+06	1.23023e+06	218087	3.31073e+06	1.30975e+06	816031	342241	1.01268e+06	371976	4615696	10204544	3399622	11542890	350529	1.21223e+06
P26447	2.8977e-07	5.82436e-05	17371068	6.31269e+06	4426162	8236808	8273070	3.95191e+06	5.03538e+06	5281355	5103105	5.66837e+06	8.20879e+06	5027598	3.23999e+06	6162500	5.36173e+06	7304183	3590199	6853301	4741012	3.77955e+06	1.80981e+06	1.68801e+06	1.11724e+06	1.78679e+06	2.69185e+06	773634	6902775	2.95482e+06	1.17367e+06	1.24986e+06	1.88136e+06	7.94391e+06	1.42647e+06	1736416	1.92431e+06	2.15672e+06	755191	529257	22747344	1.54738e+06
P26572	0.573605	0.0892385	1154627	972459	862871	1.92446e+06	1.1856e+06	878986	516711	825107	432316	792310	1.04106e+06	1.53581e+06	2185441	837931	1.47885e+06	703095	919025	1.4097e+06	1.00685e+06	1.0187e+06	2.49173e+06	657440	3.24879e+06	2.13035e+06	816824	2.07668e+06	2.98942e+06	845492	2309767	2.11036e+06	1.89082e+06	2.36674e+06	4385949	1.66332e+06	1.44205e+06	2521319	3.99064e+06	2.77739e+06	2.98063e+06	4.21987e+06
P26641	0.000850215	0.248858	2.34419e+06	1.08447e+06	1.00327e+06	1.067e+06	1.16989e+06	1.48041e+06	1.45543e+06	103022	1.19606e+06	1.47448e+06	239413	1.11006e+06	1.12513e+06	1.75468e+06	1446617	2164988	849080	2.0762e+06	1272292	1.2537e+06	8960765	6466371	7288345	3.73594e+06	3948423	24004448	5.03477e+06	4.61406e+06	6.85418e+06	10464494	4701609	1.67831e+06	4.80837e+06	2143638	10968559	7360407	10525940	7.19973e+06	8756413	10334645
P27105	0.0147698	0.0030878	26697956	24911640	20228948	34128128	25544996	26358776	27375458	36840592	60072760	56466840	40274420	17862246	21995202	27532742	28551148	30500042	29233696	22219816	17354198	32861590	8644723	14620713	5498150	11515544	19602896	5.18151e+06	26486058	19538670	12974724	7668758	11709893	24898106	9288954	25082186	8415834	10350807	14555860	6.17176e+06	7.05783e+06	8069737
P27338	0.00011733	8.39536e-06	14278167	2.93754e+06	2.44339e+06	5.05522e+06	5279729	2.83841e+06	3.02981e+06	4.35365e+06	2.62664e+06	5.31922e+06	4745806	3.61715e+06	1.48813e+06	4.41126e+06	2.82763e+06	4.8654e+06	3.19843e+06	2.06947e+06	2.99792e+06	4.00193e+06	1.03692e+06	453526	1.53509e+06	1.32517e+06	2.63422e+06	905862	107461	4100626	97163.1	362043	1.34699e+06	1429810	226608	5.12209e+06	554126	319770	379305	299860	83272.7	585651
P27348	0.000318782	0.000528087	908422	422123	179740	345375	374203	345476	1.02061e+06	234006	373785	277990	434632	300676	120988	291576	404753	571615	222864	392074	273817	235933	296880	307114	1.1321e+06	166779	275420	366722	513731	311932	437765	663094	165891	316224	159662	370477	239023	454681	328427	402231	366766	455966
P27487	0.000407301	0.000162918	6599013	2337766	1.90979e+06	1.30189e+06	2.68146e+06	2.3124e+06	2.58043e+06	2.17703e+06	722618	3.71362e+06	2.76699e+06	1.51839e+06	1.19534e+06	1.77185e+06	1733040	2.09324e+06	1.216e+06	1832425	1.8152e+06	1.57328e+06	2685937	5.62491e+06	2316597	4.17319e+06	2.62657e+06	459411	1.24194e+06	14508276	875112	559638	4.37506e+06	1.66351e+06	3.95454e+06	7.0165e+06	12169425	4.4597e+06	270005	1.68718e+06	1.00025e+06	1.23489e+06
P27694	0.00051364	3.33643e-07	296970	532105	641230	108974	511282	358843	300143	304482	1.61662e+06	284943	443620	518188	1.31758e+06	532903	918794	5100349	585987	645729	302868	603004	692223	376199	934172	236185	500372	987242	2.57139e+06	117178	950150	187018	339034	98163	918217	181195	926911	669978	930046	855245	45926.1	545768
P27701	0.00454103	0.21492	1.3892e+06	2.79913e+06	2.80738e+06	4.95455e+06	2.1934e+06	2.17194e+06	2.33922e+06	3.97266e+06	1.50486e+06	2.81868e+06	2.94485e+06	1732603	1.52074e+06	1.19791e+06	3.82237e+06	1.87603e+06	3.23708e+06	1.09632e+06	1.98506e+06	2.27007e+06	984675	502756	1.86978e+06	1.24037e+06	617454	361004	987170	2.51356e+06	894726	539184	1.12451e+06	694782	505535	851368	1.18144e+06	592612	250040	386758	1.0157e+06	564819
P27797	0.202627	0.180281	3.93607e+06	3196640	3.67504e+06	2.10157e+06	5.24042e+06	4346114	2.57547e+06	845453	2.06736e+06	2.94872e+06	3621354	7159109	5.09116e+06	3105695	3053858	3377352	7875252	3.9585e+06	6.95541e+06	4.1825e+06	8.25962e+06	341622	3.36276e+06	4212292	3.50371e+06	3.03265e+06	4.54049e+06	3.47775e+06	966466	3.43899e+06	3.14283e+06	1.93107e+06	1.69672e+06	6231195	4.5498e+06	1.6018e+06	3.03222e+06	7183786	7287125	3.5461e+06
P27824	0.00215562	0.0694665	22757408	22562034	20933514	24682352	23910006	17067872	12677988	25109962	12271340	24140536	22968892	27543086	26527516	25822454	21357552	18715572	22104348	14276130	25688868	18690506	45184484	27045418	11819214	18597270	17126346	20474646	17450470	27731252	12572102	16539443	26590096	27553966	39879080	48174432	12469685	14511512	18255510	15485377	19415508	14837718
P28062	6.72326e-05	0.0197881	487024	1.24602e+06	1.13477e+06	614971	946124	649997	969359	455477	1.74478e+06	528222	643283	636984	1.38534e+06	844333	947813	1.23933e+06	487134	681102	588772	534995	1.57465e+06	2.21867e+06	2.25914e+06	1.34873e+06	1.70744e+06	2.61216e+06	2692318	1.30525e+06	4.4199e+06	858413	898184	2.38731e+06	3.77686e+06	705466	2362393	9366668	797631	2.16836e+06	3.34009e+06	1457981
P28065	2.55796e-06	0.0342687	2624390	1.25191e+06	1785276	1.63006e+06	1.72697e+06	1.39193e+06	2346783	948847	3275487	1.22207e+06	821824	694792	2.12566e+06	1281307	1.67134e+06	3.20673e+06	727547	1.1887e+06	1.10343e+06	1.01114e+06	2.90414e+06	4100321	6.69088e+06	2152164	2358517	5447028	6.38546e+06	1.74949e+06	2.43662e+06	1554584	1.02293e+06	3.40229e+06	8666575	940188	3.87303e+06	24098756	1.7754e+06	1.88939e+06	4.61657e+06	2.4928e+06
P28066	0.000436995	0.0189573	1.77593e+06	746024	1703603	390319	710024	658582	807865	1.25096e+06	2172027	460837	405859	553377	1.6246e+06	788172	910936	1623884	1.22357e+06	692579	734366	782731	1.2727e+06	2.09832e+06	2.64059e+06	1.76163e+06	2.15149e+06	3.06027e+06	3087358	2.01798e+06	8.20182e+06	920449	1.14687e+06	2.14013e+06	2931238	890740	2.78012e+06	7529346	3.38987e+06	2639438	4624183	1.91628e+06
P28070	0.00104183	0.000426348	1.17687e+06	763782	877761	897607	1.7283e+06	620551	1.38604e+06	628251	1.82892e+06	1625945	646533	492833	806621	396329	777811	3180095	869011	855386	512240	904999	1.80273e+06	1.42054e+06	3806765	1.40108e+06	2.54859e+06	2171338	5670125	1.31518e+06	3827093	888769	1.0117e+06	2219797	2.39447e+06	616862	775026	8067218	2.17419e+06	1.3034e+06	3.35321e+06	1.70365e+06
P28072	0.000261713	9.35167e-05	603591	428780	439247	330540	348799	334488	444943	369044	825151	460860	261840	273332	312754	384983	596050	1300725	259620	350598	183836	308875	560384	186204	913127	831906	903880	1.03122e+06	925643	553541	3.36398e+06	158347	382264	899235	1.20161e+06	724250	855623	1.37527e+06	784401	1.01156e+06	2.01228e+06	994301
P28074	0.00702986	0.0221653	418668	371913	645629	310072	493767	478681	514099	159639	864172	608284	258045	334105	244698	457881	549044	1.09391e+06	342037	434128	351779	404870	400960	317623	602301	496396	1.20797e+06	1.62122e+06	679293	599193	2.61723e+06	284299	235366	562488	821524	512802	1.10842e+06	1307431	1075015	1.0551e+06	2.69925e+06	1.78805e+06
P28161	0.000282896	0.000152881	2851773	705730	383195	911860	1.04576e+06	477440	954173	834644	629853	867454	661132	924526	282176	319616	413934	596315	630615	1.88075e+06	328342	1.07149e+06	569705	86042.3	3.86745e+06	278959	1.84555e+06	407803	45405.8	998835	1498493	839790	325641	493023	584345	414851	986894	1.42259e+06	711646	1.54727e+06	292056	564693
P28482	0.0042146	0.00305547	1.0699e+06	755536	286460	579808	359977	348706	673825	1.29647e+06	543414	528029	627716	565153	625160	408758	386185	648967	437446	566492	431183	401001	538519	541309	1.2041e+06	407977	440632	402434	500937	560346	679606	428081	353083	505849	663137	460404	598797	994081	320247	1.00675e+06	304381	294317
P28676	3.72464e-07	0.207797	923960	1.30757e+06	646101	1.2445e+06	940555	1.47155e+06	1.1377e+06	2.10224e+06	1376204	2188256	2.03676e+06	1.0219e+06	998279	792027	609458	1.2698e+06	1.6672e+06	1.22918e+06	954481	1.51029e+06	875310	2.31896e+06	722521	1.1317e+06	601245	1.13921e+06	11056078	692407	596368	761037	1.39218e+06	3.48626e+06	1.85717e+06	1.84442e+06	1349904	2.06165e+06	1.26965e+06	936012	883259	2.22176e+06
P28838	0.0104697	0.00855999	1.08531e+06	1.03756e+06	313010	356365	524485	470034	370967	601754	828668	280733	339786	523558	882827	418008	582820	898017	275741	362349	313114	245220	1133591	762180	618639	486744	714400	826153	1.49535e+06	909704	642904	831316	366381	1.34156e+06	2227509	375839	749963	1769895	860004	320619	801852	716415
P28907	9.89131e-05	0.018545	1764554	683927	381440	446974	451503	244736	987146	468162	561402	862646	577675	870729	679667	859485	860604	878370	275857	1.41571e+06	451424	279052	3.46411e+06	1.03252e+06	942188	586171	2.06131e+06	1.92329e+06	372355	1526329	119197	2.01878e+06	535275	577559	609262	525697	1.3097e+06	342140	5.89755e+06	665123	302643	1.28847e+06
P29144	0.0195045	0.0114075	2.03479e+06	5617103	11685750	281491	2967059	5187690	2.28375e+06	5461291	11310678	253533	537553	4790911	9060517	2397950	5.32249e+06	14463398	1.96687e+06	4.01958e+06	2745890	2160004	9783030	12894494	34873688	3.85301e+06	2.20452e+06	7621912	9440468	2.34848e+06	17067880	1.25464e+06	3631909	15886607	22042140	6537802	8592173	20811404	5.52444e+06	19228524	8027406	2.95108e+06
P29401	0.405153	9.89756e-08	6.04444e+06	598111	815964	1169571	1.10713e+06	1.47061e+06	749042	800168	627040	1.25673e+06	1131076	1543989	736388	1.30786e+06	1.13762e+06	950598	929866	957920	911450	1025902	2594010	1.22239e+06	1.84218e+06	1.19258e+06	810565	3494030	2.04003e+06	3657740	1.33227e+06	1.80208e+06	1.42115e+06	2.98364e+06	2.74766e+06	2710330	4935936	3.07376e+06	2.19087e+06	2.121e+06	1.68446e+06	2.32865e+06
P29590	0.00838566	0.000184098	432660	382991	493972	372401	493197	129975	148818	217185	350504	522916	315371	207697	471410	208864	497929	1.34234e+06	225275	663339	251835	281214	726607	476403	684988	452182	347052	223726	162051	147452	277007	616599	420904	274195	462220	619288	734664	1363694	296209	145673	119705	432777
P29728	0.000572335	0.00142198	294476	317587	570490	634620	397571	1.0137e+06	270047	249657	407186	400812	372705	733022	722576	461515	326696	353441	331576	407968	359606	395531	8.23626e+06	2405651	1.08658e+06	557606	562866	1.13477e+06	1.22597e+06	705127	265686	4.00287e+06	688773	3.63698e+06	1.4273e+06	558666	2.47439e+06	6.19629e+06	1675009	232742	1.41303e+06	2.96808e+06
P29966	0.364924	0.00534467	1.34323e+06	392205	511546	1.29326e+06	397259	601535	1.32648e+06	780516	318341	2379447	2252009	1821766	647046	2282629	974221	771287	729469	704367	430574	296534	626318	187071	596737	343466	262869	940803	259996	105623	411429	560368	351873	36355.5	478949	533988	320230	217553	545495	214217	913520	452419
P29992	0.00568079	0.464982	7.2543e+06	5731268	3.81376e+06	8489254	7973393	4.91966e+06	7247505	9201039	4.26115e+06	10436399	8442434	4715953	2.98061e+06	4.76135e+06	6.18939e+06	4.57475e+06	5.60583e+06	2.82015e+06	5217900	5314159	1.66584e+06	1867953	1505977	3.11114e+06	5333676	1.42458e+06	937488	3773923	1.35231e+06	1.25836e+06	3918299	3.06007e+06	952848	3045280	1.60446e+06	1.13887e+06	1.54698e+06	1.50528e+06	2663911	1782547
P30040	0.00483458	0.212867	5.00091e+06	3.58648e+06	3.6354e+06	3.75712e+06	6.67622e+06	5.03237e+06	2.77666e+06	341965	2.56007e+06	2.48192e+06	3.19677e+06	7351306	4.57208e+06	11063560	4.02329e+06	3.43641e+06	6603594	4676077	6119060	5957229	15491744	267958	3.33036e+06	3.2966e+06	3.95663e+06	3564034	6.93754e+06	7.34428e+06	1.10504e+06	3.78272e+06	5.49289e+06	2.98684e+06	8212648	10409486	3955155	2538711	14704936	4.81757e+06	4.05431e+06	4608204
P30041	0.0371337	0.00789587	3603402	1.39808e+06	1.34339e+06	2.14528e+06	2.2706e+06	1.79875e+06	2281482	2330310	1.59612e+06	2115500	2005608	2.21434e+06	1.07999e+06	3.00422e+06	1.98886e+06	3.37047e+06	3125321	5684988	1906470	3.38767e+06	1.8966e+06	1.85784e+06	1.83221e+06	1.2232e+06	3501622	3.73456e+06	3820226	1.44152e+06	3.35178e+06	2.34906e+06	1760569	1.59934e+06	3.81246e+06	2016878	2.32982e+06	2.36771e+06	3.62937e+06	3.19755e+06	1851814	2.95533e+06
P30043	0.00306831	0.0187576	733808	337943	290549	617255	512392	434161	820596	514301	1.02978e+06	732070	746981	518496	444138	588263	331320	378512	864234	1.52546e+06	373143	896535	400660	469827	631431	285329	1.31843e+06	253691	978421	332138	960343	613036	280828	466628	327475	489216	229979	429455	604612	601442	339168	244494
P30044	0.00148003	3.05129e-06	4681958	840190	738690	983142	1.2171e+06	1.06218e+06	872815	663433	390364	620924	847821	2.459e+06	663594	772536	905562	1.51011e+06	1053245	424472	1.13084e+06	800026	843591	563094	1465766	609727	2.88317e+06	1093631	1.59404e+06	1.20189e+06	1.43356e+06	664331	524120	734822	1.03031e+06	1.38248e+06	828964	806580	678675	1.48551e+06	1.25193e+06	665920
P30049	0.0312046	5.75799e-05	2.06636e+06	730918	527553	647433	735098	473414	462555	433138	916327	771263	838014	288697	203888	790217	516379	2.17639e+06	334609	452578	301621	499073	540709	331273	320992	277396	891089	838802	242785	154350	155336	385063	172178	145601	505469	582786	182342	507941	943329	61643.8	174977	514011
P30050	0.000154599	2.37204e-06	1.68617e+06	69414	556667	262537	325539	281190	380377	267674	336620	483305	304691	220844	472441	415691	430069	504883	351945	318998	184891	403266	1.66127e+06	795682	2.22139e+06	450961	670904	5.88768e+06	1157529	358198	4.09951e+06	1.58233e+06	710386	180038	1.21925e+06	348941	6819242	2.51804e+06	7.05668e+06	11550326	516291	1194495
P30086	0.000284171	8.21351e-06	8246299	1.20865e+06	1.66667e+06	2.10322e+06	2.65238e+06	2541643	2.79775e+06	1.82923e+06	882463	1.94429e+06	2.24165e+06	2.97383e+06	878280	3.24325e+06	1.76669e+06	1.68195e+06	2.14425e+06	1.43278e+06	2.16549e+06	2.21053e+06	1.32063e+06	490575	1.0749e+06	728785	2.87268e+06	1484355	445102	3.06278e+06	852658	517970	1153848	1.03897e+06	683785	3.08727e+06	1.06434e+06	590247	682946	556492	1.16995e+06	1.39142e+06
P30101	0.00223246	0.443275	37475312	22319236	19956070	22963048	29290074	20396364	16130265	7587426	12552792	20257394	24353768	34522408	30081432	29460516	20605442	20882726	19787956	19484848	26580850	20335250	63544968	4.07324e+06	12196615	15539449	14759824	20409154	26240692	15309946	12554299	27636832	18724054	16836412	34966120	47647568	16089998	14637624	26952134	18905708	24872024	22738102
P30153	0.536916	0.00107216	2.19047e+06	701191	664094	999683	999303	922937	999313	781237	852048	779103	725557	1.02243e+06	526063	1.2813e+06	847150	507188	996195	1.57452e+06	951858	1.00715e+06	1.17727e+06	1.48732e+06	1.64401e+06	915164	1.17543e+06	2.17081e+06	1.23143e+06	1.37537e+06	1.95915e+06	1.29235e+06	1.35403e+06	1.76911e+06	840222	1.38305e+06	2.38542e+06	2.21363e+06	1.64038e+06	2.46026e+06	2.04654e+06	1955768
P30273	0.0110183	0.000176006	1.60809e+06	1.67354e+06	1.19034e+06	1549030	2.17587e+06	1.9148e+06	999837	937033	1395657	4.30754e+06	1.74473e+06	1.21008e+06	2267048	1.18136e+06	1480087	2315895	1.42416e+06	1.5771e+06	1.84935e+06	1.43679e+06	1.54833e+06	2.5816e+06	746363	895320	964403	816964	4760369	523629	765186	3.31948e+06	899089	2.23802e+06	1.74489e+06	1.30501e+06	1.2462e+06	1.51993e+06	2526816	1.07478e+06	2296876	2.4193e+06
P30533	0.0256127	0.739615	1.24198e+06	800975	1.00184e+06	1.03832e+06	1.36202e+06	1101975	643789	322108	843277	704387	820504	1.08316e+06	673622	1.37131e+06	654802	740359	919751	785280	892077	1.21112e+06	2.27043e+06	145832	591272	497025	557915	1.22023e+06	1.44208e+06	716152	215248	629719	754361	957956	1.33067e+06	2.15927e+06	521052	713894	1.11927e+06	675100	893069	919364
P30626	0.0338022	0.0616518	21562886	15917233	6.22286e+06	18422720	11589464	10125232	10443662	8508730	12588976	23586806	22254892	15527593	4442134	9260751	10732954	12475595	7904885	8.3266e+06	8.21848e+06	10102118	9270913	12794830	9803049	14777566	15398617	7655568	12938359	6286809	10063371	4817323	15793266	11546147	7179253	16956472	13004488	7.19909e+06	8493136	26501730	6.84092e+06	12387802
P30740	0.000458111	2.87501e-08	3.11469e+06	1.38532e+06	567020	642512	1.35113e+06	1.82641e+06	1.43865e+06	887152	1.21315e+06	947038	970550	1350792	507849	657791	1.01715e+06	15695705	634834	1.1405e+06	422534	685761	1949885	1.98257e+06	696917	512444	2.01465e+06	800617	4357887	807783	1.0202e+06	461835	630440	1.19755e+06	2394958	486529	1.68531e+06	1505896	578807	889833	821558	461560
P31040	0.486553	8.52032e-07	2916282	437773	169386	631793	817485	696731	276252	413416	286746	667969	572737	428797	197660	800420	438233	591607	620725	347556	584844	397503	819832	499743	135088	326659	1.02327e+06	646257	361480	377749	64414.8	685430	418079	357783	335259	633322	305729	239592	825172	245908	536372	875297
P31146	2.13887e-07	1.19793e-07	2.4765e+06	365077	168811	254166	367754	270368	504632	395438	208844	304246	492172	249639	417400	518640	390544	302439	283619	620086	220500	299262	833767	553844	156542	201548	544597	350266	5.83501e+06	775521	202982	629132	324019	447150	1.94463e+06	263628	354100	524040	723169	248434	554592	1.00833e+06
P31930	0.0136561	4.23052e-05	2.76815e+06	352772	300425	815944	1.09935e+06	653141	521877	556902	529023	881794	940699	655600	101034	1.33363e+06	543030	682287	504746	674197	543469	582713	1.15352e+06	734112	2.85923e+06	520481	1.68193e+06	1.44041e+06	440263	521017	93589.6	906562	682480	468434	224440	832407	791445	997996	2.21502e+06	618983	536670	1408176
P31939	0.0274546	1.16206e-05	347350	66202.3	47192.6	63363	71704.4	105718	98145.4	50863.3	22432.4	69005.7	42161	118108	49066.6	177771	69398.2	44691.8	57174.2	116101	66787.4	62101.1	96340.3	113617	231070	61947.5	163161	175127	344814	107107	168020	142264	68450.6	190399	93538.7	97777.8	181907	152790	189624	327504	169542	173667
P31943	0.692598	3.29571e-07	504445	433601	181796	349290	231302	326665	327498	53022	319274	235265	226194	152256	167516	279450	325469	223079	730627	2.72839e+06	293225	777778	1.23367e+06	857151	1.82948e+06	1.23099e+06	413868	2.18288e+06	843847	216234	1.55845e+06	2551285	1585944	645809	468190	648534	1.97953e+06	1.3694e+06	1633216	2509698	1.44112e+06	1.24016e+06
P31946	0.0737196	2.04985e-05	8.31077e+06	1.92457e+06	1.76828e+06	3.05903e+06	2538215	2759622	2.90938e+06	2445991	1.5874e+06	3287523	3.15644e+06	2.69042e+06	1478717	3.62906e+06	3.08337e+06	3009701	2.50666e+06	3.98584e+06	2.46582e+06	2.59717e+06	3.36382e+06	2.44853e+06	3.20896e+06	1.91454e+06	3160170	5901521	2.95362e+06	2.94469e+06	5288138	4237630	1977847	2420696	2.11731e+06	2912829	3.25866e+06	5.19344e+06	4835697	3.06945e+06	4.14927e+06	5627691
P31948	0.00186615	8.76694e-05	730967	118897	171681	190861	158289	194515	247953	282753	101189	171498	141683	236362	17704	289674	289318	253128	231188	133418	205051	229634	195661	220695	245300	62317.4	270915	619934	162420	249250	229161	147737	128458	207210	178433	237392	194956	486194	253102	212530	301412	310013
P31949	0.00542716	0.077981	15577825	3532616	2818633	6.34087e+06	9146502	6100948	4142771	8107716	1.06781e+06	10777836	6412912	4.28769e+06	1.60714e+06	1780147	7754129	1.46692e+06	5766223	4.60997e+06	6.23604e+06	2813119	2.79116e+06	1.69062e+06	2.87633e+06	3244550	9047555	2.41512e+06	6505049	998598	8.06559e+06	5446256	1.43181e+06	2.10494e+06	1.15931e+06	1.78782e+06	5.40253e+06	936458	1.39836e+06	5.41358e+06	13221383	10818551
P32119	0.230592	8.74346e-06	9808575	2.24625e+06	1.46051e+06	3.49889e+06	2.68735e+06	2.6587e+06	4268937	2.83059e+06	3.4176e+06	3.60634e+06	4.11264e+06	2.46499e+06	1.67817e+06	2.34971e+06	2.72061e+06	2.43536e+06	1.85368e+06	2438435	1.75183e+06	2.23706e+06	1.62711e+06	1.1251e+06	1.44065e+06	1.22309e+06	3.25532e+06	2.02198e+06	1.8613e+06	1604741	3.22905e+06	672726	1.31106e+06	1.74906e+06	1.79137e+06	2.41982e+06	1.28436e+06	1.87246e+06	2.26816e+06	2.7323e+06	1.28918e+06	1.90916e+06
P32942	0.212358	0.00556632	1.94616e+06	1123826	719714	1.04384e+06	1.01601e+06	616762	1498348	2.11367e+06	991423	1.97512e+06	2133263	493003	1.00854e+06	425195	838463	990200	708530	666149	836329	713414	1.34064e+06	1.64976e+06	221149	950888	761409	1.07049e+06	3.10931e+06	2.06683e+06	120410	1.17997e+06	834431	2040104	1.07855e+06	635516	425958	928650	1.56917e+06	155937	558392	2537820
P33121	0.00013465	0.00570212	558308	1.08961e+06	1.69309e+06	2.19431e+06	1.2953e+06	5309543	1.01854e+06	605297	1.13137e+06	2.07133e+06	1.02634e+06	2.17969e+06	2411418	2.01442e+06	422468	2.08061e+06	2514960	2101306	1.97611e+06	2.9022e+06	4.98885e+06	3.11918e+06	1.22644e+06	1.5629e+06	1.35947e+06	3.69756e+06	1.57413e+06	1.20289e+06	2.53184e+06	3.99404e+06	2.11931e+06	1.72778e+06	8408826	2.18892e+06	1.87356e+06	2.44367e+06	2270571	1.85198e+06	971220	1.78571e+06
P33527	0.0113117	5.99238e-05	1.15982e+06	349912	335967	428346	248008	363428	640252	593287	613908	299268	363292	279440	327259	378779	329861	269665	452680	214390	356445	359760	149652	766723	195011	295216	441658	1050751	413006	605429	159329	337407	285999	568597	682360	291816	306548	179215	181594	247900	417655	974737
P33908	0.0181282	0.00232181	2521132	882960	817235	774457	693119	1209913	1.25995e+06	297738	970020	479778	453694	1.00544e+06	854116	565673	1.03298e+06	542542	531060	1.38925e+06	1.0888e+06	712305	866581	297746	921284	1.20356e+06	1.67481e+06	1691744	1639879	848839	585277	942060	1.13712e+06	1.26027e+06	1.74048e+06	1.06141e+06	984347	1.84293e+06	3177021	1.20792e+06	1.32398e+06	1.33326e+06
P33947	0.146604	0.584839	3.99157e+06	13832564	5.93664e+06	10208970	12122835	14756066	11562513	9099698	5906029	8.31983e+06	11860883	14424079	14253597	10253605	15560643	1.2308e+06	4.22844e+06	7.76411e+06	8670791	10156198	38575572	29689972	29375044	38002160	5224058	34213376	6246024	12807104	9318591	24152524	38333700	15105642	35921628	22576576	28748736	15028906	34539040	40701044	24207508	23131210
P34810	0.000232614	0.307989	686934	1078204	1.0266e+06	1.26337e+06	1.68643e+06	3.22219e+06	1.84397e+06	1.82729e+06	2.31586e+06	2.44954e+06	1.45131e+06	1895402	1.61558e+06	1.53537e+06	1.41421e+06	2.04705e+06	1484584	904913	1.35268e+06	1.2595e+06	1337054	1.64597e+06	938965	1.05835e+06	1.07863e+06	932510	3.74491e+06	1.36017e+06	676289	1.75148e+06	1.24611e+06	3.07615e+06	974214	1.87293e+06	1.11979e+06	838241	1.06127e+06	645929	1.0434e+06	1.59025e+06
P34932	0.000200122	4.29472e-08	1.36467e+06	263190	121300	372823	277969	365798	347697	273457	331836	388509	302532	434011	209562	445792	424389	5127521	380695	854216	329835	424990	1.1506e+06	628729	1073167	289926	662589	980249	735083	408339	660068	559773	402994	825836	399745	644671	641781	2.67302e+06	945835	1.23591e+06	636084	1270675
P35221	0.768139	0.164746	4827185	3.12855e+06	1.58175e+06	2.7335e+06	2.66217e+06	2.27538e+06	2720396	4.05609e+06	2.11279e+06	3.82139e+06	3.3051e+06	2.17899e+06	1.34654e+06	2584561	2495896	2.53277e+06	1.89929e+06	1.73144e+06	2383426	2380911	1.15633e+06	1.71927e+06	1889352	1.78662e+06	1948114	1.39712e+06	599449	1.146e+06	775763	760774	2.04368e+06	1.7462e+06	1.42798e+06	1.65139e+06	1.62814e+06	1.34925e+06	2.67583e+06	1.04562e+06	852665	2.05429e+06
P35222	0.174925	0.00927864	4258931	2.82539e+06	1.73477e+06	2.78866e+06	2793962	2000931	2415351	4.42431e+06	2.11468e+06	4591118	3759218	2267853	1.45439e+06	2.28081e+06	2.25406e+06	2.00148e+06	2.35759e+06	1.75652e+06	2.6609e+06	2.42383e+06	567563	1.17872e+06	1.1649e+06	1.68174e+06	1889600	899351	445285	971315	578693	660084	1.63649e+06	1.93306e+06	1.29126e+06	1.66782e+06	949726	1057647	2.11698e+06	883184	706369	851313
P35232	0.0172334	0.00208235	4416098	961144	600889	1.68861e+06	1793519	1.4977e+06	823669	2.16199e+06	1.24944e+06	1.92707e+06	1.66664e+06	1.38127e+06	494286	2670184	942160	1.79036e+06	1.39685e+06	1.19338e+06	1.04996e+06	1.20108e+06	1.79608e+06	3.24826e+06	281204	821770	3.10866e+06	2.00731e+06	621906	2.10971e+06	372751	2.3299e+06	1.22286e+06	1.01476e+06	605913	1.21398e+06	903878	1.17443e+06	3.48589e+06	567399	628088	3.61032e+06
P35241	0.000121366	0.512282	7.9901e+06	6.95017e+06	7907754	4.81904e+06	6362373	6.63108e+06	4615199	8258252	3793141	4830820	4477991	6789221	5531566	6.69383e+06	4.7206e+06	10391072	8678376	6712712	9594341	7.03761e+06	3983690	7390603	8.00293e+06	3.65857e+06	5.69279e+06	4402681	3.7095e+06	8511174	20346096	3.69432e+06	3822034	4.14758e+06	3.97286e+06	3.13724e+06	9957986	5567525	6542750	16543244	6.51413e+06	2.63146e+06
P35244	0.00259674	1.3984e-06	402989	369030	389284	232596	262194	318461	378229	215252	1.09886e+06	189327	329892	287634	555147	285398	600487	2.11298e+06	385142	318362	159085	366003	312133	290206	935162	143531	264391	479967	1.22154e+06	134859	442154	106749	155037	76737.3	391250	193027	580382	327028	483276	507302	91172.2	218269
P35527	0.000786583	0.0225319	7.75027e+06	21160076	6909000	27835042	29048006	23566180	29604050	26083892	27443440	14856760	27145500	16462605	5703232	4.87637e+06	31800894	19613080	8839790	5.57139e+06	3360383	8937584	4.26738e+06	6.71843e+06	40090056	3915680	15888784	15745415	14496471	2.00165e+06	4271104	7.00835e+06	7.80003e+06	11119932	13004441	10081221	14642219	4.65212e+06	10824000	5602089	8688342	23380956
P35555	0.246366	0.441289	136148544	273972864	228576832	227232416	121313832	112962032	193248416	302580704	244028432	270734912	240035776	108455624	207553152	94892608	153442464	375625408	77157304	145934016	178464736	87854480	110707032	43189024	129429136	145613248	88559320	56618564	29950730	172460272	133696576	125177880	56239384	96514096	67266656	217031968	117341616	70067472	21086446	24546708	53827776	29068554
P35579	0.048589	0.0369617	114975240	472192096	528308672	225704640	248540784	246668192	392660800	663276992	707605888	100716776	310043360	252582896	571677184	188986912	417335552	656685248	141327264	220802784	213863104	147952288	224407408	526074656	717860096	252672864	117663048	354348608	676893952	116368480	332516480	245590752	236617328	384528608	518081088	371114080	265790144	629331584	241538576	126792480	316152192	213427600
P35580	0.0328597	0.0239262	185511264	688175872	790512768	299198912	318646944	365715232	603061760	969470208	1007036480	163550608	430842720	381343104	884615552	245929232	491206336	655657024	231247936	263160064	320287840	241167504	208039392	577341952	1030801728	408190656	154736624	434055904	695767424	181395504	448641984	303857248	279871648	483434400	569885312	450316576	312204448	498344544	221517968	144197440	348185728	201607472
P35606	0.00962282	7.87888e-07	382059	81547.9	7.94758e+06	242199	258556	375476	86599.2	8258840	125892	156870	61435.6	237406	227078	197113	243125	230918	4.19325e+06	1262255	144490	1789000	1.43527e+06	1.54366e+06	1.04509e+06	486106	577409	1555298	1.13308e+06	958680	1.19587e+06	3689873	628566	574726	1.13729e+06	218329	1.33445e+06	2.34414e+06	1.49661e+06	2720304	926397	876951
P35611	0.0557391	0.0227425	3.18409e+06	259600	91191	1.96493e+06	859361	1.14518e+06	1.00944e+06	164413	2.01841e+06	1.856e+06	816880	147324	763776	575838	998997	197025	714449	1.37857e+06	755599	972867	262647	924277	513067	486396	1.06751e+06	316690	486001	445540	467576	389912	398675	742299	501166	73909.5	407299	468020	769909	223370	461047	374929
P35613	0.0159176	0.12185	2947946	3.52378e+06	2.15181e+06	3.20722e+06	3.37575e+06	3.15038e+06	2.97177e+06	3.42701e+06	4251162	4860231	4.01098e+06	2.3971e+06	2480135	2966767	2.86262e+06	3.05185e+06	2.26479e+06	2348553	2306283	2.68039e+06	3012717	10354078	3.39545e+06	2.74744e+06	3174997	5492100	7767866	4726927	1.83379e+06	3.19934e+06	2.70217e+06	10051982	6.80708e+06	5.40271e+06	3.27576e+06	4.08081e+06	4825744	2.23727e+06	6.73957e+06	10074576
P35625	0.0518927	0.238243	1.1431e+06	6.49054e+06	12568540	14393313	11648040	5922994	4462255	23891602	4.77035e+06	9270472	13663085	8096942	16909952	10472760	7.19997e+06	15963288	3.40824e+06	3.35792e+06	7.11412e+06	4056075	1.7881e+06	4578365	508986	7.84247e+06	5.9572e+06	1.29589e+06	3096758	2.48679e+06	2.29111e+06	6701293	5.2414e+06	2.3195e+06	3266514	9960684	1.88403e+06	3.6684e+06	268427	2.94592e+06	2.6616e+06	1.97391e+06
P35749	0.00483041	0.174727	174739280	616816384	548068800	309825472	357466080	305245536	431253344	711815424	366792832	242935664	463512960	356963552	805245888	237297392	438472608	560537536	172490496	264293056	311128704	165222752	214335984	265673296	858158272	284995712	155111248	303564320	516360448	51853056	408613408	283735808	150474448	150117056	470838016	295371008	295997184	300226880	292156256	123158784	341263104	215848480
P35754	0.0121144	0.0113299	713982	294490	116775	400781	247198	385852	294667	334904	248666	420574	366962	218013	342515	296588	359260	340103	170480	202958	271176	330112	393731	423505	261199	190181	200857	239104	899526	574967	106384	336958	322727	405995	974278	474300	269549	598366	314793	208280	465400	177091
P35908	3.61996e-06	0.0791871	16212426	41432288	9523713	45104608	43819976	38149264	72703072	75326200	52996128	38206484	41957052	40250968	12296542	10271426	33636872	26827714	16488608	8576840	6.39816e+06	17660340	6691176	12679551	128884552	8610654	26616276	23997916	29773278	3.11642e+06	6570140	12847790	13443496	21751396	21360994	14410183	112103960	7.97997e+06	24071076	7170569	13958499	38808548
P35998	0.0808772	0.249136	813938	100640	327047	134471	265446	319474	132741	174951	437845	27546.5	120646	186423	340572	400708	471674	287502	500415	431280	136752	582797	1.75799e+06	1.63764e+06	1.23525e+06	533887	430947	2515515	1172584	1100570	2341686	1.52086e+06	812470	759440	2.13695e+06	532932	1422489	3.92793e+06	1.83285e+06	1.92957e+06	1.3116e+06	1.48316e+06
P36269	0.000438799	0.000447735	7284593	2633089	2.65149e+06	2.53475e+06	2.62067e+06	1.71381e+06	5.19946e+06	2.33308e+06	1352818	2.98062e+06	2662731	1.3664e+06	2.84723e+06	2.35783e+06	5.1789e+06	1.45892e+06	2.65236e+06	2.53087e+06	1.1314e+06	2765004	2.62548e+06	2.68574e+06	963679	2.84132e+06	6.09446e+06	2696257	1.22629e+06	8632127	841369	3789291	2.57132e+06	1.13523e+06	1.3211e+06	2462609	3.65007e+06	916896	2548388	910693	1580561	2204516
P36543	0.0566242	2.22068e-08	1068364	138098	228892	421400	310511	731910	120158	412153	227810	8970536	1.53088e+06	528016	471061	389924	489743	323277	264544	261447	238457	254755	1.64587e+06	684683	859981	338001	514668	865076	978945	422170	1.65013e+06	654368	363557	881043	713226	534526	1.06778e+06	959006	642955	979793	1.42994e+06	389897
P36871	3.45987e-05	0.0437999	746030	175184	178879	329176	285132	392866	311644	518445	130455	321973	274953	460062	115350	363690	162434	186035	295701	335897	316294	375131	244915	89773.5	529866	110486	330460	407612	1.21706e+06	216502	422028	164350	124714	235217	367902	130959	318840	368516	353594	1.30637e+06	309493	220591
P36873	0.0103968	0.217849	70764.4	155117	207988	133177	78676.5	96220.2	168449	258962	237731	137430	84977.8	163282	228984	145123	147779	78422.8	358351	285778	330301	222881	179260	669478	298302	321663	338027	823877	336610	265595	1.36547e+06	508119	229484	120009	386045	100184	681847	67118	415291	857353	428475	254522
P36957	0.304987	0.0750954	2.6118e+06	1.08152e+06	715710	157687	1132190	1.18137e+06	1.02807e+06	815869	1.33939e+06	668685	571642	282733	1.57772e+06	664796	1.25124e+06	1.77628e+06	169959	145561	177128	290568	1.06027e+06	480285	1.20399e+06	250556	985764	1.45339e+06	574769	845718	1.19849e+06	166051	115178	837685	1.45615e+06	426579	2.05624e+06	1.10897e+06	559728	237339	1.71702e+06	179705
P36969	0.181826	0.231631	489507	626967	495749	518814	446351	1.0924e+06	332012	697594	408154	588724	410804	908201	265479	747858	432955	693910	545806	779103	377620	501213	1.2538e+06	1.63514e+06	999700	918268	1.03114e+06	413493	932324	1.86339e+06	965526	1.29045e+06	1.48493e+06	692310	563891	1.73418e+06	1.15779e+06	1.22557e+06	822329	2.47645e+06	823049	864534
P37235	5.39462e-05	0.603095	633059	905890	1.04383e+06	1.44677e+06	992296	1.25184e+06	942576	1.71117e+06	817802	1.33383e+06	958518	1.17635e+06	796595	1.79146e+06	1218401	1.55565e+06	1.18746e+06	895278	1.22126e+06	1.20328e+06	888823	778965	235866	634720	425800	538471	371478	831062	407389	488322	568702	569250	326381	1.93324e+06	545311	569707	276685	733952	450299	380177
P37802	0.000152915	0.000101765	4.57471e+06	921996	839084	1.05885e+06	1.45306e+06	1.04894e+06	1.03883e+06	836886	435881	1.34811e+06	1.19924e+06	1799434	1.14489e+06	2135142	1.48913e+06	715758	767220	2673336	1.4228e+06	905071	1.31188e+06	524545	548277	965249	767001	839771	790425	702687	1.44382e+06	840656	1.2903e+06	715049	668737	2.58368e+06	1.06834e+06	857097	882955	2.68181e+06	2.52567e+06	971066
P38435	0.000183256	0.0956251	293110	195184	218106	283143	285403	139685	80170.4	237641	104863	197387	235747	262626	253939	249285	267231	242726	140983	165731	271517	200048	1.29307e+06	287754	55994.7	244679	341581	94594.4	236286	415884	97483.3	294173	443557	343516	631488	588545	138325	180200	291637	215205	125130	210747
P38606	0.186329	0.831301	1.88668e+06	1.1077e+06	807303	531462	871273	1.64254e+06	1.51184e+06	992279	1.28455e+06	613772	145205	1.06293e+06	1.08537e+06	893763	769597	1.36404e+06	545334	628962	458433	571725	3.35613e+06	3.26352e+06	2650975	989590	1.17125e+06	2540484	3.78802e+06	1738672	3.43087e+06	1.87303e+06	1.00699e+06	4333873	1945779	1.57454e+06	1701814	2.7386e+06	1.17709e+06	1.83367e+06	2.40347e+06	972680
P38646	0.000463222	2.01251e-07	1.62291e+06	177788	139450	76409.4	310219	277502	185099	88899.7	212931	195153	265948	172867	38754.5	326730	332688	206983	96377.9	121756	118270	254044	612020	215318	618135	126957	687285	1906608	209211	550199	212136	665050	236450	77267.9	477260	404204	406632	295716	645663	76592.3	391923	995308
P39060	0.100304	2.98146e-07	370771	904443	981074	1.0635e+06	899654	748531	405288	1085849	1.15705e+06	970482	732193	511367	1.12791e+06	581745	1.56967e+06	5.78501e+06	845899	471048	394804	1.28751e+06	304234	283595	73466.7	350717	267571	252193	205019	187158	320638	222743	200653	373366	593807	484302	167539	179349	209357	137809	97019	158548
P39656	0.116664	0.0875112	14963132	13971746	11384921	14577368	12676569	9325326	9322218	14688387	10433813	13599047	11754950	13474088	10834872	14937707	9491550	11376641	11942598	8974841	14829662	13056307	21363166	12198103	5111951	8716279	16227635	11492427	6867669	15287825	3841857	13721353	11099878	17724504	15458026	12734039	6.35346e+06	6557483	21148036	5.62258e+06	5860461	5197970
P40121	0.0586777	2.64023e-06	4340046	868387	560149	978791	1.05424e+06	1.80588e+06	1.31903e+06	793650	591145	1176253	912920	1.22989e+06	585230	1.56996e+06	927356	745624	631057	1.10188e+06	972390	960029	1.05214e+06	1.36604e+06	410716	482976	650004	355498	2.61191e+06	699381	470504	942475	512625	1.47254e+06	555011	1.76509e+06	918613	1.498e+06	111405	325219	1.52266e+06	922275
P40227	0.00021059	0.00160698	2.52453e+06	2.58698e+06	4491802	2.2222e+06	1.92692e+06	1432158	3.54883e+06	2.5726e+06	6.95806e+06	608420	1.20431e+06	3.15758e+06	6.44769e+06	2.55719e+06	2.95865e+06	9138358	1.69126e+06	2.96626e+06	2.10951e+06	2.48654e+06	4.05901e+06	6.08835e+06	8173635	3856074	2.12222e+06	8337005	6.60746e+06	1.7637e+06	13088339	2.98242e+06	3.06339e+06	5738036	20303638	2.98308e+06	4396202	27949816	9750202	7.60804e+06	7.39608e+06	6910780
P40306	2.69358e-06	0.000246678	1.20649e+06	629653	685945	587854	679286	550122	634164	766360	2282611	574529	365960	166010	938059	566824	700777	1.62147e+06	409828	513182	379086	415391	1233376	1.70385e+06	2.33858e+06	787522	705548	1130781	1.83025e+06	788174	2.22476e+06	749341	494883	1.463e+06	3.09983e+06	489380	1.82426e+06	8607253	707196	807726	2.12769e+06	1.02053e+06
P40763	0.0358651	0.00155992	696425	266451	253273	394421	301823	361776	366396	282578	372250	513830	345824	297272	324799	299961	195561	444032	346584	748699	254400	372622	1.07805e+06	629920	2.0435e+06	830479	396309	1.55952e+06	953754	442248	1689219	1.67503e+06	1.14729e+06	813901	576039	467909	1.67218e+06	2511223	838305	763365	798435	873568
P40925	0.840512	0.000339471	3245612	381634	367301	1.07824e+06	705033	994073	882099	956316	1.10802e+06	739776	1.12369e+06	1256258	2.09615e+06	1.18613e+06	800327	749242	753439	896865	1.59078e+06	1.15356e+06	748646	1.00926e+06	1349132	1.24019e+06	1.43369e+06	1.32872e+06	636292	1.21163e+06	1267266	820156	971698	1.3243e+06	1.41758e+06	1528852	723409	385647	792865	1.80461e+06	1.63915e+06	1.17439e+06
P40939	0.286674	0.00249993	4909331	1199695	1.42703e+06	1238279	1.92976e+06	3.74794e+06	2.27848e+06	808834	2218480	1.50334e+06	1.28451e+06	1434499	2.42123e+06	2.62343e+06	1.29792e+06	3.62508e+06	860690	1.01622e+06	1.04843e+06	1146448	3.42835e+06	1.69358e+06	1.5521e+06	1.86108e+06	2.86451e+06	3.93735e+06	1618030	1.38011e+06	2233536	2.69919e+06	1609984	1122591	2.85398e+06	3.09406e+06	3852644	2.72351e+06	4301072	1.2424e+06	2.34761e+06	3.49146e+06
P41218	4.25244e-07	2.63645e-08	909770	1077595	494789	781266	828872	318950	1.98918e+06	484513	956923	777864	909812	509906	853633	313981	412617	10884607	685191	968224	186077	828552	740335	1.63711e+06	299466	340219	393474	465492	11128450	513064	374710	1.27975e+06	387777	1.47187e+06	4.17471e+06	448183	1.08187e+06	2.22639e+06	1488178	705893	923488	208724
P42025	0.00344364	0.284622	1.24443e+06	597032	776872	656354	1214780	227342	868934	306092	627222	732159	620270	419391	768919	591874	1.26894e+06	1.08585e+06	532710	1.03335e+06	502787	434415	533035	249935	1.77457e+06	451590	870539	589369	569071	238290	1.70191e+06	569931	203869	354904	665617	123256	715699	914448	686346	1.99245e+06	844826	717658
P42224	0.000180929	4.99605e-05	470904	175516	52050.7	253656	252028	289176	240713	150743	190463	308847	125904	247712	743178	311578	234353	241952	379454	1.35319e+06	339194	563932	2.11425e+06	2703984	1.77636e+06	930768	681679	3.17018e+06	3.51482e+06	320257	2.09469e+06	8774936	1245057	1.25136e+06	3380718	396238	1.76625e+06	9360071	2.67495e+06	3.27901e+06	2.77697e+06	2394594
P42345	0.623537	0.767546	147310	106745	42085.7	198534	76999.5	131977	138251	57597.8	172237	197615	38922.4	82181.6	81307.8	111853	106160	165604	131697	140408	118481	120744	250405	318817	541905	195187	162567	391408	268683	308680	593739	293065	215473	202611	86314.5	147384	476790	331769	302356	393458	369868	221108
P42356	1.39118e-08	0.00678632	631954	266492	259329	355508	268136	219257	195699	184595	114540	347420	218989	141281	114818	269643	243227	140939	380790	253556	238323	312286	259260	274433	263661	253985	210890	344579	100237	300457	534632	343470	248672	150825	112472	184977	385104	184808	306128	4097650	201777	165748
P42892	0.0121605	0.0493203	581558	651896	605571	1.15537e+06	744984	595504	609652	1470216	790227	1.12519e+06	1.1429e+06	829191	969981	733214	730809	599151	506232	376572	765278	549447	588778	2.85966e+06	4351756	1.80245e+06	954793	1.22511e+06	1.32332e+06	792285	1.37469e+06	977290	1.73352e+06	1.68573e+06	3082035	757269	771582	3.15794e+06	971034	387362	2.07872e+06	1.19298e+06
P43121	0.000587854	0.173398	1.02296e+06	1.3956e+06	1.89946e+06	2.50515e+06	1.2573e+06	1.4564e+06	1.29345e+06	2.74715e+06	1.6438e+06	3.43682e+06	3.19986e+06	1.44736e+06	1.85293e+06	1497546	2618895	2.81001e+06	532532	1.04568e+06	1206336	555822	382490	2.38774e+06	681738	876082	1.7163e+06	480617	556264	672709	151701	255019	771602	954524	371817	1637488	453853	558804	709605	329176	511259	367984
P43307	0.401597	0.155405	571829	5101098	2746070	5.18008e+06	2.40521e+06	3.66429e+06	3.38579e+06	2.73736e+06	4356828	2.75187e+06	2.98396e+06	3.28085e+06	3.14595e+06	2.49004e+06	2.5195e+06	2800899	3.67105e+06	2.20353e+06	3.63507e+06	3.14957e+06	2.35462e+06	4.95361e+06	2.02434e+06	2.26944e+06	4410918	3716516	3.30177e+06	4.22181e+06	1.22241e+06	4606601	3.85496e+06	7211731	3.56612e+06	4.37349e+06	1.9846e+06	538556	2.46147e+06	2361705	2332880	1.47708e+06
P43353	3.07528e-05	0.0445945	2.96944e+06	3.35264e+06	2.80831e+06	3097517	2.35391e+06	3.53182e+06	1.69992e+06	4.21118e+06	2.1434e+06	2.62522e+06	1.98874e+06	5.74767e+06	2.08203e+06	3.62565e+06	2374837	3389010	2.81201e+06	1655269	2730306	2.9218e+06	2.12312e+06	1568334	1.98165e+06	1.39246e+06	6.63346e+06	1.93342e+06	686142	1.98977e+06	1.78244e+06	1577776	1.79737e+06	3.11551e+06	756648	2.39269e+06	1.13807e+06	763211	2233786	1.53433e+06	942504	1.29345e+06
P45877	5.29394e-05	0.117031	44900.9	74504	142546	39299.3	52688.9	70744.6	50304.7	41006.2	101388	37100.9	49469.7	115467	91028.1	85297.6	48508.4	109101	123668	70257.6	96448.9	129111	143557	33706.4	269777	219899	136484	203259	311641	101523	269282	119827	238620	129492	197797	1.00822e+06	290618	59901.4	63007.1	550573	280845	157180
P45880	0.0263606	0.0011383	13297074	2.04034e+06	2.06682e+06	4436096	5.56965e+06	4953873	2.34809e+06	4.02328e+06	2.71552e+06	7769897	4750283	3.99621e+06	1.62773e+06	7.71447e+06	3.00616e+06	5517331	3237192	3.07288e+06	4.13573e+06	3.4708e+06	5058144	2.22705e+06	993570	2.23716e+06	7375842	5752719	1.243e+06	3032543	486167	4.52163e+06	3041642	1.8848e+06	1.31998e+06	4849076	2.0515e+06	1.49454e+06	6560429	1.61131e+06	1.85619e+06	6696932
P46063	2.07501e-05	2.45015e-07	133460	158733	180195	2.96501	91463.5	173303	165035	65402.1	359411	160326	67292.8	150985	176280	120091	80157.1	1.21956e+06	110963	224903	95787.4	150110	214450	327277	153598	59238.1	104694	219469	1.08319e+06	91459	432225	168802	156528	95513.1	603352	105929	142699	1.12868e+06	240148	270532	102652	162410
P46459	0.355675	0.409882	320117	190092	280245	264619	473501	560892	361354	268579	661837	476952	362039	236903	484094	375796	328301	528013	558175	539066	253723	386430	2342126	1.37471e+06	1.47103e+06	914985	648200	2.50625e+06	602329	812932	1.77226e+06	1.00547e+06	1.70284e+06	416719	920157	358448	1.25902e+06	1.62487e+06	1.57028e+06	1673241	825086	864681
P46777	0.0191375	0.000188841	1.32283e+06	276616	275363	325332	283038	414233	459895	245431	279321	223868	14579.4	365868	397887	495624	377461	404517	529336	1.06656e+06	512630	372479	713592	3.69267e+06	550122	1.10103e+06	1.66206e+06	2.09537e+06	945295	1.651e+06	931197	2.22661e+06	1.07071e+06	834285	1376116	1.1502e+06	1.04246e+06	2.05688e+06	1.76366e+06	1.49294e+06	1.83706e+06	1.66688e+06
P46781	0.000903997	1.87012e-06	238376	496514	301976	272233	258328	2.83421e+06	372609	240004	262742	1.2689e+06	286179	530290	325375	1.03423e+06	146156	293733	445078	698743	282947	493751	2.24282e+06	13887515	2.31019e+06	1.35016e+06	1.10323e+06	6.59647e+06	1.67599e+06	951993	3.90208e+06	6.40985e+06	2.52004e+06	314018	626809	1.4503e+06	7.73835e+06	4318991	7.33106e+06	14717568	1.23112e+06	3332776
P46939	0.0019669	0.0103431	2350730	1.74141e+06	1.09371e+06	1.76458e+06	2083511	799196	1.23057e+06	2.20823e+06	1.07853e+06	3.24959e+06	2739611	862240	804035	1304141	1.22124e+06	1.40785e+06	1.02395e+06	786071	915747	1118633	228353	193538	186477	483640	532098	149997	86353.8	617224	120017	159023	446828	560352	77655	770888	433428	131831	155180	133513	140763	133406
P46940	0.0437863	0.169784	1156168	2222996	1.80816e+06	413599	1.05477e+06	1.18151e+06	1.20584e+06	1.90045e+06	2.35134e+06	292783	548731	2.47638e+06	4.19292e+06	3051565	1.40902e+06	1.39224e+06	765449	1.64528e+06	1.83891e+06	872216	3558485	11140786	1.42771e+06	3.67084e+06	912124	1831565	3.5769e+06	4.85372e+06	7266398	2.38429e+06	2.95816e+06	8413204	5771403	4114325	5613222	3019589	1.98969e+06	13725527	8523463	508703
P46977	0.252436	0.529928	3.03058e+06	3.59119e+06	2.96074e+06	5.05089e+06	4187540	2.68991e+06	2.44808e+06	4.16431e+06	2.70648e+06	3.34557e+06	3.26274e+06	4310472	3.67318e+06	5.16075e+06	3.38292e+06	3.6859e+06	4294207	3.15828e+06	4823037	4.36707e+06	6662044	3.791e+06	970141	2770332	5.21219e+06	3.00061e+06	1.73608e+06	4.53718e+06	944249	4.83693e+06	4.01859e+06	3.21345e+06	5.37411e+06	5065919	1.93892e+06	2.22559e+06	7.36813e+06	1.8782e+06	1.68768e+06	1438288
P47755	0.00714531	0.00826452	1.21938e+06	1.09525e+06	1.88133e+06	701795	1.25561e+06	691170	901256	1690916	2.06116e+06	594946	748199	610468	1.10112e+06	841316	1.77902e+06	2450959	890667	854873	849404	946863	572638	529892	1.14434e+06	493349	547280	308514	726205	683979	612343	345556	456460	1.40306e+06	355632	486134	735886	584018	487152	789659	272041	269729
P47756	0.00040818	0.00589728	2147744	2.49258e+06	3079609	1.57668e+06	2.16804e+06	1.74895e+06	2.54028e+06	3157279	4.40908e+06	1.06828e+06	1601104	1291584	2.40386e+06	1.38863e+06	3.88298e+06	5530860	1.35509e+06	1.61305e+06	1.56053e+06	1.75003e+06	2.03978e+06	1.45082e+06	4.68779e+06	1.06659e+06	1.02578e+06	791036	2.84406e+06	1.83517e+06	1.427e+06	760689	985400	1527051	959615	1.00006e+06	2.29095e+06	1.43269e+06	2.15912e+06	1.94037e+06	994862	1.06031e+06
P48059	0.0811187	0.000355338	7401063	1.04866e+06	824764	6.13433e+06	1914811	1.67261e+06	3.43889e+06	2.44958e+06	2.18377e+06	2.41653e+06	3.60151e+06	1.45253e+06	1.45974e+06	1.27019e+06	1.58308e+06	2.2655e+06	889748	554505	1.95973e+06	1.05014e+06	1.22139e+06	1265653	804784	1.3747e+06	531128	834396	1.31998e+06	2297322	1296052	696420	1267214	1.4526e+06	1015949	1.37417e+06	1.12891e+06	2.03816e+06	997265	811805	1.15292e+06	634314
P48426	0.0178725	0.963098	1.11408e+06	1.10339e+06	195027	1.32381e+06	769358	1.1764e+06	1.75328e+06	359175	1.76111e+06	1.36141e+06	1.15213e+06	1e+06	1.50466e+06	923826	886005	1.44929e+06	1.04961e+06	2206434	639842	896219	4087887	5068430	1.42123e+06	1.29161e+06	2.0089e+06	2.17396e+06	1.04437e+06	1.51565e+06	2.15623e+06	3.42947e+06	1.65769e+06	1118736	1.5315e+06	727297	3312510	1.77768e+06	4523287	3061327	1.06314e+06	918342
P48449	0.00330787	0.53025	1.54584e+06	4.66093e+06	3.27659e+06	3471959	2.82286e+06	2.43716e+06	2.93017e+06	511379	3.91137e+06	1.85136e+06	2446573	1.39687e+06	3.89997e+06	3956787	1.84133e+06	4008385	2.25301e+06	3.40677e+06	3.74096e+06	3.48971e+06	2.94152e+06	646193	3.12767e+06	2.05551e+06	1193753	770167	1476166	1.59438e+06	2.08648e+06	6.90739e+06	2.90584e+06	1.21827e+06	3.98996e+06	3.53811e+06	1.5744e+06	1.81366e+06	2979049	2.25427e+06	1.62617e+06	1.71072e+06
P48509	0.0545667	0.0113021	1.82266e+06	2.30008e+06	2.28729e+06	3.9551e+06	1.71495e+06	2.15644e+06	2192977	3.75451e+06	3511740	2.62331e+06	4.79613e+06	1.88536e+06	2.47351e+06	1.55033e+06	2.37486e+06	1.91413e+06	1.94565e+06	1.21694e+06	1.58344e+06	1.44621e+06	439953	1.79912e+06	1.09119e+06	1.40338e+06	601144	685428	588387	1.22985e+06	791088	267743	775979	1.77994e+06	869121	1.43463e+06	496528	840423	375052	523648	798025	393465
P48556	0.0399577	0.180018	432941	343060	514450	348203	365231	776820	319089	206678	695732	436860	266648	362830	662221	480190	610442	661900	537395	1.09473e+06	515749	677444	1.81929e+06	2666715	2122663	1.30996e+06	997383	5.64736e+06	1.26326e+06	1.70007e+06	3.15541e+06	2.04528e+06	1.32377e+06	1.35132e+06	3.41547e+06	920507	3.02885e+06	3.34724e+06	2.17376e+06	3.34397e+06	2489778	2634343
P48643	0.000245485	0.00108169	1.1936e+06	888384	2.71454e+06	420058	1.0835e+06	775137	1.68164e+06	1.32913e+06	3396717	425874	583370	1165435	3.61439e+06	1.28099e+06	1.51935e+06	4256046	907881	1.47137e+06	913012	1.06152e+06	1537520	2372810	4.15741e+06	1.81454e+06	917065	4.22094e+06	3.35595e+06	622932	6076231	1555796	1.5468e+06	1.90199e+06	9766344	1.85647e+06	2310840	13537250	4.48462e+06	4.03337e+06	3141758	3668474
P48723	0.000100372	0.745728	471218	284830	315482	222191	282877	246890	274994	66121	357405	192957	298887	383898	378058	381148	412510	290191	257718	249324	332296	220838	1.3613e+06	60079.5	424755	329887	285790	526258	506574	460718	243956	441948	503650	239324	688562	410052	421030	328011	1.40327e+06	472914	476873	372978
P48735	4.70161e-06	0.408017	247872	196622	164145	313783	228396	359327	439503	15384.1	376262	209840	136115	189850	104014	241092	145676	387873	209191	210551	154707	198775	475297	683883	618274	333557	663144	3042858	172899	744915	719776	1.23316e+06	483192	481576	485128	311659	915367	203627	701028	819167	444167	507870
P48960	0.0797129	0.0965631	773596	739842	530288	735058	647692	494049	725865	751392	569586	712359	702250	361504	695777	525118	596350	859206	303786	387285	354005	311337	970935	2.19623e+06	319152	557486	419837	554484	1.70799e+06	1.37514e+06	264599	638078	598870	1621969	1.0291e+06	1803785	394153	666278	1024237	206259	849005	947737
P49184	0.504198	4.9631e-06	711262	225432	156009	212154	172413	146969	216091	329922	117411	342840	215928	153440	190751	203832	157992	211645	172282	126482	217314	144151	77312.3	289233	122668	126932	192152	49505	201628	267987	60589.3	180490	157339	344664	175202	191646	241043	111248	94322.2	51948.5	255078	104970
P49257	0.00553103	0.196512	18263760	26615322	16688628	18094380	20212228	16316516	26592836	22519350	17991448	19848998	21468310	22391116	20880574	18324480	19231444	14924605	16583809	20252370	20638116	19855172	64075424	35700900	37824560	25561818	27873772	33803380	22241760	30174566	11433370	25762834	25154016	36272780	83399680	44582796	18229564	24025278	72385560	74228512	36939304	28689294
P49327	0.00784496	0.0552514	412201	170169	149591	200181	291250	510758	255232	195200	158672	144415	91823.4	413908	310025	413912	112514	275597	419175	757721	229679	463387	659630	354577	286462	254892	210093	1.28721e+06	662532	596347	703493	301719	337194	888524	1.45685e+06	200247	291518	1.01881e+06	410640	548729	358540	1.31213e+06
P49368	0.0012881	0.00156021	1.34791e+06	2.06673e+06	5048537	895158	1.85769e+06	1.25368e+06	3.69303e+06	2.7006e+06	6663112	480608	1.12869e+06	2237261	7581207	2.08207e+06	2.32567e+06	8164542	2.36719e+06	2.82822e+06	2.007e+06	2.65135e+06	3068870	6.4479e+06	6.40601e+06	3.96928e+06	1.80933e+06	8693231	5526615	2186971	14687908	3.19837e+06	3.9053e+06	3.74504e+06	18058118	2.7066e+06	4.28977e+06	16823878	7745716	7669128	6121123	5979740
P49407	0.00875226	0.0332918	431729	117487	114351	645321	181151	260807	148007	185312	73134.9	385884	407394	218034	291635	297602	220211	81039.5	183895	274949	210746	176847	267387	119163	168416	147604	106384	322491	142582	120370	144651	194038	152490	78904	162565	139778	102358	133941	321026	165568	43198.5	119593
P49411	0.00293433	1.18771e-08	2.35847e+06	240743	75165.2	283795	395977	318692	181148	113250	196768	297771	393194	121025	118354	370251	262905	11659835	160631	203422	150087	223170	1.27215e+06	699502	169218	351999	734374	1.01297e+06	210826	226082	218815	1344341	425547	225462	422166	751951	1.11225e+06	272479	1.34286e+06	314362	240812	1.36224e+06
P49641	0.69536	0.501632	233348	471562	332564	666575	363168	379740	555590	207708	490803	312959	381797	478414	490549	327427	680665	390430	478519	374442	413417	455396	635317	224470	850478	875824	250632	604978	889356	688873	853493	639784	1.02226e+06	973465	454257	572344	428934	1.08676e+06	696480	1.34627e+06	609381	1.45895e+06
P49720	0.00042997	0.000282876	318260	354871	752248	431884	413996	269645	465303	183663	1.11774e+06	320363	346730	190026	400134	250921	535756	1.01387e+06	288011	348281	284757	372978	894940	1.51223e+06	1.15624e+06	725497	946209	1929314	1.31784e+06	1112779	3051146	443663	335348	959419	2.19352e+06	269225	1.52709e+06	5465970	787252	1.43092e+06	2.37449e+06	1.00048e+06
P49721	4.2761e-06	7.69812e-05	1.12481e+06	689388	1.00582e+06	613747	749070	772209	719850	549301	1.34697e+06	606239	566621	600252	1.29305e+06	1.0712e+06	1.03326e+06	2585977	482698	702380	480820	502147	1.43446e+06	2.09106e+06	2.31403e+06	1.16642e+06	1.53569e+06	2489987	3.2105e+06	1.44942e+06	3.23204e+06	1179497	610332	1646592	3.01928e+06	777457	2385818	10324029	1.64434e+06	1.96619e+06	3.3924e+06	2.04512e+06
P49748	0.729458	0.0162059	532282	205879	39087	171379	309294	290746	143519	106418	152829	154864	270715	96451	63634.9	211801	172611	323585	138309	91189.4	88865.8	160210	279257	147095	21234.2	178633	321896	170501	112328	293252	75228.4	168331	179577	125105	185542	144752	208331	122045	198024	57594.5	365751	211985
P49755	0.266217	0.5695	7.32409e+06	15749264	14168551	9368036	16599601	10209611	10624686	16283178	9624522	13529434	11400532	11198806	10485114	9398248	12917635	7.64509e+06	13762563	12584094	19341640	10856300	17977804	17047132	10738896	11558114	13177900	9408831	8738721	9368162	6680368	10313399	11858631	13180941	11386342	13487638	11204416	4.54458e+06	10753558	19135560	10952853	11907827
P49768	0.10312	0.0259399	362825	288212	197868	254637	181981	195574	229582	288769	189749	309198	234959	184771	188458	172800	218091	181837	154003	206125	194523	148436	285038	373189	380379	308883	204759	343481	464111	198635	234727	199477	327328	618795	226828	397668	406963	275193	424060	432300	618798	384889
P49913	2.66552e-06	0.00130929	4271279	1.03776e+06	1356615	3.50829e+06	2378826	1809561	3.44256e+06	2.69982e+06	4.8666e+06	7153938	11344043	2.61035e+06	2250462	1.04044e+06	3.96902e+06	3.69392e+06	3945032	4529722	1716716	3.98686e+06	477055	685686	741159	1.76998e+06	1235646	1.87588e+06	29961132	266813	740221	595380	1082348	8.37973e+06	20230612	789349	380597	2.79498e+06	4735398	2140040	10961588	419466
P49961	0.252629	0.260835	7.31565e+06	12421822	11759180	11737422	5455385	7292919	10872982	17710148	9657348	21130994	12680959	5.83984e+06	8.11481e+06	11596745	7727567	12820565	2.50966e+06	6.14933e+06	6067090	3292919	5385874	4.11802e+06	3.1903e+06	4774354	5061681	3439806	2283318	6.41395e+06	4035917	6.66864e+06	4.55462e+06	4.99806e+06	1.56521e+06	9008720	4.12999e+06	1.98242e+06	1.92598e+06	1.70904e+06	4.14846e+06	3355740
P50148	0.0176765	0.0820024	4559573	2579220	2.30714e+06	5134294	4204926	2.69068e+06	3.00472e+06	6260749	1.7686e+06	5755327	3.66865e+06	2101035	1.91739e+06	2.85595e+06	3380973	2.68231e+06	3.54078e+06	1.74284e+06	2.69553e+06	3529670	710468	373063	351811	1.3107e+06	2.25656e+06	371474	448883	1.41911e+06	480362	691781	1.55707e+06	1.23413e+06	521164	1656563	534058	641067	1054339	502907	1187354	758229
P50225	0.00015814	0.715879	407856	417518	598273	856296	473166	675430	838010	841283	879222	275463	530118	662720	357406	993600	335456	479312	714858	1.08452e+06	695698	769772	340651	533938	1.47036e+06	503927	355680	710012	1.04048e+06	355316	2609331	216637	777432	652118	459360	476653	420777	1.37953e+06	263493	657990	302653	162822
P50281	0.00261741	0.0602584	628743	677512	550147	476269	991759	633946	612336	577721	547338	667456	814990	700944	645522	1.09212e+06	854673	707677	673030	617862	957139	753073	694442	2.04394e+06	526951	1.06446e+06	792948	1015976	2.53589e+06	692948	892437	1.08714e+06	795555	2.09183e+06	1.60088e+06	1.49909e+06	870662	3.98508e+06	1.27161e+06	970203	2.16797e+06	1.56827e+06
P50395	0.215672	2.64248e-05	2.65945e+06	377614	470172	534476	633685	972705	932175	721586	541447	799668	667794	1099364	355646	995588	957804	580797	741966	1.08798e+06	614406	858713	792977	468669	388885	413201	1.52411e+06	1.0885e+06	908921	1.0253e+06	1.22297e+06	626213	599763	1.324e+06	578489	765500	722744	498388	708775	945766	1.54652e+06	880591
P50416	0.0231862	0.146214	1.14407e+06	917746	914913	1109451	968728	592117	472665	1.00885e+06	975115	1.17698e+06	829953	928782	701855	1.07326e+06	673586	1168870	564845	523076	979964	679687	1.09847e+06	439518	255510	383301	512728	690499	252467	351781	138425	1.6085e+06	495027	1.10464e+06	448303	798958	460269	440153	785783	117855	516929	663511
P50454	3.24628e-05	0.486126	1.69978e+06	4716787	6048943	5.55222e+06	2.76388e+06	3.74559e+06	4.47907e+06	734767	3.50135e+06	1.4398e+06	2.57462e+06	4991242	5.63888e+06	6.19306e+06	4.05213e+06	2.40888e+06	3786671	5640041	6.40919e+06	3734214	37584040	3.03405e+06	7309027	10439893	1054069	11178211	6.75054e+06	5.36262e+06	7.90195e+06	8702295	15343672	9300743	11635683	11228460	11025378	7568803	13786963	38328140	10915948	7.97567e+06
P50502	0.636235	1.27752e-05	3121688	429709	316775	918994	734132	706846	627156	785606	406246	747037	786776	872947	228373	1.02333e+06	1.00597e+06	361071	929165	1.21982e+06	619861	844437	1.0888e+06	350914	849112	622841	1.06461e+06	1.8542e+06	1.17334e+06	577760	1.18294e+06	421284	1.01085e+06	800415	387879	978495	880378	1.27547e+06	1.21259e+06	1.01001e+06	610238	1.48881e+06
P50895	0.00799045	2.60154e-07	1.99137e+06	2.94919e+06	4363736	4514609	2.55473e+06	2037016	1.67391e+06	3.86142e+06	3.23794e+06	4.00927e+06	4282292	2422532	4.70144e+06	4.32784e+06	4.50475e+06	19192276	2.86656e+06	1.6374e+06	2.31589e+06	3.04447e+06	1038161	272167	401345	1.92899e+06	1.09766e+06	743871	95939.1	2.34069e+06	388747	371081	2.06846e+06	833727	610902	2.82011e+06	478029	682056	1.27643e+06	863242	684509	264161
P50914	0.00403917	0.000368878	2.30243e+06	1.5239e+06	477009	804001	468740	1.01113e+06	1.90385e+06	376722	691266	838179	625392	318912	492691	415286	269353	341954	603026	861181	387038	573745	3.0183e+06	17835098	5.58954e+06	3.18327e+06	2.24706e+06	12140715	1.69421e+06	756914	14382269	8782603	3745316	881536	978825	1962101	13206406	16518843	14512380	23339180	1.15899e+06	2.32402e+06
P50990	0.000616319	0.0015605	2514680	1.973e+06	4.23585e+06	1.00545e+06	2.21833e+06	1267492	3.25368e+06	2.30716e+06	5.45953e+06	539050	1.2252e+06	1.91289e+06	5888914	1.9953e+06	2559023	8582026	1.75865e+06	2.88626e+06	1.74868e+06	2302918	3.24178e+06	4819429	7107943	3.22828e+06	1.80585e+06	6356197	4695970	1.64463e+06	10715186	2.91893e+06	1.97652e+06	3.19484e+06	16471656	2.47893e+06	3768330	19565264	9195628	6.02012e+06	5.66227e+06	5.73606e+06
P50991	0.000860672	0.022007	1.73837e+06	1.03752e+06	2.2541e+06	527809	1157936	765634	1.88646e+06	1.12092e+06	2727582	302022	787317	1.22455e+06	3247720	1.09635e+06	1.78173e+06	3.90182e+06	884966	1.70483e+06	966617	1.12214e+06	1.75647e+06	3.24585e+06	4.14725e+06	1.81203e+06	880052	4064903	2.98606e+06	670550	5.54202e+06	1.71977e+06	1.44812e+06	1.03676e+06	10695642	563854	2377495	13123420	6798055	3.44626e+06	3.26917e+06	4.07008e+06
P50995	0.309231	0.182689	15721058	19065402	12272487	21251640	14420327	12623503	14097390	23998940	13778920	17307638	18245034	13874834	10711190	13324129	13749007	11736250	14883727	9052301	13733122	15562454	8398376	13477305	6046373	12506580	11253081	7.32547e+06	13738890	13436686	4860664	5.93156e+06	16659684	16724922	6258683	13242205	10128329	7757547	4232720	6.81778e+06	10007422	10161166
P51148	0.0159949	0.000570915	3.74071e+06	2269838	2.34755e+06	2.57317e+06	4.39454e+06	2.26818e+06	2.33956e+06	2.10768e+06	1.7222e+06	5.88645e+06	3.17822e+06	2.13904e+06	1.64627e+06	2.85348e+06	2.03525e+06	1.92011e+06	1.64216e+06	1.96152e+06	3.13257e+06	2.11997e+06	2081984	1690364	3.82497e+06	1.76393e+06	2.02897e+06	1.25325e+06	1.82102e+06	2.12156e+06	2.07651e+06	1.17036e+06	2955151	1.77718e+06	1.63813e+06	3224707	2.02233e+06	2.17978e+06	2.14802e+06	2.27268e+06	3494816	3.8321e+06
P51149	0.00953118	0.00175914	6.10331e+06	3.3653e+06	2440139	4.10578e+06	3882067	2.95278e+06	3.57483e+06	3154904	3.14459e+06	3.97344e+06	3.71083e+06	2.67094e+06	2441594	3.66802e+06	3397173	3.06508e+06	2.89259e+06	3.07498e+06	2.66169e+06	2697698	3822172	3245779	3.78737e+06	2.3533e+06	3.16809e+06	3293557	7543413	3.29179e+06	3.03371e+06	2.42606e+06	3.0115e+06	5.69247e+06	2.84153e+06	4630789	3.36482e+06	4616514	3.05791e+06	3.99485e+06	4569772	6013036
P51159	7.41021e-06	0.196123	290891	292410	317280	314805	396592	277453	239576	324055	263287	320780	360133	273041	201676	401336	299387	138942	329010	317458	345647	314232	398342	446743	431278	203491	367558	208007	415242	399461	1.31155e+06	218383	267372	628282	308368	444296	383955	333492	202236	415895	410981	411255
P51531	0.360684	0.559529	224755	379970	268421	322761	219548	313381	432170	221769	577753	365477	244783	285058	469405	308452	196468	472351	117759	269549	322525	317317	485370	837492	967116	535171	385869	472606	265705	626334	315813	350964	285359	256246	136640	319885	629061	498058	644590	396691	119280	167972
P51571	0.526118	0.854765	1.89557e+06	3.69676e+06	2.90455e+06	3.49942e+06	2995431	2.50052e+06	2320760	3.29927e+06	2.74704e+06	3.11026e+06	2.70673e+06	3.76539e+06	3.48744e+06	4441043	2.87659e+06	2.64902e+06	3734995	3.03854e+06	4.46887e+06	3474165	6.43383e+06	3354495	1.41019e+06	2931756	5217659	4.30532e+06	2.32628e+06	4706964	953110	6.26462e+06	3981776	5.25278e+06	3.97267e+06	4655460	1.96954e+06	1.72011e+06	7.59072e+06	2628916	2.25398e+06	1.96442e+06
P51572	0.000843402	0.370554	7.30134e+06	3.65579e+06	4150164	4.29226e+06	6588885	5349512	2.8405e+06	2774491	3.37378e+06	4289451	2.92184e+06	2.38836e+06	4220083	3398534	4.14052e+06	6.36673e+06	5.59577e+06	6110566	4510945	5854608	13429164	2594048	10731786	4.99954e+06	2644676	3.38522e+06	2655108	2.57175e+06	4218290	3.17492e+06	5.47104e+06	910249	3.32152e+06	3.31879e+06	13202042	3.49344e+06	3.08159e+06	5008841	8.26849e+06	6.31262e+06
P51636	3.17678e-05	0.0987626	2.35e+06	9591191	10868264	25445168	12044249	8.04562e+06	8507392	13148526	4.09495e+06	12524504	17413526	8864187	7870923	8710873	10499162	2613948	10322983	4864792	15709637	7009617	1.05658e+06	2233146	753957	8348797	4808967	592465	978175	1.75414e+06	1128663	1.08738e+06	5.45036e+06	1.70799e+06	1.25662e+06	2641177	1.31282e+06	388720	819044	581949	506016	987572
P51648	0.00303747	0.927227	10855601	10235500	8664763	10995543	7069179	14243408	5.24497e+06	6855542	6058575	10669190	3.16028e+06	7847612	6350811	9434046	9015444	11443134	5180700	6.90424e+06	9214294	5848212	17097322	5534643	12859088	3660947	6.85825e+06	9217326	3.31065e+06	4.84295e+06	5.2037e+06	5569816	4761977	13335178	3.15393e+06	13437793	6032782	4952553	13410281	8436877	4712601	4725267
P51659	2.82766e-05	0.01026	3875005	420948	151501	996298	2.43347e+06	2270284	497863	191428	195277	640146	878572	1.09226e+06	198981	2.04009e+06	1320218	963591	1.31194e+06	837511	819477	1.57248e+06	2112652	161826	168069	132402	223197	871830	111681	2746118	75727	444484	341154	60068.5	231004	1.38037e+06	286368	206407	550097	62964.3	229600	809996
P51665	0.215358	0.000708953	586377	119615	236607	190416	249694	314303	276876	96093.4	354760	575887	990232	144733	230962	218634	480762	345831	228433	314423	236928	205696	784768	940304	1.18178e+06	592744	306437	2.37109e+06	410550	690181	2652550	1.03054e+06	707874	370789	1.43307e+06	252350	1.51299e+06	2307859	1.0777e+06	1.89625e+06	1.58988e+06	1.89616e+06
P51809	0.213944	0.0877573	546488	389833	327596	394191	261079	339558	484357	359379	494557	500667	261190	243533	329751	230160	339022	391624	274758	299561	287320	238213	737856	368346	667289	348154	271975	442215	955010	342614	434157	418824	382809	611110	224618	499406	1.03557e+06	549884	641469	805278	956906	563515
P51884	1.23806e-06	4.04015e-07	2.80928e+06	507570	613699	679211	933160	495274	838278	865174	1.42316e+06	2168961	785221	406873	767189	735078	802552	1.17472e+06	1.5583e+06	8726648	500017	1.78585e+06	732929	495778	891940	511863	3998045	547520	3751846	622445	759148	555169	503718	784221	1.02269e+06	671221	428904	930933	1.0859e+06	498654	991347	1.20037e+06
P51888	0.00120079	1.162e-06	938505	332807	433582	380970	428617	333761	607469	370003	625746	927200	432165	181391	210261	448380	356609	578462	1.19989e+06	3.77077e+06	283425	1.18817e+06	642438	408910	728538	513397	1.97349e+06	381624	276053	537596	1.21522e+06	1.45933e+06	172266	293181	151482	362245	1.09223e+06	178793	85822.9	389444	151043	231434
P51970	0.103624	0.0169041	838698	312933	287489	379694	453231	306318	518753	643622	460201	430360	659762	429351	303171	895184	316192	503397	486923	451452	437588	534030	768131	651418	12692.9	287303	1.39341e+06	692301	242582	563964	177348	688922	400309	289346	340830	461676	143005	85253.6	889247	222040	355308	578819
P52209	1.2454e-06	0.00116548	1.84333e+06	347226	642965	350794	451125	1.08962e+06	391150	758481	547095	716449	470014	765779	424813	651539	326983	163377	682140	832355	473918	711568	1.27763e+06	733473	1.40842e+06	366644	871983	999398	6.41289e+06	974159	2.09811e+06	1.41369e+06	510102	1.14651e+06	1.79175e+06	1.18095e+06	800463	577131	817170	1.63436e+06	1.19575e+06	1.31865e+06
P52272	0.136966	5.13725e-07	561531	159787	50157.6	198156	207496	217077	257832	128576	271042	299025	310630	134492	147187	195093	212669	212391	664344	2.21261e+06	299207	613702	1.20442e+06	468152	1.09197e+06	758494	621073	1.74663e+06	775076	465532	1.27133e+06	2.43398e+06	1.31595e+06	271613	294934	235714	1.80682e+06	699470	2.30022e+06	1.77459e+06	562324	1390515
P52565	0.173094	0.000648789	2.18829e+06	756316	725961	670460	399706	914885	1.12215e+06	941245	441391	470871	566722	803979	218823	936676	821288	282442	654779	693910	594542	806582	850687	527607	315411	189385	932664	1.02599e+06	367026	752432	1.07957e+06	435868	501774	1.01174e+06	547077	655392	347398	422276	672109	454091	1.02814e+06	905084
P52848	0.0010329	0.0236463	130174	145966	242475	431223	113967	150671	222979	175080	191213	88565.7	105067	132883	154806	93112.6	288337	187678	227232	142157	253827	244700	121627	268881	992198	289488	66853.2	267297	331226	346969	443783	142234	311844	298571	295718	185394	116502	446667	211883	602743	290388	220932
P52907	0.00240366	0.00137038	1.16684e+06	1.41072e+06	1977877	1.09961e+06	1.31848e+06	1.30833e+06	1.55277e+06	1927324	3.24452e+06	801139	912350	889148	1.65253e+06	874288	2.99976e+06	2854171	1.24217e+06	1.00867e+06	1.12235e+06	1.10077e+06	1.34741e+06	1.19895e+06	3.85056e+06	740590	598505	574848	3.02081e+06	1.46554e+06	1374655	554198	688342	1498374	1.01023e+06	792684	2.15489e+06	1.15767e+06	2.14707e+06	1.54028e+06	978522	1.11536e+06
P53004	0.00297368	0.00241383	823890	314878	290837	303903	314264	418363	255960	306053	182836	377382	175313	410141	241056	466836	199319	404943	294297	674381	303006	374226	995248	710956	354449	521018	471785	482016	1.62743e+06	573471	1.26272e+06	458578	630677	451542	767692	469340	828637	1.16512e+06	504505	1.89104e+06	1.08936e+06	564871
P53618	0.504116	0.0680304	670375	417279	403176	570917	448146	1082628	599378	208932	646674	1.45613e+06	519940	520913	809791	647242	456342	647163	596074	958195	1019195	718661	3001017	3.07927e+06	2631751	2502716	1476975	4.66884e+06	2.65288e+06	3281900	2.75155e+06	4379580	2662310	1.49754e+06	2.38049e+06	871991	2.14368e+06	4344503	4.90701e+06	3.60593e+06	3.08829e+06	4464829
P53621	0.272184	1.57549e-05	1264605	737032	558107	937472	748431	1378467	942760	392525	784230	1.15575e+06	407211	871554	749694	978616	698221	1.22463e+06	1.37504e+06	3.84444e+06	1.07886e+06	1.5762e+06	8243957	9700590	5976897	4314932	3.83133e+06	8814030	4.05503e+06	2728982	7.26961e+06	10109172	6.70582e+06	1.91749e+06	3.33937e+06	1.70811e+06	9067110	12063761	14645456	17099016	5532957	6.61097e+06
P53708	0.00019119	0.0870067	2.28613e+06	3.46174e+06	2.7105e+06	5.71729e+06	3.47511e+06	2.02369e+06	4407771	5664330	4.66529e+06	5.91076e+06	5804196	3.22737e+06	1.88071e+06	1.75268e+06	3259020	6.56693e+06	2.32477e+06	1.35674e+06	3.10212e+06	2.53821e+06	221032	175674	236653	1.46826e+06	704219	113621	122427	1.57456e+06	193517	158218	1.12006e+06	1.45446e+06	74421.9	2188508	439546	343887	119495	108749	333711	67862.9
P53985	2.24855e-07	0.398412	524764	359636	205657	555021	373803	216506	341402	246542	298563	465264	442799	209483	150348	202683	275887	95084.5	248156	409235	255714	213628	115582	428831	411897	258381	266565	273465	368157	115229	189783	181474	179718	533049	301801	276717	166448	185863	341065	111624	318070	2.05428e+06
P53990	0.00685765	0.017574	1.96827e+06	684075	482656	1.02006e+06	683385	670856	1.32606e+06	789534	291662	1.05954e+06	1.01656e+06	560434	564327	703192	876665	1.12696e+06	734898	1.0105e+06	703655	789950	665272	934223	1.38074e+06	887594	862887	1.13471e+06	1.34165e+06	534158	1.16555e+06	607482	805227	813654	1351542	826261	703470	1766831	1.3695e+06	833864	1.25846e+06	2.51896e+06
P53992	0.992508	0.0576361	357225	88710.9	87441.9	174305	145950	130573	255887	231938	123610	313511	150413	126545	210468	204392	184678	261740	170142	451068	141195	223319	683916	755106	582901	508220	224794	617125	692412	694916	494618	939388	697376	411352	514584	304311	874927	1.06337e+06	811064	819175	806624	532444
P53999	0.00074922	9.13048e-08	877637	564331	707200	475869	633004	925136	529944	543373	396770	2.81974e+06	1.60255e+06	578726	2.06806e+06	1.41943e+06	1.38291e+06	13679137	1.34128e+06	2.67916e+06	1.14986e+06	1.1193e+06	4703133	4.21542e+06	1.95491e+06	1.11562e+06	1.05339e+06	2592264	11113711	447630	2626280	2.40531e+06	1.09418e+06	529841	9775085	1.29147e+06	1.05629e+06	9001039	6295975	3.00392e+06	874819	2.11437e+06
P54289	0.0164827	0.127827	1.72203e+06	893321	938620	1.06803e+06	1.64192e+06	931457	983531	1.8434e+06	597298	1.4899e+06	1.44492e+06	1.0493e+06	777544	881405	1.05486e+06	1089319	1.24999e+06	589821	798591	1.03491e+06	554663	490738	538310	665586	1347385	1.12653e+06	490387	1.95654e+06	218070	1.44691e+06	746730	709247	300753	1.11457e+06	374942	326687	618156	438793	392339	1.1074e+06
P54578	0.0453463	0.187683	253261	44050.7	49415.8	64394.7	77482	160837	257025	144653	93510.4	65949	122498	171948	102046	279505	174289	66431.5	190342	341706	127656	211799	320364	361353	335450	166953	334829	750453	725616	296754	644665	497642	280110	254968	430777	220539	340750	385773	591679	740857	685434	801105
P54619	0.159815	0.00279127	817787	227793	305656	523526	306955	329593	452736	366008	250237	394848	323472	409584	255668	459400	296065	405838	332259	482222	293339	429385	1.21734e+06	624208	1.26666e+06	412563	373996	1.34233e+06	517514	1.02064e+06	1.0196e+06	827645	346473	689911	513946	542498	929798	2.01705e+06	1.4104e+06	1.12375e+06	740337	747218
P54652	0.0344664	0.184496	1886816	1.46704e+06	1.61017e+06	2.33743e+06	1.47519e+06	1.98157e+06	2.02013e+06	1743246	1.69222e+06	1.37675e+06	1.45516e+06	2.19199e+06	1.517e+06	2.1266e+06	2.05145e+06	1.68345e+06	2.03077e+06	2.16084e+06	1.64422e+06	2.21816e+06	2.12296e+06	2.53107e+06	2.14496e+06	1.76571e+06	2.8683e+06	4.08274e+06	6136578	2.66584e+06	3.0904e+06	2299255	2.3484e+06	4646352	2.64087e+06	2.78356e+06	2.56968e+06	4.1576e+06	3052768	4278754	3312524	4.10692e+06
P54709	0.00223792	0.0158083	1.5069e+06	2.09692e+06	1.91599e+06	1.93593e+06	3124594	1.6488e+06	2.09682e+06	3.31706e+06	1.64031e+06	3618511	2347057	1.81946e+06	1.55096e+06	2.41575e+06	2966295	1.53353e+06	2.19374e+06	1.5921e+06	1896801	2.31452e+06	1.23551e+06	1.8834e+06	394882	1.57225e+06	3.18203e+06	736257	1.6132e+06	1.5189e+06	370084	1.38918e+06	1395424	2.14587e+06	909565	1.79671e+06	1.04481e+06	857696	2100357	1.69728e+06	1.54954e+06	4.88325e+06
P54819	0.00223769	7.82662e-06	1.92368e+06	273167	214455	181220	557652	701356	359386	156333	357688	240408	266860	536136	112029	677551	312636	475897	319314	416605	376018	471516	1.70969e+06	33977.5	582959	320577	500847	721069	250736	1.34949e+06	158648	429923	357949	430769	247144	1730201	487325	520211	1.15753e+06	513424	294961	666132
P54920	0.90884	0.920929	621895	1.12248e+06	1778276	1.02059e+06	1.54496e+06	1.52241e+06	1.13096e+06	1.79092e+06	913403	695017	1.05161e+06	1.3071e+06	2.37651e+06	1655840	1.48313e+06	1.86463e+06	1.46069e+06	1.1557e+06	1.32075e+06	1.4204e+06	2.51981e+06	1.51991e+06	2.24653e+06	939218	1.45132e+06	2.20185e+06	2.21656e+06	3.13223e+06	1.94397e+06	2.08192e+06	1640293	2.39347e+06	2.1584e+06	2534307	2074152	2.51733e+06	2.31931e+06	2876114	3.24798e+06	1.82668e+06
P55001	0.0545389	0.221042	20158986	92123736	84598624	89540808	42457304	47490084	77908600	102193064	96681736	65086348	82665232	36490256	76756976	23878038	72827776	52321704	32729644	35171668	63518380	33722548	35264392	20481412	35882232	58470644	20234776	15656598	7.92043e+06	77826328	59165688	46613592	24296612	37485768	21421134	73969056	48358896	16308844	5125655	8587782	15718673	10637297
P55011	8.28038e-07	0.0250454	160827	320853	156618	112160	178268	180477	201900	151990	363758	287453	354660	164557	166760	277648	216184	414346	168612	209820	264044	152924	599024	171988	440582	335272	2.84349e+06	241026	2.08228	239251	347168	309866	555726	830417	142944	420213	520153	310798	107865	498034	489943	308052
P55060	0.000579061	0.0176147	447035	238980	142808	437838	234291	296376	131939	92681.8	134571	179094	145323	207048	195012	179526	141068	357000	270869	459590	220748	221761	665212	776302	2213141	684179	414271	3.04176e+06	884762	470541	852917	852047	1.00776e+06	234338	400243	319389	1574260	563825	2169798	1.12161e+06	651269	3804662
P55072	0.0997071	0.000134198	2.83876e+06	466208	748960	876578	1.3191e+06	732270	633743	456907	644095	943806	826247	553720	927230	548110	1.1823e+06	1.42342e+06	1110001	1.07619e+06	825519	1.07691e+06	1.51274e+06	812377	2.45863e+06	1.16755e+06	1.34693e+06	1.53772e+06	1401070	745604	2.47783e+06	1.37365e+06	658220	412799	1.3933e+06	506515	2.10071e+06	3.75998e+06	1.917e+06	1.45869e+06	1.68428e+06	1804910
P55084	0.527046	0.0143684	4.99865e+06	1.36736e+06	1.55197e+06	1.62545e+06	2285566	3789428	2.58018e+06	730596	2.0732e+06	1.04923e+06	1.35721e+06	1.68466e+06	2.65979e+06	3.11919e+06	1.40068e+06	3758995	807906	1.12428e+06	1.12254e+06	1.15758e+06	3.56759e+06	1.71781e+06	1.74092e+06	2.04604e+06	3.13416e+06	4.61122e+06	1.57567e+06	986015	2.77331e+06	2.95044e+06	1.86695e+06	865930	2.88324e+06	2.78752e+06	4.44274e+06	2.59173e+06	5.1383e+06	1562986	2.52292e+06	3.84296e+06
P55268	0.000145559	0.00107911	51014516	112943752	87324608	104377056	49566232	41041272	84219928	146426256	99525048	118227264	101303240	45193672	76216816	52644872	87865600	242593168	47620924	41951988	38165056	58533240	7661730	6.78218e+06	4.15049e+06	27435058	9028157	2.0615e+06	985979	5.70685e+06	5627594	3.08376e+06	14506396	26518430	7642658	29491622	4444143	7.08259e+06	2241515	3.59854e+06	239654	3.28303e+06
P55290	9.23114e-05	0.0249838	6892445	1.89546e+06	2.87572e+06	5801153	3.56862e+06	2.25974e+06	1489143	3.75766e+06	3.10508e+06	5130428	5922841	2.48325e+06	2.0419e+06	2.78458e+06	2.75242e+06	3003604	1.40193e+06	1.03332e+06	1.67018e+06	1.46655e+06	203318	179395	236328	1.30397e+06	1.56649e+06	115384	709938	431081	116927	269436	1.45443e+06	990654	198404	2.40543e+06	170590	140990	291367	145312	281264	300498
P55786	9.79428e-05	0.000824753	601178	198679	171826	163295	203257	343402	302132	245365	205698	204303	202613	300814	178064	388255	230357	257377	280779	368024	230807	227318	285545	384186	286539	314034	334606	576259	1.22633e+06	303807	718165	228200	370513	424616	480590	313317	283735	559958	319619	449200	493079	474780
P55899	0.932749	0.759784	1126612	504626	603798	884939	1032956	706420	464199	195531	273434	738942	512360	698702	693703	1.00099e+06	819682	216760	681260	445832	715624	543294	723370	543521	1.47707e+06	812083	706889	157753	403346	1.1473e+06	192387	460753	1.08558e+06	892984	339642	1.04367e+06	629289	684206	734483	980598	534550	581494
P56182	0.00809083	0.0759109	892902	1161034	1.64763e+06	1.68089e+06	521115	689473	1580957	475900	1.77606e+06	2.33447e+06	952148	269298	1.09696e+06	161120	778239	675612	185936	443421	226362	243453	1.61604e+06	1.03827e+06	2.24531e+06	675973	320925	3.08658e+06	578737	331432	1.80719e+06	883314	854933	664512	518695	409089	2.64978e+06	913270	2.41491e+06	1.42064e+06	720945	472898
P56199	0.00193985	0.0116364	8.20874e+06	6931325	8.15338e+06	12765456	6.83238e+06	6542089	6873260	14112935	9292552	15533463	14680894	6651875	4.90492e+06	5.52845e+06	6.98023e+06	9152310	3.61419e+06	4453175	5484699	4725487	2005614	2.63209e+06	2.14612e+06	4815078	3.09747e+06	1.91327e+06	1.10802e+06	7286753	1.07158e+06	2.19047e+06	3.36633e+06	5.66779e+06	982252	5687186	2335287	1.99855e+06	1.18619e+06	1.53026e+06	1.13783e+06	1336604
P57088	0.317677	0.965683	1.10775e+06	3683467	3.03858e+06	3651116	2.86215e+06	3.60555e+06	2717183	2.73999e+06	2.78008e+06	2.67683e+06	1817496	3302702	2.79473e+06	2.4361e+06	1.9239e+06	4383292	2261741	2.19182e+06	3.1478e+06	2591094	5.04138e+06	7610397	5.11913e+06	4524416	1979786	4700730	5261554	4474717	1.67868e+06	3.78067e+06	5440838	8.20739e+06	9297614	4812634	3.54961e+06	3.72011e+06	6522394	3.532e+06	2400758	2116851
P57735	0.0405621	0.926391	171757	170334	115803	193410	177378	240849	272030	344087	156328	337393	222140	252622	113015	257451	216984	35386.7	254256	206550	293201	197103	759912	465211	666373	408834	336173	1.06227e+06	144345	347092	741822	308498	522979	575382	156208	446628	488734	397993	272827	1.49893e+06	865706	700489
P58876;Q5QNW6;Q93079;Q99877;Q99879;Q99880	2.84719e-08	8.69352e-09	7.54595e+06	62119924	32379912	48937332	15387397	29947718	69823104	47294268	46061960	168087984	95583168	118182192	81053416	102965120	9377336	2061329920	57893196	46227504	31509158	59753404	23228662	175950864	7.61589e+06	34961412	76651352	19765484	1725409152	2364806	27684302	79930456	50472460	109285936	207992416	97616096	7.19223e+06	188261088	69158256	47131956	16586049	129230312
P59665	1.06907e-05	0.00640017	22749412	17682426	21734390	24345856	18853304	23596760	25865952	39375736	33073846	51558404	39676016	19061074	27614796	14711267	17178600	51023472	21674550	40975584	18446396	22284328	24820096	220390736	35888728	16282567	19623042	48618956	766460928	10277447	9454494	38487944	20288620	255698688	284044928	19480728	6.23493e+06	64672032	268359696	38526408	315837344	11394782
P59998	0.142811	0.0388975	7.56212e+06	25357886	28184458	3.45349e+06	12535222	22771310	22250476	23042784	49331596	2505953	3.49706e+06	10490646	28700272	6.10901e+06	15712713	40514120	7070415	17328268	7.41578e+06	7741250	59251676	79593064	84003704	19922658	5429842	39303760	97997384	18961296	53476264	11974010	15378022	74413488	97213272	17119644	40268264	79021832	21642180	38453088	69671344	55572552
P60033	0.000351394	0.000332137	45044540	40966144	38670940	60488368	40294784	26663710	43924104	52511720	34615216	98855456	54973520	29218576	24667312	24593460	34362440	37774924	31544282	32089710	31248752	29287408	12261466	11876589	20107076	19371458	21875064	6.47907e+06	8.37953e+06	45411244	9075263	7.59828e+06	16371788	18470926	10496432	28320338	7953141	8887329	7200928	11758711	5926922	8683589
P60059	0.102048	0.748072	1.3547e+06	305527	820980	871559	649930	672291	683165	112940	1.46008e+06	984663	537511	525703	295665	416827	572413	963704	890951	783344	441538	918286	1373188	204084	593071	242995	599563	649207	427210	959784	176598	1708876	1.31661e+06	652942	1122302	1.10412e+06	583668	396019	1.86906e+06	294047	1.24368e+06	532984
P60174	0.00390955	2.00198e-07	10744840	1.17447e+06	1.34289e+06	1.92761e+06	2.73533e+06	1.85796e+06	2.54965e+06	1.62384e+06	944256	1775516	1.19023e+06	2.2228e+06	904457	2122231	2.07031e+06	977501	1734040	2508914	1.98874e+06	1653197	1.31403e+06	1.56778e+06	776031	1.65458e+06	2427878	5.16673e+06	2964797	2.44705e+06	8.19849e+06	2067108	1.71995e+06	2938824	2.35757e+06	2.3966e+06	2482867	3450951	2.43439e+06	3182634	4339396	4.89218e+06
P60228	0.572922	0.000746342	345135	183275	154494	277243	275411	295936	47707.2	99063.1	164390	258868	349687	126379	292122	223029	257856	136928	282845	793465	210444	365234	1.19741e+06	949733	538939	678912	603590	1.81101e+06	752230	677164	933418	1.06731e+06	992845	508569	433249	390702	1314574	1.55678e+06	1.50045e+06	1.06469e+06	981474	1.34993e+06
P60468	0.00651388	1.65955e-06	1.37823e+06	2.79561e+06	2.22121e+06	1.9775e+06	3312432	2756174	1.36611e+06	1.23512e+06	1.25157e+06	10860837	1.47273e+06	2.66477e+06	2.03458e+06	3197146	1.71704e+06	1.12745e+06	784567	2405649	3.03361e+06	1.14677e+06	4200630	3468337	4.67831e+06	1618002	2.48963e+06	1.25886e+06	1.92382e+06	2.07251e+06	710128	2.09036e+06	1.98874e+06	760152	2.99543e+06	1.98792e+06	1493533	1.7589e+06	5839889	1968357	1.98926e+06	1792441
P60660	0.0209877	0.0957676	80367552	498506656	510508128	248354448	221050880	248710144	369181888	664961216	835451904	124288008	338942336	276972480	592214784	174592128	415096384	409539840	149919296	217255552	216061600	147372624	152812032	271651456	649365632	236064368	170151248	276841216	317784096	100127904	263521568	181229808	178556624	301402592	361911360	466566144	192989840	348406656	167966624	84312632	194169376	123308568
P60709	0.0175473	0.0151384	398030976	1265491712	1639698560	476918528	754528192	915766144	1090999040	1717201024	2323319552	401354816	656748096	886979712	1702306048	693486848	1404378880	2410716416	452738112	722598528	669487744	452428000	1191398400	1263063296	3452671232	774025088	463750816	840257984	1667986048	846076672	1459408000	645037376	704309760	1839508352	1191775872	1272958464	1617224320	2155878400	774128064	1999077632	1768961024	727876160
P60842	0.020847	2.62673e-05	1.31478e+06	298026	339829	459627	572558	646323	496096	502673	402764	516581	456542	543265	304051	736973	631341	433518	705208	1.95833e+06	473987	758036	5268652	5.78509e+06	5.79406e+06	4531326	1.4043e+06	8999291	8587299	1024361	5.3667e+06	8.0068e+06	8.25562e+06	2.37062e+06	2195081	1.04932e+06	8217990	7529516	7.15218e+06	7601621	6.98492e+06	9048466
P60900	7.45674e-06	0.00011285	2.17898e+06	1417011	2.11967e+06	1.29326e+06	2.06729e+06	1.53337e+06	1.62725e+06	1153131	4038166	1.93848e+06	1.42188e+06	1.03256e+06	2359468	1.8703e+06	2.0745e+06	4984178	1.16642e+06	1.56794e+06	1130921	1.39314e+06	3271722	3140590	5916732	2680689	4.0445e+06	5421876	6181657	2.54975e+06	8.15453e+06	1.50336e+06	1.45263e+06	3942650	7926863	2.00853e+06	5023930	23955096	3.54408e+06	4.27278e+06	8.12636e+06	5005271
P60903	0.00317287	0.600324	25272422	30660920	20259936	28919912	32710616	18727042	19836690	41541160	11018030	26640762	29048210	14839870	9447749	27939264	25280226	10931503	29193112	14591179	21373476	24940096	3.52505e+06	5777223	2111862	5188301	14237654	1.59675e+06	5867612	3.90596e+06	4612945	2.11825e+06	8103014	8679053	3021748	4623214	3.55571e+06	3774483	1.63882e+06	2.75378e+06	6478926	2.56538e+06
P60953	0.197762	0.25812	4.89147e+06	1.71005e+06	1.3499e+06	2.1818e+06	2920535	2622960	2325033	1.70921e+06	823524	3.93276e+06	3.33831e+06	2176773	1.15058e+06	2.49029e+06	2.64663e+06	2.19592e+06	2014121	2.88048e+06	2.00504e+06	1.91365e+06	3.43572e+06	2.29853e+06	1.77202e+06	1.74475e+06	2498061	1993244	2768899	1.86178e+06	3620982	1690963	1.64204e+06	1.40006e+06	1.3371e+06	2231822	3.40552e+06	2.27845e+06	2.36632e+06	3.04058e+06	3.6942e+06	2.93586e+06
P60981	0.244037	0.509426	1.51097e+06	1.69777e+06	1.19422e+06	1493951	1.65089e+06	1.04541e+06	1567557	2.02926e+06	1.95806e+06	1665451	676109	1.17999e+06	1.01044e+06	1.0841e+06	1063546	2.30727e+06	1.04786e+06	1.29969e+06	901970	821794	435698	817334	1.54124e+06	1.00533e+06	1.1706e+06	1.03236e+06	1067798	790200	1.28267e+06	929016	566402	613930	436687	2.06111e+06	752950	1.74124e+06	613108	1.10287e+06	1.15387e+06	1.15718e+06
P61006	0.184249	0.00323115	676522	966116	311558	365842	513173	447096	405759	456995	360230	822180	533827	382815	342983	576248	402684	278052	368498	518891	366337	443178	518338	358613	341450	320631	765086	516985	402982	342288	670396	534431	414756	348153	345863	510521	496785	498866	657413	578213	606304	594230
P61009	0.0953396	0.179182	6537415	4.47052e+06	4.02756e+06	4.3165e+06	5.33622e+06	3420887	3.0967e+06	4775408	3436619	4.36215e+06	4579717	4902293	4.61912e+06	6444632	3.45671e+06	4750572	3.68695e+06	4.09839e+06	5703434	3.56523e+06	7753768	5702050	1.56906e+06	3.16416e+06	6930101	6.06607e+06	2.99053e+06	5628018	1.41302e+06	6960986	4343022	5.35719e+06	4752437	5.51233e+06	2098100	3.23971e+06	11781660	2.71963e+06	1.65525e+06	3.3074e+06
P61019	0.0014904	0.29214	346447	620026	573272	741117	813351	771386	798696	605061	534361	691100	783015	721814	567817	724350	687220	714198	907713	891607	735875	813344	1.8926e+06	2.05614e+06	1.01333e+06	1.00457e+06	1.26813e+06	4.48613e+06	1.45272e+06	1486324	3.17885e+06	1.9124e+06	1.28494e+06	484185	794600	1.25905e+06	2.27803e+06	942086	1.11256e+06	1.88761e+06	1.24415e+06	1.03827e+06
P61020	0.158052	0.114909	827771	433467	420004	454883	709305	351910	485321	602624	353128	676488	750302	501914	352518	626121	350093	375862	552778	435496	613214	489936	216604	211353	392854	296296	551009	163311	329723	208929	256464	183854	319663	402026	251843	379463	159215	280587	293990	329382	250792	270082
P61026	0.863006	8.87421e-06	7742658	2683480	2100357	3829680	3581058	2.45146e+06	2.58346e+06	2.57964e+06	2742135	4826614	3.53869e+06	2481729	1.83452e+06	2.61927e+06	2.45302e+06	2.50632e+06	2.40995e+06	2.77685e+06	2.4589e+06	2.46327e+06	4.05064e+06	3.40369e+06	2.84892e+06	2.9448e+06	3108767	3459446	2.09839e+06	2544057	5.10884e+06	3.22786e+06	3.62768e+06	3.00394e+06	2.05668e+06	3685275	4382958	3.80273e+06	4.57634e+06	4737619	3602214	5596163
P61088	7.40734e-05	1.20013e-06	1.65264e+06	177338	211842	361575	210142	247033	342926	73214.4	233647	510652	293358	400898	82586.6	262430	194298	47364.9	371072	296545	173302	262980	411484	441862	384488	259173	254079	1.19513e+06	392017	391534	1.30577e+06	272298	297717	419770	382392	267481	416653	473403	611907	695964	386631	645834
P61106	0.0742545	0.000324294	4.39056e+06	1.98872e+06	1.43137e+06	2.10407e+06	2.15727e+06	1.81221e+06	2.04769e+06	1.92904e+06	1.77233e+06	3198863	2.42208e+06	1.33574e+06	1.21904e+06	1.46149e+06	1.44371e+06	1890247	1.57593e+06	2.12321e+06	1.6705e+06	1.84341e+06	5844705	4.7423e+06	4281816	1.76357e+06	2.00875e+06	5.37947e+06	2.67745e+06	3.18801e+06	4848949	2.70446e+06	1.88146e+06	2.31632e+06	2.08838e+06	3373573	5783959	3.41239e+06	6091624	4333233	2.82416e+06	2.58387e+06
P61158	0.217362	0.126297	5145311	13782113	15719289	1.7067e+06	7727281	13482518	12820783	12510057	24958546	1.49318e+06	2.32569e+06	6.89906e+06	19758568	3.95813e+06	8277117	20815472	4307165	11357277	4.92081e+06	4.60761e+06	32819722	36209484	57049376	11970174	3.11563e+06	22006978	58674552	8480736	39549548	7717539	7936156	27687472	61221020	10943515	27415148	42744108	14301444	27584834	46165092	33676916
P61160	0.114935	0.0741616	1.58392e+06	4622860	5196310	435782	2.21708e+06	4.78328e+06	3.69563e+06	4277299	7.23696e+06	513272	663038	2034331	5.95795e+06	1594420	2.4387e+06	7273633	1330305	3.57901e+06	1453963	1.50736e+06	12733717	12736223	25233500	4.61892e+06	1.5889e+06	7781201	21550876	2784265	11795107	2.33007e+06	2.97004e+06	10323818	21503106	2.52911e+06	9790110	15936688	5.67755e+06	7.92172e+06	13139159	11733609
P61163	0.285964	0.00368928	373769	593337	471384	286331	280005	219535	762554	300377	1.04798e+06	131633	351490	406745	349693	277610	368282	811681	194292	331243	177870	166887	207509	496047	790937	339158	605121	375892	630670	221599	339307	180788	218995	441159	613985	430320	334327	296146	406051	508222	402013	196560
P61204;P84077	0.0106526	0.0135486	3596886	3.39844e+06	4.34411e+06	3.11499e+06	5232980	3021120	3.31039e+06	3.928e+06	2.81054e+06	3359381	2.84808e+06	6.23382e+06	3.3835e+06	7194458	3.18154e+06	4.38237e+06	5264525	4365503	5.33446e+06	3.68518e+06	11814633	13278443	7972056	7484730	8432179	11806895	7058872	9662387	18976126	10857037	8136261	7.58447e+06	7.87852e+06	5.21613e+06	9608106	8517792	9546676	11434320	10784934	7.81914e+06
P61224	2.84818e-06	0.958918	9570322	5011294	4.60565e+06	8072441	7.05445e+06	6.0448e+06	7.24941e+06	7252087	6589838	10328170	8.3725e+06	5813542	3176390	8.38288e+06	5230803	7.28093e+06	3.92376e+06	5776826	4.92644e+06	5422462	14320714	3.8425e+06	3756576	5759878	6249431	3.13219e+06	5777803	5.73906e+06	21810096	3.44892e+06	6083431	4676141	2.84856e+06	4.68763e+06	4959522	4729746	5.56116e+06	2832145	4.93748e+06	6159264
P61225	0.142052	0.102786	1234096	734137	780243	642144	861548	565389	1168197	761829	634863	858906	878045	530691	382722	585675	357779	456209	565785	528468	648161	539684	397571	1.18414e+06	704913	580772	846963	299862	988326	625904	417386	610340	489303	1.10686e+06	563369	666683	330813	1348612	575202	634410	1.19534e+06	805428
P61353	0.000467395	2.91191e-06	2.11202e+06	451493	639144	318340	345269	646096	854037	224838	452624	373155	302601	291513	721909	498474	331594	218170	337037	243390	426856	377734	986901	27799946	5700730	2282091	919159	11734978	1.03577e+06	448202	10703863	7.4727e+06	3443012	427086	616060	875452	9763521	14379644	9274820	9727972	748287	1912642
P61421	0.423176	0.550602	3433025	3168066	2.89138e+06	3.77602e+06	3822363	3858750	4.52131e+06	3.48643e+06	2.21138e+06	3.04371e+06	3.55136e+06	3.29217e+06	2861251	3.44604e+06	2964372	4684196	2.82618e+06	2.31048e+06	3.19979e+06	3.05529e+06	10715878	7300991	12416149	6643169	3.12126e+06	6.53657e+06	6521747	11667678	6676857	4015321	7950613	10170016	12058011	10472311	6.19166e+06	6.64678e+06	8867837	8604108	6888219	8731490
P61586	0.211353	0.000121017	1.31901e+06	483461	738624	589254	962801	576634	1.16507e+06	1.09886e+06	490351	1332783	983659	772105	559702	942875	665029	2.54734e+06	734078	626375	589134	547296	910305	453513	400143	237149	909551	275006	1.19e+06	860667	905395	575824	309547	390210	250856	1.15896e+06	349690	657468	722283	619546	560563	708244
P61619	0.000503874	0.102742	9596109	5718959	4795728	6.41698e+06	6629869	4751228	3.81293e+06	4990296	3.34608e+06	7.94719e+06	5462519	5.98021e+06	4843079	6.81259e+06	4307870	4.97128e+06	4572235	4.29746e+06	6034133	5231451	9993085	5.12329e+06	3814551	4.34681e+06	5859298	5.63731e+06	3510867	5963301	1.25495e+06	7.37888e+06	4.66784e+06	6.01738e+06	8.36076e+06	8875101	2.69758e+06	4569387	18886890	3494166	3.03362e+06	3.91977e+06
P61626	1.04427e-08	0.111867	825598	1.4216e+06	802764	1.79061e+06	1.63481e+06	2.33481e+06	1.04545e+06	2.48886e+06	1.55415e+06	1.65371e+06	1.6003e+06	1.16756e+06	2.2543e+06	1.5693e+06	890944	855106	1.26216e+06	942489	1.02768e+06	1.74572e+06	480099	555634	433825	599571	22413604	378468	2.5329e+06	730955	339647	722598	395907	1.34739e+06	1.06753e+06	1.37195e+06	560474	528139	507396	345279	1705866	557540
P61769	0.841892	0.97448	11742544	8278612	10954286	16914716	10654331	9142880	13845486	10630488	9153682	14858260	14352866	8629170	19460080	7316297	8757919	2.87694e+06	3.78582e+06	6247012	12928224	6740898	9627338	15008967	5.99131e+06	12555591	6609402	10102108	9592219	11520152	3465142	17004864	10773599	13862912	9981973	9390918	6.07075e+06	10708879	5721200	6681791	11085522	8667322
P61803	0.017434	0.83596	788528	2.01084e+06	1931992	943800	2861262	1.66163e+06	486450	933628	648085	3.58344e+06	1.96901e+06	2.29515e+06	1.50799e+06	2696648	1697666	1.41267e+06	1.36256e+06	2205589	2.83021e+06	1841969	3.14136e+06	1.42282e+06	882944	1.15109e+06	3059769	1.40716e+06	923814	3.54247e+06	392410	1.682e+06	2.8703e+06	1.18019e+06	2513294	2.60545e+06	881727	1.4045e+06	3.37628e+06	991591	1249856	1.20774e+06
P61978	0.0138837	5.79992e-05	934917	447716	576727	783285	502140	650425	756913	99063.9	1.07569e+06	403965	388800	512262	693128	695950	776754	785938	1767128	3319510	716875	1.76115e+06	3.59187e+06	4.81611e+06	5094369	1.93571e+06	1.46593e+06	9410604	3.28369e+06	3.20324e+06	5167723	4.58463e+06	4.24299e+06	1.99537e+06	2.78499e+06	772029	12097303	2013367	5.29182e+06	8401550	4034340	3.73831e+06
P61981	0.0144769	0.000926669	4.17201e+06	1374799	726571	2.1175e+06	1.08773e+06	1.15381e+06	1.13663e+06	1.34778e+06	692874	2.9796e+06	2.441e+06	1.08217e+06	624354	1.92963e+06	2.11215e+06	1.05319e+06	1.00584e+06	1196357	1.05551e+06	1.03926e+06	1.29903e+06	1.15502e+06	1.75799e+06	1.31047e+06	1.07648e+06	1.30465e+06	2.61342e+06	580565	3441967	1.28316e+06	1.17423e+06	1.00551e+06	1.37586e+06	1.2403e+06	1.19459e+06	3.20527e+06	1.76035e+06	1.99288e+06	2.37975e+06	2.14869e+06
P62068	0.0137709	0.865313	55448.2	146371	153425	205830	99739	187589	147434	172757	144263	107146	122533	172162	161711	147862	155413	264838	259245	216436	189144	220564	237584	375043	230220	214920	234370	453575	139669	296926	557899	191691	332609	200315	136893	175078	527965	202001	304713	347780	180541	181259
P62070	0.0161728	0.0230507	7.29972e+06	3.79571e+06	2.79731e+06	8499747	5.51534e+06	3269291	5555416	7805454	3.49871e+06	11271284	7786654	3974580	2.03089e+06	4.42844e+06	3925223	3343620	4595937	3027056	3.46018e+06	5118123	1.23678e+06	1.00551e+06	849678	2.08995e+06	2.62486e+06	839386	623313	1.73901e+06	1.63166e+06	648406	1.74774e+06	1543614	377544	2.99954e+06	929928	950730	787083	722793	1.03877e+06	778358
P62136	0.978358	0.000845562	1.10765e+06	129512	266050	110067	166814	131181	1248828	400613	38530.5	116158	2.43335e+06	341856	604534	578849	139041	100529	1.23922e+06	1.63689e+06	620277	491446	833964	543674	544376	461912	403689	737125	867380	263967	413710	653849	398216	159596	800772	573882	1.0032e+06	609262	700266	592275	1.02725e+06	1.2108e+06
P62140	0.645218	0.000222163	883002	1.68234e+06	195062	499786	386084	152583	207145	213916	444894	762424	305302	892931	130819	539018	307316	445470	172737	339052	207782	237138	317229	369743	652031	387051	799533	458145	422428	209262	526177	255112	536678	589725	377404	414663	796193	511707	543462	428080	481793	578606
P62241	0.000899356	0.00232206	813774	189223	86792.9	407275	172493	365504	223583	199030	370662	502991	201441	193237	272915	383879	252302	166262	337549	290200	226369	261017	918252	3333435	645612	1.33821e+06	355268	1.21321e+06	332839	407507	3060908	4088958	1.95334e+06	747552	187327	920261	2.78816e+06	1.07284e+06	3.38917e+06	6.99382e+06	344695	596956
P62244	0.00366322	0.527822	1.58331e+06	1.80412e+06	1.25142e+06	1.8297e+06	923609	1.65716e+06	1.9762e+06	767505	2.22797e+06	1.83333e+06	1.09151e+06	1.21077e+06	1.22036e+06	1.67115e+06	1.13831e+06	1.69159e+06	1.00159e+06	2.23574e+06	1.24363e+06	1.36869e+06	9606091	18080086	6.45068e+06	5.13296e+06	3054448	12914626	4.53499e+06	2.95347e+06	7515765	17757618	6593879	3.68709e+06	3.66435e+06	2686160	14832978	16447794	29639026	26422042	5.50077e+06	6.78449e+06
P62249	0.000323327	0.0501707	1.66813e+06	469043	296362	526306	309661	1.32735e+06	493040	83749	793889	659572	391050	411855	416665	827264	321498	603486	923577	1.21069e+06	317754	892340	1.25585e+06	7.32658e+06	3.74748e+06	2.72302e+06	1.6672e+06	5.97528e+06	4.06023e+06	1.12938e+06	6.8442e+06	8819742	5.07966e+06	1.26635e+06	1.61951e+06	1.1585e+06	5.0429e+06	4643463	19420726	16533382	2.66016e+06	5.35695e+06
P62258	0.150055	2.23507e-06	14258207	2.27373e+06	1.95519e+06	3.67121e+06	2.17327e+06	3.66104e+06	3.98836e+06	3584073	1.99181e+06	5002169	5367300	3.7389e+06	1674445	3.81921e+06	3.27046e+06	1750594	2.72343e+06	2.65603e+06	2.88997e+06	3317884	1.9889e+06	1460626	3.16197e+06	1.99305e+06	3.47663e+06	1.70687e+06	2.43059e+06	1.9733e+06	3.44621e+06	1.42562e+06	2024615	2682168	962711	3.28645e+06	1.86807e+06	3.09562e+06	3152869	3.77162e+06	3.64529e+06	1.65414e+06
P62263	0.607732	5.909e-06	1.86738e+06	250558	161571	298020	494647	321952	301949	241412	266407	618397	468981	247904	13304.3	452042	302499	254146	313375	733748	275980	505379	302189	526741	949440	215604	585470	625255	500565	140795	387209	611377	252259	285732	880366	308135	578731	635207	1.0854e+06	713153	377825	811687
P62277	7.45127e-06	2.5461e-06	336603	211586	217515	177869	147786	1.6309e+06	313851	176142	241344	508787	101596	543797	244251	518648	143325	75690.8	281521	303997	179079	316041	292544	4.36895e+06	1.81039e+06	625645	574579	3.10694e+06	683227	403730	3.5683e+06	1.64063e+06	670494	136838	633419	448824	1.70765e+06	701839	2435217	10581748	372557	862190
P62280	0.00131704	0.00279011	892257	265571	108281	169210	218056	489553	257799	256511	292289	341254	414165	192992	292114	384596	137780	200454	449762	411848	162865	349279	532465	4.59237e+06	1.1423e+06	930195	695470	1.69582e+06	926925	375583	2.15429e+06	2799109	1.21282e+06	236177	283738	507540	1902587	1.77109e+06	4645646	4.77795e+06	427782	1.4605e+06
P62316	0.0168876	0.24191	774538	330519	463408	433629	575388	343332	171553	432379	476729	316487	416687	222003	173384	328119	367724	587212	310440	296037	167023	383330	534389	607884	1.50328e+06	311131	132891	1.83544e+06	333859	319154	918054	374245	231047	391211	794971	553758	1.02401e+06	875692	1416046	369598	345896	902902
P62328	0.000850938	0.57417	1.841e+06	1.0461e+06	919275	1284151	2203756	1.26495e+06	1.31126e+06	668088	1.46511e+06	1.86285e+06	1.41824e+06	1.17744e+06	785900	1.05433e+06	2732738	540135	1.5196e+06	1702128	2315459	540976	1.64473e+06	729667	2.10776e+06	1.53677e+06	612363	562243	1.22135e+06	523254	1.81582e+06	1.43932e+06	254800	519162	947860	760195	2.43495e+06	1.11556e+06	991534	4377984	4.39489e+06	1.53853e+06
P62330	0.196399	0.0791573	926458	912705	788609	808429	932332	724330	694862	837015	1.22412e+06	1.14743e+06	1.18614e+06	1.07024e+06	1.00894e+06	1.69538e+06	918184	1.36939e+06	955676	1.11677e+06	1.10864e+06	935299	1.0884e+06	2.29598e+06	1.01638e+06	1063243	2.17011e+06	1.72109e+06	774143	2.13716e+06	1.81589e+06	1.07856e+06	1.25179e+06	722755	938097	654192	1.46471e+06	874694	1.30629e+06	1.66154e+06	1.79531e+06	1.20384e+06
P62341	0.505957	0.933639	399660	540471	583556	286983	486182	445622	181370	491537	366320	456861	534158	686380	602354	561626	369719	709241	326430	337416	572512	323591	718021	759168	521355	404396	438525	197219	482093	580068	101394	311215	329762	876868	438144	825379	160932	643587	825415	401884	364881	259476
P62424	0.00324868	0.0184119	3574349	3918044	3.02541e+06	1.02153e+06	2.08405e+06	2.47517e+06	5758657	367685	1.3572e+06	722147	116192	1.89167e+06	2.21738e+06	959949	2248595	1.08589e+06	877818	898311	696126	1.11793e+06	19136952	53957100	23811352	8706168	5289386	40852124	9751917	1.53867e+06	25313976	22400248	12356291	3.50747e+06	5.49074e+06	5944773	57813220	61428516	64237928	50012360	5.21001e+06	9348731
P62701	0.00132904	1.25079e-05	973670	526766	481341	469973	300241	3.65175e+06	660238	697376	1146270	1.11707e+06	274721	933492	749376	1.33719e+06	569261	398462	621901	1.29752e+06	414044	1.05919e+06	4.18706e+06	14792996	4880732	3.71203e+06	2365262	9596664	3.9767e+06	2052377	8.2895e+06	11352651	5.88221e+06	2591371	3.16871e+06	1.37236e+06	10676629	7414190	26938178	18856936	5.03654e+06	4861783
P62736	2.45049e-05	0.0246564	10988786	84555440	107730016	35963336	41714696	38938880	40281388	227657632	132057904	75795448	68858432	88105152	155384752	60633396	65419256	132722536	22269122	61356724	59281648	27333568	17272556	14258862	27078620	16808188	130770800	19617080	23217324	16219545	38502096	33902076	11041112	33135562	14963155	94721328	22179096	60597596	13121006	18428904	39536572	11336912
P62745	0.0785327	0.00106316	1.76391e+06	1.07867e+06	517353	1.06058e+06	814216	635737	2.3525e+06	856002	989588	961943	653292	684229	295248	640407	733966	989470	439833	423397	566046	456519	436180	302654	529845	450226	443154	935834	393382	423400	352932	117713	318324	1.19221e+06	299437	857231	376642	661372	755099	346558	808255	828614
P62805	2.17479e-07	3.75089e-08	224573520	779764864	236848976	740679872	132675792	313292480	912098560	414878240	305416000	1857588992	1230223616	660353920	458537376	552865536	111426400	9836643328	332437888	357276672	155089488	377037312	148761728	1047204608	140839136	298228736	392790016	231182480	6018636288	23558456	199337920	376564672	301737984	577295040	2026320256	257675616	54417044	664699136	543670080	231840640	121887832	706073536
P62820	4.61152e-05	0.151788	579627	423515	625695	608643	146174	201231	645006	311594	436346	469283	249231	209221	250650	93797.9	158986	69716.2	660326	234718	504781	362807	378130	402030	877347	450767	396668	548795	383729	435451	1.51859e+06	217009	229009	226602	187254	191044	348654	380390	335775	853355	332528	355956
P62826	0.0100295	0.00855606	1.91117e+06	512119	627419	718224	586441	830619	984781	680423	775045	771509	1.23621e+06	968782	1.16981e+06	1.12038e+06	654326	473323	765713	1.57067e+06	815641	769249	3.50275e+06	3.21879e+06	4933697	1.81455e+06	1.48665e+06	5139167	3.63801e+06	715127	3.6144e+06	3.68252e+06	2518029	1.45706e+06	4534387	1.38402e+06	11493967	4.26233e+06	6064950	5910931	2.47176e+06	5.1951e+06
P62834	0.270935	0.234246	2333423	1.28229e+06	1.00229e+06	1.71348e+06	1.44031e+06	1.4968e+06	1.86597e+06	1.60398e+06	2.52218e+06	2.0516e+06	3.1928e+06	1282204	491204	1588628	1.44131e+06	820855	1102178	1.20115e+06	1.00697e+06	1.28672e+06	1.41457e+06	1.06394e+06	1.23869e+06	803936	1.21063e+06	569908	767744	1.24825e+06	519812	817790	1.26045e+06	1916006	574725	910737	1.54444e+06	554244	1.60832e+06	605436	1.0537e+06	1.24315e+06
P62851	0.00221944	0.000527841	2628732	231087	155073	223016	687171	2030461	1.68238e+06	487859	373684	1.32488e+06	403425	815508	405422	786030	364017	1.34324e+06	270412	392481	311622	353944	653435	1.6983e+06	1.80521e+06	815824	957004	1.02779e+06	1739768	257798	1195120	1.33803e+06	905378	517716	1.24067e+06	1.01208e+06	1.45283e+06	1.58712e+06	4.45237e+06	3.65737e+06	561329	2748149
P62873	0.0494464	0.00473505	12741887	3976793	3.57095e+06	6128940	8.00764e+06	5337834	4.88505e+06	7411563	3.99153e+06	8536623	8.27491e+06	3.1938e+06	2.55134e+06	4388737	5.04893e+06	4.98797e+06	3.72257e+06	3379563	3.14349e+06	3339199	2.56513e+06	4.12847e+06	2.36198e+06	2.66905e+06	4374898	2.01153e+06	2.87712e+06	5823965	1.91642e+06	2.08248e+06	3.52357e+06	5.16649e+06	1.58363e+06	5352214	2.11019e+06	3182640	3.8305e+06	1603241	2191060	2.7786e+06
P62879	0.215175	0.000969148	71216616	26915802	19546150	31733262	40007456	25519324	28921286	35989964	22210706	53971940	40228892	21878202	14706206	26180588	24224202	22593200	20036084	16982084	23389732	23954826	12685686	16314748	11844092	17721490	29600652	9916372	17445112	24500064	10697504	11665337	20606012	23743496	7.60879e+06	23633878	12410366	10400081	16457044	9283817	17753836	14878800
P62888	0.018684	0.0524287	1365569	616586	266836	1.01305e+06	464724	482706	683984	32724.5	399290	778690	562732	376781	646801	552322	429140	550326	317064	471432	258924	358082	761597	8279458	3778359	1.2276e+06	636794	6140627	2.152e+06	402697	4.88759e+06	4.16146e+06	1.84822e+06	1.02864e+06	2.10022e+06	993929	4.7435e+06	8702541	7140350	4.6045e+06	716961	1.67835e+06
P62917	0.00120767	0.000357305	1.26736e+06	416506	49826.2	383843	337883	754550	291022	182788	261645	567446	383470	345238	192455	380769	291211	178958	277865	413530	132289	388836	513984	7240165	1.88098e+06	607029	761183	2.91089e+06	627382	158213	2209934	1.91169e+06	884938	255569	601757	435014	3.32333e+06	8500929	6.3708e+06	5.72597e+06	1.08819e+06	3.02887e+06
P62937	7.32312e-05	0.00572002	8391070	2692600	2.93424e+06	3.64396e+06	3.36684e+06	4.48867e+06	3.99021e+06	5274712	3210503	3.85797e+06	5.0629e+06	5569724	3.06573e+06	5.79602e+06	4.22795e+06	3.09678e+06	4.17177e+06	4.0282e+06	4.16777e+06	3785574	4226146	2.8345e+06	4407274	3.55273e+06	3.76922e+06	7.16361e+06	6.89206e+06	4.10676e+06	5216135	2.09999e+06	4.87871e+06	6.48123e+06	3.37629e+06	4.87199e+06	3.9538e+06	5.28612e+06	3.10353e+06	15532627	7.36565e+06	4.48414e+06
P62942	0.0492412	4.15176e-06	4.76408e+06	946490	755505	1.52114e+06	1113416	969077	1.65669e+06	792561	841189	1.2713e+06	1746360	954008	421047	1.15685e+06	1114861	1.04085e+06	401012	703082	579670	655867	681084	451971	798436	729954	640694	939474	1.09559e+06	316249	718130	472609	727194	1.73242e+06	407528	1.46978e+06	487124	669230	606063	344838	1.25077e+06	983932
P62979	0.35786	1.09789e-06	20382076	22150562	12333954	21823178	11636288	18330988	26938918	20120452	18273018	43802924	27913242	15635645	14366649	10231364	11781464	98981840	11489528	13590474	11381349	15133715	8603086	10154018	24629478	13121916	16190333	10477615	22002274	14120745	16848090	14087394	11458692	17703452	6806486	11546068	12510296	18472166	10074077	29809860	19753830	18596004
P62993	0.00955744	0.0256404	1.15049e+06	856703	406463	1.05796e+06	532544	541087	785624	985960	1.08939e+06	1.44174e+06	1.07924e+06	515716	305100	516222	607562	531824	383726	426728	547415	501509	229061	396348	268230	270930	318040	174541	502662	505617	258610	224261	306050	812959	327752	488549	366872	257331	302461	418160	229100	661184
P63000	0.176166	0.1695	15477938	7.6451e+06	5966009	8900380	8637636	12269290	9880196	10276136	7.11781e+06	14631778	9607753	9852168	5144379	12564294	6472021	9439113	5366506	8719157	6467621	6.05021e+06	14388877	16150793	8876992	6.06065e+06	10115408	7.90646e+06	12570763	9147245	9456615	5.85897e+06	5928733	7477406	6.51037e+06	7.94583e+06	13215990	13200193	8579446	14599450	9468684	11935372
P63010	0.110995	0.010403	5.38133e+06	2.65995e+06	1.79767e+06	1.04103e+06	2.43527e+06	3528170	2960157	1.4575e+06	2.00225e+06	2.82224e+06	1.17773e+06	1.77415e+06	1.81442e+06	1617121	2.44134e+06	4317099	1.13358e+06	1.76314e+06	1.05096e+06	1.35407e+06	5343360	2600744	3.91073e+06	1.65081e+06	1.66957e+06	2.09249e+06	1.26106e+06	3.36746e+06	2.49876e+06	1460446	1.36908e+06	2.80014e+06	1.59552e+06	1.90278e+06	4.12143e+06	3.86976e+06	2.21917e+06	3104103	997196	1089335
P63092;Q5JWF2	0.0150591	0.622619	11596754	6.19992e+06	4.99525e+06	8277184	7727137	4602999	6.60044e+06	8457020	4.15067e+06	9373733	6988461	4454411	3.1921e+06	6695188	6.42466e+06	7.09179e+06	5795627	3689969	5.06843e+06	5.89325e+06	3448026	5863544	2.47593e+06	3.52139e+06	7564460	1.193e+06	1.5078e+06	7.59836e+06	3.49099e+06	2365322	4.09931e+06	3.55185e+06	1.74406e+06	3.35849e+06	2.28952e+06	2.31351e+06	5.49409e+06	3080967	3497424	2.84594e+06
P63096	0.00649851	0.00590935	4498892	1.93951e+06	695567	1.88246e+06	2.39196e+06	1.39746e+06	2.25512e+06	1.64567e+06	1.26601e+06	4.0179e+06	2.83894e+06	917554	576542	909046	1.59002e+06	1.77027e+06	851414	781410	1.09608e+06	986414	203415	355180	376090	1.1919e+06	944936	257745	314408	981150	576633	271757	983164	562691	166022	893457	316824	119922	156140	121613	366372	393688
P63104	0.125455	4.38262e-07	30388834	4284066	3.99488e+06	6.49866e+06	6.04627e+06	6823633	7138604	6772763	5882439	9574069	8979199	6692654	3.26541e+06	8710279	7.61993e+06	5.49667e+06	4616665	7.41623e+06	5265295	5.66288e+06	6.0703e+06	4.55353e+06	3.74969e+06	4.2365e+06	8.04025e+06	8755694	9374338	10978362	9226272	5045779	4.58956e+06	7.79752e+06	4.56246e+06	11846718	6879092	11294127	5.74025e+06	6.63929e+06	13365472	13307350
P63218	0.672157	0.0219543	3.06286e+06	5.51519e+06	4.12295e+06	5384328	9014660	5.70572e+06	2.88986e+06	1.7859e+06	1.3508e+06	14156340	9854481	5278545	6.61791e+06	6.72853e+06	4838032	3.96225e+06	4414321	3.25684e+06	5654784	4.96045e+06	3668997	5269962	2920363	3.9146e+06	5167637	3.42158e+06	4538539	2.18099e+06	3.37932e+06	3766210	4343513	1.02902e+06	3.39513e+06	4.85337e+06	2.73618e+06	3.28872e+06	7.09985e+06	1.38641e+06	7.73495e+06	5475044
P63244	0.0108056	0.128919	1.07289e+06	979606	637797	675868	779957	380095	552210	822066	464392	1.00064e+06	520743	388232	578073	1.0652e+06	707474	492491	704498	1.45806e+06	537785	817028	1.90521e+06	2.70553e+06	1110536	1332056	1.46057e+06	2.23584e+06	2.96124e+06	966991	2.0125e+06	6063226	1.59602e+06	977826	1561291	1.06066e+06	2.28489e+06	4218688	3.90258e+06	2.36434e+06	2.68715e+06	5179326
P63313	0.129052	0.0279236	2.07727e+06	809176	1.02359e+06	1.09182e+06	1.19572e+06	2.23733e+06	1.10585e+06	824358	634849	958760	892440	1.53075e+06	1.17618e+06	1.91364e+06	1.38651e+06	1.08313e+06	672337	971099	1.39416e+06	729753	2.55243e+06	1.65858e+06	918887	1124370	813994	2559846	4584751	1.58812e+06	2352044	1.0074e+06	1414465	3.35262e+06	2611415	2655736	1.97433e+06	3.39705e+06	3852243	4642321	5864231	1.67913e+06
P67812	0.0904123	0.836993	381332	4.14664e+06	3011744	4.01494e+06	2.04711e+06	2.37236e+06	2.75596e+06	3324263	2876416	2.07673e+06	2.59792e+06	3.34981e+06	3.13475e+06	2264888	1.37957e+06	2.09128e+06	2.85689e+06	1.7054e+06	3.69676e+06	2.62076e+06	1.33856e+06	4.06311e+06	1.26654e+06	2081699	2.36761e+06	2.48364e+06	2.5519e+06	2.67579e+06	1428009	1.83928e+06	2.9208e+06	4.02083e+06	3636792	1601111	1.39876e+06	530060	1.05118e+06	1376881	1.14016e+06	1.02422e+06
P67870	0.150085	0.000382988	382173	708185	399865	279569	508597	333259	748524	376205	692486	316130	334717	631187	689555	232796	507380	1445809	404098	537630	490476	332813	1.06476e+06	2.32266e+06	716826	838070	908904	1503586	377243	1.26679e+06	1.33785e+06	1.61252e+06	885227	1343525	861548	466691	840331	1.81916e+06	588886	902431	408660	467449
P67936	0.0407181	0.0568064	8145762	16026034	16343082	5302386	8999066	8917794	12484833	17103300	23870986	3.8279e+06	10307693	6.75823e+06	18566662	4.69717e+06	15448171	21796264	3.77455e+06	3.0259e+06	4795225	3.78869e+06	2603121	5443669	7573088	2.8535e+06	2.08395e+06	5187550	12979871	2.25554e+06	6.18461e+06	4.59871e+06	1.73449e+06	4088125	7.57511e+06	4751479	3.45913e+06	9266525	2.84859e+06	1362357	3.91532e+06	947196
P68104;Q5VTE0	0.200939	3.35114e-06	20152534	4457917	3671756	4.87891e+06	4.0197e+06	5368341	6.7829e+06	4701670	3.57522e+06	5.65542e+06	4305703	5573733	3.35981e+06	7.45004e+06	5.02852e+06	4927299	5536068	9640382	4722904	7.76095e+06	58881956	30820854	31014622	17909186	9032725	84700536	32504616	12036365	31313880	43126612	25259068	19584932	15126963	10936344	35356832	48233588	57875940	36000160	42799916	43608884
P68133	3.62427e-05	0.00417141	928109	6360869	3.14313e+06	8.16561e+06	708977	1.62936e+06	4.03892e+06	13133525	8.37575e+06	1855645	3.85097e+06	5.01422e+06	4.9281e+06	1.33365e+06	2.05026e+06	5.08461e+06	874555	1.96431e+06	2.01219e+06	1.29749e+06	709242	741269	4.30698e+06	1254682	4.77695e+06	1.02017e+06	786464	553770	1.98072e+06	657183	744229	1.5058e+06	580370	1.96839e+06	999038	1.12394e+06	371866	410015	771953	226613
P68366	0.0673949	4.12773e-08	920229	561536	741164	646659	328167	917032	710306	870172	1480715	918630	485875	986016	930306	543882	443511	7.00648e+06	674953	1.07832e+06	743631	820208	2.23535e+06	4310718	1.86834e+06	1.50136e+06	1.13312e+06	2.13055e+06	4564774	1.02979e+06	4.53516e+06	3.59761e+06	2018501	3.4937e+06	2.32742e+06	1.28129e+06	3.54071e+06	4.73925e+06	2615037	3858582	2.10761e+06	1.11092e+06
P68371	0.0459281	0.0222313	16042550	8223705	5.23205e+06	8644756	6175044	16557295	7566312	9250364	10499339	5173115	6547608	11068374	9607141	11295777	10222703	10024580	6.64779e+06	18272700	8228518	8421400	59735936	58125792	32060356	16851082	12287414	76086920	45648424	20673890	42398824	27127296	23213862	35988500	15961714	19581990	61451568	71327136	62703936	73735072	26974684	24735050
P68400	0.0549031	0.00263918	533260	1.19879e+06	551086	1.12629e+06	782255	535622	1.14677e+06	1.2147e+06	1.07197e+06	446622	636818	604126	648189	286118	832433	2.22552e+06	384019	771186	357773	550654	2.16351e+06	2925690	1116134	824042	1167966	1.85708e+06	565064	1.42503e+06	1.84635e+06	2.42995e+06	1.23411e+06	2237209	930634	767012	1.56019e+06	3.06153e+06	1.06338e+06	946665	652560	794008
P68402	0.000354846	3.41909e-05	651567	107164	112070	180237	126940	127163	132160	151393	125680	181392	124314	187307	51980.5	202947	112407	70468.4	319360	333464	175910	185589	121046	656598	242519	134729	250254	163522	506311	115216	697575	212362	114736	276447	211132	150169	362476	124578	244509	222665	265256	115369
P68871	5.38942e-05	0.564578	159656400	47050480	29881446	113235648	79296272	171121680	142133008	117556584	143395248	189356736	204328560	92142280	90398216	114151048	97349512	63494552	54021532	98035336	59686592	63333332	23056436	20971872	15366391	28834940	138260048	16013044	69154928	32354536	28638198	29962088	31139782	44068600	15012320	64266480	14664938	24485104	81990152	23195780	13934674	22099432
P69849;Q5JPE7	0.0311178	0.110779	3151918	1.63005e+06	1018543	1768536	1.83815e+06	1.46295e+06	821748	1.55062e+06	570465	2.22302e+06	1.42796e+06	1.77067e+06	934570	1.86618e+06	1.33259e+06	1.1648e+06	1.30709e+06	1.01183e+06	1.59157e+06	1.38282e+06	2.38759e+06	1.39508e+06	505149	824027	1.12975e+06	1.31033e+06	772413	1.43821e+06	342666	1.37547e+06	1.37779e+06	2.04472e+06	1.59485e+06	1.46475e+06	809883	1098038	3.23183e+06	723058	717635	1.00513e+06
P69892	7.00077e-06	0.361052	975068	16148843	13507511	21130430	10295254	16767558	29090198	16610653	19384398	7822775	19196482	36199508	38116164	15504914	19908558	9425833	29962998	9781706	33302000	17745346	887766	9039495	2.92273e+06	8526749	45359748	6212299	16234006	7100165	42856408	14357175	5415688	7.0528e+06	6.37537e+06	4533439	2.6329e+06	1.33633e+06	2.20752e+06	7080122	3180449	1.51699e+06
P69905	0.000754601	0.0368584	104229440	27485878	13967772	58746208	30552076	81466944	82233264	43570436	75225712	110453304	87171072	54661484	39687440	42837968	43943944	26639886	33980664	33353204	30302766	29400298	8681693	5.76937e+06	8737358	13618575	39890300	6.20951e+06	27004336	9189752	15519130	9505049	19999404	16968222	4139686	19220650	8475731	8687205	36447864	9892531	7.07991e+06	8.36987e+06
P78371	0.000781327	0.000227534	1.50147e+06	1.54525e+06	3.56509e+06	804647	1.72803e+06	1.04509e+06	2.38662e+06	1.34154e+06	4.30349e+06	451825	960523	1.58664e+06	4886727	1.77344e+06	1.89417e+06	7831216	1.25076e+06	2.40506e+06	1.3455e+06	1.78112e+06	4.18986e+06	3.44368e+06	5227360	2.54671e+06	1.35945e+06	5.26673e+06	5576098	856668	9172645	2674051	1.63432e+06	1.45914e+06	14777173	2180979	3.01356e+06	16933486	7298849	5.09945e+06	4.35123e+06	5.296e+06
P78382	0.292225	0.797834	1148956	572952	597144	925602	740877	457804	376780	475242	267567	599248	605422	416136	522878	409564	767978	661228	740783	689221	841522	723671	599834	417113	1.00542e+06	535538	686235	332500	438404	746654	820340	591453	418408	225957	1.39821e+06	966361	371745	689630	1.07349e+06	766738	268999	458287
P78417	3.5536e-05	2.0932e-05	2.29677e+06	370792	384087	700721	678074	902014	328715	582478	425595	605073	600715	865847	372286	1.01556e+06	321693	423436	585541	934715	529260	595959	532222	916196	356636	375650	828313	697455	2.57374e+06	631718	689379	615369	485204	941218	673737	635768	277572	1.12226e+06	534747	491818	698870	1.18793e+06
P78527	4.50945e-06	0.0724557	21789112	16274289	5328345	17812750	20396330	16675548	29015162	19321340	28956820	26829806	28286436	14704989	5750409	5887982	11558613	21030950	5.82722e+06	4579100	3.96524e+06	10328203	6.02558e+06	8663980	69503256	5735017	16028517	11184965	13105086	3057967	11135832	2.97639e+06	11017384	12717146	16984390	10607100	55278952	10825138	16427495	5361806	11377644	92517272
P78536	0.0183029	0.0728052	600767	513068	565255	712531	470848	479192	640396	896812	515065	836522	833758	540391	601476	686136	824853	558292	403247	450842	478401	426390	404656	439742	327659	351685	398671	248923	173982	522397	160682	408854	347778	670258	344727	816001	348420	312881	372420	352855	373430	484492
P80303	0.00603506	0.0392972	8.07814e+06	6.43178e+06	5.06547e+06	2227152	3.66247e+06	2.54981e+06	5.13242e+06	1.96192e+06	4710291	1.87522e+06	4.1441e+06	4304901	3505927	3.39299e+06	3732349	2.88549e+06	2.20483e+06	2.3064e+06	3.4048e+06	2.631e+06	12430780	539364	4.90896e+06	3167158	7661316	3332995	2.53195e+06	2589162	1.26031e+06	1.8375e+06	3269928	2913425	6705234	8029835	3.11242e+06	5.33094e+06	3.64566e+06	3.90568e+06	2.36149e+06	3.4332e+06
P80723	2.03317e-06	0.00545334	3.06497e+06	997764	421069	1.01026e+06	1.51569e+06	2070237	948222	813065	988178	2.87705e+06	1288269	2.41788e+06	320651	597700	1.61006e+06	696898	941529	947462	820922	739313	1.5787e+06	307236	935137	687499	4197466	5.65548e+06	1.71295e+06	156818	3.15055e+06	2.53015e+06	292546	2.06869e+06	452509	1.11057e+06	1.10713e+06	448706	16412955	622245	3.60781e+06	1.72536e+06
P83110	1.91052e-06	0.0693565	467154	506956	347296	472503	224754	131858	417808	472325	338761	210188	222730	273528	523604	510430	342002	404596	434751	159430	222044	475641	281269	632626	263210	433122	98244.8	682870	319715	194650	815527	3.20692e+06	351718	189461	416888	357836	500841	645238	82169	293946	689666	1.0583e+06
P83111	0.0344152	0.026601	729212	123873	318402	945575	136490	952786	570615	387898	708586	470266	198937	355349	977269	401078	224407	435272	190556	408415	321507	303172	1.00933e+06	934772	395233	273103	469299	882368	1.29572e+06	323263	448720	946282	257555	497364	809548	527450	630145	1.10517e+06	1.87323e+06	645363	434182	704184
P84095	0.00549216	0.00271681	3.16122e+06	1.10454e+06	925084	1621029	1.95964e+06	1.60253e+06	1.6288e+06	1.86165e+06	1.47163e+06	2.7092e+06	4.09105e+06	1.66799e+06	757264	1.49107e+06	1.24678e+06	1.83238e+06	862801	1.24463e+06	1.06727e+06	1.08774e+06	1131749	821255	664037	637391	1.22594e+06	759713	2.00414e+06	1.16866e+06	720322	815093	745179	1.55748e+06	763530	1012192	830574	871280	860874	636953	1.2405e+06	1.34797e+06
P98095	0.0313508	0.0267846	2.15197e+06	4749193	4236874	3.27469e+06	1.65455e+06	1.89853e+06	1.5094e+06	2.93341e+06	2.30697e+06	4.14929e+06	2257812	1.2926e+06	3.01783e+06	2.11439e+06	2400893	6557202	1.17442e+06	3573601	2.05958e+06	1.30199e+06	1.32809e+06	941402	1.00424e+06	1201188	1.40073e+06	3.24989e+06	525665	732901	1.55974e+06	2562156	798420	605565	1.18942e+06	2840895	1699633	2.09771e+06	1.81281e+06	534727	972962	615464
P98160	0.033148	0.0050778	5481724	9460360	8320631	10316715	5.71456e+06	3426873	7.16421e+06	9236404	7012482	10393807	6.83457e+06	3.98501e+06	8.36157e+06	5594352	11666850	19044434	5535763	5.61303e+06	4329880	7.00675e+06	1.54607e+06	662487	1.13831e+06	2.80113e+06	2304515	461153	635807	1610587	1.04054e+06	1.13547e+06	1.51011e+06	1.94917e+06	1.20394e+06	3.18487e+06	840257	927103	859274	386236	347288	598167
P98194	0.007161	0.355679	362261	111020	891058	464154	258299	267765	132216	90170.5	422241	409563	326739	296138	527720	242859	354822	684302	350622	617960	321831	609237	333037	476758	1424818	272884	94124.9	608928	731850	384948	351829	405400	377985	349412	1.48543e+06	689950	304970	1980283	849786	1.052e+06	479866	1.06181e+06
P98196	0.00431358	0.809429	758097	810245	853429	884875	622472	746642	732552	785224	510246	991554	630461	543199	518438	751381	893236	732103	427152	578003	768767	713712	1.59524e+06	1.38254e+06	566448	1.42216e+06	174995	1.08582e+06	454206	2.26442e+06	605815	288891	1.48423e+06	1.70693e+06	2.21009e+06	1.95933e+06	925051	4.46115e+06	1.03767e+06	1323163	503503	678908
Q00325	0.00772558	4.19512e-06	13164794	1.74178e+06	1.46426e+06	3.25339e+06	3.55566e+06	4.37817e+06	2.30517e+06	3.60101e+06	2189988	3.41297e+06	2970616	2979281	1.86818e+06	5.62686e+06	1.66618e+06	4.03534e+06	2.81395e+06	2.17503e+06	2.51166e+06	3442303	3.00259e+06	2.64866e+06	1.29553e+06	2.32699e+06	5.98207e+06	6.25478e+06	1.08737e+06	4.05896e+06	483981	2.45142e+06	1947432	2.40858e+06	1655064	4.21429e+06	1.16163e+06	1.33657e+06	8178576	1.16187e+06	1.22133e+06	3.36757e+06
Q00341	0.00359477	0.0404655	1.04165e+06	2.03999e+06	752159	1.53508e+06	719640	601684	1.34163e+06	178531	1.30195e+06	3.25536e+06	2496407	790104	1.44335e+06	159769	1.41125e+06	80511.5	266392	731918	199358	519369	253722	170848	965842	242205	186280	458822	983772	65350.9	728173	1.38476e+06	431381	316354	160870	307524	250049	986267	427679	1.43783e+06	1.67224e+06	203571
Q00577	0.00124981	2.00946e-06	1.78131e+06	2.75464e+06	2.5082e+06	2.81531e+06	869560	1.65693e+06	4.07363e+06	2.29494e+06	2.95741e+06	2.25263e+06	3.67743e+06	2450554	2.99076e+06	1.63929e+06	1.20006e+06	12410114	3406113	2939403	1.56374e+06	3.52657e+06	908576	2384608	2839540	899303	2.01833e+06	1.04272e+06	5116651	340707	1.23904e+06	532641	875496	827942	2771189	607531	1377519	2.37371e+06	870224	1349987	342969	524430
Q00610	0.00561258	1.0262e-06	2.67317e+06	1.50454e+06	1917492	4274071	2.63757e+06	2593892	3636639	2.95977e+06	1.90023e+06	12462119	2.56817e+06	1.90932e+06	2.90446e+06	2.34661e+06	4544057	2605305	2.96306e+06	4.02691e+06	2.12612e+06	2.88902e+06	4703087	9375542	8751973	3.55564e+06	3.43929e+06	27397824	12010348	10718823	8780988	5.23771e+06	4059901	17403320	9634034	1.75869e+06	15720963	10694714	1.86874e+06	2452137	3973234	5.0927e+06
Q00765	0.0498798	0.0837009	7.79744e+06	11889664	16546833	10178860	12682195	11710284	7038988	7.34997e+06	7.58713e+06	12335354	8717765	10113928	13125291	11629532	11254634	11649892	7497934	11743212	12856860	6931919	15372661	8603973	27065676	14387927	8693303	6052680	6.52588e+06	4430221	12583860	8904642	13118274	9392145	20335312	13959614	13263069	12423884	8980559	9425561	21796736	10035931
Q01082	0.00654137	0.0729574	6536791	11692886	15956284	11044400	9647393	7138464	13805573	19657592	20395268	14966265	8.21436e+06	10471532	15943408	9760411	11642775	22349778	8306652	9116010	11915479	8668274	2.72789e+06	4.16807e+06	9606465	7.76325e+06	7062896	2.92251e+06	4218295	15325308	7883618	4739964	4.59094e+06	13526102	5.26544e+06	6.50635e+06	2.34696e+06	5524496	3.8746e+06	2.80305e+06	7.37466e+06	2.85454e+06
Q01518	2.32505e-07	2.2705e-07	6495152	839028	477538	1.6171e+06	1.25433e+06	1.46357e+06	1.12864e+06	1033628	591720	1.36585e+06	1.21319e+06	1.10273e+06	492418	1.64493e+06	1199303	879997	832628	1.18962e+06	804181	983174	1272649	1.00757e+06	840620	534130	1.25599e+06	924087	7.19797e+06	1.17101e+06	805678	1.15314e+06	576575	1.60046e+06	764806	1.62109e+06	897727	1.02564e+06	1.31382e+06	560425	1.63788e+06	1891272
Q01628	1.13669e-05	0.00941404	803984	1376612	909652	1.45673e+06	1.27763e+06	825849	1.25688e+06	806879	744028	1.27723e+06	1910693	626844	847989	872370	607556	983453	670611	873872	644182	646015	2780958	992351	1.2641e+06	847178	856557	1.00057e+06	4257521	1.24663e+06	555674	907665	774357	1.03147e+06	2671880	1.26541e+06	864129	11959437	1976431	8101954	2.96132e+06	3.59963e+06
Q01650	0.000669977	0.0825283	219620	837371	517881	498956	237600	389921	884539	710382	621712	343684	623886	308359	569876	289305	231470	229480	357962	615499	733238	292373	454698	855725	340711	908597	225802	2.61923e+06	810737	703866	363499	1.30582e+06	568980	813671	1.28791e+06	353913	764378	298376	1.01989e+06	402173	311326	2310181
Q01995	4.64436e-05	1.66316e-07	3500458	621642	910286	1.36266e+06	920421	726618	960988	652455	665498	1.12646e+06	965854	1273438	990473	1.5826e+06	1.23099e+06	609358	796386	8308526	1.17946e+06	882273	1.08199e+06	459912	714922	482699	4490615	920172	614860	1542133	1.08563e+06	2112852	557019	551558	467934	1.33744e+06	1.20754e+06	792975	844415	1.20342e+06	2.38427e+06	701689
Q02543	0.0105757	0.0102361	991132	934562	980314	903097	495033	883562	687555	881851	625214	1.17429e+06	593950	412025	1.78413e+06	551563	722022	888794	759477	555982	552940	398435	2.77728e+06	7.98026e+06	1.43678e+06	2068793	966032	4.6931e+06	744779	508450	6384539	5.35056e+06	1.97739e+06	487954	1.47114e+06	2.03582e+06	3478285	5.56752e+06	8837675	9435354	713008	2.16527e+06
Q02809	0.215408	0.00825383	794579	508873	382016	579907	294915	305067	193396	359613	303281	311443	466340	358899	374725	473555	404132	341351	432188	295641	300283	364428	571618	340888	459418	467569	104267	385885	1.31997e+06	203208	300797	952289	369062	477846	781668	412874	758909	471731	621508	250360	962404	820366
Q02818	0.068545	0.857976	5.38468e+06	7.04337e+06	7356001	2220794	5.43223e+06	4.41523e+06	5466404	3.17223e+06	5827730	1.79988e+06	4383590	3.58261e+06	6216777	5166277	3.20509e+06	3154356	4703074	4.05093e+06	7.52834e+06	4.81286e+06	9045180	666372	2.21155e+06	3.94801e+06	2.00627e+06	3630503	2.61391e+06	6.57607e+06	1.66765e+06	2.74983e+06	4.74154e+06	4.12896e+06	3482981	5803341	2077178	3.48177e+06	2564761	5.18005e+06	2506233	1.78697e+06
Q02878	0.000623228	0.00279309	1.99012e+06	1.53016e+06	1.56952e+06	1.34001e+06	1.57227e+06	2.45908e+06	2.07992e+06	852339	840992	4.11108e+06	1.00486e+06	1.32613e+06	2.03015e+06	952794	876806	2.72448e+06	1.41546e+06	1301952	1.1322e+06	1.54576e+06	4.73089e+06	11004261	5869808	2.98816e+06	3.09004e+06	11529078	2248379	4739838	9209919	8032431	3.13681e+06	1.38886e+06	1.44012e+06	2.66242e+06	13775831	22344570	13820651	30692770	1.4657e+06	2.62982e+06
Q02978	0.00527016	0.169758	1.17775e+06	293067	322313	638786	559028	777498	473711	653794	335676	530933	482085	611364	227440	1.12864e+06	335825	625201	823149	443026	601669	859143	537636	509376	182676	344370	1.36345e+06	926371	252191	648823	79463.2	604430	531062	384836	165649	407417	236432	173341	1301258	260742	244450	626473
Q03135	8.42832e-05	0.00152235	42412768	61046624	68284624	106059792	101236472	37795252	59277912	149946160	45408164	99234144	141903712	39767528	47621168	67280360	61198756	37179568	51059564	40207404	64424836	46185648	4.82975e+06	6.01038e+06	1.22789e+06	29602702	26658456	1.90233e+06	2573019	7467884	2933537	2.23086e+06	21483698	15916722	3.72533e+06	17228630	2.58694e+06	3.29577e+06	3264927	992040	2.46597e+06	3.32414e+06
Q03518	0.0455643	0.00106576	358104	727639	883676	631306	712552	611662	602165	1.91386e+06	439680	414032	727845	1.33136e+06	2.84206e+06	1.29296e+06	907059	1.06258e+06	707950	939359	1.6651e+06	640009	1.7082e+06	2.58023e+06	392494	733481	449437	929505	1168494	980239	132846	2.52202e+06	774509	1.37948e+06	1.57604e+06	714089	682860	1.32191e+06	1.35942e+06	653639	694477	889682
Q03519	0.0281987	0.412519	349164	581349	437781	625932	650457	489979	282593	527056	225033	425565	531685	589438	1.02613e+06	340930	474243	187847	568474	856340	868508	494090	866947	367050	393092	267761	241833	824107	461208	152785	44055.1	863356	256523	261832	756130	428598	449034	356601	699230	316053	271565	870976
Q04837	0.000209972	5.86975e-05	3.46204e+06	1.578e+06	1.2783e+06	2.36981e+06	1.96091e+06	2337919	3992066	1.53581e+06	3.618e+06	2.6046e+06	5253874	1249075	2851184	1.23703e+06	2.06669e+06	9332243	1.37044e+06	2374099	1302362	1.62765e+06	4268275	1.7755e+06	2.36006e+06	2.34626e+06	1.41428e+06	5239989	13894814	2.3617e+06	2681013	3646579	2.48963e+06	511017	10734104	2.22784e+06	9171028	2.22135e+06	3325681	2.29094e+06	370946	3.98263e+06
Q04917	0.0365998	0.00135268	2.37241e+06	482427	198253	898666	757455	638990	1.1018e+06	603583	439101	1.32277e+06	1.23498e+06	806692	422836	743119	699259	884114	535577	878414	814666	676805	515371	387142	1051530	178857	633884	403707	1.76934e+06	93761.3	929057	726257	387539	697369	461711	468049	662446	901728	623618	764206	853912	687023
Q04941	0.00801769	0.0148164	20412570	35290836	22909902	49230748	64560476	22400590	19763252	29635722	6005108	88810136	67611904	18327492	30143752	19671000	43936600	16215287	35630284	30650200	32607552	30773424	15784302	26240206	21087204	27896238	32105826	18475616	17556854	2.09041e+06	25627392	21939872	12182722	1.50016e+06	13792823	9104813	23569458	3576706	27025144	32825532	21487344	67403216
Q05655	1.74452e-05	0.287285	585237	174101	11555.8	310610	181326	141389	335521	289221	220400	249161	354919	139949	59624.1	332949	242264	127351	261132	214789	263688	302310	639815	479087	469730	208630	244827	795713	450908	306666	344166	641191	283143	153914	68687.1	167685	2.28663e+06	540641	926047	406387	387008	423325
Q05707	0.000239555	0.000930397	1.28778e+06	970888	442346	827267	595198	190510	537555	132641	449196	697292	648508	139342	349036	312269	516517	2.03693e+06	974392	2.81332e+06	361008	1192663	267001	295053	217371	289448	697213	235980	992629	576508	216343	199815	235458	162049	439502	255141	165714	299956	261557	109738	71333.9	229399
Q06136	0.0300809	0.162335	2629747	2.97987e+06	3326758	4135463	3889571	2.71427e+06	3.15338e+06	2678826	2.77933e+06	3.6024e+06	4772144	3283828	3.93968e+06	2302701	3.34476e+06	2.78268e+06	2857397	2.47857e+06	3.3352e+06	2568959	1.96065e+06	1.55131e+06	4334419	2.37625e+06	2.2215e+06	1.68872e+06	1.12624e+06	1729472	1.97267e+06	2171738	2.60732e+06	3.62286e+06	2.15731e+06	2.82486e+06	1376208	1208674	1411805	1.75049e+06	2.62575e+06	1.55379e+06
Q06323	0.00190763	3.80685e-07	3.20625e+06	494974	608757	573470	799968	944893	697791	726872	745999	479911	569624	937447	964749	414562	562074	505275	676982	1.03165e+06	629357	687991	1.90497e+06	1.01881e+06	1.85125e+06	598832	629632	4437079	1615719	1.05731e+06	1309260	1.00791e+06	548972	1.28743e+06	1.2936e+06	763502	1.85691e+06	2.0822e+06	1.15827e+06	2197682	2.2261e+06	1717499
Q06481	0.00614701	2.09343e-05	603968	450336	95274.8	290866	77139.4	58502.6	95463.6	116889	184391	297498	55735.9	54515.1	110522	107598	76391.1	71952.8	86171.1	53840.5	104093	68165	299506	85975.2	460075	234873	130172	91084.2	46066.4	642978	74020.1	19686.1	264813	40896.7	345129	300782	181529	182474	70946.3	125838	92877.7	87815.4
Q06830	0.00558338	0.0123398	11714808	6288656	3965933	7.53546e+06	6750618	5.73045e+06	6344795	6.38294e+06	4.1142e+06	7.07744e+06	6.27305e+06	7934670	4.24892e+06	5.88294e+06	4.36821e+06	7706530	5.59192e+06	6.31105e+06	4663435	6.49159e+06	6628324	6.48964e+06	5.43573e+06	3.86267e+06	7.17747e+06	10170462	7824249	5.54593e+06	4852401	9142932	3983160	5793620	10058918	17196938	12150924	6436177	6244563	6268189	6.83841e+06	8759112
Q07020	0.00741133	0.00783915	1.03145e+06	1.13854e+06	946711	559476	447539	2.17106e+06	1.62739e+06	625070	817047	1871977	664520	689028	887890	783296	411037	286067	311052	815271	387274	340719	3.21857e+06	13332167	6321862	2.06976e+06	1.15897e+06	7907925	2.09493e+06	607856	6.64018e+06	8110094	2813862	821589	1.59911e+06	2.70326e+06	11130456	11550566	17051366	17089278	1.5016e+06	3.93078e+06
Q07065	0.135078	0.0218909	11247182	4889269	2.26755e+06	5.01069e+06	7085070	2.93356e+06	2.86596e+06	4.17472e+06	2.54938e+06	6.2658e+06	4.89922e+06	4754284	2.11732e+06	8635475	3610391	3.80427e+06	4.45648e+06	3.87813e+06	5124312	5.68295e+06	7783224	4.06275e+06	355642	2515708	5.12354e+06	3840466	1.76921e+06	5.33464e+06	320475	5027777	4.18134e+06	4707581	3.94313e+06	4.67636e+06	1379710	1.46923e+06	10014135	2.48277e+06	1.47175e+06	4518154
Q07954	0.476283	0.00186	7.4665e+06	3565818	2.76454e+06	5.41634e+06	5481258	3.50455e+06	3.48004e+06	3.31233e+06	2.75429e+06	6927357	4911459	3.5972e+06	3.42275e+06	3934431	4263217	3.71807e+06	3.69015e+06	3.07434e+06	2.92985e+06	3.77939e+06	2.79205e+06	2.29415e+06	1.95535e+06	2364651	3.5883e+06	1.52829e+06	4.37544e+06	4.04047e+06	2.58625e+06	2.22049e+06	2.70724e+06	4.31456e+06	3268804	3961457	1.97765e+06	4875897	2.54425e+06	1.24156e+06	2.93688e+06	1.53507e+06
Q07960	0.000452965	0.00183406	721019	172470	95039.2	226512	237321	380918	204531	212521	191181	192457	134136	404594	113722	446318	201485	253974	143083	478390	247912	196701	1.36094e+06	285325	1.48986e+06	342555	528790	322660	825671	603029	1709965	463399	450975	311654	1.02595e+06	417050	873074	1.9233e+06	609891	1.45589e+06	3.47969e+06	512908
Q08211	0.00491701	0.101489	273737	345683	538803	498312	147151	225023	255940	264621	481085	400184	173117	238492	682471	144637	248894	480312	713509	563535	500006	722766	1.06096e+06	2.10514e+06	2.80342e+06	1.49842e+06	406030	5100576	925628	837648	2.64457e+06	1340925	1.33327e+06	716190	1.01248e+06	457405	1.89207e+06	1.40277e+06	2.71133e+06	2.48894e+06	647551	1.19793e+06
Q08257	0.000809751	0.0843607	857264	172657	167732	438416	273693	269730	544022	255008	189609	459239	693289	556295	254632	510939	207795	475370	417499	308437	318949	332838	95612.9	748842	411765	294431	389027	166138	1.32458e+06	447065	188702	182347	297743	374109	327097	269786	550774	736455	162125	446113	210520	147759
Q08380	3.7491e-06	0.0516788	7396340	9627710	13329980	7561201	6854707	13197507	10000859	18816700	10209542	9455386	7.26728e+06	5526457	8847239	6478772	11008523	10563953	6133413	4372362	5173056	6.80941e+06	14859332	12376948	20932724	20594848	13032852	27584928	18471858	7.15599e+06	200093264	7.94482e+06	17782848	17310878	22757648	16962994	37495608	84706320	3357644	30438650	81575576	46313604
Q08431	2.07594e-07	0.670393	808735	4.41151e+06	3263944	3717617	2666527	2.40045e+06	4481720	4.52586e+06	3.55797e+06	2517148	3.26561e+06	3.24954e+06	2.54962e+06	2.32634e+06	3.00554e+06	3380236	1.58152e+06	1535481	1.89337e+06	1.56691e+06	358102	2.09179e+06	2.55581e+06	1.6383e+06	15446947	1.60021e+06	1.05752e+06	2.19796e+06	839203	1.32825e+06	1.40678e+06	2769295	807681	4.56727e+06	925759	1.33781e+06	340649	995084	1198373	1.08414e+06
Q08554	1.08075e-06	0.000457981	463832	459556	193399	793809	1.00071e+06	497631	808894	1.84793e+06	583505	330212	672870	558359	234224	219623	716101	453281	241883	239296	200065	236049	269422	243111	2.2006e+06	137256	392232	287532	439254	61009.2	217381	175318	226566	755256	229136	341320	3161642	231518	469619	126033	256600	666528
Q08722	0.295429	0.0172147	53028884	30136734	23969228	51998372	37753188	28485840	37492484	54075980	39219320	62144824	63001844	20553764	19300840	27810072	31886726	32963900	23882720	22268586	21264536	26044164	14933750	26321186	14039872	22069896	27386376	13833230	20983158	21149804	5.88022e+06	7252086	25118680	26671908	8698522	26337678	12557883	16090326	32158472	10878364	14073280	11032973
Q08AM6	0.0891545	0.342509	155181	633471	514802	429550	254470	800206	462274	335276	455622	381477	350423	390266	1.0064e+06	378465	617575	309609	312001	643771	679079	559749	1.13828e+06	2.81486e+06	820906	1.04397e+06	610925	1.59629e+06	1.37245e+06	1.27247e+06	1.5072e+06	2120997	869527	725129	2366717	1.10396e+06	2.17757e+06	1.19409e+06	1235675	1.20613e+06	1.52308e+06	1.44053e+06
Q09666	0.00118306	0.0463969	103698376	39464116	25371768	57059304	57122436	32510698	33528042	53295384	14524406	82013944	69315608	30173178	18364550	46895760	44606608	24766072	36346324	29109866	35534592	38617960	5.83617e+06	4337722	1.52195e+06	6764133	21597140	1.725e+06	4910868	4.30814e+06	3867528	4.06354e+06	8444945	7911949	1.6788e+06	13999908	6476275	4.15334e+06	2421375	2.17742e+06	13271572	6.7138e+06
Q10469	0.0311346	0.44727	216090	275225	300017	336355	177054	360125	245229	200365	259704	170947	150571	386801	502468	203236	390957	193502	424155	359404	306184	370237	701078	982648	1.92165e+06	1.03969e+06	352170	2113413	1.64545e+06	959355	1.63846e+06	1.06087e+06	1.99037e+06	1661969	2781858	728760	993996	1701272	1.23192e+06	3.77897e+06	1.38103e+06	1.06487e+06
Q10471	0.000729212	0.00615552	2305186	822210	1.05345e+06	1.10085e+06	923842	1.15836e+06	1.20026e+06	413525	656214	513079	591974	1.28906e+06	1.15232e+06	792230	1.28046e+06	605496	1.08032e+06	1.0854e+06	1.18951e+06	1.16015e+06	2.38203e+06	3118903	6140303	3.08815e+06	895491	8.15367e+06	3.97328e+06	2.39552e+06	3.66467e+06	3.14583e+06	4.06703e+06	3.93529e+06	4.74545e+06	3.46232e+06	3.41306e+06	12547705	3.25125e+06	5620484	4834433	4444756
Q10472	0.0182861	0.0228835	1.14776e+06	3.06908e+06	1.00806e+06	801506	540602	1.26481e+06	1.95071e+06	1.44467e+06	1.83223e+06	785669	628442	1.37939e+06	2.19229e+06	596846	1.71415e+06	958535	519166	1.1016e+06	896561	744457	2.57044e+06	2.18002e+06	9773820	3.16422e+06	501318	5827513	2973707	684449	4.73425e+06	1.95807e+06	1825733	2.71715e+06	3.9882e+06	1.27205e+06	4305916	4418725	4.26938e+06	8580811	2.49384e+06	2159641
Q10567	0.153129	0.0160254	3.36847e+06	1.08968e+06	1817779	1532119	2230225	3.6312e+06	2.90478e+06	935056	1579183	4773763	803564	2.17026e+06	2.45196e+06	1.68569e+06	1803566	4506250	945890	1.39874e+06	975647	1235687	5.55391e+06	2439733	3.33033e+06	2.13206e+06	1.87147e+06	2507191	1.58008e+06	3.30898e+06	1.99456e+06	2310855	1.53653e+06	2711704	2748131	1391858	4209038	4.74608e+06	3.0846e+06	3.04447e+06	1.31534e+06	4.54116e+06
Q10588	0.00010247	0.848739	1.1925e+06	951813	830733	891730	1.60773e+06	702260	1.23315e+06	1.34284e+06	597789	914876	1.18062e+06	398525	352898	945843	1.30666e+06	825314	845862	794148	568043	658228	184178	368615	553837	480714	1.80526e+06	415970	895379	877892	272663	487922	562022	525916	259095	625482	239437	190695	263205	205460	473663	203761
Q10589	0.0073703	0.0142572	732707	537569	495093	1.68857e+06	1.22641e+06	483581	806111	1077487	476046	1.6292e+06	2.01797e+06	558386	293941	372277	732796	198769	654584	515454	1.18401e+06	325846	936870	189617	2.37485e+06	1.23811e+06	390443	481055	509461	102842	509014	301498	618848	1.15472e+06	518854	490452	922709	2.1364e+06	247095	72456.8	1.92426e+06	1.0186e+06
Q12768	0.644868	8.06702e-06	1.81993e+06	162791	306814	118188	231574	210139	357793	761192	152743	460560	44268.3	81332.9	121431	113368	76033.2	1.211e+06	157821	293884	119839	189695	664616	886830	209552	361373	180994	765994	882111	490841	553133	768935	407410	426574	385713	131163	1.03701e+06	640934	649568	664586	264585	267742
Q12797	0.000157056	0.364936	2.44286e+06	1.67776e+06	1.41665e+06	1.76947e+06	2.19149e+06	1.25393e+06	1.26731e+06	232250	1.23202e+06	1.18275e+06	1.73012e+06	2.40125e+06	1.59169e+06	1.82041e+06	628774	1.37e+06	2135338	1.4295e+06	2.4709e+06	2.16534e+06	5455652	696885	1.23651e+06	1.10255e+06	1.11743e+06	546180	1.34667e+06	2468006	480509	1.86221e+06	1.53864e+06	738529	3.58923e+06	3137956	908050	1.19107e+06	1.15454e+06	846970	872408	750597
Q12805	0.417548	0.376986	1.00326e+06	2.23227e+06	1.21798e+06	1.73078e+06	630100	1.13002e+06	1.15154e+06	2390318	1.23793e+06	1.85008e+06	1.51047e+06	1.20622e+06	1.53548e+06	596726	1.06342e+06	1.80075e+06	570988	1.38985e+06	824061	665482	687196	491068	624996	1.16109e+06	341386	966495	244461	1.12096e+06	1.04252e+06	1.78673e+06	531518	783194	758484	1.34776e+06	505698	825783	424188	117837	171562	288965
Q12846	0.996114	0.134059	1.54776e+06	1.77191e+06	1.91172e+06	2.24035e+06	1616765	1.07259e+06	1238497	3.05869e+06	1.25693e+06	2193406	2.16797e+06	828838	1521106	1.38244e+06	1.16067e+06	2492803	923425	952476	924287	1.30048e+06	865531	925590	1.02321e+06	689010	978742	443999	1.00134e+06	800829	733037	690337	957785	570573	1.20614e+06	905690	651803	866719	794291	510336	726435	826040
Q12884	0.0555554	2.26914e-05	1.66022e+06	462335	426522	80251.1	384580	211351	626153	384049	455009	348738	372850	293367	183846	392471	1063304	330998	235449	417173	405424	267459	941747	4.02283e+06	582537	1.39055e+06	251720	2283973	1581605	929682	1.49932e+06	2.9082e+06	1064559	1.12264e+06	1.14655e+06	425047	1.31956e+06	2227323	1.1485e+06	1.77253e+06	2936789	1.29262e+06
Q12907	0.473411	0.104816	19090280	25224044	23504690	22247492	21555724	22650396	24747626	29057778	20988700	19954828	20871204	21206664	21484426	20430744	20395140	20083020	18073466	18068976	23353548	19194796	47437588	41608928	30047732	26167392	17530270	27431938	18446098	33345548	15741482	17811286	36506972	48035528	40160072	54224668	23355210	29413220	42033672	34244984	23002466	25780616
Q12913	0.240282	0.698431	351298	99412.6	168994	301518	231896	184775	202741	389158	393219	287308	294508	166647	300675	218510	234903	354223	231016	227218	185166	266759	141529	410516	258074	129803	222123	138009	599406	298082	502083	324456	231486	388697	354004	135630	224408	262030	464936	172408	381181	254667
Q12959	0.0055291	0.00196081	487457	183856	132039	245927	163050	116325	242996	351996	221687	267646	235833	171237	141082	189169	162810	124428	150073	101586	182785	172086	96666.9	110702	251363	72146.5	124873	50972.5	14477.4	78758.9	37201.6	39241.4	82541	155047	13766.1	332791	139171	23361.7	21490	82339.9	92747.7	264647
Q12965	0.127585	0.000140874	121794	545789	1864704	232479	308560	397504	202253	436973	2.40527e+06	107955	75788.7	577650	3.01656e+06	279582	1.23763e+06	1.56857e+06	254987	595745	329208	149591	1072840	3360933	4.51144e+06	671836	107856	549896	2.4731e+06	368835	2.13391e+06	1020061	482631	2.83745e+06	2.34676e+06	936816	2.92274e+06	4.1264e+06	1.6503e+06	1.01951e+06	2.1819e+06	1.05423e+06
Q12981	0.0166267	0.0053195	600318	1375459	603343	1.88298e+06	432528	590892	994681	651061	812470	1.03993e+06	1.01269e+06	449323	444730	405511	591287	288718	274376	408807	193647	410113	806324	458057	640892	451698	249113	306466	726505	294092	318876	290869	472315	849923	819178	837992	374954	519449	489153	336221	374273	458482
Q12999	2.51211e-05	0.406523	980006	857215	956018	1.17466e+06	1.27861e+06	1.15598e+06	731723	1.0841e+06	376640	1.2145e+06	1.38029e+06	1.04776e+06	1.85893e+06	872634	1.18152e+06	970798	805154	972157	920728	554492	1241285	1.71079e+06	2.63699e+06	6.74032e+06	1.15368e+06	1.17819e+06	1.4242e+06	520737	13119123	1.36882e+06	4.6788e+06	376015	5.05618e+06	1386247	774326	3.17032e+06	2012785	1.67547e+06	1.47308e+06	2.88138e+06
Q13045	0.0132119	0.00328942	830451	109101	266068	198892	128621	302021	176101	199279	569764	334893	87537.3	131286	464762	315443	236469	281456	107120	374674	235810	115363	520843	1.2222e+06	511936	275201	150668	418787	822542	270162	469095	611270	298540	304295	432148	314009	785821	1.29757e+06	577738	918566	395221	344896
Q13162	0.00154974	0.803309	3.0662e+06	1707472	1.08969e+06	1507392	2.02367e+06	1.55245e+06	1.11726e+06	548172	1047670	1863246	1.50683e+06	2.32524e+06	1.00355e+06	2.60844e+06	1.25106e+06	1.75623e+06	1.91345e+06	1.61698e+06	1594031	2.0322e+06	6635954	1.20512e+06	1.35484e+06	1.60614e+06	1.86358e+06	2.5833e+06	1.82906e+06	3150107	803586	3.29748e+06	2.98676e+06	2.56805e+06	3048464	7379499	3.43723e+06	2.85752e+06	3.65243e+06	7.91901e+06	2.32859e+06	2.51428e+06
Q13200	0.256981	0.00549108	609030	263267	228347	130469	218560	255514	201032	169906	382778	270070	141625	111679	346084	171613	395374	282792	166541	238409	152656	168790	778383	746577	1.23575e+06	447017	301682	1.76392e+06	711908	507808	1.65951e+06	878912	504922	310639	1.43681e+06	232100	1254750	2.34057e+06	1.14822e+06	1.97441e+06	1.52209e+06	2.12897e+06
Q13228	0.0106283	0.799085	2.78621e+06	1.06132e+06	1.22749e+06	1315630	1.5129e+06	1443905	1.48217e+06	1.94573e+06	931138	847833	1.29227e+06	2.02804e+06	877851	2.26498e+06	593510	1.53823e+06	2.41074e+06	1.52239e+06	1.93412e+06	1.9748e+06	875238	149330	565741	651262	1.23923e+06	118798	64409.8	1.60275e+06	1.33436e+06	76354.9	885443	404735	107211	1.61196e+06	490877	358977	159624	1.98345e+06	383058	84205.1
Q13232	0.324609	0.310142	727034	597883	187517	816144	492984	487573	303144	943348	168846	975743	100880	561980	399449	771053	174279	941097	382736	283970	565065	420314	1461652	166496	1.73648e+06	583656	688609	135412	339732	1.22138e+06	502658	387679	754152	746577	517559	887802	950594	828502	763731	1.00518e+06	602294	507379
Q13303	0.00797149	0.00190224	393673	598095	291037	289698	208572	204078	459725	361342	362439	411491	163862	258516	390313	264475	187942	925481	124918	196485	136702	161221	290041	560479	167915	130212	114640	212249	743075	241012	129907	183063	156441	389515	575846	297488	266268	478302	222848	134676	103957	314508
Q13308	0.490891	0.742639	1.07466e+06	1.22471e+06	824260	1.19502e+06	934709	750416	1.3045e+06	1.353e+06	708411	990314	1109163	707538	628549	1.04821e+06	1115024	862925	964880	662754	880250	991793	839159	543238	735659	981218	362160	515745	436442	1.22242e+06	777157	536138	1.0867e+06	831886	382859	870142	954726	385889	779962	610117	1.09501e+06	646604
Q13315	0.149202	0.00112286	120534	166744	126523	160941	107330	192813	152422	76861.6	234045	107829	37978.5	54255.5	184909	128970	156662	448579	106711	235140	107121	115604	516044	787245	350270	238948	190696	435642	284122	135509	380408	707141	296875	242679	539118	158365	532663	622431	878754	250877	142930	390697
Q13418	0.0211739	0.597523	877003	654639	618588	1.39563e+06	169240	1.03433e+06	1.02565e+06	1.68027e+06	724581	1.94047e+06	1189818	807147	635082	746803	855313	1.14388e+06	1.12622e+06	1.65094e+06	646070	1.31284e+06	958681	1.08539e+06	675730	548301	582315	602536	2.06487e+06	831082	589144	712651	531458	841390	167134	369960	1.07301e+06	1.05578e+06	926740	690538	1.34577e+06	527824
Q13425	0.000886615	0.00315851	2.35991e+06	2.21834e+06	1581531	1.95139e+06	2.26749e+06	1.09404e+06	1.52239e+06	3408037	1.52657e+06	3.38245e+06	3.33102e+06	1490103	1.29581e+06	1.6845e+06	1.39373e+06	2.2178e+06	1.5561e+06	1.18502e+06	1.42456e+06	1.63314e+06	322132	213703	353213	776231	894146	188938	145955	1.11443e+06	152182	196240	697598	727692	95510.4	1.29411e+06	374501	162370	210882	122910	148107	235735
Q13443	0.0897842	0.00345873	517006	507305	401138	1.00961e+06	610116	592695	368468	864609	415329	908164	779216	369657	473245	357925	455839	660742	449606	411959	395962	433214	765418	1.31217e+06	931275	965224	330275	1.7328e+06	1.80282e+06	629486	1084524	802606	830971	2.68961e+06	1.65455e+06	928757	447834	994687	663569	460312	1.35678e+06	1.86538e+06
Q13444	0.00112796	0.191406	240333	210076	170397	253593	244993	140958	211392	262770	210688	352541	353117	162029	97340.5	216813	176818	177242	86143.1	182551	182707	172577	449929	230324	1258784	363437	181435	391840	96252.9	201318	286459	165823	351222	509219	121318	925357	330780	288420	77973.5	694204	347166	301826
Q13445	0.052023	0.300473	1.632e+06	2.02746e+06	1.54227e+06	1.48957e+06	2.06894e+06	1469343	1.31243e+06	2.24098e+06	1.32089e+06	1.89461e+06	1.93996e+06	1.44817e+06	2.13354e+06	1438226	1.997e+06	1.14953e+06	1.50007e+06	1.62444e+06	2.35409e+06	1.11088e+06	1.9068e+06	2.7198e+06	1.9194e+06	1.70385e+06	1.32949e+06	1.20284e+06	1.10277e+06	1.20134e+06	1.00745e+06	1.33722e+06	1870498	1.6526e+06	1.38149e+06	1878977	1.07801e+06	2.37591e+06	2.0371e+06	3.28186e+06	1.68808e+06	1799109
Q13488	0.0941607	0.760972	1.05766e+06	916468	567005	1107440	1095577	1.35771e+06	886066	597669	390499	1.13238e+06	907489	931615	1.22676e+06	965915	611158	803437	878882	642543	983434	906087	1.58184e+06	1.6675e+06	305052	519230	681331	802108	2.39858e+06	815457	352211	907872	758829	2.25177e+06	764716	1.65546e+06	1.62568e+06	617054	1.01693e+06	322710	1.3518e+06	1.10259e+06
Q13510	0.00446027	4.05471e-07	1.4023e+06	473056	908264	1282778	437145	13197591	1.13204e+06	335124	1.37914e+06	5.60772e+06	588200	2.55224e+06	1.19327e+06	2.97564e+06	741047	1.02846e+06	890438	832359	1.0001e+06	893050	1.78675e+06	1.38149e+06	1.06361e+06	764317	911225	2.12379e+06	1.62733e+06	3.47675e+06	2572612	2.0471e+06	1.14228e+06	645437	467923	5.27941e+06	3.84648e+06	964162	727806	1.09029e+06	2424204	719214
Q13554	0.503958	0.000382246	1.08628e+06	400991	249825	870952	289816	278314	584144	497843	461728	591712	388406	271085	255579	435757	344944	241927	350784	376781	321732	337350	821488	799276	1.13721e+06	619026	245443	472852	713578	532177	523965	753164	1.08999e+06	521418	331280	483959	546650	826138	451194	695247	695284	237260
Q13557	9.26519e-07	0.00602538	987476	545204	448252	862238	550475	373440	478076	609022	533222	531708	838074	398277	436494	591481	723879	456985	507662	544546	523672	526401	681342	1.04118e+06	4441095	856934	341338	624359	459769	876362	1.34285e+06	907697	1.08876e+06	642571	511224	909750	797370	1104793	305268	1.04008e+06	727030	303998
Q13586	0.00915055	0.918257	771268	1.71851e+06	1.15584e+06	954465	1.05872e+06	822018	1026105	368249	1.0345e+06	1.82358e+06	911140	1401903	1.79251e+06	1.32861e+06	661960	1.24433e+06	1.43112e+06	1.06498e+06	1.52329e+06	1.44517e+06	1.89122e+06	400986	1.20851e+06	654837	578160	376453	583324	1.12645e+06	346936	806406	967305	461242	2.01275e+06	1.41532e+06	415496	713498	702469	927260	850107	611542
Q13637	0.104046	0.0246985	640676	78395.1	153076	288269	353209	435277	193375	135924	97372	622075	442770	102779	107526	76145.9	246249	184426	303588	356475	117059	301720	580492	750583	455129	140515	124969	592215	391307	510388	583754	588530	100247	505806	121817	258288	683664	480580	336872	143476	550470	336297
Q13724	0.0402161	0.181483	3.35119e+06	2.35484e+06	1.81414e+06	3335703	2.40801e+06	1.69659e+06	1546405	1.11334e+06	1.70634e+06	2.15818e+06	2.36054e+06	2.74457e+06	1.66979e+06	2854259	1.42024e+06	2.33696e+06	1.47992e+06	1.55806e+06	2.5335e+06	1.67385e+06	3914279	998627	1007484	1.548e+06	1.66385e+06	992771	1.43093e+06	1.84962e+06	312588	1645544	2.0957e+06	1955656	2.3208e+06	3532812	779645	1.24548e+06	3.43588e+06	1.62757e+06	1.09676e+06	1.80456e+06
Q13740	0.0787708	0.479657	2827169	2042941	1.65477e+06	2.5935e+06	2.16183e+06	1.89369e+06	1.75678e+06	2.9272e+06	1.57834e+06	3.04538e+06	2.48685e+06	1.48462e+06	730112	1.8119e+06	2.15167e+06	1.92838e+06	2.05424e+06	849188	1.98775e+06	2110678	1.45545e+06	2.66422e+06	2818798	1.82619e+06	2746398	2.96502e+06	530208	1.74036e+06	626501	779209	2.06558e+06	1.46361e+06	396982	2.10342e+06	862864	771270	695179	1403285	2.36686e+06	2925966
Q13751	0.000502429	0.0239405	17190684	58164868	24094592	56541116	13568210	12789564	38632168	74979232	57686184	33390090	47614120	18543030	30217026	18740426	46320984	66735848	16825246	13918546	11301982	20841034	1.18805e+06	5.39626e+06	932268	12210176	2372001	309774	2.01024e+06	1.1074e+06	1.78641e+06	1.17591e+06	6.05087e+06	11708012	4626711	9233513	668394	5163977	659752	388754	399255	1.8214e+06
Q13753	4.5051e-05	0.00617764	10382716	37965772	16770943	35422788	9591721	8052801	28426588	51174132	49370572	19516330	28555614	11545708	18683074	11147038	26635098	53920076	8966963	10115133	7.34996e+06	13607181	750038	3.08992e+06	586168	7613684	1.58203e+06	130762	580401	862027	1.03052e+06	301151	3.10318e+06	11823621	2.29863e+06	5684285	268759	2712986	247459	162172	219150	1214829
Q13797	0.00191325	0.73895	1.05224e+06	1.46316e+06	1.51417e+06	1.35496e+06	1178219	727890	1630539	1.97058e+06	889755	1.70059e+06	1400378	990277	684046	595489	1.36503e+06	1.06997e+06	491469	714668	1.07973e+06	458487	540014	89959	281954	938845	542930	123114	96571.2	1.43823e+06	193486	152962	552925	367209	194580	723076	587625	114171	317754	46925.8	71852.2	201899
Q13813	0.559203	1.70376e-05	5809327	1192684	1.35871e+06	1.34065e+06	2.82535e+06	1108205	1.09273e+06	1.3346e+06	1.07073e+06	3.24334e+06	1.9269e+06	707222	1.18703e+06	1.1651e+06	1.77882e+06	2.58453e+06	1.29647e+06	1.38647e+06	1.05832e+06	1.23384e+06	571068	1.2623e+06	1.36771e+06	893894	1.39805e+06	1.06056e+06	761128	1.69467e+06	1.34223e+06	1.39365e+06	834178	902549	1.16308e+06	509469	624120	1.31422e+06	1.01826e+06	1.29782e+06	888827	901255
Q13885	0.000727117	0.510463	1.71512e+06	1956128	1.27028e+06	2716251	1.1186e+06	1.88802e+06	3.79934e+06	2.78057e+06	2.58909e+06	1.35134e+06	1.7674e+06	2.72971e+06	2.3073e+06	2483977	1.57398e+06	2802657	1.31721e+06	1.04239e+06	800028	1.98484e+06	2.33948e+06	3.22785e+06	5184838	1.08275e+06	743428	4.58136e+06	5.27049e+06	1.35405e+06	4.47362e+06	2210050	2348089	11521982	4.76144e+06	2.06907e+06	2.73505e+06	3.44454e+06	2.37818e+06	5153398	2.31316e+06	1.79902e+06
Q14008	0.0222646	0.00384693	234400	452716	176732	444705	200465	127954	245450	63699.9	450635	185674	87120	131348	173981	182788	66253.6	531284	126978	245998	143062	177315	412268	476903	706229	330711	208025	950480	320064	457769	479917	479153	437394	128054	491347	199555	299133	639719	1.07202e+06	388304	367909	439821
Q14108	0.0308586	0.196031	4051530	2137574	1.85314e+06	2.52464e+06	2.82142e+06	2.42602e+06	2.21049e+06	1923093	1.4538e+06	2949420	2847590	1.78778e+06	245731	1.67977e+06	2.28203e+06	2.55665e+06	1.62176e+06	1.7933e+06	1.98462e+06	1.75668e+06	2.6326e+06	3.15422e+06	8436049	2.42811e+06	3.54843e+06	2.44492e+06	3.00861e+06	4.86925e+06	1.73823e+06	1.5646e+06	2.63662e+06	4.73013e+06	3592986	5.00594e+06	2.61105e+06	5.20367e+06	2.3595e+06	5.69519e+06	3.43859e+06	4.94818e+06
Q14112	0.00280041	8.71787e-05	575577	2.70304e+06	2257397	1.03958e+06	1.27976e+06	880262	1.90888e+06	2.60973e+06	2735660	1.53102e+06	1.7116e+06	1.20438e+06	2.31677e+06	1.88097e+06	4.06413e+06	7425488	1.92444e+06	1.60107e+06	1464538	1.95107e+06	160246	340492	257008	675986	958980	160559	287251	348628	250109	427161	259422	743392	315592	603825	253521	849985	273898	215665	113609	236403
Q14118	0.0790392	0.0200696	3.25978e+06	3.51205e+06	2903208	3.69323e+06	3454774	1.84502e+06	2685215	5735427	2.94532e+06	4941341	4718984	2.49964e+06	2289245	2.96668e+06	2503198	2.61243e+06	2.92894e+06	1765668	2474190	2.54746e+06	665190	566051	619378	1.62509e+06	1.29484e+06	756464	239298	2115528	409367	507625	1.58386e+06	1.32531e+06	297865	1.7148e+06	764054	457623	838447	704880	799580	1.03582e+06
Q14126	0.473587	0.199985	463338	213492	249146	390902	128775	124658	324289	219049	122422	289467	279808	70694.5	63561.4	280640	132955	98322.2	179407	108638	186178	164409	43587.9	429567	444037	69910.2	346279	215284	291340	172875	117806	84118.4	237241	412730	185563	118703	218486	252714	288308	504173	277167	436785
Q14165	0.797791	0.655784	5.53881e+06	3.81771e+06	2886024	4523907	4836184	2.88854e+06	2.2815e+06	3429359	2594182	3.81213e+06	3279566	3.96484e+06	2.81046e+06	4790845	3.59364e+06	3.19745e+06	4435081	2.86452e+06	4942411	4.05328e+06	6.80517e+06	2809677	2412369	3492850	3.81426e+06	2.18025e+06	1.82475e+06	5433755	704709	3.14358e+06	4830931	3.83511e+06	3.4756e+06	5.89209e+06	1.7871e+06	2.61845e+06	4559733	4.74324e+06	1.50637e+06	1.77336e+06
Q14185	0.0626625	0.602543	308121	101126	184091	92734.4	160519	250776	147952	46665.7	226414	128275	54639.7	142458	158030	247192	146190	250780	112459	215637	135107	121110	218404	257005	374107	207144	234032	254635	96401.6	241350	684024	219384	204072	68326.4	84867.3	189042	592210	423959	511825	398250	285670	276694
Q14195	0.677414	3.30165e-07	5114890	780204	915244	631080	1.15187e+06	569694	1.43215e+06	916208	1.07914e+06	915467	693121	1.09615e+06	947170	1.29421e+06	1289630	1.16381e+06	456194	1.20805e+06	701001	594344	662968	363590	496900	297473	982768	744661	359306	895462	791371	530043	351619	582925	355801	489913	881809	640081	162953	471374	590642	261295
Q14204	0.271524	0.240615	1.10657e+06	398080	582979	392147	567237	1.27383e+06	505878	425642	650285	922489	428977	631673	653074	1.06215e+06	770090	1.04485e+06	948273	1.04997e+06	730741	798019	1.34933e+06	1.47137e+06	804047	1.01868e+06	974036	2.84693e+06	1.04176e+06	1.97735e+06	2963507	1.66229e+06	1.29942e+06	736169	773953	351957	2212308	1.55461e+06	1.98983e+06	1836257	3.476e+06	1.4969e+06
Q14242	0.00164639	0.333768	1.16269e+06	1.50508e+06	466887	1.06348e+06	1.15876e+06	1.07277e+06	1.21972e+06	1.2391e+06	1.06513e+06	1.81578e+06	1.95826e+06	1.01685e+06	1.10238e+06	873230	910918	1.66774e+06	612864	747418	1.02396e+06	687409	1.18647e+06	682714	1.01166e+06	635759	587530	337303	2.78742e+06	248948	209914	608537	546780	362001	948742	799635	913904	1.4404e+06	743864	391512	862624	1.58926e+06
Q14254	0.84623	0.208339	1.91102e+06	1.34337e+06	924946	1.79526e+06	1.41373e+06	1.30383e+06	1.68125e+06	2.25819e+06	1.92728e+06	2.42217e+06	2350181	942234	1311877	1.10434e+06	1.47711e+06	1463320	1.40622e+06	1.05936e+06	1.20041e+06	1.58334e+06	1.27689e+06	945578	2.01599e+06	1.50932e+06	1.21565e+06	2.38164e+06	1.92295e+06	693456	1.28201e+06	1.26499e+06	1.36179e+06	1.73923e+06	690353	1.50843e+06	1.26328e+06	1.79576e+06	1.64264e+06	1.17958e+06	1.5848e+06	1.92431e+06
Q14258	4.35473e-06	0.0196746	386641	107258	69441.8	246500	125079	104052	203129	92571.5	191850	152718	224277	143990	132816	93260.8	83097.9	170064	282749	76626.1	91695.6	178913	305796	112733	1.42094e+06	371973	101852	548438	651513	134169	644819	634449	150496	260555	161865	164166	657320	2.97764e+06	288846	434954	361095	581385
Q14344	0.0352315	0.262905	1124922	756844	706684	974812	869470	609592	662807	1.31275e+06	585824	1.05861e+06	1025167	688082	521077	832428	737899	757347	651765	443700	725993	705748	297682	628760	343898	524165	705019	362291	264079	716829	436967	322347	626496	683323	353873	508458	302443	253110	331499	259608	448554	469138
Q14435	0.144553	0.0597072	615769	718968	971367	864922	787295	1.24833e+06	738902	659824	1.00822e+06	487899	403551	1.72855e+06	680341	876607	720066	539860	841162	954490	1521094	1.03164e+06	5401322	2.00389e+06	8.04856e+06	4448249	2574146	1252083	4808332	3690550	7.55573e+06	2.92131e+06	7.16678e+06	9694483	9969234	5.27337e+06	1.89517e+06	8951386	1.36643e+06	5047675	2.6555e+06	3.57294e+06
Q14554	0.000264555	0.695065	979884	395107	543443	369385	672150	392371	720870	90285	377327	376201	808686	846588	539259	969746	584159	511389	621663	532441	691926	620259	1.4872e+06	225953	237915	301697	339014	219097	581609	241612	135261	449251	344640	262001	588866	890788	153393	697498	485530	373974	203651	177151
Q14558	0.155004	8.78545e-06	738730	645266	466375	403029	604328	274510	778544	1.09449e+06	2.92272e+06	349938	33366.8	238185	501927	179933	620483	471748	126370	151271	72317	204063	663849	2.08969e+06	1.51701e+06	317435	1.03033e+06	1.03602e+06	1.38948e+06	225414	1.34143e+06	87966.8	216904	2.49159e+06	1.51824e+06	656541	983621	2149203	244754	892616	2195111	2335904
Q14571	0.0788601	0.0118181	674234	604938	614360	507057	644471	514596	431684	592169	487880	489694	454298	552410	872167	626167	462522	500814	467277	447773	659771	449314	773606	676132	222642	621329	312632	209655	399196	890634	343103	414184	757484	699882	570810	753348	374018	251737	627447	309374	209571	381787
Q14573	0.00110305	0.144805	1.0016e+06	2.24496e+06	1.67577e+06	2401274	2531301	1350216	1.62401e+06	2.42485e+06	2.19605e+06	1.59015e+06	2.19264e+06	1985152	1.21816e+06	1400868	1.37331e+06	2488054	2.06073e+06	1.23073e+06	2.36971e+06	1.78475e+06	4632820	1.41179e+06	1.64981e+06	1.68568e+06	747128	999872	842767	2.95685e+06	775852	1.20464e+06	2.86449e+06	5437207	2.76623e+06	4.83245e+06	2509442	1.32582e+06	1.07e+06	809435	1258452	991607
Q14624	0.000652912	0.106577	1.62347e+06	435231	399660	993582	376857	620362	1.55731e+06	814718	1.20641e+06	2.3648e+06	1.18858e+06	482691	676847	292555	824364	820147	1.33894e+06	1.92141e+06	325017	1.84937e+06	294014	693878	475664	377659	776832	264331	1.65598e+06	429249	129107	489344	407884	611411	815705	333432	279358	501545	799180	358959	188403	360876
Q14643	0.255819	0.569396	1.28514e+06	2.49647e+06	2.29574e+06	2.06792e+06	1.80927e+06	1.3544e+06	1.65517e+06	2.50928e+06	2139878	1.11641e+06	1632716	2.08368e+06	1.98781e+06	2051347	1.56034e+06	2.66413e+06	1.39578e+06	1.33047e+06	2.07068e+06	1.66791e+06	1122830	1.09856e+06	137942	1.11233e+06	1.64916e+06	472551	908609	2.0517e+06	266128	817514	1.079e+06	1.16961e+06	847331	1.54495e+06	507426	362803	1.0251e+06	313140	231208	471206
Q14667	0.000532895	0.996634	224363	313002	367383	343340	218873	265777	208010	329986	251680	134753	167959	359961	414500	285739	232848	310044	248321	187679	314625	254440	475356	235748	365375	277748	237112	214107	238420	318611	241201	607198	362436	421577	394356	440648	352241	218468	908863	244164	180502	213475
Q14697	0.304404	0.825267	5282141	5243839	3.62678e+06	5514424	6.42228e+06	3.66433e+06	2934640	808914	2.88502e+06	4.01131e+06	5019046	6.99657e+06	4.18183e+06	5691324	3.18179e+06	3.63131e+06	4360951	4208556	5.90697e+06	4.85229e+06	11246913	602110	4688070	3.65696e+06	3.83743e+06	5.18927e+06	5.16409e+06	3.21797e+06	2650513	5.54478e+06	4537907	2.62761e+06	8366193	6.58529e+06	5.0772e+06	3137014	10073920	7045305	5.94893e+06	4.52717e+06
Q14699	0.000371681	0.00449756	5067134	2.39222e+06	1.71189e+06	2.23243e+06	2183390	1.75268e+06	2.41459e+06	2.68063e+06	1.49856e+06	3.03345e+06	2.84665e+06	1.38986e+06	943278	1.48053e+06	2.43092e+06	1.88703e+06	1.0796e+06	1.4288e+06	1.44741e+06	1.23829e+06	963278	744694	359108	1.29472e+06	859599	663790	642982	3242025	364707	943864	1.46448e+06	1.7782e+06	404191	1.3174e+06	1.18141e+06	951281	810656	548018	812184	868605
Q14714	0.0206119	0.108559	2.27565e+06	1.49402e+06	966776	1624867	1.17826e+06	775739	1.505e+06	1.9183e+06	1305867	2.47514e+06	1.9176e+06	1.00356e+06	612027	836682	1.07544e+06	1482214	687343	900065	951735	678320	379850	361166	522496	662169	1.05837e+06	147691	203936	731870	347421	138080	577130	667876	174839	1.00933e+06	410229	285209	183525	137316	392726	133258
Q14728	0.0421157	0.0480542	1027794	1.01908e+06	971274	919087	1.23278e+06	830925	699751	1290561	1.00815e+06	883284	976454	1.07789e+06	918097	1.31939e+06	945341	1.50362e+06	941348	769118	1.51825e+06	970961	1.16622e+06	1.90406e+06	657809	905083	831452	440437	1.37281e+06	982134	550437	666800	837192	1.74435e+06	931641	1.94801e+06	677074	1.61862e+06	1.11184e+06	962521	956843	905199
Q14739	0.214375	0.00373219	2.96686e+06	1.50635e+06	1.06085e+06	2302150	1.37359e+06	1.018e+06	1.0492e+06	2.59738e+06	1.5681e+06	2.51431e+06	1.40539e+06	856078	889245	1.17322e+06	1691207	1.26693e+06	1.412e+06	995294	1.10024e+06	1.37124e+06	2.24558e+06	2363218	2.87745e+06	1.54723e+06	874723	2.44343e+06	1.83835e+06	1.18272e+06	751998	1.06059e+06	1.06983e+06	1.5412e+06	2.1636e+06	1.49452e+06	750678	938355	1.90064e+06	766807	401127	762450
Q14764	0.173895	0.0496382	66214108	175606368	109738536	83929768	100372344	76834392	129032984	166420896	138102272	87146952	116994592	122332016	193070224	84434824	66536908	161799376	72656264	107380000	80375024	74238552	271433312	354703872	347468800	245506656	41572908	98147016	433639456	64802796	301594656	68154840	276862720	388847904	579075328	144521152	156486752	466861440	78094984	578992960	432647552	118613216
Q14766	0.00184486	0.314917	1.89211e+06	2244324	2.08404e+06	2465534	764288	1.08584e+06	2.24345e+06	1.86018e+06	1.43745e+06	2871026	1.37413e+06	1.43182e+06	2.09288e+06	917007	2455971	1.93323e+06	969993	1123753	1.27138e+06	891067	2044853	349205	3.6124e+06	1.7754e+06	454897	1.16179e+06	430196	2101665	3.4512e+06	5.73987e+06	795377	759148	651892	3010555	2.86901e+06	814943	595068	575982	1.18802e+06	773034
Q14767	0.00194509	0.0110739	1.48942e+06	885536	1.56057e+06	1.53712e+06	1.04425e+06	1.10499e+06	640052	1.40271e+06	1.19883e+06	1784319	1.37231e+06	616032	1.39155e+06	842843	2985474	1.52364e+06	700431	470260	744803	612327	859096	103284	867455	876846	333047	422699	369665	1132212	1.04417e+06	2.5566e+06	558819	744276	190072	2292133	1.36651e+06	631603	139582	244673	424252	286621
Q14847	0.681732	4.54138e-07	1.20612e+06	327401	271875	379461	350956	425305	391829	361548	296368	396194	352611	417703	343291	525395	386800	345489	274270	290805	355746	259947	368589	264604	377983	162252	200202	433586	339508	215463	537700	298050	237186	372883	106760	358275	343097	601264	247485	171209	507701	264482
Q14956	2.63983e-05	0.000112267	8759678	4204527	5.81471e+06	10822150	5247444	38414056	9177221	6799269	4729557	24970106	3.80882e+06	12855053	7546565	7.94424e+06	2.98656e+06	20667046	2102544	1.94882e+06	2.35239e+06	2.99655e+06	10327891	43683980	5965534	2.98741e+06	4.14164e+06	5.06151e+06	15401545	4744135	8318218	12108462	2.66547e+06	4.5254e+06	3.70272e+06	10559025	15375467	6252696	1.45129e+06	2.83668e+06	4916959	19013600
Q14974	0.00628004	3.89096e-06	411829	206516	218007	936184	231982	209503	197737	294475	2135550	411480	126602	193233	523277	280977	189891	160156	243868	513266	623109	617726	463629	492413	590074	293029	281962	860631	788545	287754	699685	523303	526082	352219	540945	603863	475232	910371	608343	881848	424114	1.5111e+06
Q14CN4	0.0144939	0.0487892	2005482	3195159	2.10723e+06	6.35183e+06	2.31881e+06	1.70974e+06	2154673	2.19828e+06	3.08835e+06	3.64888e+06	3413573	1.31019e+06	2.9453e+06	562703	2.46441e+06	1440951	347769	867869	1.0183e+06	697703	2816402	1.4564e+06	2.2025e+06	1.50505e+06	875978	810071	1.33944e+06	1.19518e+06	669278	436843	2.18575e+06	3.25446e+06	1.17146e+06	3.79027e+06	1.17994e+06	1.06117e+06	1570520	1.41674e+06	789520	1.47825e+06
Q15005	0.203582	0.104506	966232	2593283	2381233	1839146	970733	1.00076e+06	1710162	2.11416e+06	2.00027e+06	777854	1.16862e+06	2.17229e+06	2.41193e+06	1.50517e+06	805943	988854	2462053	905257	3.43047e+06	1778914	1574998	3.09947e+06	664546	1.65512e+06	2551436	3.25702e+06	1.00231e+06	3.44977e+06	1.24909e+06	2037896	1.24722e+06	2466264	1.84566e+06	1.05096e+06	715682	335265	1.8562e+06	1.36591e+06	584049	575627
Q15006	0.00307126	0.351821	1.12281e+06	1.11479e+06	879798	1.46308e+06	996544	818320	736928	1.02469e+06	370790	994364	914478	1.12181e+06	1.01835e+06	1.52086e+06	811987	988292	749825	763798	1.15826e+06	730390	2.33236e+06	1.20096e+06	542533	577334	840875	703092	536607	988601	248809	958122	741075	1.17599e+06	802204	810672	629600	399420	1.5222e+06	543869	393529	644640
Q15019	0.43517	2.94479e-06	4.82996e+06	714579	261439	1.29878e+06	783002	998032	1.22942e+06	307295	717582	1.98521e+06	1.00961e+06	1.0024e+06	301854	675348	782971	473064	947066	949576	455950	897076	802954	228900	496436	335866	1.17302e+06	739916	492460	995499	1.35539e+06	689140	826249	726101	257745	597637	837061	194788	441822	655887	698246	260830
Q15029	0.174581	0.0013348	807996	1.59315e+06	741322	503929	420843	1.25529e+06	1.55708e+06	183866	629760	428690	213598	442301	720686	429236	609041	667706	390707	500105	509564	430777	4250366	6.73423e+06	4872249	2.63709e+06	1.1609e+06	2.6998e+06	1.42372e+06	2.19869e+06	2857614	3.62999e+06	4.16891e+06	612720	557754	1.55375e+06	6.20803e+06	8650954	6.11356e+06	4.79302e+06	550176	1.3442e+06
Q15036	0.355631	0.0276483	410516	169301	161688	124302	88304.6	134590	154682	226226	185486	242711	215184	92316.5	108688	200812	199888	203090	126207	232678	145862	65200.1	307557	364913	204809	159359	157437	196440	255904	242713	217650	199035	197847	400159	72676	164169	299899	233285	280269	404933	225440	226936
Q15041	3.8352e-05	0.0870271	670127	255885	905914	417936	1.66685e+06	1.28214e+06	196386	409305	162720	586748	519371	562068	798441	966785	706179	1.47307e+06	569622	821916	587700	266776	1.76418e+06	689461	833960	529001	688535	606256	911272	580988	789138	1.94749e+06	1243244	612856	2.52303e+06	1.13145e+06	813915	3.19926e+06	5.77147e+06	1386078	1.30476e+06	1.60997e+06
Q15063	0.00180183	0.196709	583688	467778	1.36569e+06	1.43699e+06	309619	500732	994998	928453	1.29904e+06	1.12303e+06	1276940	341819	2.01541e+06	408491	1481332	1.66254e+06	112217	1.65984e+06	488509	111416	2.56895e+06	2628218	2.09233e+06	1.64503e+06	496554	3.45579e+06	2.67864e+06	421207	1.78723e+06	4.53021e+06	1.21053e+06	618542	5.25479e+06	649170	1792096	9233294	1.33048e+06	1.26572e+06	2.30516e+06	4417405
Q15084	0.00336602	0.958792	10727724	8012395	7313319	6264603	10541439	7.28845e+06	4770252	1.13354e+06	5395000	5.11778e+06	6307148	13170572	9433864	15348708	4718032	6.6384e+06	12540965	8496428	9146122	10748769	49211748	1.3804e+06	3.62768e+06	6495964	7757830	9436390	15024873	23210258	4693075	17026388	13223378	9716098	13483256	23453036	10090884	13168256	27944302	17662392	11709316	13660066
Q15149	0.0330486	3.73632e-05	1.17942e+06	268685	255827	282877	430733	349975	250845	275441	408863	526320	416505	212683	286311	430389	295568	473333	386790	914926	388624	380966	572574	1.56394e+06	727113	527836	672537	743102	1.08886e+06	760284	1.14672e+06	1.78374e+06	538384	381336	751574	348332	1148648	798544	467686	662518	1.26001e+06	687934
Q15286	0.984399	0.31145	805501	422339	293641	426832	849469	447163	510219	431533	524649	1.05694e+06	501296	349048	276641	98742.8	682600	949165	500884	710456	481222	357807	638914	153142	723246	406178	317966	650318	264128	491527	390814	496624	328088	576527	48577	859896	846416	454528	534893	508584	893611	1.0865e+06
Q15293	1.90768e-05	0.569422	3.61459e+06	3041568	2.53465e+06	2.8736e+06	2.4747e+06	2.08604e+06	2.06535e+06	667811	2.56273e+06	1.48246e+06	2.46401e+06	2.27761e+06	2.71089e+06	2.87666e+06	1.87737e+06	2304862	1.56607e+06	2110226	2.4339e+06	2.11073e+06	11507589	693725	2.69615e+06	3227181	1.91966e+06	2.1492e+06	3257742	2130192	668052	1.66108e+06	4.23804e+06	1.77249e+06	17535558	4776555	3.23553e+06	6.27632e+06	2356913	291411	1866670	2.39614e+06
Q15363	0.0714147	0.45863	3.86331e+06	4922363	4.25525e+06	3.36136e+06	4.87465e+06	4644649	3.85898e+06	5.9151e+06	1.87772e+06	4708081	2.02589e+06	2.65587e+06	2.76262e+06	2.02507e+06	5128421	399943	4239612	5306149	5.8805e+06	2.88928e+06	9046119	3.65142e+06	4965873	4657868	4905315	3.61462e+06	3287113	1.14804e+06	1256434	2.8739e+06	2.56677e+06	3.24929e+06	1.64281e+06	2.27206e+06	4.19942e+06	2.07725e+06	3278479	6914283	4276417	4307498
Q15365	0.140629	3.31614e-06	2.96081e+06	587266	586875	967624	744442	1.02842e+06	714094	759121	912242	1.04693e+06	722829	909533	670712	1.12579e+06	902993	1.03036e+06	1.21752e+06	3.55432e+06	830071	1.25753e+06	4537517	2.65371e+06	3.81277e+06	2124630	1.62219e+06	5269565	3.84519e+06	1.44437e+06	3.37343e+06	5.85795e+06	3.4648e+06	2584489	1.08394e+06	1.48103e+06	5.97279e+06	4.72423e+06	6.00583e+06	6072913	3.77801e+06	5.43185e+06
Q15366	0.0977734	0.000199808	1.41989e+06	370360	248196	123261	406653	533994	461291	381105	474097	472619	467932	434456	289122	582204	634511	739542	800330	1.92667e+06	388216	802944	2.68428e+06	1.84331e+06	1.9514e+06	1.11745e+06	983197	3.92072e+06	2.08094e+06	828475	2.32123e+06	2.50093e+06	1.86098e+06	1.1739e+06	981122	980728	3.88681e+06	4692430	4350353	3023954	1.66279e+06	3.21822e+06
Q15392	0.0117548	8.41613e-05	596559	1.5332e+06	865363	1294875	808277	3.59106e+06	527464	579005	722032	824227	445565	1.44151e+06	1.08126e+06	848105	340539	1.21038e+06	1.01233e+06	1.16967e+06	1.41456e+06	1108061	4863630	1.88817e+06	9558649	4562786	351651	679510	1146816	1397140	408257	3.12079e+06	6.14552e+06	870650	3.79988e+06	369222	5520722	2.62196e+06	11128479	5708460	1.15099e+06	2.7551e+06
Q15393	0.0832773	0.600254	354612	411077	376971	301580	221498	549930	500190	188472	634491	81011.8	96931.4	250802	557796	258371	262656	786482	443856	800306	356414	519079	1.74003e+06	2.39708e+06	3.58815e+06	1.9107e+06	712544	5.39488e+06	1.53994e+06	1.2784e+06	2.4149e+06	2.03336e+06	2.34255e+06	1.29218e+06	1.32618e+06	716720	3.35244e+06	2.57277e+06	2.98988e+06	2.82126e+06	1.30601e+06	2.34112e+06
Q15404	0.12813	0.095444	1.57311e+06	593230	503626	1.04442e+06	652026	677279	790664	1.1765e+06	731550	998799	897674	721944	667089	923551	909822	782333	390768	617196	692934	474884	304123	191556	357280	381200	481835	185589	561180	553370	339534	310753	320033	254727	149257	357480	362638	322357	329061	169378	242062	163833
Q15582	0.00123072	0.245203	22195998	36582488	19297884	30267414	23585100	8867560	35755160	20462708	29528318	33217938	33565780	13407570	22258476	16817864	16233899	37235468	10119297	24784208	14115016	12431648	7318656	34170376	61126464	25303614	27912744	6334826	22677562	8.00871e+06	21822538	10087077	12325297	19784598	14666047	33009886	10525696	18810522	6066509	7362994	8843562	9237620
Q15599	0.0194728	0.044323	4559369	4359080	3355952	5.97431e+06	4531245	2.93884e+06	3026010	7.84809e+06	3.20664e+06	7.47025e+06	6027089	2.57037e+06	1591543	2.52429e+06	3206471	2.28338e+06	3.47024e+06	1.75106e+06	2.81089e+06	4.17819e+06	1.25214e+06	909918	623971	1.61487e+06	770905	473970	171697	1.68176e+06	518948	258200	1.69853e+06	1569065	213070	1.73027e+06	998408	669674	439686	665106	1.59997e+06	238539
Q15629	0.20593	0.00608988	229542	676132	460352	434220	401741	410114	413880	694125	582307	475271	363989	1.03314e+06	582764	454686	528092	598260	639652	439822	1.22853e+06	700130	535619	536705	227265	575868	645312	477613	239594	674631	342393	534283	566321	753013	586742	553382	786704	128641	248593	270013	324175	186378
Q15631	0.000166243	0.879936	498248	414098	130259	357866	230157	288992	380431	321818	265765	290243	198145	322345	91935.7	202726	279716	91923.5	160961	306216	198718	204670	249685	308826	210160	190440	409083	275813	280460	354222	362560	231306	351588	444259	283754	186456	250687	264038	365968	794113	335517	237934
Q15738	0.000438522	0.400981	646879	685497	529359	719990	459182	654762	308995	135980	594724	231924	299871	673106	581510	509180	355497	654238	501212	459981	777265	498955	1120392	552989	412037	641135	426015	426777	748627	425736	521872	770445	1.10146e+06	2.23165e+06	789675	550048	1012085	389338	403161	1.30309e+06	1.04154e+06	441136
Q15746	0.11313	0.00260116	1.07382e+06	500719	230287	502922	158887	429730	452370	322658	257464	357569	317510	337468	159074	319003	223481	691942	408766	929216	296572	429329	396488	111316	582626	184136	507082	266545	417231	406871	564199	930313	266767	179826	217527	197416	427794	503698	189172	515229	676540	248014
Q15758	0.000101054	0.00323192	1.07696e+06	952696	622502	1.25016e+06	1.11325e+06	997753	1.00303e+06	1.02446e+06	627638	2.07567e+06	1.24312e+06	551683	552407	892081	1.08661e+06	873731	863083	728824	713699	851693	837929	732170	1.14522e+06	915053	1143396	1054041	930059	1.58681e+06	413647	591326	920462	954574	690032	991956	983362	676080	1.49507e+06	1.40956e+06	949457	3.09386e+06
Q15833	0.0396598	0.0330825	961516	502758	370982	966712	823785	649476	629726	1.00944e+06	463007	1.03552e+06	925555	429388	371682	577109	581333	471124	621357	402584	504021	678727	227479	189662	522722	176226	206748	219255	476447	199299	318005	146803	273673	477360	171596	248242	151204	327567	253104	287314	411233	339654
Q15904	0.427049	0.390344	1.44218e+06	1.09696e+06	1.26275e+06	1.29311e+06	1.47393e+06	1957351	1.40453e+06	845666	1.14919e+06	2.37298e+06	1.35609e+06	1.79454e+06	1.21642e+06	1.30146e+06	961253	636897	1.46733e+06	1.00579e+06	1.58257e+06	1309044	4321347	2.57765e+06	4.95755e+06	3.28003e+06	1.42638e+06	3403484	1985233	5.32667e+06	3.43638e+06	2.08816e+06	3.95613e+06	3870186	3.40869e+06	5654141	2195418	1.7455e+06	2645785	4883009	4.95342e+06	2598508
Q15907	0.359671	0.977134	1.58476e+06	1.03366e+06	926393	1.04407e+06	1.77125e+06	1.32599e+06	911854	1.27781e+06	619370	1823521	1.48117e+06	1.1818e+06	707840	2002552	1.55137e+06	1.34227e+06	1.22983e+06	1.43818e+06	1.31499e+06	1.31659e+06	1.40687e+06	1.17105e+06	909961	842621	1.45795e+06	1.92166e+06	1.75249e+06	1.35654e+06	1.36945e+06	1.39905e+06	1.03011e+06	2.00202e+06	748032	1698394	1.13838e+06	2.97946e+06	1.51582e+06	2.0377e+06	2.46815e+06	1.94815e+06
Q15942	0.708087	2.09622e-05	1.6466e+06	314278	160782	620251	374769	424839	368075	371864	135119	679341	453884	466355	137678	365092	389487	83012.1	327496	173191	289481	252502	147593	141405	172084	163996	54869.9	88308.3	304645	255482	110810	274154	175268	188100	119674	254427	125765	194978	98064.4	35507.4	164949	123727
Q16181	0.55514	5.95113e-08	4493169	253752	298400	698725	654511	557845	584990	425897	379293	920618	552003	457256	201857	607926	808758	312784	428945	535821	450869	442694	303363	147196	212374	313769	559983	183095	295595	260722	216961	284176	309139	288985	93117.6	339522	432082	442632	181148	324077	468824	288329
Q16363	0.000682652	4.20366e-05	1.74949e+06	8783800	6635955	7243074	3.30245e+06	2.94365e+06	7758165	10479625	8.19596e+06	6450631	6947999	4245845	5918610	4703909	10575901	26727748	6598664	2.8534e+06	4.19721e+06	8652500	273104	646415	493314	2.38254e+06	1.64259e+06	517960	482015	467021	510326	307318	1.09811e+06	2.09505e+06	685563	1.78588e+06	275112	1.40228e+06	394215	360913	217391	278583
Q16531	0.0284456	9.46341e-06	585255	286310	143238	179749	121965	330626	296983	138769	168791	578313	196146	162825	271276	292560	151475	1.46769e+06	396667	269493	125858	537602	436139	359407	755722	304936	297997	518273	802612	451153	468165	1.21616e+06	288925	327772	397609	174254	487493	727345	698770	450410	330710	844057
Q16555	0.0222141	5.49814e-07	10804394	2.36202e+06	2133887	3342939	3.23625e+06	2.99173e+06	3.98095e+06	3.70582e+06	2.86297e+06	3.29198e+06	3.34059e+06	3.29562e+06	2280604	3.96615e+06	3.36529e+06	3.38326e+06	2.12176e+06	3217595	2215068	2.78442e+06	2.04447e+06	924165	851818	1.14641e+06	1.38237e+06	272934	1.95486e+06	1.92565e+06	1.3156e+06	612172	964768	3809309	717025	2.31615e+06	1.38314e+06	1.96547e+06	540448	287639	602276	458503
Q16563	0.0269614	0.388488	14304486	11440090	27266794	29751962	25650010	26349774	28078134	37319500	23957368	29347432	34409868	22809612	20825758	21101106	25055980	28525032	25307356	13392426	22969956	25923112	19266248	30054466	61477228	42905336	39804304	35335276	17526146	59943028	98790536	18497002	51621708	54437536	50928160	50828200	30766522	29865964	31211124	20343680	15860458	33377334
Q16610	0.000157225	0.00259627	529243	157949	79101.5	622181	121115	128204	308845	83508.5	708917	612168	349353	158138	172920	125269	318535	609690	201787	60648.1	138285	189144	448815	178522	311383	301354	216087	104503	626677	58795.4	251592	63298.9	279818	566050	241868	491586	105574	1.34761e+06	205775	339472	107032	298490
Q16647	0.0473064	0.549973	4213037	15435332	18306964	12290684	7085762	1.86173e+06	10075186	9990291	9329932	8694663	6.91732e+06	11771062	19438740	15496534	6424925	8795814	7.40633e+06	10867449	3.55969e+06	7.351e+06	3.77159e+06	7502755	4.48809e+06	5630310	6794432	5.68748e+06	765678	3.20961e+06	1.39256e+06	12968698	3817350	12400317	6.17827e+06	4759772	2.44551e+06	978057	6716938	3.30788e+06	464371	4279438
Q16706	3.51026e-06	0.944106	658516	958139	915876	1607673	1.07372e+06	1.04743e+06	1.1277e+06	425142	720362	898314	830582	1.29968e+06	1898331	752879	1.38992e+06	617933	1.19797e+06	1.47667e+06	1104295	1.13085e+06	4866815	2.13669e+06	8781472	4492812	1.16958e+06	6146953	4302062	1.27231e+06	3482354	2.2612e+06	5822936	3287882	28856258	1.86134e+06	2796750	5387713	6963095	10140714	5689488	4.36418e+06
Q16777;Q6FI13	1.63392e-07	4.27313e-08	121933040	457264288	174236560	409636288	50108504	142664272	533789952	219006592	180038096	414093536	484866560	356190816	248406272	220525504	43399548	3701852672	187981968	158962944	97235504	205425520	88468240	729726976	85932976	177619104	190719520	104610800	2995806976	26147002	77747352	168842080	158109536	244954720	926876416	183698576	34014052	248717616	212056784	112975880	45902772	252429136
Q16778	3.43852e-07	2.09216e-07	359329888	618369792	184093680	696504960	72496536	253147200	569115840	340100000	314914080	1025843008	842183104	570931392	364564864	534802048	76805224	4410258432	302049952	232821168	107494552	365535456	202298448	431608576	75811032	257330560	281470816	130057568	5153886720	21987898	125352360	344769152	452863072	537596352	1592746752	148255888	50341152	1143112064	630407360	189215840	65484680	649424320
Q16787	2.29823e-05	0.0536457	9105093	47355996	22609962	46570812	11084418	11589230	38606160	55253068	56453384	27372658	39520348	19725564	28783744	12209607	36273704	66901104	17918274	12097204	10935482	19085672	807299	2.42119e+06	1.399e+06	10468012	848827	294884	185454	2217385	1.89192e+06	537256	6.4991e+06	13177738	2.43842e+06	10432184	511677	1.0766e+06	276397	243209	143480	1.06603e+06
Q16850	0.0244477	0.170129	1.65545e+06	2717071	2.02807e+06	1.37423e+06	1368530	1.54725e+06	895277	1.27571e+06	1.49361e+06	1.01891e+06	961006	1.55531e+06	1280041	1.74255e+06	416782	2.22753e+06	1217012	1.38609e+06	2.70779e+06	1.30702e+06	1.2051e+06	540557	426319	626594	423268	508534	130129	609582	719849	294633	767698	485272	284068	836603	120423	213186	370507	862016	1.66383e+06	468763
Q16851	2.39292e-05	1.04454e-05	1.51404e+06	306553	323149	424519	462280	408053	413285	383065	379557	441516	311857	502994	522928	531544	574804	470083	530112	944765	372462	625173	766569	1.39908e+06	573301	581353	1.16849e+06	1.24809e+06	1.45497e+06	1.04039e+06	1.93655e+06	552408	671760	1.06699e+06	4.64764e+06	622688	650868	2.7735e+06	766347	863512	1.40819e+06	876425
Q16853	1.21835e-05	0.0864147	481397376	218009632	196575632	325335936	413246624	212760768	259827792	320202368	151544896	464564128	358808576	158534576	121612184	196187200	259736416	298898368	195858976	134846480	179544048	224927168	36383832	9848312	10242291	94366872	69542408	6.37424e+06	5387541	251674400	16727816	16543042	84017864	70639760	6.53654e+06	100902688	28066550	9987839	9912153	5752356	8029781	5570442
Q2M389	0.0611125	0.294477	383379	131941	160783	291075	132312	332581	211070	139949	331594	254794	289762	107094	217613	259518	124305	397014	237560	514704	188034	285069	1.26258e+06	1246835	584338	551570	330326	1.00981e+06	535892	398277	779739	1.17009e+06	717539	596960	624744	350712	1.8276e+06	1.39957e+06	1.2178e+06	874398	501188	475645
Q2PZI1	0.0226429	0.682627	947646	598739	835032	914977	672400	538023	142056	1.02702e+06	383045	856245	701188	611930	541998	823640	533838	1.04086e+06	489473	471253	708033	500790	941789	1.52249e+06	488510	761192	393156	231497	365947	887635	324355	366826	1.29233e+06	722653	1.62634e+06	1139963	596010	2327054	1216098	2.18707e+06	385240	641215
Q2TAA5	0.000148435	0.0639524	1.08406e+06	1.39958e+06	1.50172e+06	1.43962e+06	1.19692e+06	1.02468e+06	952017	954254	1.39027e+06	989061	934687	1.49808e+06	1.25941e+06	1.18361e+06	1122202	1.60184e+06	1.06771e+06	911487	1.43383e+06	1.00755e+06	1.18918e+06	827385	578448	697881	1.14744e+06	945371	527880	953576	733745	802191	1.0927e+06	2633858	857620	1662928	672228	679223	1.30141e+06	679403	680044	542597
Q30154	3.46493e-05	0.0556109	442398	1.02601e+06	3657418	1.73693e+06	2.17261e+06	627226	525752	5723400	662862	4.2547e+06	1.82327e+06	914029	390904	3.50871e+06	3328560	157693	2.11417e+06	4.05365e+06	5.6722e+06	2.41725e+06	1.34596e+06	2.04803e+06	2.97349e+06	4.7237e+06	974079	95236.3	259444	18209714	283548	5.33663e+06	3.4942e+06	849413	303271	5743088	2.31792e+06	665665	896820	12548030	4028962	710666
Q30201	0.000396778	0.0078906	758409	163005	229767	1.05628e+06	387540	73563.6	684749	339021	696634	593975	1.00109e+06	238402	44340.7	188867	117962	381796	177703	218629	191209	126174	380010	539893	1.83095e+06	412088	521626	220119	207300	503625	427020	154499	560450	1178405	89497.7	373776	69738.2	781615	120215	286072	561193	361509
Q4KMQ2	0.00998591	0.139308	3.77542e+06	4359644	3190289	4839671	4.0106e+06	2.27605e+06	4219135	6761970	4276073	4.80719e+06	4956568	2499230	2810827	2.99753e+06	2790947	2.71652e+06	3.05572e+06	1854886	2.90942e+06	3.11738e+06	488684	2.18081e+06	495695	1.99266e+06	1.80799e+06	652300	792634	3129768	689664	906657	1.90444e+06	1.7679e+06	1.39581e+06	2151240	857459	610547	379418	630942	920768	486330
Q4V9L6	0.0107847	0.00132404	5744785	2905403	1.64148e+06	2.09705e+06	4358377	2169973	3582509	2.3941e+06	1.7103e+06	7667104	3.4143e+06	1.76642e+06	1.42957e+06	3.51016e+06	4.01937e+06	1.65905e+06	1.58185e+06	2.21455e+06	2.195e+06	1429465	1.21161e+06	265178	312281	1.12049e+06	2.30201e+06	318177	136022	1.90799e+06	564800	989992	976088	1.41858e+06	128869	3.17061e+06	1.50632e+06	542461	588787	351710	783586	478524
Q53GQ0	0.362508	0.300365	14735902	22074862	15703145	21799060	22760230	12038122	11060961	20847282	12314173	25653910	19781980	22456100	22558124	18654736	12815790	18200284	17335700	14123770	21139638	15462904	19964344	8048994	14880280	12157788	9327947	4.82552e+06	6.90231e+06	11518422	14426093	8579771	11882044	9323661	22453620	17598680	6878248	7314387	12948959	15093641	13575866	8.31776e+06
Q53H96	0.0814945	0.00203818	258177	400050	204415	199916	177901	284519	283709	428792	793305	212981	207136	225975	186914	94968.6	221220	456084	55653.4	95603	120875	87187.5	393401	564574	671291	238405	231588	845646	682743	608715	111005	244202	295324	863023	668577	224331	179443	543110	770987	308622	87909.2	888293
Q53TN4	3.3706e-05	0.0964156	4588123	1668160	1.28704e+06	3.02031e+06	3874866	2.07468e+06	2578983	3.21399e+06	889081	5044063	2.98142e+06	940723	820373	1.63098e+06	2.33167e+06	1.63514e+06	3.03097e+06	1.44933e+06	1756716	1.64204e+06	499873	135601	228632	728394	1.7858e+06	235668	212340	496953	287892	313117	669920	268208	98344.4	649035	461337	227749	180903	117436	492880	238305
Q562R1	2.86484e-07	0.000910301	252919824	224058864	226662992	159246240	127777624	218798032	399593632	224780832	660824576	138234592	172710048	213445280	208689392	44077944	234891072	26706572	68339016	127482240	132251840	79684200	225108912	69761832	1681037184	197460416	91613496	128704752	30204226	147221344	153871200	99444248	187242304	426926112	162202048	271172960	370153024	153622544	172075408	266185472	325079520	162049088
Q5BJF2	0.0826083	0.0751152	883279	1.53456e+06	1.0808e+06	2.64047e+06	1.63476e+06	1367052	782827	1.59227e+06	551851	924848	1.0587e+06	1.72652e+06	691715	775540	496041	1.80414e+06	1229202	933702	1.01857e+06	983388	2651042	370839	1309276	750664	323227	1956426	111726	1.66252e+06	429641	3.05682e+06	1.79047e+06	839152	1.38019e+06	2.55514e+06	772216	476985	811337	621717	129925	1.46699e+06
Q5D862	1.00181e-05	0.12943	823205	1.18059e+06	272150	1.06704e+06	1.36237e+06	912171	1.35943e+06	1.59934e+06	1.44508e+06	1.01859e+06	1.09349e+06	722204	248490	236037	546070	781404	346045	209566	163019	372112	222170	258500	3.43473e+06	182279	815826	510201	918641	67196.4	172102	278734	370790	1.0839e+06	378218	410764	2667124	348101	500524	171814	332901	972286
Q5H8A4	0.0004165	0.117666	208944	244137	274269	443637	309580	219798	330446	141308	208197	182870	253001	208874	366369	247091	318747	203026	197318	223405	313706	192314	1.22808e+06	394567	172749	178843	384537	397817	117394	484860	197102	189111	403207	529229	667837	548409	118278	207578	215955	298172	142575	195232
Q5HYI8	0.153705	0.0800262	778112	322110	162427	483373	519016	288384	263813	324407	184179	425238	456274	163741	54718.5	343522	273507	155096	139247	118008	108231	223688	261243	242904	315021	122412	82455.5	245354	446349	236966	277777	148817	300816	584732	191892	253872	374795	335280	266053	184467	255572	109519
Q5JRA6	0.00370124	0.374488	1049113	611860	449628	708488	753608	532980	313535	312325	524996	537300	488491	811810	437886	819801	673014	467641	449547	390958	711206	570983	2.0197e+06	202499	237291	504650	462003	764157	401314	611854	220482	489840	753210	704502	917257	1.2163e+06	387606	1.0139e+06	1.84105e+06	690951	577045	737717
Q5JTV8	0.657076	0.00628417	1.58334e+06	1.03311e+06	786954	1.2704e+06	2.11718e+06	939681	906433	852858	1.4668e+06	1.92588e+06	1.77254e+06	851269	958746	866100	883598	1.91976e+06	1.12299e+06	697363	917263	1.1446e+06	1293337	1.10608e+06	881292	747869	885814	956642	928168	888430	376270	717649	1.17056e+06	1.52377e+06	929097	1.6573e+06	624429	555582	1.25878e+06	478247	823257	747916
Q5KU26	0.0245816	0.0100746	1.36217e+06	551119	518195	772402	752024	789456	775271	372046	319030	874271	621462	338126	512947	585656	470213	354512	476672	598950	623397	500921	236466	961714	529830	186894	318207	751071	434662	923081	75560.9	168889	218425	480114	188178	595279	107167	216110	83882.8	342242	542872	227407
Q5MY95	0.036164	0.0127117	980956	501323	439341	874975	577489	970294	649225	624131	531295	1.66302e+06	692659	537794	548790	1.04849e+06	645586	1091830	689659	1.22915e+06	659786	854942	1.67813e+06	1.61378e+06	1.21202e+06	987732	1.27971e+06	1.4002e+06	3.08709e+06	1.67167e+06	1.12468e+06	1.61111e+06	985425	1.60256e+06	1.28587e+06	764344	1.73263e+06	2.60626e+06	1.53383e+06	1465136	2424582	1803837
Q5SGD2	0.227685	0.734821	115446	217779	179292	258244	363873	137162	113962	62863.4	149090	119639	157897	220420	213394	109909	209199	310458	297076	169777	216489	257121	354327	153735	328738	407456	320896	267608	79009.5	541407	516986	331468	500511	123465	136718	221318	165077	237790	372196	143641	519751	258614
Q5SYB0	0.048082	0.586144	1.2438e+06	4674026	3.80246e+06	7.43554e+06	2.29679e+06	1.04848e+06	4897269	5464186	3.89186e+06	4.58118e+06	2884817	2.07858e+06	3.84342e+06	1.84533e+06	3.00969e+06	3.2182e+06	4.45329e+06	2147265	1717000	5311023	552522	483893	384406	1.44213e+06	1.9208e+06	999425	243279	869249	587950	997297	947194	1.13427e+06	827569	1.67362e+06	671368	413393	481630	222226	297659	313378
Q5T3F8	0.000214075	0.0680686	332642	2.42321e+06	1.34209e+06	2.4136e+06	431996	1.04203e+06	2.64776e+06	1.4693e+06	1.37619e+06	2.51842e+06	2.42809e+06	1.68333e+06	1.24003e+06	1.39722e+06	437690	733863	1.22918e+06	1.09312e+06	534656	1.31412e+06	880693	3.75608e+06	743056	1.39372e+06	932325	934104	3.47182e+06	784760	810372	894319	1.68946e+06	2.6206e+06	6021397	1.01571e+06	458447	735009	1.24639e+06	2273656	591742	1.93915e+06
Q5T9L3	0.572228	3.24992e-05	1.29472e+06	603065	401561	473796	541440	330905	331111	498960	376484	561512	728669	439794	316786	394981	553577	518478	326477	462569	465739	403282	564196	954959	843706	727007	500108	152260	708604	621752	383481	388452	817348	587673	855723	372205	907548	421753	94616.9	708894	589501	603014
Q5VW38	0.16905	0.450184	1.1249e+06	1.24469e+06	1.02199e+06	1159997	672745	804030	1.08324e+06	413963	1233780	1.00527e+06	857069	439258	462571	419861	748815	1.61009e+06	804154	823642	1114377	649691	1.16483e+06	1.69092e+06	2.71027e+06	1.15542e+06	269417	1.39011e+06	1.60457e+06	654334	899452	1.06463e+06	1.18236e+06	988638	2.15687e+06	1.33567e+06	953786	2.53335e+06	1.61185e+06	2.8443e+06	1.214e+06	2438768
Q5W111	0.139044	0.638475	815746	374675	444941	660645	462651	399923	641412	150751	456580	825359	734160	228122	514432	660597	350732	322592	42580.4	240955	238902	279106	933444	516443	541320	868342	183987	747396	584900	914778	456649	703512	1175464	587960	1.00001e+06	1.70594e+06	988212	885462	457726	485041	416816	951990
Q5ZPR3	0.488452	0.00223815	578333	476451	443521	449070	683098	424189	574255	688114	607698	585144	485992	303114	1.13449e+06	388412	697329	420076	460316	462626	405775	321977	344811	931505	836886	676991	534136	682179	758887	721206	581572	413761	574242	1.04494e+06	531953	580858	478761	865090	446978	503307	1.00332e+06	625779
Q658P3	0.000199725	0.189351	622886	268103	341048	323040	308128	544058	668571	221212	166996	468558	414061	352651	649001	374317	272817	356740	399994	416198	272425	405756	3.57369e+06	1.11639e+06	1.01672e+06	938338	498980	387225	1627309	1.13114e+06	1.00138e+06	968471	1229667	536272	716323	1.19438e+06	1.18745e+06	1.52343e+06	191628	4.06241e+06	496054	1.62929e+06
Q687X5	1.04992e-05	0.426417	1.37097e+06	1.11696e+06	857516	948916	756695	949260	980595	907933	942725	1.08033e+06	749406	639124	1.13502e+06	876778	690353	579331	1.04814e+06	1.48428e+06	828055	933483	507081	557681	4.58739e+06	1.25891e+06	1.48547e+06	777650	288993	2099892	4403159	103197	1.9323e+06	1745029	170152	2.70988e+06	1.96006e+06	300287	2197741	13071709	3.45139e+06	207703
Q68CP4	0.00843388	0.239511	464644	310730	158994	565117	287777	310405	388115	224022	156939	525370	231363	154199	292916	79148.5	277908	35018.7	171472	204852	179348	218174	396810	271087	464581	191239	161955	403478	444183	200606	216713	124876	184469	330620	856790	706575	285314	187635	310273	79522.7	188979	747271
Q68CQ7	0.102019	0.878053	387924	530697	412188	653950	305096	393548	551982	538333	556018	190879	292661	559474	429606	285372	745518	403733	476504	301864	462951	348874	599662	182958	816442	684583	617318	700526	301310	1.09904e+06	305704	341518	349036	275337	600508	624590	1231558	1488334	806007	444275	613765	817633
Q68D91	0.00369564	0.276632	417494	689893	436719	465485	399464	294046	592273	628924	472364	548031	501971	324245	393169	449019	297613	634149	367468	316083	357913	440691	409031	366701	1.20804e+06	539613	457608	430118	183584	685959	410036	122380	549977	437882	470808	535662	162356	103244	175688	417035	272852	419145
Q6DD88	0.00136734	0.131487	1498884	965673	1.6423e+06	1.08323e+06	1.13411e+06	793293	654401	695612	1.17776e+06	587904	575110	595443	772097	818066	946052	1.08868e+06	795712	1.48491e+06	1.0139e+06	1.04055e+06	1126438	1.27273e+06	2.55188e+06	632969	633076	1.05366e+06	869391	730068	979335	754700	764480	1.21143e+06	1.33028e+06	633362	1.20057e+06	873599	1.18967e+06	1.40303e+06	1.04875e+06	484529
Q6EMK4	0.00733014	0.0165312	539933	386415	319357	400837	339237	318812	354794	236539	385298	730373	421526	204211	184013	251508	594519	204728	204355	256130	222058	303380	200144	142553	447686	296476	591743	177851	188382	605748	128220	128342	306335	163942	263649	346157	164952	134369	89743.7	414085	211123	91851.3
Q6IA17	0.000252567	0.766541	782071	559839	629150	478472	304829	253322	634578	526929	709637	453141	266606	419250	498393	355734	627477	204381	461819	218664	536460	366109	1.42619e+06	622204	4.21921e+06	1412638	477044	981902	372720	1.73527e+06	1.26332e+06	124654	1.5152e+06	745362	1.32118e+06	1.05311e+06	444383	924856	284608	682373	1.3743e+06	167813
Q6IAN0	0.000180043	0.293653	569725	894043	816618	775534	900032	759554	586847	954587	502055	792259	712035	1.07575e+06	900598	867100	625970	1.30083e+06	584175	793958	1.18735e+06	558506	2.10631e+06	380979	400590	859868	1.00571e+06	396503	258997	499666	685608	673399	1.33019e+06	1.08441e+06	1.33901e+06	3.07307e+06	510379	541821	327137	669823	631505	349155
Q6IC98	0.00539596	0.225151	490966	542883	434396	351418	459625	349020	357310	207584	372426	397746	355004	504386	435008	297910	288332	624956	347055	357834	662081	338090	1.36062e+06	519996	782097	441387	125745	358365	227507	453518	245997	349793	429740	284349	444346	693571	575968	464669	294885	816804	203075	192058
Q6NUK1	6.78201e-06	0.00113995	1345436	273606	248570	503147	752057	697799	240192	363482	669294	624476	564517	497121	1501648	722312	431663	467887	655128	518280	560537	501235	282123	456094	147391	196355	893331	525245	288160	411770	144090	601318	175093	248124	486927	136029	315097	121775	2.03092e+06	428424	348325	412311
Q6NUM9	0.466005	0.00241594	697887	483951	495480	857152	671167	827996	197787	155468	190846	805953	385947	1.71622e+06	512708	542313	269036	544636	411921	724481	352811	472474	1053056	525231	335223	953174	577198	753650	304708	576830	244544	424086	910551	1.0286e+06	177758	597148	429963	846438	515228	703520	546138	426111
Q6NXT4	0.524196	0.391011	1.06814e+06	968180	914013	958305	871150	883937	969049	972259	835630	721707	717921	1.00746e+06	1.16036e+06	877057	866586	736461	782648	700572	994777	697363	2.2004e+06	3.06617e+06	2179738	2.56548e+06	863031	3.19663e+06	1.03097e+06	2495965	1223519	1.18611e+06	3881039	2.08508e+06	3.59503e+06	2.59409e+06	1.66731e+06	1.37544e+06	2109715	2.6772e+06	1.10198e+06	1.96453e+06
Q6NXT6	0.0731763	0.125412	391656	771390	623293	433927	513407	433955	271884	731700	444286	350800	387953	626163	397203	586047	459899	495240	512006	438224	770164	465929	698472	236523	467489	402714	282329	148729	246732	699855	327450	155390	535221	471229	556737	734074	218045	169417	379323	342936	285955	167729
Q6NZI2	0.00201066	0.0315855	8626536	21406102	15267920	12285784	28163002	10957774	13508528	7591759	25476776	10140781	11541268	10409054	23513424	11042364	17415996	35124696	27366216	45020476	16414577	30624716	2.93613e+06	4263209	3.55392e+06	5.0979e+06	13187412	3.14461e+06	652093	4.58754e+06	6.48072e+06	3467461	4.09489e+06	1.47102e+06	2.40906e+06	3.11908e+06	2.13494e+06	7.65671e+06	2432821	1956969	481892	927816
Q6P1A2	0.110006	0.620429	6611037	7629348	6.46714e+06	7.97906e+06	7.10116e+06	5560257	3.78878e+06	6.22889e+06	5115973	7576075	6.14237e+06	6065088	6282674	7.59356e+06	3.83226e+06	6.92212e+06	3.74666e+06	5000030	9002132	4687113	7431364	4443472	1.65609e+06	3.89882e+06	2.12775e+06	1.47994e+06	2.60802e+06	7.18781e+06	3380861	3600689	5.08713e+06	7279387	4276175	5802004	2.87771e+06	6043641	3.30098e+06	2393854	2908700	3.16376e+06
Q6P1M0	0.000140522	0.256731	147793	399784	491245	275734	366241	434329	238308	408536	350928	348635	174448	489948	414106	505940	254062	459514	352407	359341	511939	361456	515424	1.23223e+06	251797	451327	251370	429177	370656	397946	234758	430116	669904	592954	445262	332014	327216	264650	531816	429775	357211	486600
Q6P2Q9	0.258689	0.0168128	388989	2.17344e+06	1.49073e+06	790351	763809	1.23597e+06	1.87205e+06	609578	1.24569e+06	451860	344268	945739	1.79585e+06	570708	1.12246e+06	2817047	534034	890021	673012	586703	4.14408e+06	9597678	5.67038e+06	3273488	1.35067e+06	4973587	1.6477e+06	2.91265e+06	3.97359e+06	3.86332e+06	4.60473e+06	1.83137e+06	2.40618e+06	1.93306e+06	6.8187e+06	7099387	6717951	5.02736e+06	979065	1.96108e+06
Q6P4A8	0.000470551	1.8953e-06	121793	126905	81501.7	91185.5	118462	624780	73695.5	55662.8	161147	203491	148489	106450	105380	166310	104825	167740	217748	84256.7	54819.9	101476	70218.2	405336	134048	62015.6	101028	59893	474436	64649.3	119408	272380	86892.9	139898	146568	120635	89946.1	149634	220015	88826.8	133013	358844
Q6P4E1	0.00469211	0.867412	934219	684929	958767	709612	605018	548774	797016	276048	739992	489267	492523	452684	653030	458778	984611	357678	544714	843962	662012	819976	1368268	457276	3.5566e+06	744212	351454	1.48045e+06	664921	1.06914e+06	1.28604e+06	1.33894e+06	977626	1.12006e+06	3.43061e+06	658221	664391	2.2508e+06	1.56651e+06	2.65014e+06	1.25683e+06	1.27457e+06
Q6PCB7	0.15398	0.00848728	1.30105e+06	1.14014e+06	1.16942e+06	1089848	1.17006e+06	1.13639e+06	614580	1.17681e+06	823302	1.09791e+06	800084	1.14443e+06	1.20789e+06	1.1579e+06	636910	1.25199e+06	699918	764727	1.26645e+06	920539	1.93267e+06	1.08966e+06	649317	705565	1.19229e+06	249869	660980	1.34911e+06	336549	796354	850222	1.24141e+06	592027	1.03095e+06	604632	672666	451768	384123	984695	417132
Q6PIU2	0.00378043	0.279351	2.25983e+06	7393338	7.74915e+06	6395483	5513625	12300021	4.0772e+06	3044930	5568450	5.76393e+06	3.47015e+06	9170865	9630974	7977237	3520756	2.75752e+06	3.24728e+06	5.57458e+06	6618068	4.31292e+06	5917970	4848201	4.38802e+06	2679374	2.1039e+06	1.52501e+06	12737962	4.00236e+06	819911	7.70987e+06	3340218	20313942	4886131	9656491	5.95714e+06	9696931	2.29609e+06	1868408	3330927	8945592
Q6RW13	0.000475521	0.137539	1.48839e+06	1.27911e+06	2178104	1.44966e+06	1.82549e+06	1543076	2.06508e+06	1.38859e+06	1.07216e+06	1.91004e+06	2.28712e+06	1.19298e+06	1.54359e+06	1.26498e+06	1.4398e+06	1.24394e+06	1.45502e+06	442725	1454178	1463377	2.19722e+06	3.04573e+06	10031072	2.92044e+06	746687	3942472	3580092	3575873	2.40991e+06	1481878	2233616	2509092	5.42279e+06	4359454	3.086e+06	3.16033e+06	2.07566e+06	842465	2.61078e+06	3.2642e+06
Q6UVY6	0.0405269	3.11205e-06	4394883	347002	680809	486511	1.91246e+06	779277	1.28762e+06	193156	393524	660597	855331	655225	224430	582614	1.13818e+06	430924	649543	464641	854257	764951	1.24664e+06	386285	181513	1.30958e+06	291722	109197	67367.6	1.59449e+06	658252	512470	1.20671e+06	1.37823e+06	35878.2	737798	1.0299e+06	189102	187478	258995	777261	415661
Q6UW02	0.530881	0.453805	1.58714e+06	3.45605e+06	3.19553e+06	2.43298e+06	2.38227e+06	1892307	2.45079e+06	3.02806e+06	2360516	2.00816e+06	2.05111e+06	3.13217e+06	3.29503e+06	2.68403e+06	1.48002e+06	2539696	2.55151e+06	1.73144e+06	3.4185e+06	2.26561e+06	1.81977e+06	1.8747e+06	1.93213e+06	1.82441e+06	1.7345e+06	861766	741082	2.23653e+06	1.25846e+06	1.46157e+06	1.9864e+06	2.71379e+06	1.33522e+06	2.95046e+06	1.05116e+06	546017	1.43453e+06	1.08702e+06	1045440	884747
Q6UW68	0.162988	0.663945	1.80476e+06	4.42221e+06	4.3653e+06	1385909	3.89073e+06	3.18272e+06	3.83371e+06	5358830	3.77956e+06	2.97544e+06	3.13882e+06	5331500	4.41808e+06	5414149	2.89096e+06	2.19299e+06	3.48033e+06	3.54555e+06	5.64435e+06	4.18332e+06	9361430	3527265	3.42415e+06	4887453	4494780	2426973	1.55738e+06	5.61313e+06	4854866	2.86342e+06	6157018	4239009	3.75599e+06	5127894	2.38325e+06	3.32811e+06	3.33299e+06	8049241	5160706	1605475
Q6UWP7	0.244011	0.199364	1.35813e+06	1.70888e+06	1.33957e+06	1.92238e+06	1.02329e+06	576664	1.07982e+06	1.92692e+06	604780	1.66436e+06	638178	779835	1.1949e+06	1.10132e+06	493595	1494408	735894	805258	867917	908758	1770970	1.23475e+06	1.04067e+06	895767	889314	740493	838059	1597736	623829	1499590	948564	1.5122e+06	1.34989e+06	1.61155e+06	522103	1.62283e+06	1.28926e+06	1693637	899929	1.32894e+06
Q6UX71	0.304532	0.0112248	315690	653252	765624	1.1937e+06	635864	483060	1.9941e+06	560080	379200	387883	632180	650842	907318	386455	590096	163663	1232563	328780	814078	1067823	146853	440371	565096	791088	575721	419834	739809	977790	1.14898e+06	464052	484434	251980	280981	407310	480989	394621	83556	319080	646567	353933
Q6UXI9	0.00987602	0.292287	14272591	40709676	28524904	48145772	22475828	13160199	31347516	68209952	27037382	52805448	47500304	19618044	44119912	11560179	41982516	46602780	27162888	22049492	28012206	17483836	3142266	1829662	3688303	12908802	2.85658e+06	561098	475235	2380909	9419415	7969986	3379942	7027027	2850665	9586735	3685542	1493104	1929208	1.68729e+06	457276	5590963
Q6ZT21	0.0655439	0.283519	114620	797699	1376766	1.01588e+06	541402	505440	827370	1.29806e+06	1.20269e+06	507153	810424	630494	491287	627326	578512	1.01699e+06	696719	465310	775598	560757	241483	668206	609077	330365	324694	623870	1.38284e+06	627164	381756	346008	1.01323e+06	894141	899623	749022	540048	318324	510535	935371	410883	300496
Q709C8	0.00227102	3.4445e-06	490876	195501	147991	141798	140794	133621	98347.9	114129	189109	132826	112353	139333	200498	207136	142166	177572	107067	191510	115886	126447	189044	197436	186603	147085	218966	257856	340284	406202	555973	216397	165926	107982	473788	107104	300380	743089	178724	232900	259408	232611
Q70UQ0	0.00242636	0.0843876	1.78682e+06	1.23754e+06	861666	1.79466e+06	1.50241e+06	809729	916467	1.60327e+06	988826	1.82262e+06	1.6558e+06	1157585	1104277	1.53063e+06	972140	1.12148e+06	1.33073e+06	1.0194e+06	1119399	1.679e+06	1.71262e+06	2807836	350518	776136	685814	605995	1.06262e+06	1.05792e+06	186478	1.07686e+06	1.06629e+06	1.45406e+06	1.49007e+06	638234	368613	743343	2.84252e+06	527443	581268	460572
Q71DI3	2.36602e-06	2.86635e-07	47095028	110418784	43781572	131690968	20291440	55478816	139301568	73564536	88588128	185668240	149698752	74183584	46407540	70720488	17810062	741816192	43345640	57742356	22657240	55601424	21443716	163882224	17976180	42208600	50966664	32909378	619812544	8942268	22449254	49466828	57398008	152040512	273791136	33590404	10885982	103816464	61805056	27321200	16487730	103928400
[truncated: 1,880 more rows]
