# Supplementary material for: Comparative proteomic analysis between tumor tissues and intratumoral exosomes from lung adenocarcinoma patients identifies PAFAH1B3 as an exosomal protein key for initiating metastasis in lung adenocarcinoma
Source: Heliyon. 2024 Oct 28;10(21):e39859. doi: 10.1016/j.heliyon.2024.e39859 (PMC11567031; doi:10.1016/j.heliyon.2024.e39859)
Supplement: Multimedia component 5 [file mmc5.xlsx]

## Sheet: Hmisc-correlation
Table S4. The concordance of abundances for 2770 proteins across tissues and exosomal specimens
ProteinGroups	A0A075B6K5	A0A075B6P5;P01615	A0A0A0MRZ8;P04433	A0A0B4J1U7	A0A0B4J1V6	A0A0B4J1X5	A0A0C4DH29	A0AVT1	A0FGR8	A0FGR9	A0M8Q6	A1L0T0	A2RRP1	A2RUS2	A5D8V6	A5YKK6	A6NCE7;Q9GZQ8	A6NMB1	A6NMZ7	A6ZKI3	A7E2V4	A7KAX9	A8MWD9;P62308	A8TX70	B0I1T2	B5ME19;Q99613	B7ZAQ6;P0CG08	B9A064	L0R6Q1	O00116	O00148	O00159	O00160	O00161	O00170	O00182	O00186	O00194	O00203	O00214	O00231	O00232	O00258	O00264	O00291	O00299	O00303	O00311	O00330
A0A075B6K5	0.228571	0.211322	-0.0766917	0.401655	0.192481	0.0165663	-0.0271085	-0.159398	-0.0571429	0.0384908	-0.291087	0.257143	-0.106767	-0.0646617	-0.0075188	-0.159398	-0.149435	0.00601504	-0.00150376	-0.324812	-0.276796	-0.218045	-0.490226	0.0556391	-0.0481203	-0.267669	0.0556391	0.311278	0.222556	0.246988	-0.36391	-0.0962406	-0.144361	-0.124812	0.0240601	0.075188	0.102256	-0.114286	-0.0827068	0.0271085	-0.26015	-0.521805	-0.0225564	-0.0225564	-0.233083	0.190977	-0.0165414	-0.231579	-0.237594
A0A075B6P5;P01615	0.333835	0.559249	-0.087218	0.176758	0.132331	-0.153615	0.274097	0.263158	-0.221053	-0.48906	0.0744641	0.0195489	0.0406015	-0.353383	-0.117293	0.23609	0.0603778	0.285714	-0.234586	0.105263	-0.334712	-0.431579	-0.123308	-0.2	-0.457143	0.263158	0.0466165	0.658647	0.251128	0.43976	0.156391	-0.565414	-0.302256	0.23609	-0.0721805	0.144361	-0.257143	-0.451128	0.288722	0.125	0.383459	0.203008	-0.266165	-0.206015	-0.255639	0.413534	0.541353	0.0421053	0.336842
A0A0A0MRZ8;P04433	0.342857	-0.170567	0.305263	0.0864987	-0.075188	-0.055723	-0.13253	-0.157895	-0.207519	-0.0747175	-0.315908	0.0827068	-0.285714	-0.33985	0.0721805	-0.124812	-0.0535853	-0.150376	0.0421053	-0.00451128	-0.0910117	-0.207519	-0.150376	0.123308	0.15188	-0.0511278	-0.213534	0.103759	0.159398	0.165663	-0.147368	-0.303759	-0.342857	-0.123308	0.117293	0.0195489	-0.135338	-0.203008	-0.0992481	0.302711	-0.0255639	-0.154887	-0.12782	0.0661654	-0.210526	-0.0526316	0.0541353	0.126316	-0.2
A0A0B4J1U7	0.0917293	0.212077	0.150376	0.287326	0.0105263	0.0391567	-0.155121	-0.0496241	-0.320301	-0.132831	-0.345243	0.0451128	-0.0917293	-0.266165	-0.141353	-0.222556	0.129812	-0.166917	-0.162406	-0.0646617	-0.224897	-0.341353	-0.305263	0.0270677	-0.297744	0.165414	-0.178947	0.135338	0.458647	0.394579	-0.136842	-0.520301	-0.601504	-0.147368	0.145865	-0.0736842	0.204511	-0.0135338	-0.0406015	0.224398	0.00150376	-0.138346	-0.323308	0.225564	-0.359398	0.17594	0.177444	-0.267669	-0.141353
A0A0B4J1V6	0.231579	-0.0505664	0.237594	0.190297	0.0887218	0.246988	-0.256024	-0.15188	-0.141353	-0.180379	-0.0203084	-0.335338	0.0676692	-0.168421	-0.178947	0.0421053	-0.188681	-0.105263	-0.0736842	-0.0932331	-0.353516	-0.311278	-0.148872	-0.0932331	0.037594	0.153383	-0.240602	0.115789	0.198496	0.248494	0.21203	-0.33985	-0.572932	-0.100752	-0.218045	-0.148872	-0.156391	-0.285714	-0.0210526	-0.0542169	-0.0390977	0	-0.547368	0.0706767	-0.245113	0	0.142857	0.00451128	-0.218045
A0A0B4J1X5	0.148872	-0.0883025	0.371429	0.213614	0.326316	0.489458	-0.25753	-0.314286	0.148872	-0.0211322	-0.0707033	-0.264662	-0.106767	-0.0676692	-0.27218	-0.317293	-0.067925	-0.362406	-0.0300752	-0.169925	-0.151185	0.103759	-0.153383	0.0857143	0.112782	0.102256	-0.321805	-0.0962406	0.324812	0.168675	-0.141353	-0.180451	-0.430075	-0.505263	-0.309774	-0.184962	0.0781955	-0.0225564	-0.109774	-0.114458	-0.332331	-0.24812	-0.302256	0.0977444	-0.314286	-0.130827	-0.0616541	-0.0646617	-0.463158
A0A0C4DH29	0.494737	0.400003	0.147368	0.26777	0.458647	-0.060241	0.489458	0.00601504	0.0586466	-0.493588	0.342986	-0.21203	-0.23609	-0.0857143	-0.0977444	-0.00300752	0.13585	0.523308	-0.15188	-0.0511278	-0.402407	-0.276692	-0.130827	-0.186466	-0.484211	0.0556391	0.22406	0.745865	0.348872	0.513555	-0.0345865	-0.383459	-0.0541353	0.264662	-0.242105	0.290226	-0.218045	-0.688722	0.171429	0.0406627	0.196992	0.0511278	-0.190977	-0.562406	-0.37594	0.00902256	0.505263	-0.00300752	0.434586
A0AVT1	0.490226	0.120756	-0.0736842	0.0421211	-0.114286	-0.0753013	0.141566	0.706767	-0.308271	-0.392456	0.0451298	-0.00300752	0.0195489	-0.215038	0.332331	0.514286	-0.319248	0.526316	-0.431579	0.401504	-0.245205	-0.130827	0.190977	-0.377444	-0.117293	0.239098	0.0195489	0.207519	-0.430075	-0.0060241	0.165414	-0.422556	0.196992	0.348872	0.087218	0.350376	-0.566917	-0.33985	0.338346	0.185241	0.454135	0.378947	-0.372932	-0.321805	0.192481	0.55188	0.440602	0.43609	0.291729
A0FGR8	-0.275188	-0.08151	-0.171429	-0.036856	0.0225564	-0.272591	0.206326	-0.118797	0.554887	0.292078	0.0353516	0.195489	0.418045	0.342857	-0.404511	0.102256	0.125284	-0.178947	-0.0165414	-0.0661654	0.092516	0.136842	0.0932331	-0.0691729	0.366917	0.0180451	-0.0345865	-0.169925	-0.190977	-0.296687	0.221053	0.604511	0.470677	-0.17594	0.037594	0.0827068	0.0180451	0.0842105	0.18797	-0.283133	-0.0315789	-0.0345865	0.515789	0.0330827	0.195489	0.0105263	-0.148872	-0.0511278	-0.201504
A0FGR9	0.0571429	-0.172831	-0.172932	-0.167732	-0.0285714	0.165663	0.0692772	0.144361	0.154887	0.17736	0.273787	0.266165	0.0135338	-0.105263	0.203008	0.333835	-0.55774	-0.105263	-0.234586	-0.0601504	0.0451298	-0.230075	0.204511	-0.261654	0.335338	-0.043609	0.0781955	0.0676692	-0.270677	-0.317771	0.115789	-0.0511278	0.297744	-0.106767	0.207519	-0.0150376	-0.305263	-0.0406015	0.136842	-0.120482	0.275188	0.276692	0.482707	-0.215038	0.225564	0.0330827	0.0300752	0.443609	0.257143
A0M8Q6	-0.218045	-0.0973592	-0.126316	0.182775	-0.0330827	-0.0512049	-0.0647591	-0.0857143	0.466165	0.153209	0.133133	0.21203	0.189474	-0.0496241	-0.285714	-0.0556391	0.40755	-0.109774	0.0360902	0.0511278	0.297856	-0.174436	-0.189474	0.00150376	0.276692	0.147368	-0.0285714	-0.114286	-0.0195489	-0.171687	0.233083	0.233083	-0.0601504	-0.0902256	-0.108271	-0.178947	0.0225564	0.0691729	0.2	0.165663	-0.0421053	0.00601504	0.0601504	0.371429	0.203008	0.105263	-0.0180451	0.13985	-0.227068
A1L0T0	-0.0270677	-0.334342	-0.512782	-0.193306	-0.36391	-0.328314	-0.0451808	-0.081203	0.252632	0.518494	-0.0759684	0.778947	0.0631579	-0.109774	0.284211	0.190977	-0.124529	-0.120301	0.218045	-0.338346	0.272283	-0.209023	-0.240602	0.16391	0.47218	-0.484211	0.255639	-0.103759	-0.335338	-0.34488	-0.117293	0.4	0.372932	0.0270677	0.23609	0.0330827	-0.132331	0.192481	-0.0601504	0.0406627	-0.136842	-0.207519	0.625564	0.227068	0.348872	-0.00902256	-0.279699	0.177444	-0.230075
A2RRP1	0.18797	0.0513211	-0.365414	-0.448289	-0.342857	-0.256024	0.296687	0.562406	-0.0451128	-0.0415097	0.148176	0.148872	0.55188	0.0676692	0.13985	0.827068	-0.374342	0.0646617	-0.33985	0.209023	-0.17751	-0.257143	0.27218	-0.329323	0.231579	0.330827	0.0796992	0.0240601	-0.652632	-0.22741	0.535338	-0.183459	0.398496	0.230075	0.216541	0.396992	-0.654135	-0.227068	0.503759	-0.00753013	0.700752	0.693233	0.126316	-0.345865	0.478195	0.407519	0.467669	0.300752	0.324812
A2RUS2	0.169925	-0.0777364	0.354887	0.446032	0.103759	0.487952	-0.143072	0.0706767	-0.120301	-0.105661	-0.300865	-0.21203	-0.0496241	0.209023	0.123308	-0.0421053	-0.365286	-0.118797	-0.273684	0.0827068	-0.356525	-0.0541353	-0.239098	-0.216541	0.114286	0.0917293	-0.221053	-0.0842105	-0.157895	-0.103916	-0.225564	-0.308271	-0.0917293	-0.215038	0.0390977	-0.0075188	-0.207519	0.111278	-0.00300752	0.237952	-0.00451128	-0.0977444	-0.318797	-0.218045	0.0105263	0.284211	0.087218	0.0255639	-0.138346
A5D8V6	-0.0887218	-0.095095	-0.121805	0.0947725	-0.0947368	0.00903616	0.0978917	-0.135338	-0.0210526	-0.0754722	-0.0797292	-0.00150376	0.132331	0.0075188	0.150376	0.174436	-0.196983	0.178947	0.174436	-0.24812	-0.380594	-0.282707	-0.0962406	-0.0240601	-0.145865	-0.266165	0.112782	0.174436	-0.0105263	0.060241	0.0225564	-0.0661654	-0.183459	0.145865	-0.209023	-0.389474	-0.18797	0.0180451	-0.0345865	-0.11747	0.0616541	0.0270677	-0.0571429	0.00300752	0.0210526	-0.0691729	-0.0451128	-0.315789	0.081203
A5YKK6	0.396992	0.292078	-0.0390977	0.0361038	-0.26015	-0.224398	0.400603	0.562406	-0.285714	-0.418116	0.14968	-0.169925	0.118797	0.201504	0.18797	0.529323	-0.0332078	0.523308	-0.309774	0.434586	-0.212862	-0.178947	0.0616541	-0.476692	-0.368421	0.287218	0.254135	0.318797	-0.275188	0.108434	0.269173	-0.369925	0.209023	0.586466	0.124812	0.345865	-0.603008	-0.145865	0.329323	0.338856	0.55188	0.449624	-0.266165	-0.46015	0.0887218	0.433083	0.565414	0.270677	0.419549
A6NCE7;Q9GZQ8	-0.258647	0.0256606	0.329323	0.429485	0.300752	0.289157	-0.0376506	-0.0887218	-0.0947368	-0.369059	-0.327943	-0.121805	-0.186466	-0.395489	-0.234586	-0.357895	0.213586	0.150376	-0.0330827	-0.0781955	-0.239188	0.124812	-0.0842105	0.314286	-0.198496	-0.0300752	-0.633083	-0.0105263	-0.0195489	-0.143072	-0.269173	-0.130827	-0.190977	-0.121805	-0.189474	-0.0781955	0.335338	-0.0736842	-0.269173	-0.0496989	-0.130827	-0.0315789	-0.246617	0.147368	-0.180451	0.234586	-0.141353	-0.353383	0.257143
A6NMB1	0.0736842	-0.0173586	-0.0451128	0.387364	0.350376	0.215362	-0.0542169	-0.321805	0.153383	-0.14868	0.238436	-0.0451128	-0.333835	-0.342857	-0.233083	-0.227068	-0.104906	0.458647	0.206015	-0.32782	0.0699511	0.00902256	-0.100752	0.0541353	-0.129323	-0.389474	0.0496241	0.368421	0.393985	0.215362	-0.133835	0.147368	-0.308271	-0.0390977	-0.37594	-0.383459	0.189474	-0.230075	-0.237594	-0.378012	-0.476692	-0.43609	-0.133835	0.213534	-0.380451	-0.215038	-0.276692	-0.0255639	-0.115789
A6NMZ7	-0.255639	-0.0369814	-0.219549	-0.064686	-0.0932331	-0.177711	-0.0150603	-0.699248	0.308271	0.226417	-0.346747	0.476692	-0.141353	-0.142857	-0.245113	-0.395489	0.435475	-0.252632	0.807519	-0.406015	0.495675	0.174436	-0.595489	0.705263	0.225564	-0.509774	0.180451	0.115789	0.315789	0.0813254	-0.433083	0.350376	-0.300752	-0.240602	-0.114286	-0.278195	0.240602	0.245113	-0.282707	0.10994	-0.55188	-0.639098	0.377444	0.419549	-0.0676692	-0.381955	-0.333835	-0.369925	-0.454135
A6ZKI3	0.257143	-0.0996234	0.418045	0.105303	-0.0180451	0.289157	0.0632531	0.393985	-0.257143	-0.330568	0.158706	-0.449624	-0.257143	0.135338	0.469173	0.0481203	-0.0754722	0.264662	-0.37594	0.36391	-0.370064	0.0105263	0.317293	-0.415038	-0.532331	0.239098	0.0360902	-0.0842105	0.0105263	0.0993977	-0.0526316	-0.521805	-0.00300752	0.242105	-0.100752	-0.111278	-0.306767	0.141353	0.043609	0.233434	0.312782	0.41203	-0.416541	-0.330827	-0.0842105	0.0315789	0.252632	0.169925	0.291729
A7E2V4	0.0883025	-0.407197	0.227926	-0.119291	-0.190945	0.136811	0.173092	0.0852836	0.00603778	0.0136364	0.0241602	-0.196228	-0.0422645	0.362267	0.278493	0.213586	-0.348864	0.20302	-0.172831	0.105661	-0.27369	-0.000754722	0.116982	-0.236228	0.0988686	-0.00981139	0.129812	-0.175096	-0.322266	-0.214664	0.00226417	-0.189435	0.252077	0.170567	0.255096	0.113208	-0.347172	0.0158492	0.00981139	0.0438399	0.293587	0.35472	0.0384908	-0.422645	0.233209	-0.229436	0.179624	-0.0226417	0.32604
A7KAX9	0.129323	-0.08151	0.0390977	-0.0699511	-0.102256	0.20482	0.177711	0.449624	-0.124812	-0.308681	0.0157954	-0.087218	-0.0676692	0.0631579	0.270677	0.219549	-0.089812	0.184962	-0.264662	0.342857	0.196314	0.0796992	0.181955	-0.242105	-0.114286	0.246617	0.15188	-0.0466165	-0.264662	-0.0647591	-0.0977444	-0.38797	0.132331	-0.0631579	0.159398	0.120301	-0.454135	0.0932331	0.24812	0.388555	0.329323	0.356391	-0.157895	-0.315789	0.227068	0.160902	0.321805	0.380451	0.154887
A8MWD9;P62308	-0.0481203	-0.120756	-0.26015	-0.461076	-0.17594	-0.489458	0.0481928	0.147368	0	0.192454	0.330199	0.00300752	0.114286	0.0676692	0.278195	0.148872	0.212077	0.147368	0.144361	0.0992481	0.214366	-0.0120301	0.439098	0	-0.0180451	-0.0165414	0.311278	-0.154887	-0.0947368	0.057229	0.332331	0.338346	0.264662	0.309774	-0.0451128	0.0330827	0.0631579	-0.132331	0.142857	-0.0512049	0.142857	0.203008	0.0857143	0.0827068	0.22406	-0.276692	-0.0781955	0.108271	0.0661654
A8TX70	-0.0935856	-0.0973485	-0.14868	-0.0317103	0.0483022	-0.0355254	0.260016	-0.521513	0.235473	-0.10947	-0.286902	0.406795	-0.0784911	-0.35472	-0.285285	-0.111699	0.0833333	-0.178869	0.404531	-0.480758	0.202719	-0.214341	-0.329059	0.387173	0.100378	-0.330568	0.0724533	0.386418	0.334342	0.208617	-0.319248	-0.129058	-0.396984	-0.47472	-0.02717	-0.283021	-0.146416	-0.0837742	-0.0498117	0.0657598	-0.134341	-0.250568	0.383399	0.089812	-0.186416	-0.302644	-0.0150944	-0.197737	-0.198492
B0I1T2	0.22406	-0.035472	-0.153383	-0.176758	0.0496241	-0.0225904	-0.0542169	-0.0225564	0.118797	0.115473	0.104551	0.335338	-0.0586466	-0.332331	0.0526316	0.216541	-0.38038	-0.209023	0.0601504	-0.0902256	0.188793	-0.0330827	0.043609	0.0616541	0.506767	-0.169925	-0.0962406	0.2	-0.249624	-0.254518	0.0270677	0.17594	0.24812	-0.13985	0.0285714	0.165414	-0.270677	-0.22406	0.00601504	-0.106928	-0.0255639	-0.0766917	0.418045	-0.100752	0.0902256	0.103759	-0.102256	0.554887	-0.0360902
B5ME19;Q99613	0.258647	0.0883025	-0.0466165	0.17375	0.00451128	-0.165663	-0.0180723	0.439098	-0.184962	-0.235473	0.258744	-0.0225564	-0.210526	-0.123308	0.550376	0.157895	0.0792458	0.562406	-0.13985	0.303759	-0.179015	-0.206015	-0.00300752	-0.218045	-0.257143	-0.0390977	0.239098	0.239098	-0.269173	-0.0451808	0.0240601	-0.0887218	0.285714	0.657143	-0.0676692	0.23609	-0.228571	-0.279699	0.0601504	0.269579	0.201504	0.159398	-0.300752	-0.246617	0.195489	0.278195	0.190977	0.386466	0.443609
B7ZAQ6;P0CG08	-0.17594	-0.0332078	-0.2	0.0451298	0.136842	-0.240964	0.384037	-0.12782	0.311278	-0.0845289	0.0729598	0.0195489	0.305263	0.206015	-0.353383	0.142857	0.143397	0.183459	0.0631579	-0.264662	0.0172997	-0.00451128	0.0511278	-0.00150376	0.0526316	-0.147368	0.0285714	0.130827	-0.172932	-0.0873495	0.114286	0.434586	0.357895	-0.0571429	-0.0932331	0.165414	-0.0857143	-0.193985	0.0736842	-0.236446	-0.0315789	-0.0150376	0.267669	-0.169925	0.0315789	-0.0270677	-0.0586466	-0.105263	0.0195489
B9A064	0.297744	0.38189	0.120301	0.468597	0.148872	0.0858435	0.0271085	-0.00150376	-0.124812	-0.240002	-0.0345995	0.0240601	-0.12782	-0.243609	-0.23609	-0.0842105	0.0596231	0.0766917	-0.237594	-0.0466165	-0.30613	-0.356391	-0.342857	-0.184962	-0.357895	0.133835	-0.105263	0.425564	0.437594	0.365964	-0.0360902	-0.443609	-0.42406	0.0451128	-0.0481203	-0.0315789	0.00150376	-0.132331	0.0225564	0.106928	0.0105263	-0.135338	-0.245113	0.0451128	-0.449624	0.329323	0.258647	-0.0496241	-0.00902256
L0R6Q1	-0.296241	-0.258115	-0.203008	-0.17375	0.315789	-0.0406627	-0.0843374	-0.583459	0.565414	0.415097	0.244453	0.147368	-0.0631579	-0.0105263	-0.227068	-0.396992	0.167548	-0.0646617	0.403008	-0.574436	0.133885	0.252632	0.0270677	0.374436	0.0962406	-0.451128	0.177444	-0.129323	0.392481	0.0888555	-0.157895	0.586466	0.0225564	-0.273684	-0.336842	-0.297744	0.524812	-0.0135338	-0.258647	-0.6747	-0.593985	-0.428571	0.359398	0.303759	-0.13985	-0.697744	-0.496241	-0.406015	-0.323308
O00116	0.311278	0.0226417	0.204511	0.10079	0.124812	-0.103916	0.251506	-0.315789	-0.112782	-0.00981139	-0.0135389	-0.147368	-0.233083	0.184962	0.0541353	-0.154887	0.00377361	0.0285714	0.246617	-0.23609	-0.0112824	-0.0315789	-0.0781955	0.121805	0.0360902	-0.302256	0.0180451	0.216541	0.0616541	0.177711	-0.156391	0.186466	0.111278	0.0255639	-0.106767	0.157895	0.00601504	-0.213534	-0.165414	0.197289	-0.148872	-0.308271	0.117293	-0.26015	-0.263158	-0.181955	-0.121805	-0.0421053	-0.0511278
O00148	0.622556	-0.0400003	0.142857	-0.103798	0.0601504	0.0903615	0.0165663	0.169925	-0.279699	-0.273209	0.203084	-0.284211	-0.17594	-0.21203	0.360902	0.162406	-0.174341	0.239098	-0.100752	0.00902256	-0.315908	-0.284211	0.0796992	-0.111278	-0.195489	0.103759	0.114286	0.210526	0.0842105	0.438254	0.0932331	-0.547368	-0.309774	0.145865	-0.258647	0.0887218	-0.374436	-0.487218	0.141353	0.183735	0.195489	0.192481	-0.571429	-0.246617	-0.132331	-0.0781955	0.360902	0.169925	0.0240601
O00159	-0.464662	0.194718	-0.276692	0.0857465	0.0300752	-0.0993977	0.0617471	-0.568421	0.159398	0.291323	-0.28507	0.210526	0.186466	0.181955	-0.336842	-0.32782	0.256606	-0.308271	0.568421	-0.41203	0.304626	0.0210526	-0.333835	0.425564	0.102256	-0.302256	0.109774	0.0270677	0.329323	0.162651	-0.153383	0.421053	-0.294737	-0.326316	-0.130827	-0.434586	0.505263	0.288722	-0.081203	-0.0165663	-0.365414	-0.536842	0.291729	0.422556	-0.0736842	-0.198496	-0.372932	-0.64812	-0.384962
O00160	0.196992	0.467928	0.0165414	0.197067	0.430075	0.0286145	0.274097	0.0285714	0.257143	-0.189435	0.163971	0.0887218	-0.0210526	-0.156391	-0.228571	0.0390977	0.00830195	0.153383	-0.0330827	-0.0706767	-0.301617	0.240602	-0.12782	0.123308	0.00902256	-0.0857143	-0.312782	0.395489	-0.242105	-0.221386	-0.0661654	0.225564	0.476692	0.183459	-0.354887	0.415038	-0.0300752	-0.318797	-0.0406015	-0.308735	-0.0556391	-0.0736842	0.252632	-0.338346	-0.103759	0.454135	0.0315789	0.0541353	0.362406
O00161	-0.16391	0.211322	-0.106767	0.470854	0.206015	-0.0617471	-0.0783133	-0.171429	-0.109774	-0.0935856	-0.273035	0.0992481	-0.132331	-0.0691729	-0.15188	-0.266165	0.111699	0.353383	0.24812	-0.154887	0.0707033	0.0827068	-0.437594	0.284211	0.0345865	-0.359398	-0.0556391	0.230075	-0.0646617	-0.057229	-0.300752	0.333835	0.037594	0.145865	0.0165414	0.157895	0.389474	-0.16391	-0.261654	-0.00150603	-0.395489	-0.544361	-0.114286	0.100752	-0.0345865	0.206015	-0.240602	-0.257143	0.0541353
O00170	-0.106767	-0.240002	-0.192481	0.092516	-0.490226	0.100904	-0.170181	0.306767	-0.398496	0.0362267	-0.130876	0.0240601	0.0601504	0.0796992	0.421053	0.231579	-0.215096	0.183459	-0.0691729	0.181955	0.230914	-0.354887	-0.00902256	-0.254135	-0.00601504	0.0345865	0.249624	-0.219549	-0.210526	-0.0436747	0.106767	-0.258647	-0.264662	0.129323	0.284211	-0.354887	-0.166917	0.332331	0.12782	0.489458	0.22406	0.166917	-0.330827	0.255639	0.318797	0.136842	0.0270677	0.102256	-0.0526316
O00182	0.637594	0.112454	0.0947368	-0.115081	0.117293	-0.060241	0.213856	0.0195489	0.177444	0.0852836	0.407672	-0.0285714	-0.166917	0.228571	0.0421053	0.171429	-0.171322	0.0917293	-0.112782	0.0511278	-0.02783	0.0255639	-0.162406	-0.168421	0.269173	0.0150376	0.227068	0.27218	-0.159398	-0.00150603	0.0631579	0.0285714	0.443609	0.251128	0.0796992	0.673684	-0.342857	-0.418045	0.0781955	0.0632531	0.0631579	-0.00601504	0.183459	-0.57594	-0.0195489	-0.0195489	0.311278	0.449624	0.15188
O00186	-0.144361	0.469437	-0.324812	0.0526514	0.311278	-0.0813254	-0.0286145	-0.0781955	0.207519	0.363776	0.329447	0.183459	-0.043609	0.157895	-0.0556391	-0.218045	0.0158492	0.0917293	0.0932331	-0.115789	0.0774727	0.186466	-0.105263	0.0526316	-0.0616541	-0.169925	0.297744	0.153383	0.215038	0.0406627	-0.0571429	0.43609	0.282707	0.18797	-0.0616541	0.0676692	0.601504	0	-0.0406015	-0.400603	-0.261654	-0.362406	0.324812	0.0541353	-0.0225564	0	-0.204511	-0.233083	0.153383
O00194	0.0571429	-0.141888	0.458647	0.185784	-0.0075188	0.268073	-0.364458	-0.043609	-0.105263	0.0800006	-0.298609	-0.117293	-0.266165	0.18797	0.184962	-0.24812	-0.0860383	-0.354887	-0.0451128	0.129323	-0.143663	0.47218	-0.141353	0.0496241	0.0887218	-0.144361	-0.365414	-0.315789	-0.21203	-0.414157	-0.42406	0.177444	0.323308	-0.0180451	0.0481203	0.196992	0	0.467669	-0.481203	0.0316265	-0.369925	-0.276692	0.0466165	-0.12782	-0.105263	0.142857	-0.320301	0.234586	-0.18797
O00203	0.141353	-0.0777364	0.174436	0.175254	-0.215038	0.311747	-0.371988	-0.0451128	-0.42406	0.0377361	-0.254231	0.0406015	-0.421053	-0.209023	0.288722	-0.13985	-0.264908	-0.0676692	0.234586	0.108271	0.333208	0.159398	-0.246617	0.207519	0.276692	-0.252632	-0.216541	-0.087218	-0.225564	-0.266567	-0.287218	-0.0180451	-0.138346	0.0661654	0.109774	-0.0691729	0.0330827	0.27218	-0.378947	0.381025	-0.270677	-0.308271	-0.12782	0.189474	0.00601504	0.181955	-0.296241	0.302256	-0.0902256
O00214	0.196992	0.246039	0.0646617	-0.02783	-0.12782	0.0406627	0.0271085	0.269173	-0.126316	0.0596231	0.446032	-0.102256	-0.168421	0.222556	0.315789	0.203008	-0.120001	0.0887218	-0.105263	0.42406	0.165476	-0.0390977	-0.00300752	-0.291729	0.0992481	0.132331	0.186466	0.142857	-0.320301	-0.299699	0.21203	0.0360902	0.41203	0.568421	0.172932	0.299248	-0.180451	0.0255639	0.0315789	0.320783	0.293233	0.254135	0.153383	-0.350376	0.206015	0.233083	0.169925	0.565414	0.547368
O00231	-0.0661654	0.062642	0.0556391	0.0361038	-0.165414	-0.0180723	-0.271085	0.556391	-0.437594	-0.342644	0.127868	-0.422556	0.118797	-0.0481203	0.0631579	0.270677	-0.0739628	0.419549	-0.42406	0.500752	-0.203836	-0.0105263	0.335338	-0.439098	-0.418045	0.404511	-0.0315789	-0.0947368	-0.0646617	0.0301205	0.369925	-0.290226	-0.12782	0.44812	0.154887	0.0481203	-0.0631579	-0.0330827	0.0511278	-0.149097	0.261654	0.430075	-0.646617	0.0270677	0.0255639	0.230075	0.228571	0.18797	0.299248
O00232	0.321805	-0.137359	0.290226	0.169989	-0.237594	0.0451808	-0.161145	0.404511	-0.544361	-0.285285	-0.28883	-0.0887218	-0.239098	-0.171429	0.523308	0.120301	-0.137359	0.206015	-0.288722	0.33985	-0.289583	-0.282707	-0.102256	-0.154887	-0.109774	0.132331	-0.114286	-0.0135338	-0.291729	-0.0391567	-0.121805	-0.572932	-0.087218	0.312782	0.299248	0.26015	-0.321805	-0.123308	-0.0195489	0.566266	0.321805	0.240602	-0.487218	-0.203008	0.123308	0.317293	0.303759	0.251128	0.269173
O00258	0.105263	-0.0120756	-0.258647	-0.383603	0.132331	0.058735	-0.143072	0.138346	0.00601504	0.013585	0.353516	0.037594	-0.0225564	-0.192481	0.413534	0.233083	-0.282266	0.0451128	0.117293	-0.109774	-0.0428733	0.0796992	0.141353	0.109774	0.100752	-0.203008	0.160902	0.109774	-0.318797	-0.173193	0.00150376	0.124812	0.326316	0.192481	-0.23609	0.198496	-0.193985	-0.246617	-0.0857143	-0.293675	-0.0240601	0.120301	0.0646617	-0.269173	0.227068	-0.0661654	-0.0541353	0.353383	0.246617
O00264	-0.421053	-0.212832	-0.353383	-0.257992	-0.646617	-0.266567	-0.262048	0.321805	-0.308271	0.320002	-0.302369	0.323308	0.288722	0.102256	0.294737	0.266165	-0.0384908	-0.147368	0.0240601	0.206015	0.373073	-0.0195489	0.0631579	0.0330827	0.270677	-0.00902256	0.0180451	-0.505263	-0.557895	-0.48494	0.138346	0.240602	0.24812	0.192481	0.514286	0.0360902	0.0571429	0.506767	-0.0285714	0.246988	0.156391	0.181955	0.156391	0.348872	0.533835	0.251128	-0.207519	0.0887218	0.00150376
O00291	-0.454135	-0.156228	-0.535338	-0.154945	-0.0932331	0.00451808	-0.290663	0.0451128	0.18797	0.408305	0.0654381	0.160902	0.473684	0.249624	0.0691729	0.206015	-0.264153	-0.159398	0.100752	-0.0466165	0.330199	-0.130827	0.0075188	-0.0616541	0.520301	-0.0105263	0.329323	-0.266165	-0.281203	-0.224398	0.257143	0.401504	0.0721805	-0.190977	0.130827	-0.203008	0.102256	0.081203	0.257143	-0.135542	-0.0345865	-0.0601504	0.0556391	0.239098	0.580451	-0.0571429	-0.17594	0.0300752	-0.249624
O00299	0.234586	0.132076	0.207519	0.419707	0.0330827	0.260542	-0.0617471	0.300752	-0.303759	-0.290568	-0.0518992	0.0977444	-0.42406	-0.348872	0.427068	-0.0421053	-0.0369814	0.129323	-0.136842	0.206015	0.0060173	-0.0962406	-0.126316	-0.0511278	-0.12782	-0.0947368	-0.276692	0.186466	-0.305263	-0.286145	-0.288722	-0.207519	0.165414	0.225564	-0.0646617	0.0706767	-0.195489	0.103759	-0.168421	0.512049	0.0646617	0.00601504	-0.075188	-0.120301	-0.0180451	0.572932	-0.037594	0.517293	0.312782
O00303	0.317293	0.187926	0.449624	0.0481384	0.240602	0.149097	0.260542	0.0255639	-0.075188	-0.40755	0.11132	-0.481203	-0.0857143	0.0481203	-0.0330827	-0.0105263	0.0301889	0.130827	-0.231579	0.126316	-0.652125	-0.100752	0.102256	-0.190977	-0.487218	0.317293	-0.0676692	0.266165	0.332331	0.417169	0.0661654	-0.607519	-0.285714	0.114286	-0.240602	0.0165414	-0.206015	-0.314286	0.130827	-0.0271085	0.32782	0.333835	-0.372932	-0.419549	-0.324812	-0.0992481	0.47218	-0.245113	0.320301
O00311	0.580451	0.194718	0.231579	0.275291	-0.0255639	0.13253	0.362952	-0.210526	-0.237594	-0.279247	-0.0353516	-0.0315789	-0.348872	-0.24812	-0.330827	0.0165414	-0.158492	0.230075	0.0466165	-0.239098	-0.00150432	-0.0661654	-0.219549	0.0330827	-0.12782	-0.169925	-0.269173	0.43609	0.189474	0.240964	-0.0932331	-0.285714	-0.264662	0.0225564	-0.0706767	0.0857143	-0.178947	-0.142857	-0.2	0.138554	-0.0857143	-0.177444	0.0135338	-0.0736842	-0.595489	0.16391	0.081203	0.0165414	0.00451128
O00330	0.227068	-0.193964	-0.222556	-0.19481	0.311278	-0.128012	0.450302	0.00902256	0.434586	-0.02717	0.561865	-0.0390977	0.0827068	0.124812	0.0796992	0.240602	-0.14868	0.389474	-0.117293	-0.275188	-0.150433	-0.228571	0.315789	-0.251128	-0.0300752	-0.103759	0.458647	0.264662	0.0270677	0.224398	0.174436	0.081203	0.317293	-0.0270677	-0.209023	0.0917293	-0.302256	-0.562406	0.324812	-0.311747	0.183459	0.204511	0.184962	-0.443609	0.0676692	-0.398496	0.204511	0.102256	0.156391
O00391	-0.0676692	-0.33887	0.493233	0.208349	0.0571429	0.347892	-0.280121	0.0390977	-0.0406015	-0.000754722	-0.365551	-0.144361	-0.0150376	0.141353	0.0165414	-0.0902256	-0.267172	-0.485714	-0.4	0.0977444	-0.285822	0.0977444	0.0360902	-0.174436	0.234586	0.135338	-0.500752	-0.359398	-0.242105	-0.408133	-0.219549	-0.0947368	0.193985	-0.37594	0.27218	0.166917	-0.144361	0.245113	-0.196992	0.0346386	-0.0270677	0.0481203	0.037594	-0.209023	-0.0075188	0.15188	-0.0962406	0.249624	-0.130827
O00400	0.640602	0.252832	-0.251128	-0.265513	0.123308	-0.426205	0.364458	0.270677	0.177444	0.145661	0.494171	0.0887218	0.00451128	0.233083	0.114286	0.243609	-0.0218869	0.455639	-0.21203	0.0180451	-0.167732	0.0075188	0.0466165	-0.216541	-0.0691729	0.0586466	0.515789	0.249624	-0.0135338	0.326808	0.174436	0.0421053	0.491729	0.41203	0.037594	0.699248	-0.126316	-0.56391	0.323308	-0.174699	0.153383	0.0421053	0.0646617	-0.449624	0.0225564	-0.0390977	0.407519	0.075188	0.147368
O00401	-0.323308	-0.35472	-0.0917293	-0.246709	-0.619549	-0.239458	-0.263555	0.470677	-0.0165414	0.332833	-0.0436254	0.0165414	0.419549	0.288722	0.0917293	0.368421	-0.0716986	0.0285714	-0.336842	0.598496	0.0849944	-0.00300752	0.321805	-0.374436	0.317293	0.455639	0.0300752	-0.666165	-0.434586	-0.415663	0.566917	0.0616541	0.154887	0.291729	0.520301	-0.0390977	-0.0526316	0.326316	0.305263	0.0421687	0.425564	0.535338	-0.108271	0.320301	0.601504	0.117293	0.106767	0.0766917	0.0451128
O00410	0.184962	-0.067925	0.326316	-0.248214	0.150376	0.0692772	-0.114458	-0.123308	-0.043609	-0.162265	0.0398646	-0.374436	-0.159398	0.0496241	0.103759	-0.130827	0.0301889	-0.192481	0.0902256	-0.0285714	-0.2956	0.42406	0.273684	0.0406015	-0.37594	-0.0616541	-0.0586466	-0.0511278	0.300752	0.21988	-0.190977	-0.0315789	-0.0285714	-0.0676692	-0.371429	-0.0661654	-0.126316	0.120301	-0.276692	-0.350904	-0.254135	-0.0661654	-0.136842	-0.196992	-0.386466	-0.359398	-0.115789	0.0345865	-0.23609
O00429	0.463158	0.0905667	0.189474	0.192554	0.112782	0.290663	0.137048	0.369925	-0.401504	-0.558495	-0.142911	-0.330827	-0.0511278	-0.081203	0.291729	0.234586	-0.289813	0.321805	-0.294737	0.106767	-0.463332	-0.189474	-0.0255639	-0.21203	-0.315789	0.177444	-0.043609	0.243609	-0.145865	0.280121	-0.117293	-0.691729	-0.210526	0.0210526	-0.138346	0.16391	-0.503759	-0.321805	0.181955	0.283133	0.288722	0.219549	-0.66015	-0.443609	-0.0571429	0.311278	0.451128	0.0661654	0.135338
O00461	0.293233	-0.371323	-0.105263	-0.383603	-0.305263	-0.231928	0.0240964	0.35188	-0.075188	0.0309436	0.145167	0.111278	0.00451128	-0.111278	0.267669	0.431579	-0.290568	0.243609	-0.18797	0.269173	0.195562	-0.118797	0.276692	-0.186466	0.398496	0.120301	0.168421	-0.0962406	-0.437594	-0.167169	0.275188	-0.109774	0.257143	0.17594	0.384962	0.366917	-0.446617	-0.350376	0.240602	0.143072	0.359398	0.383459	0.00451128	-0.186466	0.380451	-0.0646617	0.257143	0.524812	0.153383
O00468	-0.264662	0.169813	-0.458647	-0.0887552	0.0180451	-0.0662651	0.0692772	-0.24812	0.311278	0.282266	0.0120346	0.275188	0.201504	0.111278	-0.145865	-0.0631579	0.0641514	-0.0917293	0.440602	-0.2	0.390372	0.138346	-0.118797	0.222556	0.169925	-0.203008	0.32782	0.0390977	0.168421	0.10994	-0.0195489	0.384962	-0.114286	-0.233083	-0.231579	-0.422556	0.210526	0.213534	0.162406	-0.128012	-0.24812	-0.360902	0.254135	0.336842	0.138346	-0.135338	-0.240602	-0.291729	-0.37594
O00469	0.225564	-0.13585	0.332331	-0.00451297	-0.166917	-0.0150603	-0.129518	0.451128	-0.196992	-0.216605	0.0240692	-0.0466165	-0.371429	-0.115789	0.42406	0.203008	-0.258115	0.282707	-0.252632	0.621053	-0.0789771	0.333835	0.252632	-0.264662	0.0481203	0.0225564	-0.136842	-0.00601504	-0.475188	-0.510543	-0.0902256	-0.037594	0.544361	0.499248	0.273684	0.338346	-0.406015	0.0556391	-0.169925	0.0843374	0.189474	0.257143	0.0676692	-0.371429	0.169925	0.24812	0.0451128	0.712782	0.475188
O00471	0.0691729	0.0701892	-0.0691729	-0.0142911	-0.345865	0.0180723	-0.200301	0.475188	-0.297744	-0.0067925	-0.245205	-0.0225564	0.225564	0.261654	0.354887	0.24812	-0.0807553	-0.0285714	-0.266165	0.452632	-0.0985333	-0.178947	-0.213534	-0.255639	0.0105263	0.395489	0.243609	-0.195489	-0.246617	0.0210844	0.0721805	-0.454135	-0.120301	0.172932	0.350376	0.166917	-0.266165	0.157895	0.324812	0.495482	0.357895	0.23609	-0.467669	-0.075188	0.416541	0.33985	0.431579	0.0526316	-0.0240601
O00478	-0.299248	0.0294342	0.147368	-0.0421211	0.075188	0.11747	0.00150603	-0.544361	0.267669	-0.00905667	-0.0518992	-0.0661654	-0.165414	-0.115789	-0.52782	-0.381955	0.310946	-0.186466	0.506767	-0.0857143	0.421963	0.494737	-0.00601504	0.384962	0	-0.136842	-0.160902	-0.00300752	0.451128	0.0542169	-0.120301	0.276692	-0.354887	-0.287218	-0.294737	-0.491729	0.297744	0.314286	-0.26015	-0.236446	-0.428571	-0.306767	0.209023	0.390977	-0.324812	-0.389474	-0.347368	-0.234586	-0.282707
O00481	-0.300009	-0.04943	0.0530318	-0.0992826	0.172732	-0.0682865	0.145678	-0.551531	0.472741	0.0631183	0.140966	-0.0196975	0.00606078	-0.103033	-0.69699	-0.301524	0.393919	-0.0803053	0.315161	-0.204551	0.285722	0.178793	0.0106064	0.296978	0.0863661	-0.00303039	-0.0803053	0.0439407	0.46971	0.138091	0.125761	0.248492	-0.295463	-0.263644	-0.166671	-0.265159	0.342434	-0.0909117	-0.0590926	-0.345985	-0.228794	-0.104548	0.253038	0.304554	-0.245462	-0.500014	-0.122731	-0.333343	-0.11364
O00483	-0.284211	-0.0264153	-0.41203	-0.543061	-0.0571429	-0.328314	-0.0903615	-0.174436	0.246617	0.43623	0.385859	0.0451128	0.258647	0.165414	-0.0962406	-0.0390977	0.270191	-0.201504	0.299248	-0.142857	0.433998	0.100752	0.27218	0.147368	0.0857143	0.00150376	0.386466	-0.233083	0.243609	0.176205	0.323308	0.473684	0.0105263	-0.0496241	-0.112782	-0.159398	0.365414	0.0466165	0.105263	-0.319277	-0.147368	-0.0315789	0.206015	0.32782	0.114286	-0.502256	-0.204511	-0.123308	-0.266165
O00487	0.38797	-0.0520758	0.228571	-0.0857465	-0.075188	0.10241	-0.182229	0.401504	-0.378947	-0.31321	-0.097029	-0.302256	0	-0.0390977	0.463158	0.204511	-0.0716986	-0.0240601	-0.216541	0.336842	-0.271531	-0.144361	0.0210526	-0.132331	-0.0631579	0.312782	-0.037594	-0.0511278	-0.269173	0.103916	0.0315789	-0.511278	-0.102256	0.126316	-0.0406015	0.290226	-0.475188	-0.230075	0.16391	0.441266	0.293233	0.299248	-0.640602	-0.314286	0.169925	0.218045	0.395489	0.345865	0.0165414
O00501	-0.442105	-0.197737	-0.16391	-0.0188041	0.0451128	-0.0542169	-0.0918676	-0.520301	0.24812	0.243021	-0.285822	0.485714	-0.293233	-0.284211	0.219549	-0.47218	0.270945	-0.204511	0.676692	-0.350376	0.333208	0.0962406	-0.218045	0.615038	0.108271	-0.6	0.12782	0.00300752	0.219549	-0.0798194	-0.535338	0.345865	-0.135338	-0.249624	-0.18797	-0.569925	0.353383	0.303759	-0.287218	0.0783133	-0.41203	-0.487218	0.464662	0.4	0.0766917	-0.398496	-0.532331	-0.308271	-0.181955
O00505	0.16391	0.467173	0.0451128	0.335464	0.0315789	-0.0918676	0.356928	0.157895	-0.329323	-0.322266	-0.124859	-0.0706767	-0.0932331	0.136842	0.0225564	-0.0977444	0.403022	0.290226	-0.0601504	0.0887218	-0.0135389	-0.246617	-0.389474	0.0285714	-0.392481	0.132331	0.0962406	0.312782	0.00451128	0.265061	-0.147368	-0.321805	-0.0481203	0.281203	0.112782	0.37594	0.0616541	-0.150376	0.108271	0.650603	0.225564	0.00451128	-0.266165	-0.242105	-0.081203	0.38797	0.380451	-0.21203	0.342857
O00519	-0.610526	-0.323776	-0.186466	0.0165476	-0.318797	0.152109	-0.46988	0.0255639	0.0390977	0.442267	-0.0857465	0.0390977	0.333835	0.264662	0.109774	0.0150376	-0.127548	-0.335338	-0.0360902	0.087218	0.191801	-0.141353	0.0706767	-0.174436	0.257143	0.0902256	0.0661654	-0.566917	-0.100752	-0.310241	0.222556	0.218045	-0.150376	-0.145865	0.206015	-0.548872	0.240602	0.580451	0.0360902	-0.0135542	-0.0240601	0.0586466	-0.0195489	0.509774	0.389474	-0.0571429	-0.309774	-0.0827068	-0.269173
O00534	0.037594	0.0875478	0.242105	-0.0955246	-0.273684	-0.0527109	-0.21988	-0.0150376	-0.449624	-0.00981139	-0.489658	-0.0210526	0.0165414	0.0541353	0.228571	0.0105263	-0.126039	-0.532331	-0.0165414	0.159398	-0.270779	-0.172932	-0.157895	-0.00451128	-0.0661654	0.12782	-0.0977444	-0.0135338	0.118797	0.100904	-0.133835	-0.403008	-0.290226	-0.037594	0.312782	-0.00451128	-0.136842	0.245113	-0.0932331	0.325302	0.181955	0.0180451	-0.0601504	-0.081203	-0.087218	0.0736842	0.132331	-0.0466165	-0.0691729
O00541	0.222556	-0.0324531	-0.275188	-0.373073	0.0195489	-0.397591	0.43976	0.293233	0.227068	0.0415097	0.540805	0.075188	0.169925	0.0105263	0.189474	0.398496	-0.0150944	0.350376	-0.148872	0.0556391	-0.032343	-0.218045	0.484211	-0.225564	0.0360902	0.100752	0.296241	0.132331	-0.230075	0.0496989	0.445113	0.114286	0.449624	0.275188	-0.0842105	0.21203	-0.26015	-0.487218	0.439098	-0.10241	0.466165	0.461654	0.23609	-0.276692	0.252632	-0.0842105	0.24812	0.215038	0.356391
O00560	0.166917	-0.062642	0.156391	-0.35126	0.230075	0.14006	-0.233434	-0.117293	0.0947368	-0.120756	-0.00977811	-0.0842105	-0.0315789	-0.320301	0.075188	0.0691729	-0.292078	-0.380451	0.111278	-0.043609	-0.28507	0.255639	0.192481	0.162406	0.133835	-0.0360902	-0.207519	0.103759	0.0496241	-0.00903616	-0.087218	-0.0781955	-0.0526316	-0.245113	-0.332331	-0.0240601	-0.300752	-0.184962	-0.112782	-0.430723	-0.117293	0.0075188	0.0270677	-0.198496	-0.109774	-0.18797	-0.043609	0.26015	-0.145865
O00571	0.2	0.0264153	0.0857143	0.0789771	-0.213534	-0.21988	0.213856	0.569925	-0.204511	-0.356229	0.336217	-0.203008	-0.0466165	-0.037594	0.133835	0.357895	0.0875478	0.593985	-0.439098	0.490226	-0.097029	-0.145865	0.393985	-0.535338	-0.410526	0.302256	0.0571429	0.103759	-0.168421	-0.0361446	0.378947	-0.216541	0.22406	0.58797	0.133835	0.150376	-0.336842	-0.105263	0.184962	0.137048	0.469173	0.548872	-0.219549	-0.17594	0.00601504	0.275188	0.320301	0.421053	0.485714
O00584	-0.00601504	-0.0249058	0.288722	0.221136	-0.180451	-0.161145	0.0888555	0.0676692	-0.264662	-0.160001	-0.154193	-0.210526	0.0330827	0.193985	-0.147368	-0.075188	0.406041	-0.0721805	-0.22406	0.148872	0.0376081	-0.26015	-0.0601504	-0.156391	-0.189474	0.263158	-0.184962	-0.109774	0.0135338	0.055723	0.111278	-0.138346	-0.0526316	0.0857143	0.285714	0.240602	0.00902256	0.0616541	-0.0195489	0.501507	0.184962	0.159398	-0.186466	-0.0225564	-0.148872	0.156391	0.165414	0.0511278	0.0360902
O00587	-0.087218	0.15019	-0.177444	-0.143663	0.285714	0.0722892	-0.125	-0.258647	0.193985	0.181133	0.230162	0.0466165	-0.0932331	-0.174436	-0.221053	-0.178947	-0.170567	0.0165414	0.183459	-0.278195	0.00300865	0.321805	0.13985	0.153383	-0.0962406	-0.228571	0.0691729	0.100752	0.419549	0.171687	-0.0601504	0.249624	-0.105263	-0.126316	-0.264662	-0.258647	0.406015	-0.0105263	-0.186466	-0.737953	-0.398496	-0.308271	0.18797	0.207519	-0.284211	-0.315789	-0.306767	-0.239098	-0.126316
O00592	0.169925	0.224907	-0.249624	-0.134637	0	-0.20482	0.424699	-0.213534	0.198496	-0.0226417	0.0729598	0.124812	0.087218	0	-0.315789	-0.0270677	0.267926	0.141353	0.218045	-0.165414	0.196314	-0.189474	-0.13985	0.0932331	-0.172932	0.106767	0.433083	0.302256	0.56391	0.676206	0.0962406	-0.273684	-0.518797	-0.196992	-0.120301	-0.23609	0.00601504	-0.203008	0.401504	0.125	0.0977444	-0.0796992	-0.0390977	0.148872	-0.172932	-0.288722	0.335338	-0.434586	-0.252632
O00602	0.239098	0.161511	0.431579	0.350508	0.287218	0.260542	-0.055723	-0.195489	0.0556391	-0.0286794	0.275291	-0.0330827	-0.673684	-0.32782	0.0766917	-0.407519	0.0498117	0.0796992	0.081203	0.0466165	-0.0413689	0.22406	0.0105263	0.0706767	-0.162406	-0.240602	-0.312782	0.221053	0.240602	-0.131024	-0.240602	0.102256	0.0796992	0.227068	-0.32782	-0.181955	0.249624	0.0842105	-0.404511	-0.0496989	-0.276692	-0.240602	0.218045	0.0406015	-0.433083	0.043609	-0.312782	0.242105	0.26015
O00757	-0.0631579	0.0573589	-0.0360902	-0.0624295	0.0676692	0.284639	-0.46235	0.0616541	-0.0857143	0.08151	-0.160211	0.0541353	0.123308	-0.0165414	0.299248	0.0285714	-0.184907	-0.601504	0.0225564	0.00150376	-0.0511471	0.00300752	-0.240602	0.103759	0.254135	0.0195489	-0.108271	-0.105263	-0.26015	-0.254518	-0.18797	-0.0165414	0.0586466	-0.206015	-0.0691729	0.111278	-0.160902	0.177444	-0.0992481	0.114458	-0.124812	-0.103759	-0.0691729	-0.105263	0.221053	0.246617	-0.0721805	0.342857	-0.2
O00767	0.106928	-0.145881	0.0768073	-0.0195857	-0.055723	-0.0165913	0.449472	0.138554	0.0692772	-0.359789	0.0180791	0.0722892	-0.155121	-0.259036	-0.0632531	0.0632531	0.273621	0.341868	-0.058735	0.0813254	0.224482	-0.0527109	0.120482	0.0692772	-0.111446	0.106928	-0.0692772	0.0918676	-0.121988	0.0120664	-0.0346386	-0.299699	-0.00451808	-0.0466868	0.0120482	0.0677712	-0.278615	-0.168675	0.182229	0.360483	0.299699	0.349398	0.0105422	-0.0948796	0.0421687	0.0301205	0.269579	0.0948796	0.259036
O14493	0.0781955	-0.062642	-0.470677	-0.363294	0.129323	-0.213856	0.341868	0.198496	0.221053	0.119246	0.129372	0.109774	0.545865	0.150376	0.0315789	0.321805	-0.095095	0.00601504	-0.206015	-0.303759	-0.15645	-0.350376	0.267669	-0.0992481	0.0676692	0.2	0.326316	-0.0646617	-0.0571429	0.375	0.27218	-0.115789	0.0496241	-0.378947	-0.081203	0.112782	-0.144361	-0.439098	0.625564	-0.135542	0.33985	0.261654	-0.0466165	-0.138346	0.278195	-0.108271	0.320301	-0.291729	-0.210526
O14494	0.266165	0.320002	-0.193985	-0.366303	0.26015	-0.236446	0.58735	-0.234586	0.330827	-0.125284	0.407672	0.0496241	0.0827068	-0.0706767	-0.0691729	0.0736842	0.307172	-0.0631579	0.275188	-0.282707	-0.0421211	-0.254135	0.0676692	0.145865	-0.245113	0.0300752	0.372932	0.521805	0.407519	0.561748	0.133835	-0.160902	-0.138346	-0.0887218	-0.481203	-0.075188	-0.227068	-0.431579	0.366917	0.0271085	0.249624	0.150376	0.243609	-0.276692	-0.177444	-0.321805	0.345865	-0.145865	0.0842105
O14495	-0.103759	-0.228681	-0.115789	-0.0466341	-0.0105263	-0.10994	0.14006	-0.395489	0.204511	-0.0158492	-0.218879	0.233083	-0.0676692	-0.297744	-0.284211	-0.168421	0.0920761	0.159398	0.255639	-0.415038	-0.0586687	-0.0406015	-0.0796992	0.266165	-0.172932	-0.273684	0.0947368	0.103759	0.505263	0.36747	-0.18797	-0.129323	-0.493233	-0.282707	-0.0932331	-0.439098	0.126316	-0.0300752	-0.075188	-0.314759	-0.216541	-0.204511	0.0706767	0.33985	-0.27218	-0.458647	-0.087218	-0.562406	-0.273684
O14524	0.0180451	-0.228681	-0.345865	-0.356525	-0.257143	-0.206326	0.186747	0.418045	0.13985	-0.0807553	0.191801	0.123308	0.544361	-0.16391	-0.114286	0.702256	-0.319248	0.135338	-0.419549	0.0541353	-0.200075	-0.33985	0.464662	-0.413534	0.0796992	0.329323	0.0270677	-0.0481203	-0.255639	-0.0466868	0.596992	-0.227068	0.043609	-0.0390977	0.112782	-0.037594	-0.536842	-0.216541	0.479699	-0.335844	0.545865	0.670677	0.0255639	-0.00902256	0.254135	0.117293	0.338346	0.193985	0.0676692
O14617	0.395489	-0.0958497	0.206015	-0.0947725	-0.174436	0.156627	-0.134036	0.491729	-0.380451	-0.166039	-0.02783	-0.0075188	-0.281203	-0.154887	0.658647	0.299248	-0.47623	0.0300752	-0.257143	0.418045	-0.104551	0.0571429	0.21203	-0.237594	0.0992481	0.0406015	-0.0917293	0.00150376	-0.494737	-0.325302	-0.117293	-0.300752	0.338346	0.239098	0.183459	0.249624	-0.526316	0.0315789	-0.0240601	0.308735	0.293233	0.270677	-0.0421053	-0.393985	0.204511	0.32782	0.120301	0.702256	0.293233
O14656	0.395489	0.0301889	0.190977	0.0225649	0.306767	-0.0753013	0.121988	-0.181955	0.296241	0.0332078	0.17375	-0.00902256	-0.231579	0.18797	-0.0616541	-0.103759	-0.00226417	-0.00902256	0.0180451	-0.106767	-0.103798	0.296241	-0.145865	0.0120301	0.130827	-0.216541	0.0616541	0.21203	-0.0195489	-0.055723	-0.249624	0.303759	0.515789	0.0496241	-0.0766917	0.53985	-0.156391	-0.242105	-0.184962	-0.183735	-0.291729	-0.306767	0.291729	-0.485714	-0.195489	-0.124812	-0.0180451	0.297744	-0.0586466
O14657	0.415038	-0.0747175	0.384962	0.0849944	0.0947368	0.105422	0.0737953	0.121805	-0.0240601	-0.308681	0.175254	-0.162406	-0.293233	-0.231579	-0.00451128	0.106767	-0.0709439	0.216541	-0.203008	0.145865	-0.214366	0.120301	0.0451128	-0.0736842	0.0225564	0.0225564	-0.356391	0.157895	-0.282707	-0.251506	0.00150376	-0.118797	0.294737	0.281203	-0.0646617	0.445113	-0.348872	-0.294737	-0.196992	-0.0165663	0.0676692	0.215038	-0.043609	-0.369925	-0.15188	0.180451	0.141353	0.470677	0.354887
O14672	0.227068	0.400003	0.156391	0.255735	0.315789	0.123494	0.173193	0.0646617	-0.162406	-0.36755	-0.0789771	0.0451128	-0.481203	-0.291729	0.350376	-0.2	0.040755	0.409023	0.177444	0.075188	-0.288078	0.190977	-0.24812	0.278195	-0.320301	-0.269173	-0.0451128	0.470677	-0.0736842	0.00451808	-0.488722	-0.190977	0.141353	0.371429	-0.27218	0.165414	0.0225564	-0.218045	-0.186466	0.149097	-0.0285714	-0.160902	-0.0631579	-0.345865	-0.0796992	0.261654	0.0691729	-0.100752	0.554887
O14681	-0.0887218	-0.461135	0.0631579	-0.199323	-0.0857143	0.105422	0.213856	0.203008	0.169925	-0.101133	0.108311	-0.24812	0.204511	0.384962	0.144361	0.350376	-0.305663	0.154887	-0.207519	0.171429	-0.0195562	0.075188	0.395489	-0.335338	0.193985	0.112782	0.159398	-0.215038	-0.422556	-0.263555	0.148872	0.0165414	0.36391	-0.0992481	0.145865	0.0406015	-0.500752	-0.0240601	0.228571	-0.0376506	0.315789	0.430075	0.0511278	-0.422556	0.371429	-0.21203	0.142857	0.237594	0.135338
O14683	0.141353	-0.0422645	-0.0857143	-0.169989	0.087218	0.00301205	-0.253012	0.203008	0.0977444	0.0535853	0.398646	-0.276692	0.15188	0.239098	0.100752	0.198496	-0.156228	-0.0601504	-0.136842	0.168421	0.0609252	0.193985	0.320301	-0.362406	0.00451128	0.118797	0.234586	-0.0962406	-0.00601504	0.0286145	0.234586	0.266165	0.225564	0.0255639	-0.193985	0.043609	-0.225564	0.0135338	0.081203	-0.307229	-0.147368	-0.0105263	-0.166917	-0.126316	0.0165414	-0.0947368	-0.0601504	0.526316	-0.326316
O14684	-0.258647	-0.293587	-0.190977	0.233923	0.258647	-0.00150603	0.195783	-0.282707	0.633083	0.095095	0.275291	0.0390977	0.142857	0.242105	-0.365414	-0.0180451	0.0067925	0.347368	0.0285714	-0.299248	0.0631817	-0.0541353	-0.0586466	-0.145865	0.181955	-0.233083	0.27218	0.0887218	0.0451128	-0.0918676	0.0631579	0.452632	0.209023	-0.12782	-0.075188	-0.129323	0.0195489	-0.18797	0.0661654	-0.405121	-0.218045	-0.157895	0.230075	-0.043609	0.087218	-0.333835	-0.124812	-0.0977444	-0.0676692
O14735	-0.193985	0.129812	0.0466165	-0.19481	0.0631579	0.111446	-0.152109	-0.136842	-0.192481	-0.0573589	-0.135389	-0.0902256	-0.00902256	-0.207519	-0.0135338	-0.177444	0.0415097	-0.270677	0.087218	-0.18797	-0.256487	0.0842105	0.0977444	0.21203	-0.419549	0	-0.138346	-0.037594	0.401504	0.248494	-0.136842	-0.254135	-0.390977	-0.147368	-0.172932	-0.297744	0.27218	0.196992	-0.210526	-0.308735	-0.087218	0.0225564	-0.0827068	0.171429	-0.294737	-0.180451	-0.0932331	-0.415038	-0.00902256
O14737	0.332331	-0.160001	0.0451128	-0.17751	-0.330827	-0.201807	0.406627	0.380451	-0.123308	-0.196983	-0.0157954	-0.117293	0.270677	0.189474	0.16391	0.488722	-0.112454	0.209023	-0.372932	0.270677	-0.2783	-0.469173	0.203008	-0.42406	-0.0646617	0.434586	0.21203	0.0165414	-0.15188	0.253012	0.378947	-0.606015	-0.112782	0.100752	0.255639	0.112782	-0.613534	-0.264662	0.571429	0.417169	0.742857	0.625564	-0.254135	-0.306767	0.216541	0.0526316	0.654135	0.0120301	0.15188
O14744	0.410526	0.0452833	0.180451	-0.0180519	-0.317293	-0.0798194	-0.0993977	0.685714	-0.509774	-0.0581136	0.0534035	-0.115789	-0.121805	0.0887218	0.547368	0.284211	-0.212077	0.234586	-0.57594	0.580451	-0.261753	-0.243609	0.13985	-0.482707	-0.159398	0.409023	0.0947368	-0.117293	-0.278195	-0.0195783	0.178947	-0.545865	0.160902	0.518797	0.484211	0.427068	-0.242105	-0.0706767	0.206015	0.44729	0.550376	0.464662	-0.362406	-0.278195	0.2	0.372932	0.461654	0.35188	0.413534
O14745	0.252632	-0.0362267	0.133835	0.0105303	-0.336842	-0.0180723	0.150603	0.0195489	-0.172932	0.193209	-0.281309	0.201504	-0.0225564	0.160902	0.183459	-0.0120301	0.0996234	-0.258647	-0.123308	-0.0601504	-0.132381	-0.321805	-0.360902	0.0511278	0.0451128	0.109774	-0.0481203	-0.171429	-0.0947368	0.0436747	-0.109774	-0.410526	-0.081203	0.0150376	0.308271	0.221053	-0.0796992	0.183459	0.0646617	0.60241	0.261654	0.121805	0.043609	-0.0330827	0.0466165	0.17594	0.263158	-0.230075	-0.00902256
O14756	-0.299455	-0.0348008	-0.254499	-0.276319	-0.0259071	0.122862	-0.161782	-0.329172	0.204971	0.477651	-0.0926145	0.26669	0.116582	0.102104	-0.0480043	-0.160776	-0.145705	-0.499854	0.287264	-0.329934	0.207716	0.187445	-0.0685775	0.272786	0.225544	-0.203447	0.11201	-0.234688	0.185921	-0.031288	-0.161538	0.238497	-0.0944846	-0.405369	-0.0213352	-0.329172	0.321552	0.400798	-0.0990564	-0.286933	-0.288788	-0.278882	0.403845	0.290312	0.0472423	-0.288026	-0.336792	-0.321552	-0.360413
O14773	-0.00300752	0.0286794	0.324812	0.092516	0.282707	0.365964	0.182229	-0.145865	0.130827	-0.472456	0.130876	-0.293233	-0.263158	-0.233083	-0.290226	-0.206015	0.301134	-0.0225564	0.162406	0.043609	0.347499	0.380451	0.160902	0.183459	-0.154887	0.0481203	-0.335338	0.121805	0.0827068	-0.0481928	-0.159398	-0.0120301	-0.087218	-0.288722	-0.446617	-0.148872	-0.15188	0.0556391	-0.141353	0.0963857	-0.162406	0.0406015	-0.0406015	-0.075188	-0.282707	-0.0360902	-0.081203	0.305263	-0.00451128
O14786	-0.0827068	0.488305	-0.0240601	0.375329	0.321805	0.106928	-0.120482	-0.196992	0.0210526	0.132831	-0.0744641	0.123308	-0.120301	0.0887218	0.00300752	-0.357895	0.119246	-0.266165	0.16391	-0.0857143	0.0293343	-0.00451128	-0.404511	0.138346	-0.0180451	-0.141353	0.0240601	0.243609	0.209023	0.0451808	-0.291729	0.207519	0.0120301	-0.0556391	-0.12782	-0.0270677	0.381955	0.112782	-0.105263	0.143072	-0.281203	-0.512782	0.141353	0.0195489	-0.121805	0.240602	-0.180451	-0.0917293	-0.0631579
O14818	-0.0631579	-0.346418	-0.0691729	0.0586687	-0.565414	-0.106928	-0.0647591	0.0947368	-0.193985	0.229436	-0.366303	0.186466	0.0541353	0.21203	0.233083	0.12782	-0.154718	0.0721805	0.0105263	0.189474	0.20534	-0.227068	-0.120301	-0.145865	0.246617	-0.00451128	0.215038	-0.296241	-0.153383	-0.0632531	0.0360902	-0.135338	-0.195489	0.0315789	0.47218	-0.251128	-0.121805	0.330827	0.148872	0.483434	0.174436	0.00902256	-0.0766917	0.275188	0.314286	-0.00902256	0.0210526	-0.100752	-0.218045
O14828	-0.117293	-0.252077	-0.545865	-0.394133	-0.371429	-0.442772	-0.153615	0.293233	-0.0887218	0.258115	0.0631817	0.172932	0.514286	0.174436	0.354887	0.418045	0.00905667	-0.0496241	-0.0661654	-0.0556391	0.0579165	-0.467669	0.105263	-0.166917	0.114286	0.0781955	0.46015	-0.243609	-0.252632	0.0798194	0.362406	0.0827068	0.0796992	0.117293	0.213534	0.0947368	-0.196992	-0.081203	0.317293	0.100904	0.245113	0.240602	-0.148872	0.109774	0.470677	-0.0661654	0.12782	0.0917293	-0.216541
O14879	0.440602	0.113963	0.368421	0.168484	0.174436	0.222892	0.192771	-0.0601504	-0.222556	-0.372833	0.0345995	-0.165414	-0.530827	-0.193985	0.190977	-0.105263	-0.127548	0.356391	0.0105263	0.0466165	-0.245205	-0.0661654	-0.24812	0.0646617	-0.190977	-0.103759	0.0120301	0.451128	0.075188	0.156627	-0.300752	-0.503759	-0.120301	0.267669	0.0120301	0.24812	-0.190977	-0.378947	-0.165414	0.25753	0.112782	0.0300752	-0.171429	-0.467669	-0.218045	-0.0466165	0.311278	0.0511278	0.514286
O14907	-0.365414	0.00150945	-0.285714	0.261	-0.437594	0.0301205	-0.137048	0.177444	-0.150376	0.160756	-0.186536	0.157895	0.234586	0.204511	-0.0210526	0.0857143	0.0830195	-0.0165414	-0.00150376	0.16391	0.457315	-0.147368	-0.133835	-0.186466	0.0330827	0.0796992	0.111278	-0.273684	-0.114286	-0.156627	0.130827	0.112782	-0.172932	-0.00902256	0.230075	-0.404511	0.0947368	0.619549	0.115789	0.387049	0.00902256	-0.0586466	-0.0827068	0.506767	0.231579	0.329323	-0.157895	-0.00601504	-0.276692
O14910	-0.362406	-0.334342	-0.344361	-0.0782249	-0.192481	-0.183735	-0.216868	-0.160902	0.105263	0.432456	-0.309139	0.233083	0.428571	0.366917	0.141353	0.0135338	-0.0467928	-0.4	0.0661654	-0.300752	0.00827379	-0.37594	-0.166917	-0.0360902	0.230075	-0.112782	0.359398	-0.312782	0.0601504	0.0933736	-0.0270677	0.172932	-0.121805	-0.368421	0.252632	-0.23609	0.075188	0.225564	0.145865	0.0647591	-0.0827068	-0.209023	0.0676692	0.222556	0.291729	-0.254135	-0.136842	-0.290226	-0.55188
O14920	0.32782	0.0241511	-0.172932	-0.34073	-0.269173	-0.0150603	-0.278615	0.562406	-0.409023	-0.0822647	0.134637	-0.12782	0.103759	-0.118797	0.541353	0.491729	-0.423399	0.159398	-0.108271	0.449624	0.00676946	-0.0390977	0.242105	-0.207519	0.16391	0.233083	0.172932	-0.0511278	-0.427068	-0.0331326	0.315789	-0.257143	0.00451128	0.333835	0.0270677	0.142857	-0.427068	-0.193985	0.263158	0.153615	0.323308	0.324812	-0.473684	-0.108271	0.398496	0.242105	0.249624	0.493233	0.081203
O14936	-0.242105	-0.559249	-0.0225564	-0.411433	-0.291729	-0.350904	-0.103916	0.198496	0.0736842	-0.00226417	0.0120346	0.114286	0.0285714	-0.192481	0.251128	0.165414	0.113208	0.0345865	-0.0917293	0.22406	0.0992855	-0.00902256	0.52782	-0.108271	-0.0165414	0.0451128	0.0902256	-0.291729	-0.0932331	-0.174699	0.138346	0.0421053	0.154887	0.0481203	0.227068	-0.136842	-0.227068	0.0676692	0.0406015	-0.0978917	0.219549	0.404511	0.148872	0.102256	0.234586	-0.348872	-0.0481203	0.305263	0.0526316
O14939	-0.186536	-0.186487	-0.164724	-0.00902934	-0.160211	-0.167985	-0.0323917	-0.023317	0.133885	0.0902232	0.137698	-0.110568	0.231666	0.342234	-0.134637	0.0864987	0.133636	0.211358	-0.0940203	-0.0849944	-0.101956	-0.113577	-0.0406168	-0.257992	-0.251222	0.0135389	0.366303	-0.121098	0.196314	0.150659	0.164724	0.0774727	-0.05566	0.168484	0.118842	-0.0789771	0.0165476	0.127868	0	-0.248588	-0.0639338	0.0511471	-0.141407	0.0767206	-0.0120346	-0.2783	0.060173	-0.212862	-0.124107
O14975	0.2	0.512456	-0.172932	-0.0188041	0.0571429	-0.155121	0.222892	-0.255639	-0.0992481	-0.0966045	-0.0722076	0.0736842	-0.00601504	-0.15188	-0.15188	-0.130827	0.282266	0.0180451	0.396992	-0.23609	-0.0534035	-0.100752	-0.311278	0.320301	-0.342857	-0.075188	0.165414	0.404511	0.497744	0.608434	-0.0601504	-0.206015	-0.526316	0.0330827	-0.372932	-0.204511	0.156391	-0.108271	0.0796992	0.0948796	-0.0887218	-0.27218	-0.15188	0.181955	-0.329323	-0.0135338	0.132331	-0.517293	-0.165414
O14980	0.153383	-0.119246	0.0180451	-0.141407	-0.150376	0.00150603	-0.406627	0.369925	-0.406015	-0.120001	-0.165476	-0.159398	-0.136842	-0.160902	0.464662	0.0285714	-0.0656608	0.266165	0.037594	0.302256	-0.023317	0.329323	0.12782	0.112782	-0.0857143	-0.00451128	-0.00902256	-0.275188	-0.254135	-0.00903616	-0.114286	-0.0887218	-0.0270677	0.254135	-0.075188	0.112782	-0.0240601	0.00601504	-0.111278	0.0436747	-0.130827	-0.0270677	-0.607519	0.109774	0.186466	0.0932331	-0.0601504	0.114286	-0.118797
O15031	0.0406015	-0.252832	-0.0571429	0.088003	-0.264662	-0.0873495	-0.0195783	0.144361	-0.160902	-0.0958497	-0.47311	0.378947	-0.266165	-0.193985	0.154887	0.0451128	-0.187171	0.300752	0.037594	0.0706767	0.206845	0.288722	-0.12782	0.114286	0.108271	-0.338346	-0.0180451	-0.0406015	-0.294737	-0.278615	-0.458647	0.0285714	0.225564	0.0150376	0.392481	0.162406	-0.180451	0.21203	-0.227068	0.0993977	-0.174436	-0.228571	0.156391	0.0180451	0.100752	0.141353	-0.15188	0.150376	-0.0616541
O15042	0.550376	-0.0400003	0.249624	-0.092516	-0.181955	-0.0993977	0.170181	0.287218	0.0285714	0.0384908	0.461076	-0.0676692	-0.330827	0.18797	0.330827	0.234586	-0.164529	0.312782	-0.320301	0.404511	-0.163219	-0.0210526	0.112782	-0.469173	-0.075188	0.123308	0.279699	0.130827	-0.0962406	-0.0858435	0.147368	-0.207519	0.407519	0.6	0.239098	0.356391	-0.404511	-0.087218	0.0571429	0.137048	0.329323	0.330827	0.145865	-0.461654	-0.00150376	-0.0300752	0.344361	0.508271	0.440602
O15111	0.100752	0.00377361	-0.0541353	0.0293343	-0.174436	0.00451808	-0.34488	0.488722	-0.282707	0.0301889	-0.115833	-0.00451128	0.0887218	0.105263	0.569925	0.234586	-0.183398	-0.037594	-0.111278	0.41203	0.00300865	0.0526316	-0.00601504	-0.12782	0.257143	0.0796992	-0.0195489	-0.215038	-0.643609	-0.378012	0.0195489	0.106767	0.37594	0.273684	0.0691729	0.27218	-0.255639	0.0902256	0.0796992	0.355422	0.103759	0.0496241	-0.27218	-0.118797	0.481203	0.493233	-0.0150376	0.490226	-0.00601504
O15118	0.371429	0.0483022	0.246617	-0.297856	0.13985	0.268073	0.0361446	0.332331	-0.395489	-0.361512	0.132381	-0.52782	-0.0526316	-0.0360902	0.458647	0.204511	-0.307927	0.0390977	-0.124812	0.203008	-0.315908	0.103759	0.454135	-0.0857143	-0.213534	0.233083	-0.0857143	0.00150376	-0.17594	0.197289	0.0706767	-0.445113	-0.0526316	0.0165414	-0.329323	0.075188	-0.348872	-0.27218	0.142857	0.0722892	0.312782	0.389474	-0.493233	-0.434586	0.0135338	0.00451128	0.246617	0.169925	0.193985
O15120	0.42406	0.13585	0.32782	-0.242948	0.135338	0.314759	0.215362	0.0857143	-0.0766917	-0.287549	0.155698	-0.369925	0.0481203	-0.0195489	-0.242105	0.284211	-0.387173	-0.24812	-0.240602	0.0962406	-0.163219	0.201504	0.306767	-0.160902	0.0827068	0.330827	-0.362406	0.123308	-0.0962406	0.0165663	0.193985	-0.330827	0.0225564	-0.242105	-0.133835	0.252632	-0.454135	-0.195489	0.0992481	-0.155121	0.245113	0.347368	-0.00451128	-0.452632	-0.245113	0.100752	0.281203	0.32782	0.081203
O15121	-0.0676692	0.221134	0.0150376	-0.209101	0.466165	0.0150603	0.0361446	-0.150376	0.332331	-0.0566042	0.0203084	0.0330827	0.109774	-0.169925	-0.121805	-0.102256	0.0830195	-0.190977	0.123308	-0.115789	-0.342234	0.206015	-0.0721805	0.37594	0.144361	0.0315789	-0.171429	0.165414	-0.0586466	-0.0512049	-0.0947368	0.0646617	0.162406	-0.114286	-0.309774	0.285714	0.0932331	-0.43609	0.0466165	-0.375	-0.0150376	0.0210526	0.120301	-0.27218	0.103759	-0.0406015	0.108271	-0.219549	0.230075
O15126	-0.0857143	-0.373588	-0.130827	-0.196314	-0.081203	-0.0798194	0.171687	-0.00150376	0.338346	0.236983	0.145167	0.296241	0.0541353	0.12782	0.100752	0.22406	-0.285285	-0.145865	-0.120301	-0.081203	0.188041	-0.0766917	0.237594	-0.21203	0.366917	-0.145865	0.162406	-0.0646617	-0.249624	-0.355422	0.0165414	0.254135	0.496241	-0.193985	0.288722	0.0345865	-0.302256	0.0781955	0.0902256	-0.0903615	0.141353	0.144361	0.669173	-0.222556	0.234586	-0.183459	-0.0962406	0.403008	0.0466165
O15127	-0.255639	-0.20302	-0.00451128	0.0932682	-0.00902256	0.108434	-0.409639	-0.132331	-0.0466165	-0.0747175	-0.129372	0.178947	-0.353383	-0.451128	0.0360902	-0.138346	-0.100378	0.0676692	0.374436	0.0330827	0.464084	0.473684	-0.00601504	0.329323	0.288722	-0.482707	-0.293233	-0.00902256	-0.291729	-0.566266	-0.303759	0.530827	0.215038	0.0556391	-0.0556391	-0.103759	0.0706767	0.213534	-0.557895	-0.203313	-0.529323	-0.366917	0.209023	0.24812	0.0315789	0.043609	-0.61203	0.500752	-0.0225564
O15143	0.345865	0.0392456	0.515789	0.172997	-0.00601504	0.174699	0.00451808	0.0857143	-0.132331	-0.288304	-0.0910117	-0.157895	-0.266165	-0.0255639	0.0917293	0.081203	-0.156982	-0.181955	-0.181955	0.285714	-0.236931	0.142857	-0.0345865	-0.184962	0.00300752	0.0571429	-0.359398	0.166917	-0.203008	-0.287651	-0.15188	-0.171429	0.249624	0.133835	0.0345865	0.266165	-0.481203	0.0962406	-0.215038	0.203313	0.087218	0.0947368	0.0962406	-0.434586	-0.2	0.291729	0.0932331	0.557895	0.180451
O15144	0.299248	-0.222643	0.619549	0.169989	0.0766917	0.341868	-0.128012	-0.0195489	-0.15188	-0.316229	-0.291839	-0.299248	-0.267669	-0.0466165	0.12782	-0.0661654	-0.195473	-0.221053	-0.129323	0.115789	-0.36179	0.258647	0.0195489	-0.037594	-0.0165414	-0.0180451	-0.47218	-0.0616541	-0.147368	-0.186747	-0.317293	-0.228571	0.0541353	-0.147368	-0.123308	0.108271	-0.41203	0.114286	-0.302256	0.0918676	-0.105263	-0.0105263	-0.168421	-0.330827	-0.240602	0.0962406	-0.0360902	0.312782	-0.108271
O15145	0.201504	-0.076227	0.694737	0.172997	0.156391	0.32229	-0.0903615	0.0180451	-0.206015	-0.424909	-0.248966	-0.371429	-0.384962	-0.0661654	0.221053	-0.177444	-0.0581136	-0.169925	-0.103759	0.273684	-0.370816	0.297744	0.0947368	-0.0360902	-0.233083	0.0406015	-0.396992	0.0390977	-0.0075188	-0.115964	-0.37594	-0.309774	0.0255639	-0.0390977	-0.141353	0.0300752	-0.315789	0.129323	-0.293233	0.159639	-0.0135338	0.0511278	-0.169925	-0.395489	-0.266165	0.0511278	0.0150376	0.278195	0.118797
O15160	0.133835	0.0596231	0.384962	-0.0872509	-0.00601504	0.179217	0.215362	0.297744	-0.321805	-0.280002	0.0534035	-0.440602	0.105263	0.207519	0.242105	0.26015	-0.197737	-0.186466	-0.345865	0.320301	-0.301617	-0.23609	0.318797	-0.293233	-0.0300752	0.425564	-0.237594	-0.00300752	-0.336842	-0.106928	0.24812	-0.418045	0.133835	0.0601504	0.102256	0.219549	-0.369925	-0.160902	0.22406	0.393073	0.64812	0.619549	-0.126316	-0.545865	0.123308	0.213534	0.37594	0.23609	0.503759
O15162	0.38797	0.237738	0.126316	0.0616773	0.371429	-0.114458	0.298193	-0.174436	0.00902256	-0.396984	-0.0827379	0.124812	-0.406015	-0.33985	0.0466165	-0.184962	0.20302	0.206015	0.21203	-0.186466	-0.13915	0.0511278	-0.299248	0.350376	-0.195489	-0.275188	0.0300752	0.595489	0.133835	0.243976	-0.478195	-0.172932	0.081203	0.0541353	-0.17594	0.427068	-0.16391	-0.509774	-0.148872	0.126506	-0.114286	-0.243609	0.0766917	-0.452632	-0.27218	-0.0330827	0.192481	0.0511278	0.234586
O15173	-0.315789	-0.369059	-0.222556	-0.411433	-0.431579	-0.10241	-0.210844	0.123308	-0.171429	0.364531	-0.253479	0.111278	0.320301	0.332331	0.392481	0.24812	-0.276983	-0.378947	0.0902256	0.0210526	0.194058	0.0541353	0.195489	0.0210526	0.377444	-0.0902256	0.0992481	-0.518797	-0.497744	-0.376506	0.0451128	0.270677	0.296241	-0.108271	0.323308	-0.0180451	-0.103759	0.407519	-0.00902256	0.0918676	0.0902256	0.118797	0.21203	0.0481203	0.490226	-0.0796992	-0.243609	0.0691729	-0.183459
O15212	-0.0075188	-0.0294342	0.156391	0.166228	-0.0150376	0.0240964	-0.347892	0.178947	-0.288722	-0.0800006	-0.384355	-0.156391	0.0255639	0.117293	0.335338	-0.0977444	-0.0347172	-0.0225564	-0.145865	0.144361	-0.488906	0.00300752	-0.132331	-0.0706767	-0.258647	0.0481203	0.00451128	-0.162406	0.0330827	0.120482	-0.231579	-0.234586	-0.138346	0.087218	0.0421053	0.0135338	0.0255639	0.111278	-0.081203	0.0496989	-0.0646617	-0.114286	-0.494737	-0.0330827	0.0315789	0.108271	0.0466165	-0.216541	-0.150376
O15230	-0.215038	0.261889	-0.521805	-0.142911	-0.166917	-0.224398	0.0737953	-0.142857	0.22406	0.233209	0.0496427	0.276692	0.42406	0.0406015	-0.380451	0.123308	0.187171	-0.218045	0.281203	-0.121805	0.44528	-0.112782	-0.0962406	0.0676692	0.129323	0.081203	0.255639	0.0586466	0.252632	0.228916	0.308271	0.230075	-0.312782	-0.22406	-0.121805	-0.377444	0.0992481	0.18797	0.320301	-0.0331326	-0.0571429	-0.159398	0.157895	0.479699	0.0556391	0.0210526	-0.043609	-0.171429	-0.467669
O15243	0.258647	0.258115	-0.0210526	-0.00451297	0.190977	0.0707832	0.108434	0.485714	-0.189474	-0.0188681	0.243701	-0.192481	0.0736842	0.4	0.562406	0.279699	-0.403776	0.12782	-0.384962	0.190977	-0.443024	-0.0541353	0.171429	-0.393985	-0.115789	0.0932331	0.209023	0.0947368	-0.419549	-0.115964	0.0075188	-0.0556391	0.627068	0.323308	0.043609	0.458647	-0.21203	-0.174436	0.181955	0.0256024	0.332331	0.218045	-0.0270677	-0.687218	0.246617	0.326316	0.221053	0.231579	0.44812
O15258	-0.165414	-0.369059	-0.0390977	-0.248966	-0.13985	-0.194277	-0.174699	0.0556391	0.273684	0.249813	0.166228	0.145865	0.00150376	-0.0165414	0.0390977	0.0706767	0.0581136	0.0526316	0.0195489	0.0932331	0.146672	0.33985	0.209023	0.0736842	0.317293	-0.13985	-0.111278	-0.350376	-0.410526	-0.543675	0.100752	0.524812	0.566917	0.231579	0.0917293	0.23609	0.0240601	0.0827068	-0.207519	-0.32982	-0.141353	0.106767	0.314286	0.0721805	0.267669	-0.111278	-0.279699	0.287218	0.0887218
O15260	-0.0917293	0.356229	-0.389474	0.252727	0.0691729	-0.0120482	0.164157	-0.108271	-0.103759	-0.101888	-0.106807	0.117293	0.308271	0.0586466	-0.33985	0.0691729	0.110944	-0.12782	0.121805	-0.362406	0.310643	-0.312782	-0.330827	0.0526316	-0.0255639	-0.0631579	0.0586466	0.282707	0.0601504	0.209338	0.0150376	0.115789	-0.184962	-0.290226	-0.0646617	0.00300752	0.0315789	0.00150376	0.106767	0.216868	-0.12782	-0.291729	-0.0135338	0.109774	-0.124812	0.323308	-0.0180451	-0.0556391	-0.305263
O15269	0.0180451	-0.140378	-0.284211	-0.300865	-0.257143	-0.36747	0.149097	0.329323	0.123308	0.0339625	0.327943	0.195489	0.130827	-0.15188	0.281203	0.383459	0.0920761	0.297744	0.00150376	0.15188	0.060173	-0.0496241	0.369925	-0.100752	-0.00150376	-0.0360902	0.115789	-0.0556391	-0.384962	-0.245482	0.33985	0.231579	0.410526	0.430075	-0.124812	0.00601504	-0.275188	-0.0466165	0.162406	-0.0692772	0.273684	0.395489	0.184962	0.0466165	0.309774	0.0917293	-0.0105263	0.302256	0.24812
O15270	0.219549	0.124529	-0.703759	-0.455058	-0.401504	-0.608434	0.149097	0.494737	0.100752	0.386418	0.256487	0.500752	0.470677	0.21203	0.317293	0.637594	-0.0852836	0.159398	-0.123308	0.120301	0.0947725	-0.263158	-0.0586466	-0.180451	0.336842	0.0842105	0.523308	-0.0180451	-0.581955	-0.158133	0.416541	0.218045	0.609023	0.485714	0.314286	0.595489	-0.318797	-0.209023	0.464662	0.0873495	0.393985	0.269173	0.251128	-0.142857	0.627068	0.320301	0.321805	0.251128	0.115789
O15321	0.177444	-0.280757	-0.177444	-0.330952	-0.548872	-0.370482	0.0376506	0.371429	-0.0285714	0.386418	0.115081	0.2	0.269173	0.360902	0.0556391	0.41203	-0.12151	-0.0541353	-0.47218	0.216541	0.146672	-0.254135	0.13985	-0.466165	0.225564	0.321805	0.290226	-0.365414	-0.216541	-0.0888555	0.390977	-0.087218	0.299248	0.154887	0.721805	0.427068	-0.234586	0.111278	0.285714	0.158133	0.386466	0.381955	0.181955	-0.037594	0.261654	0.00601504	0.308271	0.276692	-0.0766917
O15394	-0.474615	-0.239337	0.236179	0.0711061	-0.0804814	0.00903955	-0.259887	-0.756675	0.0752163	0.118536	-0.505643	0.106807	-0.253479	-0.125611	-0.239188	-0.577661	0.398643	-0.465589	0.711546	-0.280557	0.3386	0.333208	-0.296352	0.639338	0.112072	-0.471606	-0.272283	-0.151185	0.322678	-0.122034	-0.45581	0.409929	-0.336217	-0.307634	-0.126363	-0.480632	0.378338	0.502445	-0.603234	0.0301318	-0.62956	-0.5739	0.276796	0.480632	-0.264009	-0.430237	-0.626551	-0.312147	-0.425724
O15400	0.00150376	-0.0875478	0.422556	-0.0594208	0.0360902	0.149097	0.194277	-0.41203	-0.0075188	0.062642	-0.230162	-0.270677	-0.0691729	0.442105	-0.222556	-0.213534	-0.0890572	-0.4	0.0541353	-0.169925	-0.144415	0.196992	-0.0120301	0.0330827	-0.0240601	-0.0330827	-0.108271	-0.0887218	0.257143	0.105422	-0.219549	-0.0556391	-0.043609	-0.329323	0.147368	0.0120301	0.0406015	0.225564	-0.204511	-0.0301205	-0.0766917	-0.109774	0.258647	-0.281203	-0.329323	-0.37594	-0.043609	-0.315789	-0.120301
O15427	0.311278	0.0181133	0.0796992	0.0135389	0.109774	-0.058735	-0.00753013	0.541353	0.108271	-0.144152	0.31666	-0.0180451	-0.109774	-0.0661654	0.290226	0.254135	-0.113208	0.366917	-0.38797	0.396992	-0.23994	0.275188	0.281203	-0.306767	-0.0360902	0.100752	-0.0766917	0.00300752	-0.464662	-0.364458	0.0676692	0.112782	0.697744	0.43609	-0.0736842	0.461654	-0.321805	-0.169925	0.0556391	-0.183735	0.135338	0.257143	-0.00902256	-0.366917	0.180451	0.368421	0.109774	0.581955	0.336842
O15431	0.147368	0.321512	0.381955	-0.0639338	0.380451	0.0632531	0.158133	0.0481203	-0.0285714	-0.355474	0.0150432	-0.318797	-0.166917	0.0466165	-0.114286	-0.177444	0.218869	-0.0706767	-0.0962406	0.154887	-0.244453	0.469173	0.111278	0.111278	-0.320301	0.154887	-0.24812	0.147368	0.0481203	0.0361446	-0.23609	-0.0721805	0.285714	0.0240601	-0.172932	0.47218	-0.00150376	-0.148872	-0.147368	-0.137048	-0.0240601	0.0571429	-0.0135338	-0.496241	-0.270677	0.0601504	0.148872	0.043609	0.27218
O15438	-0.12782	-0.417361	-0.242105	-0.438511	-0.192481	-0.125	-0.0617471	-0.0796992	0.181955	0.435475	-0.0398646	0.219549	0.215038	0.133835	0.166917	0.141353	-0.219624	-0.15188	0.121805	-0.297744	-0.0270779	0.150376	0.15188	0.190977	0.35188	-0.252632	0.0421053	-0.42406	-0.333835	-0.265061	0.0165414	0.341353	0.333835	-0.0977444	0.0601504	0.0646617	0.0345865	0.109774	-0.0796992	-0.350904	-0.0992481	0.0345865	0.312782	0.0781955	0.297744	-0.27218	-0.261654	-0.192481	-0.168421
O15439	0.0496241	-0.0573589	0.503759	0.0947725	0.279699	0.438254	-0.20482	-0.306767	-0.105263	-0.289059	-0.000752163	-0.628571	-0.0827068	0.0947368	-0.221053	-0.221053	-0.0067925	-0.326316	0.0210526	-0.114286	-0.242948	0.157895	0.0105263	0.0120301	-0.198496	0.0947368	-0.308271	-0.0105263	0.294737	0.171687	-0.087218	-0.169925	-0.350376	-0.276692	-0.332331	-0.102256	-0.0571429	0.0150376	-0.306767	-0.155121	-0.257143	-0.0616541	-0.386466	-0.17594	-0.439098	-0.24812	-0.0466165	0.0210526	-0.206015
O15455	-0.422556	-0.0800006	-0.431579	-0.324934	0.0270677	-0.00903616	0.0873495	-0.0195489	0.347368	0.193209	0.110568	0.281203	0.115789	-0.0451128	0.0586466	0.0466165	-0.00377361	0.0917293	0.403008	-0.0165414	0.549079	0.398496	0.183459	0.35188	0.4	-0.219549	0.159398	-0.15188	-0.383459	-0.379519	-0.0255639	0.524812	0.345865	-0.117293	-0.147368	-0.165414	0.126316	0.0887218	0.109774	-0.176205	-0.0902256	-0.0195489	0.393985	0.150376	0.515789	-0.120301	-0.296241	-0.0135338	0.0766917
O15460	0.0466165	-0.378871	0.0406015	-0.267018	-0.219549	0.058735	-0.0316265	0.595489	-0.0451128	-0.0913214	0.285822	-0.0887218	0.0691729	-0.043609	0.500752	0.458647	-0.273209	0.147368	-0.41203	0.446617	-0.02783	-0.0917293	0.544361	-0.401504	0.142857	0.278195	-0.0120301	-0.269173	-0.604511	-0.436747	0.314286	-0.160902	0.425564	0.222556	0.153383	0.106767	-0.515789	-0.037594	0.249624	0.13253	0.538346	0.715789	-0.037594	-0.261654	0.488722	0.142857	0.192481	0.64812	0.401504
O15484	-0.311278	-0.181133	-0.0390977	0.0571644	0.0541353	-0.0301205	-0.0316265	-0.497744	0.145865	0.176605	-0.273787	-0.0406015	0.17594	0.350376	-0.147368	-0.360902	0.393965	-0.278195	0.264662	-0.469173	-0.0639338	-0.233083	-0.443609	0.278195	-0.0917293	-0.138346	0.240602	-0.147368	0.369925	0.33735	-0.237594	0.0150376	-0.366917	-0.323308	-0.00150376	-0.130827	0.294737	0.0857143	-0.0902256	0.123494	-0.263158	-0.297744	-0.12782	0.126316	-0.0586466	-0.455639	-0.0330827	-0.663158	-0.386466
O15498	0.225564	-0.00754722	0.0962406	0.120346	-0.21203	0.158133	0.0933736	0.497744	-0.357895	-0.52906	-0.146672	-0.166917	0.103759	-0.102256	0.156391	0.41203	-0.116227	0.21203	-0.359398	0.347368	-0.104551	-0.293233	-0.0496241	-0.297744	-0.115789	0.366917	-0.081203	0.118797	-0.372932	-0.0361446	0.108271	-0.631579	-0.12782	0.108271	0.181955	0.227068	-0.646617	-0.129323	0.254135	0.518073	0.485714	0.479699	-0.493233	-0.299248	0.181955	0.464662	0.524812	0.383459	0.233083
O15511	-0.24812	-0.0392456	0.565414	0.231666	0.0240601	0.159639	-0.331326	-0.169925	-0.178947	-0.146416	-0.502445	-0.109774	-0.258647	-0.132331	-0.0736842	-0.312782	0.0196228	-0.398496	0.0631579	0.246617	-0.139902	0.407519	-0.0315789	0.181955	0.0571429	-0.0691729	-0.630075	-0.12782	-0.0616541	-0.429217	-0.338346	0.114286	0.0571429	-0.0691729	0.0992481	-0.0390977	0.114286	0.369925	-0.493233	-0.00753013	-0.22406	-0.178947	0.132331	0.0210526	-0.190977	0.148872	-0.338346	0.118797	0.0511278
O15533	0.445113	0.226417	0.12782	-0.00225649	0.183459	-0.0873495	0.299699	-0.17594	0.336842	-0.0309436	0.414442	0.0631579	-0.359398	-0.0902256	-0.242105	-0.165414	0.370569	0.23609	0.142857	0.0315789	0.220384	0.181955	-0.239098	0.156391	0.0300752	-0.0105263	0.0977444	0.318797	0.159398	0.111446	-0.0225564	0.0571429	0.15188	0.254135	-0.17594	0.381955	-0.0120301	-0.320301	-0.0135338	0.0978917	-0.106767	-0.0962406	0.169925	-0.171429	-0.207519	-0.0887218	0.204511	0.180451	0.166917
O43143	0.117293	-0.114718	-0.353383	-0.282813	-0.312782	-0.438254	0.198795	0.518797	-0.0796992	0.0784911	0.327191	0.135338	0.264662	0.0360902	0.284211	0.52782	-0.101133	0.324812	-0.296241	0.252632	0.122602	-0.383459	0.419549	-0.393985	0.0992481	0.213534	0.299248	-0.043609	-0.37594	-0.060241	0.52782	0.0165414	0.341353	0.344361	0.281203	0.203008	-0.294737	-0.263158	0.449624	0.155121	0.55188	0.506767	0.0571429	-0.0796992	0.4	0.13985	0.258647	0.369925	0.264662
O43149	0.330827	0.304153	0.234586	0.195562	0.255639	0.376506	0.143072	-0.2	0.00300752	-0.361512	-0.0609252	-0.043609	-0.282707	-0.267669	-0.237594	-0.043609	-0.214341	-0.0180451	0.087218	-0.0796992	-0.127115	0.135338	-0.312782	0.112782	-0.0526316	-0.0691729	-0.195489	0.502256	0.172932	0.0948796	-0.279699	-0.345865	-0.233083	-0.133835	-0.201504	0.0390977	-0.264662	-0.132331	-0.142857	-0.0286145	-0.106767	-0.159398	0.0150376	-0.279699	-0.359398	0.13985	0.165414	0.103759	0.102256
O43157	-0.36391	-0.0716986	-0.0842105	0.373825	0.109774	-0.060241	0.100904	-0.593985	0.160902	0.169058	-0.136141	0.190977	-0.190977	0.0105263	-0.087218	-0.413534	0.235473	0.0511278	0.577444	-0.41203	0.309139	-0.120301	-0.278195	0.359398	0.120301	-0.577444	0.0556391	0.154887	0.178947	-0.0316265	-0.257143	0.533835	-0.102256	-0.0932331	-0.180451	-0.478195	0.421053	0.121805	-0.266165	0.144578	-0.4	-0.559398	0.333835	0.323308	-0.0887218	-0.242105	-0.530827	-0.341353	-0.112782
O43169	-0.160902	-0.185662	0.186466	0.0225649	-0.0150376	-0.0677712	0.00753013	-0.360902	0.0360902	-0.0822647	-0.312147	0.133835	-0.213534	-0.0616541	0.153383	-0.230075	0.290568	-0.243609	0.425564	-0.215038	0.0338473	0.129323	-0.275188	0.440602	0.0541353	-0.437594	-0.17594	0.0451128	-0.178947	-0.293675	-0.451128	0.266165	0.221053	0.00902256	-0.0977444	0.0796992	-0.0902256	0.174436	-0.446617	0.216868	-0.257143	-0.22406	0.314286	-0.130827	-0.0240601	-0.115789	-0.290226	0.0421053	0.037594
O43175	-0.17594	0.0943403	0.0511278	0.0481384	0.0270677	0.245482	0.0361446	0.293233	-0.193985	-0.135095	0.328695	-0.386466	0.0255639	0.0736842	0.0451128	0.0796992	-0.135095	0.36391	-0.308271	0.227068	-0.150433	-0.0721805	0.368421	-0.329323	-0.377444	0.299248	0.0330827	-0.0842105	0.075188	0.0692772	0.306767	-0.282707	-0.154887	0.237594	-0.00150376	-0.252632	0.198496	0.0195489	0.126316	-0.153615	0.321805	0.445113	-0.312782	0.0150376	0.0165414	0.00902256	0.144361	-0.180451	0.482707
O43242	0.398496	-0.15019	0.228571	0.0105303	-0.255639	0.0195783	-0.111446	0.533835	-0.511278	-0.301889	-0.155698	-0.100752	-0.207519	-0.193985	0.524812	0.284211	-0.310946	0.312782	-0.393985	0.434586	-0.300113	-0.219549	0.0917293	-0.290226	-0.103759	0.21203	-0.0225564	0.0150376	-0.300752	-0.0195783	-0.00451128	-0.633083	-0.0285714	0.341353	0.348872	0.282707	-0.442105	-0.203008	0.0917293	0.390061	0.43609	0.384962	-0.451128	-0.285714	0.157895	0.263158	0.4	0.354887	0.33985
O43264	0.511278	-0.0483022	0.0165414	-0.135389	-0.162406	0.103916	0	0.509774	-0.252632	-0.168303	0.141407	-0.270677	0.0706767	0.184962	0.303759	0.530827	-0.598495	0.333835	-0.308271	0.324812	-0.209853	0.186466	0.270677	-0.434586	0.0601504	0.136842	0.0992481	-0.0210526	-0.442105	-0.0768073	0.189474	-0.172932	0.284211	0.258647	0.0300752	0.294737	-0.590977	-0.114286	0.16391	-0.0933736	0.203008	0.239098	-0.332331	-0.403008	0.148872	0.242105	0.233083	0.443609	0.0165414
O43278	0.270677	0.00150945	-0.15188	0.0225649	0.0150376	-0.32229	0.540663	0.0526316	0.264662	-0.100378	0.273035	0.123308	0.132331	0.117293	0.132331	0.254135	0.249813	0.275188	0.00300752	-0.123308	-0.130876	-0.455639	-0.0736842	-0.115789	-0.0270677	-0.0390977	0.275188	0.312782	-0.193985	0.103916	0.184962	0.0135338	0.285714	0.243609	-0.171429	0.206015	-0.416541	-0.396992	0.341353	0.332832	0.350376	0.230075	0.141353	-0.335338	0.154887	0.0601504	0.318797	0.0887218	0.215038
O43291	0.120301	-0.107925	-0.123308	-0.0752163	-0.32782	-0.349398	0.210844	0.312782	-0.0796992	-0.115473	-0.0947725	0.0917293	0.162406	0.255639	0.282707	0.311278	0.201511	0.225564	-0.0781955	0.210526	0.0120346	-0.189474	-0.130827	-0.141353	-0.0120301	0.0661654	0.287218	-0.0075188	-0.415038	-0.0888555	0.0466165	-0.0601504	0.326316	0.338346	0.257143	0.404511	-0.451128	-0.0511278	0.201504	0.475904	0.314286	0.240602	-0.0781955	-0.287218	0.350376	0.17594	0.321805	0.192481	0.126316
O43292	0.0571429	-0.429437	0.166917	-0.0180519	-0.159398	0.13253	-0.174699	0.464662	-0.135338	-0.31321	0.0722076	-0.258647	-0.00902256	-0.135338	0.123308	0.366917	-0.318493	0.439098	-0.369925	0.36391	-0.11132	0.207519	0.386466	-0.315789	0.0676692	0.129323	-0.240602	-0.233083	-0.541353	-0.429217	0.183459	-0.0676692	0.284211	0.243609	0.130827	0.196992	-0.428571	-0.0842105	-0.0691729	-0.20482	0.147368	0.430075	-0.329323	-0.159398	0.215038	0.154887	0.0526316	0.508271	0.234586
O43396	-0.142857	0.000754722	-0.0526316	0.032343	-0.533835	-0.150603	-0.135542	0.520301	-0.357895	-0.164529	0.0722076	0.0511278	-0.0631579	-0.234586	0.193985	0.257143	0.130567	0.338346	-0.210526	0.61203	0.283565	-0.144361	0.21203	-0.314286	-0.225564	0.291729	0.0165414	-0.102256	-0.162406	-0.207832	0.329323	-0.240602	-0.106767	0.530827	0.32782	-0.193985	-0.121805	0.309774	0.0887218	0.358434	0.395489	0.463158	-0.198496	0.321805	0.196992	0.338346	0.135338	0.378947	0.366917
O43399	0.123308	-0.062642	-0.0616541	0.0142911	-0.130827	-0.216868	0.254518	0.148872	0.258647	0.0166039	0.0353516	0.184962	0.228571	0.0781955	0.130827	0.189474	0.246794	-0.0721805	-0.145865	0.0962406	-0.158706	-0.418045	-0.0345865	-0.195489	0.00150376	0.222556	0.153383	0.0240601	-0.0496241	0.0903615	0.193985	-0.190977	0.0150376	0.00902256	-0.0616541	-0.0706767	-0.371429	-0.0526316	0.439098	0.384037	0.390977	0.279699	0.0360902	-0.043609	0.207519	0.133835	0.324812	0.0541353	-0.0691729
O43402	-0.0075188	0.0694345	-0.0616541	-0.0684468	0.109774	-0.129518	-0.32229	-0.0857143	0.0902256	0.223398	0.188041	-0.105263	0.0360902	0.087218	-0.0842105	-0.0902256	0.0732081	0.081203	0.159398	0.00451128	-0.0195562	0.302256	-0.105263	0.168421	0.204511	-0.108271	-0.0255639	-0.118797	-0.132331	-0.149097	0.120301	0.487218	0.239098	0.318797	-0.133835	0.314286	0.311278	-0.172932	-0.219549	-0.381025	-0.356391	-0.239098	-0.121805	0.0827068	0.0676692	-0.0481203	-0.207519	-0.00902256	-0.0421053
O43432	0.615038	0.193964	0.0255639	-0.19481	-0.0255639	-0.180723	0.194277	0.476692	-0.254135	-0.206039	0.186536	-0.043609	-0.114286	-0.0917293	0.425564	0.237594	0.0181133	0.171429	-0.255639	0.293233	-0.100038	-0.156391	0.178947	-0.196992	-0.193985	0.27218	0.184962	0.17594	-0.0977444	0.292169	0.087218	-0.42406	0.124812	0.230075	-0.0150376	0.403008	-0.386466	-0.35188	0.33985	0.405121	0.398496	0.284211	-0.255639	-0.357895	0.037594	0.221053	0.461654	0.377444	0.13985
O43491	-0.285714	0.233209	-0.0360902	-0.0142911	-0.0857143	-0.100904	0.129518	-0.577444	-0.0300752	0.0905667	-0.451298	0.136842	0.0135338	0.100752	-0.323308	-0.35188	0.329814	-0.360902	0.580451	-0.279699	0.243701	0.087218	-0.404511	0.496241	-0.0511278	-0.207519	0.0466165	0.112782	0.437594	0.283133	-0.282707	0.0706767	-0.461654	-0.279699	-0.0195489	-0.314286	0.336842	0.305263	-0.157895	0.182229	-0.255639	-0.434586	0.213534	0.279699	-0.230075	-0.242105	-0.16391	-0.640602	-0.291729
O43493	0.18797	-0.305663	0.201504	0.150433	0.177444	0.0783133	-0.0888555	-0.216541	0.120301	-0.0113208	-0.12862	-0.00451128	-0.0135338	-0.0586466	-0.171429	-0.0977444	-0.0181133	-0.314286	-0.120301	-0.330827	-0.0819857	-0.126316	-0.0977444	0.0195489	0.215038	-0.102256	-0.285714	-0.0541353	-0.00300752	-0.0225904	-0.144361	0.081203	0.0496241	-0.419549	-0.0285714	0.215038	-0.157895	-0.153383	-0.156391	-0.00903616	-0.252632	-0.204511	0.0300752	-0.0917293	-0.22406	-0.0496241	-0.111278	0.246617	-0.418045
O43497	-0.0228592	0.175151	-0.00761972	0.654018	0.166872	0.130494	-0.0373929	-0.0739113	0.00457183	-0.277642	-0.11815	0.268214	-0.304027	-0.413751	-0.082293	-0.0525761	-0.114728	0.383272	0.101342	-0.105152	-0.082324	-0.0182873	-0.396988	0.0632437	-0.0198113	-0.456422	-0.273548	0.477757	-0.184397	-0.368587	-0.304027	0.214114	0.156204	0.27431	-0.121154	-0.0411465	-0.0419085	-0.0114296	-0.374128	-0.0717334	-0.297169	-0.364223	0.150871	0.0236211	-0.151633	0.483853	-0.272024	0.230116	0.275072
O43505	0.254135	-0.223398	0.0345865	-0.191049	-0.37594	0.129518	-0.338856	0.242105	-0.32782	0.180379	0.0639338	-0.126316	0.0315789	-0.00451128	-0.0466165	0.252632	-0.414343	-0.0421053	-0.302256	0.225564	0.234675	-0.043609	0.112782	-0.258647	0.332331	0.299248	-0.0691729	-0.330827	-0.138346	-0.0496989	0.342857	-0.245113	-0.201504	0.00601504	0.443609	0.184962	-0.0827068	0.0135338	0.037594	0.0391567	0.0962406	0.192481	-0.302256	0.17594	0.0631579	0.0330827	0.129323	0.330827	-0.177444
O43520	0.15188	0.333587	-0.293233	-0.282061	-0.505263	-0.296687	0.126506	0.618045	-0.287218	0.117737	0.0361038	0.184962	0.318797	0.273684	0.381955	0.584962	-0.172077	0.0210526	-0.186466	0.479699	0.0157954	-0.037594	0.0466165	-0.266165	0.105263	0.261654	0.168421	-0.0601504	-0.639098	-0.316265	0.329323	-0.0330827	0.499248	0.560902	0.323308	0.41203	-0.360902	0.201504	0.309774	0.334338	0.544361	0.419549	0.133835	-0.219549	0.484211	0.607519	0.300752	0.288722	0.353383
O43556	-0.593374	-0.0264551	0.0888555	0.138606	-0.0180723	0.208145	-0.182504	-0.444278	0.0361446	0.111867	-0.369868	-0.0617471	0.197289	0.0707832	-0.393073	-0.355422	0.244899	-0.58735	0.23494	-0.233434	0.138606	0	-0.10994	0.233434	-0.0496989	0.0225904	-0.277109	-0.253012	0.387049	0.0512821	-0.0828314	0.0813254	-0.527109	-0.530121	-0.0903615	-0.614459	0.405121	0.527109	-0.164157	-0.0120664	-0.243976	-0.206326	0.0512049	0.498495	-0.195783	-0.152109	-0.331326	-0.480422	-0.408133
O43617	0.108271	-0.10868	0.184962	0.446032	-0.111278	0.20482	-0.248494	0.395489	-0.421053	-0.351701	-0.264009	-0.255639	-0.0135338	-0.0646617	0.209023	0.166917	-0.301889	0.33985	-0.372932	0.252632	-0.392629	-0.129323	0.0406015	-0.392481	-0.270677	0.0992481	-0.178947	-0.0451128	-0.142857	-0.0135542	-0.0180451	-0.344361	-0.190977	0.153383	0.0571429	-0.135338	-0.24812	0.0887218	-0.0345865	0.0843374	0.0676692	0.0676692	-0.630075	0.0135338	-0.043609	0.392481	0.0646617	0.124812	-0.037594
O43633	0.360902	-0.0498117	0.181955	-0.150433	-0.0481203	0.174699	-0.0481928	0.609023	-0.338346	-0.32604	0.0142911	-0.245113	-0.0721805	-0.0180451	0.566917	0.389474	-0.415852	0.266165	-0.326316	0.428571	-0.347499	0.189474	0.245113	-0.210526	-0.00601504	0.166917	-0.105263	-0.0526316	-0.654135	-0.289157	-0.0225564	-0.324812	0.418045	0.338346	0.0360902	0.463158	-0.536842	-0.18797	0.0676692	0.108434	0.353383	0.433083	-0.341353	-0.560902	0.317293	0.354887	0.288722	0.451128	0.425564
O43657	-0.544361	-0.277738	-0.13985	-0.0443776	-0.330827	-0.0346386	-0.120482	0.354887	-0.207519	-0.107171	-0.130876	0.0601504	0.181955	-0.121805	0.242105	0.231579	-0.00226417	0.111278	-0.105263	0.252632	0.174502	-0.102256	0.311278	-0.087218	0.0105263	0.0601504	-0.147368	-0.300752	-0.493233	-0.49247	0.159398	0.0676692	0.165414	0.15188	0.240602	-0.203008	-0.0661654	0.287218	0.00150376	0.143072	0.303759	0.440602	0.0120301	0.184962	0.437594	0.215038	-0.138346	0.174436	0.348872
O43678	0.0300752	0.107925	-0.634586	-0.549831	-0.0345865	-0.457832	0.155121	-0.0781955	0.198496	0.167548	0.328695	0.172932	0.360902	0.0315789	-0.103759	0.239098	0.189435	0.0150376	0.320301	-0.309774	0.325686	-0.0616541	0.0977444	0.156391	0.0135338	-0.0917293	0.520301	0.133835	0.144361	0.373494	0.27218	0.306767	0.0135338	-0.0315789	-0.207519	0.0781955	-0.0390977	-0.261654	0.243609	-0.266567	-0.081203	-0.0601504	0.109774	0.0917293	0.0781955	-0.318797	0.043609	-0.043609	-0.314286
O43681	0.135338	-0.448305	0.0691729	-0.269274	-0.117293	0.143072	-0.381025	0.344361	-0.264662	-0.222643	-0.141407	-0.0676692	-0.0571429	-0.386466	0.470677	0.356391	-0.574344	0.0646617	-0.126316	0.227068	-0.151937	0.0902256	0.33985	-0.0661654	0.275188	-0.0330827	-0.168421	-0.129323	-0.485714	-0.305723	-0.0135338	-0.2	0.081203	-0.0105263	0.0661654	0.0631579	-0.521805	-0.193985	-0.0601504	-0.137048	0.115789	0.263158	-0.273684	-0.171429	0.299248	0.0225564	-0.00902256	0.560902	0.0481203
O43684	0.482707	0.160756	-0.0075188	-0.196314	-0.230075	-0.218374	-0.0271085	0.596992	-0.437594	-0.0316983	0.371568	-0.207519	-0.0691729	0.181955	0.541353	0.338346	-0.126793	0.306767	-0.398496	0.464662	-0.141407	-0.26015	0.189474	-0.475188	-0.23609	0.333835	0.384962	0.0496241	-0.148872	0.182229	0.311278	-0.365414	0.195489	0.630075	0.290226	0.458647	-0.246617	-0.239098	0.242105	0.32229	0.47218	0.406015	-0.354887	-0.356391	0.145865	0.16391	0.466165	0.415038	0.378947
O43707	-0.206015	0.281511	-0.231579	0.226401	-0.203008	-0.32229	0.290663	-0.0691729	0.0300752	0.159246	-0.345243	0.329323	0.186466	0.380451	-0.138346	-0.0977444	0.366795	-0.0390977	0.112782	-0.0105263	0.197067	-0.178947	-0.439098	0.0451128	-0.0496241	-0.0120301	0.282707	0.0691729	0.0796992	0.111446	-0.135338	0.0962406	0.0225564	0.0150376	0.32782	0.0526316	0.180451	0.269173	0.18797	0.468374	0.0721805	-0.240602	0.234586	0.0992481	0.111278	0.203008	0.100752	-0.410526	-0.0977444
O43739	0.230075	-0.173586	0.0481203	-0.0910117	-0.284211	0.13253	-0.503013	0.177444	-0.52782	-0.0203775	-0.0819857	-0.132331	-0.210526	-0.154887	0.47218	0.114286	-0.335097	0.12782	0.00300752	0.102256	-0.133885	-0.0481203	-0.142857	-0.0105263	-0.0330827	-0.111278	0.0616541	-0.105263	-0.150376	-0.0180723	-0.075188	-0.287218	-0.207519	0.357895	0.150376	0.102256	-0.117293	0.0240601	-0.303759	0.0677712	-0.0962406	-0.00601504	-0.497744	0.0285714	0.0496241	0	0.00150376	0.198496	0.0270677
O43747	0.26015	-0.483777	0.254135	0.0428733	0.0646617	0.141566	-0.236446	-0.147368	0.121805	0.129058	-0.0782249	0.0481203	-0.398496	-0.0406015	0.36391	-0.24812	-0.0166039	0.0225564	0.121805	-0.135338	-0.036856	0.22406	-0.171429	0.221053	0.237594	-0.357895	-0.0481203	-0.231579	-0.201504	-0.20482	-0.427068	0.144361	0.243609	-0.0180451	-0.087218	0.203008	-0.0842105	-0.0225564	-0.338346	0.0813254	-0.38797	-0.281203	-0.0496241	-0.100752	0.0526316	-0.233083	-0.230075	0.203008	-0.221053
O43760	0.0165414	0.255851	-0.0661654	-0.318165	0.215038	0.179217	-0.146085	0.24812	-0.087218	0.0800006	0.0549079	-0.0676692	0.0135338	-0.0466165	0.404511	-0.0165414	-0.153209	-0.105263	0.0917293	0.100752	-0.182023	0.481203	0.207519	0.291729	0.0240601	0.00451128	-0.13985	-0.193985	-0.348872	-0.182229	-0.126316	0.100752	0.326316	0.081203	-0.357895	0.165414	0.178947	0	-0.0135338	-0.233434	-0.0255639	0.0571429	-0.0721805	-0.136842	0.26015	0.186466	-0.117293	-0.111278	0.186466
O43772	0.4	0.110189	-0.0390977	-0.20158	0.431579	-0.0316265	0.0888555	-0.329323	0.314286	-0.0120756	0.453554	-0.150376	-0.162406	-0.0075188	-0.22406	-0.154887	0.0860383	0.0300752	0.162406	-0.357895	-0.00300865	0.177444	0.00150376	0.0706767	-0.177444	-0.15188	0.315789	0.324812	0.545865	0.516567	-0.081203	0.109774	-0.0646617	-0.15188	-0.409023	0.141353	0.00150376	-0.386466	-0.0706767	-0.460844	-0.4	-0.320301	0.00300752	-0.209023	-0.454135	-0.508271	0.0330827	0.0646617	-0.318797
O43776	0.222556	-0.000754722	0.255639	0.236931	-0.37594	-0.055723	-0.126506	0.581955	-0.481203	-0.343399	-0.0962768	-0.0676692	-0.117293	-0.285714	0.264662	0.315789	-0.120001	0.291729	-0.502256	0.553383	-0.314404	-0.282707	0.150376	-0.464662	-0.297744	0.321805	-0.255639	0.0315789	-0.203008	-0.147591	0.221053	-0.526316	-0.0736842	0.505263	0.296241	0.0451128	-0.365414	0.0781955	0.0390977	0.314759	0.467669	0.473684	-0.356391	0	-0.0135338	0.536842	0.293233	0.413534	0.386466
O43795	-0.275188	0.0294342	0.0646617	0.0263257	0.0255639	0.299699	0.185241	-0.234586	0.0781955	0.138869	-0.25047	-0.121805	0.26015	0.401504	-0.16391	-0.103759	-0.0883025	-0.428571	0.100752	-0.081203	0.117337	-0.0721805	-0.0676692	0.0646617	0.242105	0.178947	-0.0210526	-0.174436	0.0481203	0.0632531	-0.00451128	-0.106767	-0.266165	-0.536842	0.0360902	-0.323308	0.0977444	0.222556	0.263158	0.284639	0.157895	0.00601504	0.0827068	0.0105263	0.147368	-0.0857143	0.0406015	-0.427068	-0.180451
O43809	0.300752	-0.295851	-0.0511278	-0.196314	-0.297744	-0.278615	0.135542	0.293233	-0.206015	0.0860383	0.169237	-0.0315789	-0.0210526	0.0917293	0.445113	0.282707	-0.184152	0.365414	-0.230075	0.145865	-0.141407	-0.425564	0.273684	-0.332331	-0.0406015	0.0962406	0.36391	-0.0676692	-0.0766917	0.213856	0.278195	-0.293233	0.00451128	0.308271	0.281203	0.0511278	-0.227068	-0.273684	0.288722	0.240964	0.445113	0.357895	-0.17594	-0.117293	0.193985	-0.190977	0.288722	0.0586466	0.178947
O43813	-0.255639	0.0113208	0.0255639	-0.0767206	-0.105263	0.126506	-0.23494	-0.0360902	-0.297744	-0.126793	-0.425724	-0.207519	0.294737	-0.0827068	-0.282707	-0.0390977	-0.0369814	-0.281203	-0.0481203	-0.0330827	-0.12185	-0.0225564	0.0661654	0.0646617	-0.190977	0.284211	-0.201504	-0.213534	0.336842	0.335844	0.0721805	-0.381955	-0.702256	-0.415038	0.0421053	-0.347368	0.162406	0.171429	0.0541353	-0.129518	0	0.0406015	-0.455639	0.356391	-0.16391	-0.0556391	0.0556391	-0.463158	-0.372932
O43826	-0.26015	-0.0958497	0.148872	0.160211	-0.0390977	0.129518	-0.338856	0.449624	-0.204511	-0.252832	0.253479	-0.285714	-0.154887	-0.141353	0.359398	0.114286	-0.0566042	0.360902	-0.181955	0.530827	-0.00526514	0.198496	0.404511	-0.284211	-0.17594	0.0571429	-0.174436	-0.130827	-0.4	-0.515061	0.156391	0.183459	0.330827	0.530827	-0.0721805	-0.118797	-0.0571429	0.165414	-0.193985	-0.0873495	0.0857143	0.315789	-0.230075	-0.00451128	0.221053	0.26015	-0.204511	0.554887	0.496241
O43852	-0.141353	-0.477739	0.0947368	-0.0112824	-0.338346	0.0828314	-0.0286145	0.371429	0.00902256	-0.105661	0.0473862	-0.0721805	0.21203	0.00150376	0.0466165	0.428571	-0.203775	0.0541353	-0.365414	0.315789	0.0940203	-0.117293	0.365414	-0.377444	0.288722	0.237594	-0.278195	-0.333835	-0.604511	-0.56476	0.366917	0.00300752	0.281203	0.043609	0.245113	-0.00300752	-0.478195	0.142857	0.124812	0.126506	0.374436	0.569925	0.0150376	-0.0225564	0.357895	0.23609	0.0390977	0.545865	0.162406
O43861	-0.0962768	-0.194037	0.0248214	0.107976	-0.430237	-0.0338983	-0.229755	0.529522	-0.346747	0.0373728	-0.183597	-0.064686	0.245957	0.251974	0.0549079	0.481384	-0.557195	0.131628	-0.530275	0.450545	-0.075997	0.02783	0.227905	-0.555096	0.258744	0.203836	-0.195562	-0.311395	-0.614517	-0.560452	0.291839	0.0737119	0.415194	0.26777	0.663407	0.287326	-0.249718	0.245957	-0.00376081	-0.0693032	0.26777	0.292591	-0.0248214	-0.0940203	0.297104	0.464084	0.00150432	0.416698	0.17751
O43865	0.103759	-0.124529	0.342857	-0.0112824	0.0180451	0.375	-0.286145	0.586466	-0.233083	-0.0966045	0.14968	-0.56391	0.132331	0.44812	0.416541	0.195489	-0.289813	-0.142857	-0.628571	0.520301	-0.317413	0.0932331	0.37594	-0.578947	-0.102256	0.526316	-0.0511278	-0.427068	-0.329323	-0.180723	0.157895	-0.297744	0.263158	0.0421053	0.112782	0.219549	-0.288722	0.157895	0.174436	0.120482	0.315789	0.46015	-0.487218	-0.415038	0.237594	0.21203	0.24812	0.431579	0.087218
O43866	0.0842105	0.410569	0.201504	0.550583	0.366917	0.313253	-0.0210844	-0.350376	-0.153383	-0.265662	0.0210606	-0.314286	-0.213534	-0.00601504	-0.269173	-0.335338	0.0792458	0.12782	0.115789	-0.239098	-0.25047	-0.189474	-0.470677	0.0345865	-0.386466	-0.0992481	-0.0255639	0.466165	0.517293	0.408133	-0.178947	-0.216541	-0.517293	0.0466165	-0.276692	-0.165414	0.267669	-0.145865	-0.228571	0.0135542	-0.276692	-0.380451	-0.372932	-0.0330827	-0.506767	0.0270677	0.0406015	-0.32782	0.0511278
O43920	0.0827068	-0.197737	-0.440602	-0.631064	-0.2	-0.490964	0.126506	-0.0526316	0.308271	0.172077	0.397894	0.252632	0.16391	-0.133835	0.0466165	0.329323	0.107171	0.0992481	0.302256	-0.0977444	0.31666	-0.043609	0.216541	0.103759	0.213534	-0.129323	0.431579	0.0902256	-0.0496241	0.0647591	0.329323	0.291729	0.166917	0.171429	-0.0917293	0.0586466	-0.281203	-0.276692	0.172932	-0.225904	0.0646617	0.165414	0.291729	0.0390977	0.213534	-0.415038	0.0451128	0.264662	-0.0706767
O60256	0.0902256	-0.0264153	0.0135338	-0.200075	-0.190977	0.0120482	-0.49247	-0.0556391	-0.348872	0.0822647	-0.43475	-0.0195489	0.0947368	0.0075188	0.279699	0.0225564	-0.178114	-0.493233	0.219549	0.0571429	-0.0421211	-0.00300752	-0.281203	0.203008	0.249624	-0.00451128	0.0210526	-0.115789	-0.0526316	0.0843374	-0.150376	-0.148872	-0.303759	-0.136842	0.087218	0.0676692	-0.150376	0.081203	-0.0962406	0.218374	-0.147368	-0.239098	-0.324812	0.0421053	0.120301	-0.00150376	-0.00150376	0.081203	-0.437594
O60264	0.103759	0.0694345	-0.455639	-0.616773	-0.156391	-0.578314	0.164157	0.240602	0.166917	0.306417	0.446785	0.121805	0.357895	0.133835	0.00150376	0.341353	0.12151	0.0992481	-0.0330827	0.0511278	0.157954	0.0270677	0.416541	-0.0932331	0.0646617	0.165414	0.360902	-0.118797	-0.075188	0.143072	0.515789	0.314286	0.350376	0.243609	0.0180451	0.287218	0.0210526	-0.24812	0.348872	-0.308735	0.210526	0.264662	0.18797	0.0330827	0.210526	-0.160902	0.123308	0.0556391	-0.0240601
O60271	-0.00300752	-0.243775	0.144361	-0.0308387	-0.221053	0.246988	-0.224398	0.485714	-0.237594	-0.102642	-0.0263257	-0.120301	-0.106767	-0.037594	0.598496	0.181955	-0.297361	0.15188	-0.306767	0.396992	-0.269274	0.0466165	0.306767	-0.311278	-0.213534	0.13985	0.00902256	-0.281203	-0.24812	-0.21235	-0.037594	-0.369925	0.0481203	0.210526	0.0586466	-0.242105	-0.269173	0.314286	0.0345865	0.0873495	0.278195	0.392481	-0.278195	-0.0556391	0.252632	0.135338	0.0646617	0.204511	0.218045
O60306	-0.0842105	-0.101133	-0.354887	-0.352764	-0.230075	-0.409639	0.159639	0.386466	0.0315789	0.0203775	0.377586	-0.00451128	0.383459	-0.0075188	0.00150376	0.475188	0.0105661	0.27218	-0.193985	0.195489	0.155698	-0.203008	0.553383	-0.308271	0.0255639	0.251128	0.177444	-0.0947368	-0.233083	-0.0301205	0.634586	0.154887	0.213534	0.234586	0.0796992	0.0225564	-0.172932	-0.215038	0.389474	-0.149097	0.419549	0.509774	0.0210526	0.0781955	0.284211	0.0120301	0.138346	0.239098	0.165414
O60313	0.178947	-0.115473	-0.437594	-0.602482	-0.138346	-0.44729	0.281627	0.0842105	0.186466	0.245285	0.179767	0.184962	0.353383	0.195489	-0.0421053	0.276692	0.110944	0.0406015	0.00300752	-0.169925	0.207597	-0.132331	0.0932331	0.0691729	0.218045	0.136842	0.46015	-0.106767	-0.0781955	0.290663	0.263158	0.0255639	0.153383	-0.0917293	0.195489	0.44812	-0.115789	-0.4	0.416541	-0.0210844	0.215038	0.192481	0.0857143	-0.118797	0.278195	-0.306767	0.336842	-0.123308	-0.169925
O60437	-0.682707	-0.196983	0.0180451	0.112072	-0.135338	0.0451808	-0.271085	-0.305263	0.126316	0.381135	-0.261	0.166917	-0.130827	0.246617	0.169925	-0.497744	0.425663	-0.22406	0.440602	0.0225564	0.418955	0.245113	-0.288722	0.427068	0.213534	-0.278195	0.0240601	-0.442105	-0.141353	-0.441266	-0.333835	0.500752	0.135338	0.0345865	0.124812	-0.24812	0.565414	0.569925	-0.326316	0.293675	-0.318797	-0.293233	0.249624	0.366917	0.350376	-0.178947	-0.487218	-0.303759	0.0105263
O60449	0.081203	-0.566796	0.190977	-0.0549079	0.0150376	-0.0225904	-0.0843374	-0.449624	0.209023	0.304153	-0.247461	0.189474	-0.273684	-0.037594	-0.0150376	-0.219549	-0.261134	-0.087218	0.216541	-0.377444	-0.0255735	0.257143	-0.0210526	0.276692	0.434586	-0.518797	-0.166917	-0.206015	-0.0511278	-0.209338	-0.344361	0.36391	0.203008	-0.261654	0.106767	0.037594	0.0827068	-0.0135338	-0.395489	-0.307229	-0.439098	-0.401504	0.386466	0.0330827	-0.106767	-0.454135	-0.439098	-0.0917293	-0.308271
O60476	0.105263	0.0286794	-0.0962406	-0.0248214	0.206015	0.0436747	-0.120482	0.574436	-0.0511278	-0.0905667	0.346747	-0.221053	0.171429	0.120301	0.318797	0.255639	-0.165284	0.287218	-0.505263	0.21203	-0.330952	-0.0330827	0.284211	-0.369925	-0.132331	0.251128	0.0842105	-0.114286	-0.371429	-0.120482	0.195489	-0.0345865	0.454135	0.266165	-0.0210526	0.427068	-0.105263	-0.297744	0.195489	-0.203313	0.218045	0.33985	-0.335338	-0.348872	0.275188	0.264662	0.21203	0.288722	0.297744
O60486	-0.0150376	0.361512	0.0390977	0.0315908	-0.109774	-0.293675	-0.209338	0.0345865	-0.326316	-0.0603778	-0.331704	0.219549	-0.0285714	-0.422556	-0.17594	-0.0962406	0.20302	-0.206015	-0.0195489	0.111278	-0.130876	-0.0646617	-0.159398	0.195489	-0.150376	0.111278	-0.344361	0.133835	0.195489	0.0783133	0.00150376	-0.150376	-0.239098	0.153383	0.183459	0.150376	0.266165	-0.0075188	-0.153383	0.00451808	0.0075188	-0.0842105	-0.0165414	0.279699	-0.242105	0.330827	0.0225564	-0.105263	0.0661654
O60487	-0.0255639	-0.42189	-0.37594	-0.661903	-0.357895	-0.263555	-0.0647591	0.381955	0.0300752	0.224907	-0.0534035	0.242105	0.356391	0.0917293	0.535338	0.457143	-0.222643	-0.142857	-0.0586466	0.0992481	0.0616773	-0.0330827	0.338346	-0.043609	0.299248	0.0646617	0.321805	-0.389474	-0.491729	-0.167169	0.132331	-0.00300752	0.324812	-0.0736842	0.196992	0.133835	-0.434586	0.0225564	0.326316	0.0316265	0.318797	0.378947	0.0842105	-0.103759	0.621053	-0.130827	0.117293	0.218045	-0.147368
O60488	0.133835	-0.0641514	0.6	0.206093	0.222556	0.46988	0.0150603	-0.27218	0.0481203	-0.0505664	-0.196314	-0.264662	-0.38797	0.115789	-0.0105263	-0.37594	-0.0754722	-0.189474	0.144361	0.0496241	-0.0759684	0.509774	-0.075188	0.245113	0.171429	-0.111278	-0.443609	-0.145865	-0.0977444	-0.239458	-0.389474	0.0390977	0.0962406	-0.198496	-0.218045	-0.00150376	0.0721805	0.181955	-0.303759	0.10994	-0.246617	-0.21203	0.0496241	-0.184962	-0.162406	-0.0315789	-0.215038	-0.0706767	-0.0105263
O60493	0.499248	0.110944	0.18797	0.00526514	-0.0691729	0.218374	0.120482	0.596992	-0.550376	-0.619627	0.0105303	-0.330827	-0.103759	-0.221053	0.386466	0.490226	-0.498871	0.428571	-0.389474	0.374436	-0.398646	-0.111278	0.245113	-0.365414	-0.287218	0.246617	-0.0977444	0.287218	-0.338346	0.060241	0.0827068	-0.705263	-0.0345865	0.297744	0.0150376	0.225564	-0.669173	-0.303759	0.157895	0.186747	0.502256	0.497744	-0.521805	-0.515789	0.0105263	0.409023	0.478195	0.406015	0.46015
O60503	0.148176	-0.280107	0.252727	-0.0620767	0.370064	0.344256	-0.182298	-0.291087	0.197067	0.0453004	-0.0985704	-0.167732	-0.22264	0.0661903	0.112824	-0.209853	-0.377503	-0.127115	0.161715	-0.194058	-0.186606	0.422715	-0.0165476	0.206845	0.299361	-0.284317	-0.0549079	-0.064686	-0.0285822	-0.0640302	-0.403159	0.12862	0.113577	-0.349756	-0.211358	0.0631817	-0.0571644	-0.160211	-0.22941	-0.346516	-0.400903	-0.342234	-0.00902595	-0.296352	-0.0308387	-0.37909	-0.207597	0.00225649	-0.244453
O60506	0.392481	-0.144907	-0.126316	-0.0767206	-0.437594	-0.394579	0.13253	0.418045	-0.2	0.0883025	0.300865	-0.0150376	0.0962406	0.230075	0.147368	0.42406	-0.0769817	0.418045	-0.451128	0.239098	-0.0300865	-0.467669	0.126316	-0.592481	-0.111278	0.257143	0.404511	-0.0210526	-0.0526316	0.192771	0.463158	-0.242105	0.0977444	0.481203	0.487218	0.317293	-0.294737	-0.178947	0.288722	0.22741	0.422556	0.368421	-0.178947	-0.0992481	0.0691729	0.0345865	0.418045	0.279699	0.114286
O60568	0.118797	-0.212832	0.165414	-0.137646	0.124812	0.11747	-0.0391567	0.290226	0.192481	0.0301889	0.270779	-0.141353	-0.13985	0.145865	0.189474	0.135338	-0.28604	0.180451	-0.184962	0.341353	0.0895073	0.562406	0.415038	-0.169925	0.317293	-0.00150376	-0.103759	-0.225564	-0.535338	-0.527109	0.0075188	0.37594	0.75188	0.130827	0.00601504	0.353383	-0.198496	-0.0421053	-0.0421053	-0.25753	-0.0270677	0.138346	0.186466	-0.359398	0.267669	0.0390977	-0.138346	0.556391	0.195489
O60603	0.366917	-0.0860383	0.0406015	-0.150433	-0.0631579	-0.0632531	-0.0828314	0.126316	0.15188	0.295851	0.0684468	0.257143	-0.103759	0.0255639	0.153383	0.198496	-0.400758	-0.109774	-0.111278	0.0887218	-0.0616773	0.335338	0.0390977	-0.0496241	0.485714	-0.162406	-0.159398	-0.100752	-0.469173	-0.474398	-0.0451128	0.333835	0.670677	0.147368	0.130827	0.473684	-0.222556	0.00300752	-0.126316	-0.22741	-0.103759	-0.0932331	0.43609	-0.233083	0.132331	0.204511	-0.145865	0.461654	-0.0150376
O60610	-0.0210526	-0.156228	0.279699	0.110568	-0.0781955	0.125	-0.328314	0.0105263	-0.263158	-0.35321	-0.120346	-0.087218	-0.311278	-0.384962	0.219549	0.0917293	-0.245285	0.0766917	0.0616541	0.210526	-0.169989	0.0255639	-0.0466165	-0.0195489	-0.0165414	-0.196992	-0.230075	0.237594	-0.17594	-0.346386	-0.150376	-0.114286	-0.0135338	0.314286	0.0676692	-0.0285714	-0.33985	-0.00300752	-0.42406	-0.0436747	-0.0406015	0.0646617	-0.0661654	-0.165414	-0.0571429	0.0616541	-0.0947368	0.503759	0.35188
O60613	0.0977444	0.0249058	0.136842	0.188041	-0.160902	0.10241	0.0783133	0.0721805	-0.266165	-0.0188681	-0.338473	0.0120301	0.132331	0.0947368	-0.0526316	0.228571	-0.397739	-0.219549	-0.105263	0	-0.0684468	-0.00150376	0	-0.0721805	0.336842	-0.0481203	-0.475188	-0.0571429	-0.493233	-0.378012	0.0300752	0.112782	0.246617	-0.105263	0.159398	0.160902	-0.21203	0.148872	-0.075188	0.167169	0.0947368	-0.0180451	0.181955	-0.117293	0.0195489	0.488722	-0.145865	0.16391	-0.0255639
O60645	0.0676692	0.0535853	0.112782	0.251974	-0.18797	0.161145	-0.254518	0.284211	-0.521805	-0.220379	-0.443776	-0.0646617	-0.0842105	-0.0240601	0.455639	0.0827068	-0.221888	0.166917	-0.0616541	0.261654	-0.28883	-0.141353	-0.357895	0.00601504	-0.0285714	0.00601504	-0.0481203	0.0180451	-0.354887	-0.11747	-0.227068	-0.404511	-0.135338	0.296241	0.219549	0.148872	-0.16391	0.0195489	-0.075188	0.444278	0.148872	0.0135338	-0.505263	-0.13985	0.255639	0.398496	0.181955	-0.0360902	0.230075
O60664	0.227068	-0.160001	0.21203	-0.0549079	-0.404511	-0.0481928	0.120482	0.249624	-0.2	-0.0981139	-0.300113	0.0917293	0.0631579	0.0932331	0.315789	0.335338	-0.153963	-0.225564	-0.180451	0.305263	-0.129372	-0.246617	-0.0661654	-0.183459	0.215038	0.184962	-0.115789	-0.0541353	-0.440602	-0.254518	0.0315789	-0.356391	0.138346	0.081203	0.324812	0.196992	-0.62406	0.124812	0.165414	0.606928	0.481203	0.360902	0.0721805	-0.293233	0.257143	0.306767	0.308271	0.344361	0.121805
O60669	0.00380986	-0.388163	0.138679	-0.391801	0.0083817	-0.0167887	0.00381561	-0.0632437	0.272024	0.247812	0.134158	-0.147823	0.0380986	0.163062	0.0967705	-0.0632437	0.0275347	0.0236211	0.00228592	-0.0502902	-0.235919	0.294121	0.288026	0.134107	0.102866	0.028955	-0.0160014	-0.446516	-0.0845789	-0.0526553	0.0761972	0.0891508	0.172968	0.000761972	-0.132583	0.054862	0.108962	-0.0723874	0.00152395	-0.347983	-0.00152395	0.217162	-0.0129535	-0.0243831	0.15468	-0.444992	-0.0342888	-0.323838	-0.0083817
O60701	0.15188	-0.346418	0.705263	0.157202	-0.0541353	0.188253	-0.0436747	0.159398	-0.267669	-0.438494	-0.0421211	-0.457143	-0.446617	-0.136842	0.245113	-0.133835	0.113208	0.219549	-0.242105	0.4	-0.245957	0.0902256	0.309774	-0.186466	-0.347368	0.160902	-0.320301	-0.123308	0.00150376	-0.0783133	-0.0977444	-0.407519	-0.0766917	0.21203	0.0135338	-0.0556391	-0.237594	0.0360902	-0.219549	0.268073	0.18797	0.362406	-0.357895	-0.195489	-0.196992	-0.102256	0.100752	0.27218	0.321805
O60704	0.0706767	-0.197737	0.0270677	-0.179767	0.350376	0.103916	0.106928	0.206015	0.354887	-0.218869	0.118842	-0.156391	0.336842	0.0120301	-0.177444	0.270677	-0.196228	-0.0842105	-0.401504	-0.0496241	-0.336217	0.106767	0.356391	-0.210526	0.100752	0.252632	-0.153383	-0.0556391	-0.207519	-0.0707832	0.114286	-0.0481203	0.305263	-0.4	-0.156391	0.291729	-0.415038	-0.362406	0.266165	-0.45482	0.138346	0.311278	-0.0360902	-0.415038	0.0932331	-0.00300752	0.221053	0.23609	-0.0902256
O60716	-0.360902	-0.109435	-0.427068	0.00526514	-0.0721805	-0.34488	0.112952	0.0977444	0.198496	0.155473	0.124859	0.312782	0.13985	-0.0165414	0.222556	0.117293	0.141888	0.392481	0.2	-0.0556391	0.14592	-0.0902256	0.0842105	0.0962406	0.124812	-0.309774	0.203008	-0.0210526	-0.4	-0.32982	0.102256	0.53985	0.44812	0.342857	-0.0421053	-0.0691729	0.129323	-0.0571429	0.0616541	-0.0632531	0.0406015	0.0240601	0.273684	0.138346	0.445113	0.0601504	-0.24812	-0.0571429	0.281203
O60749	0.0466165	0.0528306	0.314286	0.144415	0.0571429	0.278615	-0.152109	0.0210526	-0.446617	-0.396229	-0.321926	-0.166917	-0.321805	-0.449624	0.12782	-0.043609	-0.403776	0.123308	0.0075188	0.114286	-0.32343	0.108271	0.12782	0.0571429	-0.233083	-0.0977444	-0.348872	0.218045	0.117293	0.0346386	-0.231579	-0.416541	-0.372932	0.00451128	-0.043609	-0.296241	-0.0526316	-0.00902256	-0.261654	-0.131024	0.0180451	0	-0.228571	-0.0225564	-0.267669	0.0796992	-0.0676692	-0.0526316	0.246617
O60762	-0.150376	-0.145661	-0.359398	-0.0428733	-0.33985	-0.173193	-0.0060241	0.336842	-0.0255639	-0.0603778	0.262505	-0.0330827	0.386466	-0.0360902	-0.15188	0.393985	0.110944	0.302256	-0.216541	0.132331	0.249718	-0.341353	0.237594	-0.359398	-0.0962406	0.285714	0.162406	-0.142857	-0.0796992	0.0527109	0.574436	-0.0360902	-0.186466	0.145865	0.0661654	-0.213534	-0.166917	0.0285714	0.315789	0.0210844	0.254135	0.390977	-0.302256	0.357895	0.178947	0.121805	0.147368	0.174436	-0.0902256
O60763	0.41203	-0.142643	-0.0496241	0.147424	-0.118797	-0.0301205	0.167169	0.574436	-0.157895	-0.290568	0.174502	-0.00601504	-0.0390977	-0.0887218	0.366917	0.482707	-0.378116	0.560902	-0.458647	0.294737	-0.179015	-0.315789	0.219549	-0.541353	-0.0541353	0.121805	0.169925	0.18797	-0.362406	-0.0481928	0.17594	-0.329323	0.227068	0.290226	0.165414	0.174436	-0.607519	-0.296241	0.314286	0.207832	0.430075	0.362406	-0.233083	-0.335338	0.198496	0.323308	0.35188	0.530827	0.266165
O60831	-0.0075188	-0.19019	-0.144361	0.0616773	0.075188	0.057229	-0.435241	-0.142857	-0.0992481	-0.117737	-0.198571	0.0345865	0.145865	-0.458647	-0.100752	0.0390977	-0.149435	-0.142857	0.075188	-0.341353	-0.179015	-0.246617	-0.112782	0.123308	0.0360902	-0.13985	-0.174436	0.0601504	0.174436	0.192771	0.00300752	-0.0842105	-0.499248	-0.290226	-0.231579	-0.23609	-0.075188	-0.190977	-0.13985	-0.296687	-0.312782	-0.225564	-0.396992	0.326316	-0.169925	-0.0345865	-0.150376	0.0345865	-0.491729
O60832	0.130827	0.0377361	-0.332331	-0.377586	-0.111278	-0.448796	0.361446	0.254135	0.0827068	0.129812	0.40692	0.087218	0.344361	0.136842	0.0195489	0.475188	-0.127548	0.18797	-0.252632	-0.0406015	-0.140654	-0.324812	0.366917	-0.308271	0.00451128	0.141353	0.266165	0.105263	-0.16391	0.0692772	0.508271	0.0736842	0.374436	0.266165	0.166917	0.300752	-0.181955	-0.368421	0.353383	-0.224398	0.466165	0.443609	0.278195	-0.246617	0.154887	-0.0315789	0.267669	0.0721805	0.317293
O60884	0.466165	0.183398	0.169925	0.132381	-0.0511278	-0.0406627	0.436747	0.506767	-0.368421	-0.535098	0.0451298	-0.287218	0.0240601	0.0947368	0.254135	0.416541	-0.142643	0.46015	-0.418045	0.326316	-0.391877	-0.357895	0.0992481	-0.427068	-0.318797	0.324812	0.075188	0.342857	-0.267669	0.188253	0.165414	-0.609023	0.0842105	0.347368	0.117293	0.374436	-0.590977	-0.406015	0.359398	0.460844	0.651128	0.503759	-0.38797	-0.609023	0.0466165	0.384962	0.640602	0.2	0.503759
O60888	-0.607747	-0.327673	-0.208349	-0.130173	-0.20534	-0.0655368	-0.389454	-0.145167	0.0992855	0.429221	-0.13243	0.0353516	0.355021	0.215871	-0.0789771	-0.0609252	-0.0143451	-0.235427	0.0744641	-0.151185	0.00865312	0.0353516	0.0887552	0.0473862	0.148928	-0.0722076	0.00676946	-0.52877	-0.00376081	-0.200377	0.154193	0.379842	-0.0631817	-0.106807	0.132381	-0.337721	0.406168	0.380594	-0.135389	-0.396234	-0.203836	-0.0511471	0.0421211	0.469349	0.215118	-0.255735	-0.382099	-0.382851	-0.267018
O60906	0.273684	0.0784911	0.458647	0.217375	-0.0225564	0.501507	0.376506	0.145865	-0.418045	-0.592457	-0.239188	-0.366917	-0.156391	-0.105263	-0.168421	0.201504	-0.432456	0.0842105	-0.267669	0.123308	-0.147424	0.0631579	0.198496	-0.203008	-0.190977	0.192481	-0.494737	0.192481	-0.126316	-0.0135542	-0.0766917	-0.610526	-0.216541	-0.239098	0.0330827	-0.0691729	-0.452632	0.0721805	-0.0120301	0.230422	0.329323	0.320301	-0.145865	-0.347368	-0.326316	0.323308	0.225564	0.109774	0.257143
O60941	-0.100752	-0.0369814	-0.360902	-0.559609	-0.162406	-0.33735	0.00301205	-0.311278	0.169925	0.326795	-0.175254	0.225564	0.336842	0.0421053	-0.257143	-0.0165414	0.171322	-0.267669	0.326316	-0.354887	0.0421211	0.0646617	-0.121805	0.390977	0.0736842	-0.0255639	0.266165	-0.159398	0.342857	0.408133	0.0556391	0.0165414	-0.345865	-0.261654	0.00902256	-0.0360902	0.210526	-0.0330827	0.105263	-0.32229	-0.142857	-0.130827	0.0601504	0.300752	0.00150376	-0.466165	0.0526316	-0.639098	-0.46015
O75023	-0.350904	-0.0544219	-0.0632531	-0.256874	-0.0391567	-0.0859729	-0.0950226	-0.575302	0.237952	0.164022	-0.34275	0.254518	0.0105422	-0.179217	-0.25753	-0.368976	0.42177	-0.58735	0.644579	-0.280121	0.405273	0.269579	-0.167169	0.626507	0.137048	-0.224398	-0.0828314	-0.105422	0.362952	0.0980392	-0.271085	0.256024	-0.368976	-0.49247	-0.248494	-0.432229	0.231928	0.349398	-0.186747	-0.0015083	-0.405121	-0.382531	0.307229	0.456326	-0.125	-0.379519	-0.356928	-0.304217	-0.545181
O75051	-0.555848	-0.24198	-0.366303	-0.0142965	-0.391877	-0.246328	-0.390207	-0.362542	0.088003	0.536054	-0.3386	0.509966	0.0142911	-0.0624295	-0.154945	-0.303874	0.271802	-0.206093	0.486649	-0.225649	0.628292	0.170741	-0.2783	0.412185	0.279804	-0.413689	0.0714554	-0.391877	0.114329	-0.216949	-0.169237	0.600978	-0.143663	-0.109064	0.232418	-0.386612	0.567131	0.606243	-0.34449	-0.0572505	-0.561113	-0.541557	0.322678	0.84167	0.105303	-0.197819	-0.634073	-0.275291	-0.524257
O75054	0.15645	0.0917333	0.0481384	-0.326561	0.12862	0.00150659	0.0798494	0.271531	0.210606	0.117781	0.717833	-0.218127	-0.0421211	0.0330952	0.203836	0.215118	-0.165346	0.203084	-0.154945	0.317413	-0.129421	0.230162	0.567131	-0.240692	0.0263257	0.182023	0.0293343	-0.0391125	-0.203836	-0.216949	0.441519	0.190297	0.467093	0.440767	-0.273035	0.0661903	-0.0338473	-0.194058	0.148176	-0.389454	0.272283	0.449041	0.161715	-0.219631	0.154945	-0.0541557	0.0376081	0.312147	0.503949
O75063	-0.0932331	-0.577363	-0.0451128	-0.243701	-0.384962	-0.25753	-0.0677712	0.111278	0.0796992	0.281511	-0.106807	0.15188	0.037594	0.269173	0.171429	0.112782	-0.013585	-0.0120301	-0.0541353	0.171429	0.407672	0.100752	0.189474	-0.109774	0.4	-0.037594	0.192481	-0.457143	-0.333835	-0.298193	0.0270677	0.279699	0.366917	-0.0541353	0.491729	0.177444	-0.159398	0.181955	0.0406015	0.194277	0.0285714	0.0706767	0.213534	0.0330827	0.365414	-0.24812	-0.106767	0.305263	-0.222556
O75083	0.281203	0.00981139	0.37594	0.204588	0.0180451	0.350904	-0.0858435	0.406015	-0.314286	-0.448305	-0.197067	-0.407519	0.0165414	0.00451128	0.154887	0.218045	-0.341889	0.0421053	-0.403008	0.38797	-0.403911	0.0691729	0.196992	-0.37594	-0.186466	0.344361	-0.275188	-0.0195489	-0.150376	0.0225904	0.00601504	-0.511278	-0.144361	-0.075188	-0.0796992	-0.0285714	-0.482707	0.0330827	0.136842	0.13253	0.239098	0.252632	-0.542857	-0.27218	-0.0616541	0.36391	0.264662	0.263158	-0.0360902
O75095	-0.015152	-0.101141	-0.0712142	-0.460035	-0.31213	-0.226104	-0.072839	-0.0166671	-0.0878813	0.355896	0.228881	0.0166671	0.0939421	0.128792	0.260614	0.156065	-0.0555137	-0.184854	0.0454558	0.0409103	-0.0689673	-0.243946	0.112124	-0.0227279	0.110609	0.0803053	0.204551	-0.160611	-0.0333343	-0.0166923	0.328797	-0.046971	0.0196975	0.324252	0.210612	0.0439407	0.0560622	-0.015152	0.0318191	0.0121398	0.295463	0.330313	0.159095	0.00606078	0.187884	-0.278796	0.0984877	-0.0636382	0.262129
O75110	-0.458647	-0.253587	-0.43609	-0.08349	-0.222556	-0.0707832	-0.240964	0.0105263	0.0270677	0.301889	-0.142159	0.216541	0.333835	0.159398	0.0270677	0.16391	-0.185662	-0.115789	0.177444	-0.144361	0.409929	0.0857143	0.0390977	0.0691729	0.419549	-0.252632	0.0586466	-0.330827	-0.431579	-0.418675	0.0586466	0.590977	0.270677	-0.144361	0.160902	-0.105263	0.0917293	0.305263	-0.0766917	-0.14006	-0.227068	-0.177444	0.206015	0.284211	0.395489	0.0526316	-0.439098	0.0962406	-0.287218
O75116	-0.326316	-0.0256606	-0.0947368	0.224897	-0.416541	-0.00150603	-0.177711	0.12782	-0.35188	-0.113963	-0.525762	0.195489	-0.0345865	-0.124812	0.162406	-0.0962406	0.25887	0.108271	0.165414	0.225564	0.288078	-0.123308	-0.354887	0.180451	-0.0917293	0.0120301	0.0285714	-0.145865	-0.0902256	-0.0617471	-0.2	-0.252632	-0.4	0.0932331	0.276692	-0.266165	0.0887218	0.398496	-0.0255639	0.608434	0.0511278	-0.0481203	-0.314286	0.416541	0.246617	0.255639	0.0120301	-0.209023	-0.0285714
O75131	0.345865	0.0241511	-0.148872	-0.443024	-0.0390977	-0.24247	-0.210844	0.249624	-0.135338	-0.215096	0.186536	-0.115789	0.121805	-0.303759	-0.0165414	0.330827	-0.106416	0.117293	-0.130827	0.112782	-0.166228	0.0421053	0.216541	-0.114286	-0.172932	0.203008	0.154887	0.144361	0.159398	0.340362	0.251128	-0.26015	-0.180451	0.136842	-0.0631579	0.26015	-0.329323	-0.393985	0.0917293	-0.403615	0.0360902	0.184962	-0.390977	-0.0796992	-0.124812	-0.126316	0.300752	0.300752	-0.148872
O75153	0.383459	-0.0935856	0.257143	0.115081	0.0481203	0.0286145	0.152109	0.430075	-0.165414	-0.292078	0.312147	-0.443609	0.0616541	0.132331	0.174436	0.222556	0.0233964	0.288722	-0.57594	0.251128	-0.374577	-0.425564	0.291729	-0.53985	-0.308271	0.469173	0.0360902	-0.0075188	-0.0255639	0.268073	0.359398	-0.491729	-0.037594	0.183459	-0.00150376	0.207519	-0.332331	-0.380451	0.348872	0.268073	0.485714	0.524812	-0.547368	-0.326316	-0.0330827	0.109774	0.499248	0.234586	0.203008
O75165	0.0526316	-0.00377361	0.336842	0.501692	0.556391	0.201807	-0.10241	-0.577444	0.291729	-0.00981139	0.0293343	-0.00300752	-0.481203	-0.180451	-0.0345865	-0.562406	0.10868	-0.0451128	0.27218	-0.416541	-0.309139	0.0691729	-0.296241	0.246617	-0.102256	-0.536842	-0.195489	0.318797	0.372932	0.0165663	-0.488722	0.311278	0.0150376	-0.075188	-0.467669	-0.203008	0.284211	-0.102256	-0.494737	-0.248494	-0.590977	-0.616541	0.192481	-0.0466165	-0.461654	-0.213534	-0.434586	-0.0902256	-0.0691729
O75175	-0.0721805	-0.375852	-0.0406015	-0.206845	0.100752	0.118976	-0.21988	-0.239098	0.33985	0.00301889	0.271531	0.0255639	-0.228571	-0.240602	-0.0932331	-0.0977444	-0.0226417	0.0842105	0.174436	-0.123308	0.257992	0.228571	0.081203	0.0736842	0.0526316	-0.206015	0.21203	0.0150376	0.264662	-0.00150603	-0.114286	0.112782	-0.111278	-0.13985	-0.112782	-0.209023	-0.0827068	-0.0240601	-0.215038	-0.421687	-0.353383	-0.102256	0.0766917	0.0947368	-0.0902256	-0.560902	-0.157895	0.278195	-0.174436
O75223	-0.0300752	-0.224907	0.00300752	-0.0827379	-0.428571	0.0647591	0.0165663	0.237594	-0.342857	-0.219624	-0.31666	-0.0631579	0.246617	0.0075188	0.338346	0.330827	-0.0641514	-0.144361	-0.0631579	0.156391	-0.0639338	-0.469173	-0.0255639	-0.118797	-0.00902256	0.234586	0.0240601	-0.118797	-0.26015	0.0301205	0.129323	-0.542857	-0.359398	-0.0646617	0.136842	-0.216541	-0.520301	0.135338	0.263158	0.629519	0.485714	0.434586	-0.356391	-0.0120301	0.302256	0.159398	0.315789	0.0586466	-0.0195489
O75298	-0.261654	-0.101133	0.00150376	-0.2956	0.129323	0.278615	-0.412651	-0.257143	0.075188	0.203775	0.148928	-0.264662	-0.12782	0.0932331	0.0766917	-0.347368	0.0649061	-0.284211	0.413534	0.00300752	0.433998	0.529323	0.193985	0.266165	0.037594	-0.087218	0.16391	-0.320301	0.299248	0.0963857	-0.132331	0.285714	-0.237594	-0.282707	-0.336842	-0.43609	0.348872	0.323308	-0.195489	-0.239458	-0.478195	-0.290226	-0.141353	0.294737	-0.0165414	-0.524812	-0.401504	-0.0255639	-0.427068
O75306	0.336842	0.12302	-0.303759	-0.470102	0.193985	-0.251506	0.0361446	-0.0977444	0.117293	0.0890572	0.376833	0	0.0526316	0.037594	0.148872	0.130827	-0.02717	-0.0691729	0.249624	-0.239098	0.0857465	0.0421053	0.0586466	0.111278	0.0406015	-0.160902	0.445113	0.26015	0.121805	0.332832	0.043609	0.204511	0.162406	0.0165414	-0.269173	0.291729	-0.166917	-0.406015	0.0706767	-0.239458	-0.159398	-0.16391	0.0676692	-0.282707	-0.043609	-0.338346	0.0616541	0.231579	-0.204511
O75317	-0.0842105	-0.0528306	-0.142857	-0.0248214	-0.383459	-0.243976	0.0737953	-0.0932331	-0.190977	-0.0483022	-0.106055	0.0255639	-0.12782	0.121805	-0.0120301	-0.0210526	0.225662	0.372932	0.329323	0.178947	0.504701	-0.0661654	-0.234586	0.0616541	-0.0421053	-0.075188	0.475188	0.0992481	0.160902	0.21988	0	-0.0616541	-0.324812	0.255639	0.324812	-0.120301	0.0105263	0.0706767	0.0255639	0.420181	0.00902256	-0.109774	-0.162406	0.180451	0.0947368	-0.266165	0.117293	-0.105263	-0.00601504
O75323	-0.315789	-0.43472	-0.0842105	-0.218127	-0.323308	-0.0316265	-0.114458	0.276692	0.0766917	0.155473	0.122602	-0.075188	0.418045	0.275188	-0.0135338	0.384962	-0.183398	-0.209023	-0.383459	0.204511	0.139902	-0.189474	0.393985	-0.449624	0.255639	0.315789	0.0150376	-0.431579	-0.335338	-0.361446	0.440602	0.0827068	0.225564	-0.109774	0.392481	-0.0255639	-0.27218	0.219549	0.207519	-0.0391567	0.338346	0.506767	0.115789	0.0075188	0.357895	-0.0315789	0.0466165	0.377444	-0.0180451
O75340	0.215038	-0.268681	0.171429	0.0195562	0.315789	0.150603	0.108434	-0.201504	0.294737	0.117737	0.0804814	-0.0451128	-0.17594	0.0781955	-0.0571429	-0.0586466	-0.418871	0.245113	-0.0631579	-0.323308	-0.418955	0.33985	0.075188	0.0556391	0.18797	-0.354887	-0.138346	-0.0240601	-0.142857	-0.174699	-0.219549	0.243609	0.419549	-0.0451128	-0.106767	0.249624	0.0345865	-0.266165	-0.24812	-0.634037	-0.275188	-0.177444	0.228571	-0.323308	-0.112782	-0.252632	-0.190977	-0.181955	0.0796992
O75347	-0.0887218	-0.562268	0.120301	-0.104551	-0.430075	-0.105422	-0.0933736	0.252632	0.120301	0.0249058	0.143663	0.00902256	-0.0165414	-0.0466165	0.18797	0.252632	0.0158492	0.112782	-0.15188	0.430075	0.256487	-0.037594	0.413534	-0.332331	0.196992	0.144361	-0.0180451	-0.338346	-0.287218	-0.385543	0.320301	0.0736842	0.150376	0.165414	0.169925	-0.266165	-0.4	0.246617	0.106767	0.186747	0.255639	0.427068	0.0601504	0.180451	0.291729	-0.0796992	-0.0481203	0.565414	0.00451128
O75351	0.362406	0.131322	0.184962	-0.132381	-0.324812	-0.0225904	-0.246988	0.557895	-0.362406	0.00301889	0.0150432	-0.00451128	-0.105263	-0.0676692	0.421053	0.287218	-0.194718	0.0075188	-0.332331	0.508271	-0.277548	0.201504	0.0706767	-0.190977	-0.0225564	0.221053	-0.246617	-0.186466	-0.487218	-0.378012	0.0992481	-0.2	0.384962	0.580451	0.181955	0.464662	-0.251128	0.172932	-0.103759	0.108434	0.245113	0.330827	-0.130827	-0.168421	0.150376	0.532331	0.157895	0.431579	0.324812
O75352	-0.111278	-0.131322	0.0601504	0.00225649	-0.183459	-0.00451808	-0.256024	0.296241	-0.242105	-0.289059	0.0782249	-0.381955	0.210526	0.0270677	-0.193985	0.23609	0.0347172	-0.00601504	-0.257143	0.350376	0.263257	0.0180451	0.359398	-0.396992	-0.120301	0.356391	-0.0947368	-0.162406	-0.0165414	-0.0120482	0.36391	-0.0105263	-0.145865	-0.0406015	0.102256	-0.0676692	-0.251128	0.130827	0.0511278	0.0060241	0.0511278	0.233083	-0.409023	0.123308	-0.0646617	0.0947368	0.0315789	0.538346	-0.239098
O75367	-0.318797	0.0233964	-0.263158	-0.216623	-0.0225564	-0.180723	-0.057229	-0.0285714	0.115789	0.180379	0.360286	0.0646617	0.0887218	-0.0781955	-0.186466	0	0.160001	-0.00451128	0.0556391	-0.0766917	0.327943	0.0781955	0.309774	-0.0075188	-0.0827068	-0.0345865	0.0601504	-0.0887218	0.124812	-0.0828314	0.257143	0.390977	0.129323	0.081203	-0.0165414	-0.133835	0.318797	0.120301	-0.0902256	-0.373494	-0.0992481	0.0706767	0.285714	0.279699	-0.0511278	-0.166917	-0.261654	0.0842105	0.0706767
O75368	-0.100752	0.144152	0.266165	0.161715	-0.0766917	0.435241	-0.237952	0.115789	-0.353383	-0.067925	-0.31666	-0.0556391	-0.203008	-0.037594	0.218045	-0.150376	-0.170567	-0.43609	-0.0120301	0.273684	0.214366	0.221053	-0.00300752	0.0300752	0.0360902	0.087218	-0.32782	-0.157895	-0.120301	-0.262048	-0.285714	-0.166917	-0.0857143	-0.231579	0.0721805	-0.213534	0.0135338	0.548872	-0.157895	0.400603	-0.0195489	-0.0721805	0.0105263	0.0586466	-0.00902256	0.348872	-0.184962	0.254135	-0.0481203
O75369	-0.410526	0.206039	0.266165	0.401655	0.100752	0.268073	-0.103916	-0.254135	-0.168421	0.0143397	-0.543814	0.0977444	-0.153383	0.0390977	-0.195489	-0.404511	0.00603778	-0.406015	0.0691729	-0.0796992	0.00451297	0.222556	-0.281203	0.239098	-0.0075188	-0.16391	-0.467669	-0.0526316	0.0300752	-0.313253	-0.47218	0.115789	0.0165414	-0.264662	0.207519	-0.0887218	0.422556	0.496241	-0.406015	0.0888555	-0.245113	-0.350376	0.326316	0.087218	-0.193985	0.270677	-0.356391	-0.276692	0.0691729
O75390	0.568421	0.0309436	-0.0796992	-0.301617	0.27218	-0.20482	0.397591	-0.0857143	0.219549	-0.119246	0.464836	-0.0691729	-0.0210526	-0.0706767	0.105263	0.218045	-0.0309436	0.213534	0.075188	-0.246617	-0.220384	-0.270677	0.0616541	0.0150376	0.037594	-0.0556391	0.302256	0.443609	0.037594	0.371988	0.172932	-0.112782	0.120301	0.112782	-0.323308	0.350376	-0.390977	-0.78797	0.255639	-0.060241	0.193985	0.148872	0.00902256	-0.499248	-0.0556391	-0.285714	0.368421	0.147368	0.15188
O75396	-0.237594	-0.0701892	-0.278195	-0.00526514	-0.172932	-0.159639	-0.0301205	0.255639	0.0421053	0.199247	0.163219	0.0766917	0.345865	0.345865	0.0766917	0.354887	-0.200001	0.0105263	-0.213534	0.0887218	0.0857465	-0.133835	0.117293	-0.344361	0.233083	0.00601504	0.124812	-0.132331	-0.479699	-0.433735	0.282707	0.410526	0.554887	0.210526	0.296241	0.213534	-0.118797	0.120301	0.0796992	-0.0798194	0.154887	0.166917	0.267669	-0.132331	0.357895	0.231579	-0.0857143	0.323308	0.159398
O75400	0.249624	-0.100378	-0.347368	-0.309139	-0.323308	-0.480422	0.274097	0.499248	-0.0195489	0.0784911	0.362542	0.0962406	0.255639	0.136842	0.237594	0.496241	0.0241511	0.381955	-0.27218	0.269173	0.176006	-0.353383	0.347368	-0.395489	0.0586466	0.273684	0.43609	-0.0421053	-0.270677	0.10994	0.524812	-0.043609	0.27218	0.335338	0.251128	0.26015	-0.332331	-0.303759	0.536842	0.245482	0.529323	0.466165	-0.0481203	-0.0962406	0.366917	0.0571429	0.377444	0.315789	0.132331
O75436	0.153383	0.17585	0.246617	0.403911	0.0150376	0.0677712	-0.149097	-0.0406015	-0.461654	-0.248304	-0.397894	0.118797	-0.415038	-0.446617	0.255639	-0.267669	0.0437739	0.043609	0.0195489	-0.0360902	-0.311395	-0.297744	-0.344361	0.156391	-0.342857	-0.165414	-0.22406	0.293233	0.242105	0.185241	-0.389474	-0.461654	-0.409023	0.141353	0.043609	-0.112782	0.121805	-0.0105263	-0.273684	0.361446	-0.0315789	-0.210526	-0.233083	0.0947368	-0.308271	0.251128	0.0105263	-0.138346	0.168421
O75477	0.0285714	0.228681	0.0511278	0.175254	0.336842	-0.0316265	0.103916	-0.0120301	0.0781955	-0.387173	0.0526514	0.0195489	-0.410526	-0.449624	-0.0330827	-0.263158	0.246794	0.595489	0.198496	0.103759	-0.0534035	0.321805	-0.00451128	0.246617	-0.383459	-0.181955	0.0255639	0.386466	0.257143	0.171687	-0.288722	-0.0451128	-0.0917293	0.237594	-0.321805	-0.0947368	0.177444	-0.273684	-0.117293	-0.21235	-0.184962	-0.174436	-0.150376	0.0150376	-0.186466	-0.0481203	-0.00902256	-0.147368	0.306767
O75487	-0.62406	-0.292078	-0.136842	-0.0496427	-0.275188	0.0632531	-0.225904	-0.0345865	-0.168421	0.298115	-0.515983	0.22406	0.219549	0.118797	0.0736842	-0.120301	-0.0573589	-0.428571	0.0195489	-0.0962406	0.268522	-0.0601504	0.0240601	0.157895	0.233083	-0.0345865	-0.132331	-0.518797	-0.169925	-0.280121	-0.153383	0.0992481	-0.0736842	-0.42406	0.43609	-0.26015	0.32782	0.511278	-0.0631579	0.177711	0	-0.0270677	0.192481	0.365414	0.302256	-0.00902256	-0.308271	-0.291729	-0.189474
O75489	0.198496	0.269436	-0.449624	-0.424972	0.141353	-0.391567	0.0828314	-0.124812	0.12782	0.147926	0.461828	0.0661654	0.124812	-0.0285714	-0.102256	0.0992481	0.137359	0.087218	0.255639	-0.278195	0.160211	-0.0210526	0.037594	0.129323	-0.0796992	-0.117293	0.449624	0.288722	0.279699	0.417169	0.218045	0.269173	0.0390977	0.15188	-0.227068	0.222556	0.114286	-0.407519	0.0827068	-0.370482	-0.162406	-0.154887	0.0796992	-0.0255639	-0.126316	-0.308271	0.0481203	-0.00150376	-0.118797
O75531	-0.196992	0.0958497	-0.159398	-0.11809	-0.0300752	-0.21988	0.203313	-0.0766917	0.0406015	0.141133	0.218879	-0.0195489	0.0676692	0.108271	-0.2	-0.0270677	0.0467928	0.177444	-0.0300752	-0.103759	0.000752163	-0.0390977	0.303759	-0.147368	-0.332331	0	0.216541	0.0285714	0.415038	0.266567	0.207519	0.0887218	-0.0917293	0.0796992	0.0691729	-0.282707	0.345865	0.0796992	0.0511278	-0.364458	0.0661654	0.0676692	0.21203	0.177444	-0.213534	-0.293233	-0.0691729	-0.378947	0.115789
O75533	-0.108271	-0.203775	-0.237594	-0.178263	-0.366917	-0.326808	0.0195783	0.52782	-0.0857143	0.0113208	0.270779	0.0345865	0.288722	-0.0421053	0.0992481	0.430075	0.05434	0.231579	-0.368421	0.344361	0.211358	-0.278195	0.508271	-0.428571	-0.00601504	0.332331	0.0721805	-0.240602	-0.293233	-0.161145	0.574436	0.0360902	0.193985	0.252632	0.255639	0	-0.190977	-0.00150376	0.335338	0.0918676	0.452632	0.556391	-0.0556391	0.180451	0.305263	0.181955	0.12782	0.407519	0.147368
O75558	-0.270677	-0.0649061	0.0451128	0.0511471	0.203008	0.319277	-0.549699	-0.251128	-0.0360902	0.102642	0.0180519	-0.0586466	-0.437594	-0.103759	0.393985	-0.445113	-0.0158492	-0.0390977	0.437594	-0.0406015	0.157954	0.396992	-0.186466	0.333835	-0.0571429	-0.437594	0.160902	-0.0526316	0.141353	-0.144578	-0.497744	0.263158	-0.0571429	0.0902256	-0.239098	-0.297744	0.356391	0.276692	-0.517293	-0.168675	-0.583459	-0.469173	-0.087218	0.130827	0.0195489	-0.320301	-0.476692	0.043609	-0.0270677
O75636	0.178229	0.404073	0.345702	0.52797	0.119843	0.180036	-0.0153877	-0.0691404	-0.345702	-0.411784	-0.0960645	-0.293463	-0.35953	-0.127526	-0.248905	-0.305754	0.232882	0.322655	-0.0768227	0.107552	-0.213647	-0.0414842	-0.362603	-0.0599217	-0.606899	0.0921872	-0.110625	0.35953	0.517785	0.393925	-0.182838	-0.453254	-0.525467	0.262734	-0.0384113	-0.0460936	0.215104	-0.00153645	-0.23815	0.156954	-0.129062	-0.188984	-0.493202	0.0430207	-0.557733	0.16901	0.19052	-0.24276	0.16901
O75643	-0.0150376	-0.013585	-0.457143	-0.34449	-0.323308	-0.504519	0.147591	0.41203	-0.0796992	0.12302	0.327191	0.123308	0.323308	0.0857143	0.17594	0.454135	0.0498117	0.281203	-0.120301	0.213534	0.276044	-0.302256	0.333835	-0.26015	0.081203	0.184962	0.37594	-0.0451128	-0.288722	-0.00150603	0.538346	0.150376	0.266165	0.360902	0.245113	0.183459	-0.138346	-0.21203	0.398496	0.118976	0.427068	0.393985	0.0406015	0.0330827	0.390977	0.0661654	0.193985	0.257143	0.192481
O75694	0.239098	-0.0777364	-0.354887	-0.388116	0.0526316	-0.48494	0.284639	0.0571429	0.252632	0.0332078	0.468597	0.0300752	0.17594	-0.00150376	-0.0721805	0.270677	0.110944	0.410526	0.0165414	-0.168421	0.00676946	-0.103759	0.276692	-0.0827068	-0.0631579	-0.037594	0.416541	0.166917	0.0736842	0.314759	0.345865	0.195489	0.201504	0.204511	-0.130827	0.249624	-0.136842	-0.544361	0.251128	-0.361446	0.081203	0.144361	0.0330827	-0.124812	0.0180451	-0.341353	0.180451	0.0345865	-0.00150376
O75695	0.22406	0.150944	0.378947	0.17751	0.496241	0.170181	0.0798194	-0.526316	0.207519	-0.137359	-0.0962768	-0.0165414	-0.463158	-0.26015	-0.180451	-0.469173	0.08151	-0.160902	0.338346	-0.326316	-0.208349	0.407519	-0.147368	0.409023	-0.108271	-0.403008	-0.318797	0.329323	0.371429	0.112952	-0.517293	0.160902	-0.0105263	-0.228571	-0.487218	-0.0541353	0.148872	-0.0917293	-0.425564	-0.292169	-0.512782	-0.524812	0.258647	-0.136842	-0.556391	-0.195489	-0.306767	-0.123308	-0.130827
O75718	0.166917	-0.307172	0.458647	0.172245	-0.258647	0.305723	-0.0105422	0.500752	-0.305263	-0.360003	0.00526514	-0.401504	0.0481203	0.0120301	-0.0150376	0.467669	-0.504909	0.142857	-0.66015	0.47218	-0.25047	-0.0345865	0.46015	-0.627068	0.0571429	0.395489	-0.524812	-0.204511	-0.508271	-0.456326	0.354887	-0.33985	0.183459	0.117293	0.293233	0.111278	-0.574436	0.0947368	0.0285714	0.0512049	0.461654	0.640602	-0.215038	-0.266165	0.0210526	0.413534	0.186466	0.595489	0.314286
O75746	0.0857143	0.250568	-0.0451128	-0.0722076	0.252632	-0.0466868	0.581326	-0.115789	0.105263	-0.324531	0.194058	-0.318797	0.324812	0.0902256	-0.682707	0.081203	0.239247	0.0601504	-0.114286	-0.23609	0.0714554	-0.169925	0.23609	-0.0857143	-0.276692	0.36391	-0.0165414	0.243609	0.404511	0.588856	0.341353	-0.22406	-0.348872	-0.418045	-0.207519	0	-0.0240601	-0.386466	0.396992	-0.0843374	0.222556	0.215038	-0.136842	-0.0977444	-0.366917	-0.132331	0.356391	-0.314286	-0.114286
O75787	0.449624	0.223398	-0.275188	-0.206093	-0.0977444	-0.373494	0.0722892	0.427068	-0.230075	-0.104152	0.329447	0.222556	-0.0977444	-0.330827	0.239098	0.439098	-0.280002	0.360902	-0.213534	0.183459	-0.000752163	-0.181955	0.203008	-0.266165	-0.0496241	-0.00601504	0.207519	0.406015	-0.157895	0.0376506	0.231579	-0.0736842	0.308271	0.47218	0.193985	0.418045	-0.308271	-0.41203	0.120301	-0.0963857	0.261654	0.178947	0.115789	-0.237594	0.00150376	0.251128	0.22406	0.584962	0.345865
O75828	0.332331	0.110189	0.0541353	0.0767206	0.22406	0.0873495	0.25753	0.103759	0.00601504	-0.365286	0.281309	-0.267669	-0.0962406	-0.196992	-0.165414	0.0466165	-0.0196228	0.488722	-0.231579	-0.0706767	-0.330199	-0.0917293	0.237594	-0.251128	-0.58797	0.157895	0.129323	0.288722	0.512782	0.597892	0.111278	-0.476692	-0.410526	0.00150376	-0.318797	-0.22406	-0.0992481	-0.306767	0.186466	-0.296687	0.0947368	0.156391	-0.41203	-0.0466165	-0.42406	-0.153383	0.303759	-0.209023	0.0180451
O75844	-0.0601504	-0.275474	0.0646617	0.0451298	0.130827	-0.20482	0.222892	0.0150376	0.184962	-0.0988686	0.182023	-0.130827	0.117293	0.12782	-0.172932	0.0721805	0.0988686	0.172932	-0.299248	-0.13985	-0.180519	-0.18797	0.308271	-0.285714	-0.160902	0.0285714	0.0105263	-0.00601504	0.0511278	0.0376506	0.154887	0.126316	0.252632	-0.0481203	0.087218	0.135338	-0.0827068	-0.228571	0.0466165	-0.231928	0.103759	0.196992	0.112782	-0.2	-0.123308	-0.203008	0.0390977	0.0661654	0.0796992
O75874	0.0661654	-0.229436	0.26015	-0.00752162	-0.377444	-0.115964	0.0858435	0.0270677	-0.181955	-0.23019	-0.303874	-0.168421	0.0676692	0.0586466	-0.243609	0.0541353	0.248304	-0.153383	-0.102256	0.166917	0.150433	0.0135338	0.174436	-0.174436	-0.234586	0.245113	-0.156391	-0.2	0.227068	0.209338	0.0796992	-0.255639	-0.348872	-0.231579	0.130827	-0.206015	-0.300752	0.354887	0.0345865	0.293675	0.0766917	0.132331	-0.192481	0.198496	-0.287218	-0.0526316	0.0887218	0.081203	-0.455639
O75881	0.0917293	0.0218869	0.117293	-0.194058	-0.0601504	0.0331326	-0.126506	-0.381955	-0.193985	0.0671703	-0.254983	0.0300752	-0.144361	-0.115789	0.0315789	-0.106767	-0.151699	-0.506767	0.442105	-0.2	0.169989	0.180451	-0.0616541	0.345865	0.209023	-0.291729	-0.18797	0.075188	0.0827068	0.00451808	-0.215038	0.150376	-0.141353	-0.245113	-0.124812	-0.124812	-0.0451128	0.168421	-0.314286	0.0421687	-0.281203	-0.33985	0.239098	0.0421053	-0.233083	-0.153383	-0.318797	0.100752	-0.315789
O75882	-0.130827	0.0241511	-0.111278	0.492666	0.294737	0.0858435	-0.0798194	0.0736842	-0.0421053	-0.238492	-0.102294	0.130827	-0.0225564	-0.35188	0.18797	-0.0225564	-0.0664156	0.249624	-0.0315789	-0.150376	-0.22264	-0.401504	-0.159398	0.0270677	0.0120301	-0.218045	-0.15188	0.287218	-0.213534	-0.131024	-0.121805	0.0406015	0.00902256	0.0285714	-0.189474	-0.108271	0.00150376	-0.321805	0.00150376	0.100904	-0.0105263	-0.123308	-0.165414	0.00300752	0.130827	0.356391	-0.105263	0.0796992	0.203008
O75886	0.347368	0.00754722	0.186466	0.356525	-0.0661654	0.225904	-0.11747	0.374436	-0.409023	-0.20453	-0.0609252	-0.221053	-0.0661654	0.0406015	0.330827	0.21203	-0.433211	0.221053	-0.451128	0.243609	-0.397142	-0.415038	-0.037594	-0.496241	-0.135338	0.209023	0.0255639	0.109774	-0.0706767	0.13253	0.0736842	-0.545865	-0.203008	0.160902	0.186466	0.00451128	-0.302256	-0.126316	0.162406	0.305723	0.303759	0.157895	-0.506767	-0.207519	-0.00300752	0.32782	0.311278	0.203008	0.115789
O75888	-0.303759	0.261134	0.281203	0.0714554	0.207519	0.162651	-0.254518	-0.168421	-0.0887218	-0.062642	-0.262505	-0.0541353	-0.0781955	-0.0902256	-0.144361	-0.254135	0.0309436	-0.473684	0.0781955	0.0541353	-0.154945	0.350376	-0.100752	0.255639	0.00451128	-0.037594	-0.482707	0.0105263	-0.0345865	-0.343374	-0.26015	0.166917	0.147368	-0.0631579	-0.00601504	0.126316	0.258647	0.225564	-0.406015	-0.207832	-0.2	-0.145865	0.239098	-0.0857143	-0.15188	0.186466	-0.249624	-0.00150376	0.196992
O75911	-0.160902	-0.173586	-0.0315789	0.126363	-0.258647	-0.0331326	0.265061	-0.261654	0.0165414	-0.0913214	-0.303874	0.103759	-0.0210526	0.195489	-0.356391	-0.0165414	0.131322	0.123308	0.254135	-0.130827	0.486649	0.114286	-0.308271	0.156391	0.169925	-0.215038	0.043609	0.0180451	-0.120301	-0.137048	-0.192481	0.159398	0	-0.135338	0.308271	0.0691729	-0.109774	0.222556	-0.154887	0.278615	-0.154887	-0.189474	0.206015	0.0240601	-0.00902256	-0.081203	-0.0706767	-0.075188	-0.123308
O75915	-0.0796992	0.207549	-0.0135338	0.194058	0.333835	0.155121	0.0843374	-0.318797	0.169925	-0.00528306	-0.269274	0.338346	-0.168421	-0.261654	-0.153383	-0.156391	-0.261134	-0.157895	0.285714	-0.300752	-0.0308387	0.281203	-0.243609	0.395489	0.312782	-0.454135	-0.33985	0.314286	-0.171429	-0.338856	-0.433083	0.336842	0.276692	-0.233083	-0.138346	0.0601504	0.106767	-0.037594	-0.284211	-0.25753	-0.317293	-0.442105	0.550376	-0.123308	-0.0827068	0.206015	-0.350376	-0.0481203	0.0977444
O75923	0.184962	0.20453	0.0827068	0.193306	0.422556	0.397591	-0.0301205	-0.213534	0.108271	-0.160756	-0.0112824	0.075188	-0.249624	-0.267669	0.106767	-0.169925	-0.183398	-0.255639	0.183459	-0.243609	-0.0782249	0.0571429	-0.213534	0.190977	0.0270677	-0.246617	-0.121805	0.366917	0.108271	0.0256024	-0.404511	-0.0661654	-0.0676692	-0.320301	-0.430075	-0.144361	-0.144361	-0.0526316	-0.133835	0	-0.257143	-0.329323	0.114286	-0.193985	-0.2	0.105263	-0.124812	0.206015	-0.108271
O75947	-0.132331	-0.12302	-0.27218	-0.215871	0.160902	-0.195783	0.0677712	-0.145865	0.324812	0.169813	0.288078	0.177444	0.0496241	-0.157895	0.0631579	-0.0270677	0.110944	0.138346	0.159398	-0.406015	-0.195562	0.0406015	0.190977	0.174436	-0.171429	-0.332331	0.102256	-0.00150376	0.0842105	0.0105422	0.0075188	0.345865	0.221053	0.0977444	-0.362406	-0.138346	0.184962	-0.0932331	-0.12782	-0.569278	-0.18797	-0.0210526	0.267669	0.108271	-0.0421053	-0.287218	-0.264662	-0.23609	0.0481203
O75954	-0.453554	-0.292187	-0.0797292	-0.10459	-0.130124	-0.0369115	-0.174011	-0.579917	0.182023	0.31597	-0.462002	0.304626	0.119594	-0.15645	-0.206093	-0.225649	0.0268027	-0.494171	0.543814	-0.415194	0.162904	0.115833	-0.129372	0.537044	0.398646	-0.398646	-0.285822	-0.237683	0.0473862	-0.199623	-0.169989	0.409929	-0.231666	-0.43475	-0.114329	-0.49041	0.264761	0.328695	-0.279804	-0.186817	-0.377586	-0.364047	0.384355	0.512223	0.0142911	-0.273035	-0.553592	-0.410681	-0.44528
O75955	-0.204511	-0.0226417	0.0917293	0.339977	0.269173	0.106928	-0.194277	-0.243609	0.0315789	-0.0671703	-0.203084	0.0105263	-0.377444	-0.2	-0.266165	-0.449624	0.0618872	0.398496	0.237594	-0.120301	0.147424	0.580451	-0.130827	0.341353	-0.0421053	-0.418045	-0.21203	-0.0075188	0.108271	-0.135542	-0.434586	0.413534	0.0526316	0.00300752	-0.0721805	-0.0165414	0.532331	0.0406015	-0.491729	-0.420181	-0.654135	-0.57594	-0.0360902	0.243609	-0.228571	-0.0902256	-0.479699	-0.249624	-0.0571429
O75962	-0.15188	-0.261134	0.120301	-0.384355	-0.18797	0.0993977	-0.269579	0.0330827	-0.037594	0.356984	-0.00300865	-0.160902	0.130827	0.281203	0.484211	0.0105263	-0.118491	-0.493233	0.12782	0.290226	0.109816	-0.0210526	0.230075	0.043609	0.446617	0.213534	0.0736842	-0.47218	-0.258647	-0.183735	0.190977	0.0195489	-0.00451128	-0.0977444	0.0330827	-0.198496	-0.0195489	0.148872	0.206015	0.33735	0.255639	0.243609	-0.0466165	0.0240601	0.503759	-0.228571	-0.0345865	0.0827068	-0.0661654
O75964	0.0225564	0.216605	-0.189474	-0.133885	0.329323	-0.11747	-0.10994	-0.0330827	0.0827068	0.062642	0.187288	0.0165414	-0.0571429	-0.117293	-0.0345865	-0.159398	0.0249058	0.172932	0.0180451	-0.255639	-0.285822	0.291729	0.0932331	0.123308	-0.383459	-0.193985	0.130827	0.0977444	0.333835	0.259036	-0.154887	0.172932	0.0977444	0.0977444	-0.255639	0.0992481	0.377444	-0.138346	-0.193985	-0.707832	-0.35188	-0.249624	-0.0150376	0.0150376	-0.270677	-0.181955	-0.153383	-0.296241	-0.0270677
O75976	0.279699	-0.156228	-0.169925	-0.227905	-0.148872	-0.115964	0.465362	0.455639	0.15188	-0.248304	0.176006	-0.0165414	0.321805	0.180451	0.147368	0.61203	-0.189435	0.284211	-0.299248	0.213534	-0.0496427	-0.171429	0.284211	-0.392481	0.0932331	0.269173	0.257143	0.0781955	-0.451128	-0.0331326	0.291729	-0.233083	0.323308	0.0180451	0.0511278	0.233083	-0.793985	-0.26015	0.559398	0.192771	0.56391	0.547368	-0.0240601	-0.466165	0.372932	0.150376	0.494737	0.360902	0.123308
O76003	0.102256	-0.0686797	-0.00150376	0.0503949	-0.18797	-0.0918676	-0.0828314	0.545865	-0.24812	-0.405286	0.209853	-0.26015	-0.037594	-0.192481	0.118797	0.306767	0.0249058	0.709774	-0.261654	0.479699	-0.0248214	0.0842105	0.306767	-0.321805	-0.306767	0.216541	0.0240601	-0.00902256	-0.230075	-0.057229	0.296241	-0.162406	0.0315789	0.538346	0.00150376	0.0736842	-0.252632	-0.13985	0.0736842	-0.0466868	0.201504	0.383459	-0.554887	0.0240601	0.108271	0.219549	0.196992	0.335338	0.294737
O76021	0.243609	0.145661	-0.18797	-0.216623	-0.0646617	-0.368976	0.510543	0.362406	0.0962406	-0.12302	0.360286	0.0631579	0.320301	-0.0406015	-0.00902256	0.488722	0.0694345	0.174436	-0.27218	0.141353	-0.0744641	-0.401504	0.356391	-0.278195	0.0285714	0.330827	0.0390977	0.203008	-0.282707	0.0406627	0.556391	-0.0932331	0.291729	0.204511	-0.0255639	0.263158	-0.38797	-0.44812	0.541353	0.161145	0.652632	0.583459	0.15188	-0.252632	0.190977	0.266165	0.419549	0.24812	0.356391
O76024	-0.317293	-0.0173586	-0.227068	-0.00300865	0.133835	-0.0240964	0.248494	-0.350376	0.321805	0.202266	-0.269274	0.422556	0.121805	-0.130827	-0.133835	-0.222556	0.238492	-0.183459	0.378947	-0.393985	0.19481	-0.108271	-0.294737	0.580451	0.392481	-0.216541	-0.115789	-0.0270677	-0.156391	-0.120482	-0.192481	0.2	-0.0135338	-0.365414	-0.103759	-0.0827068	0.291729	-0.114286	0.112782	0.188253	-0.0330827	-0.162406	0.359398	0.195489	0.282707	-0.0180451	-0.132331	-0.512782	-0.00300752
O76062	-0.34488	-0.195768	-0.472892	-0.359322	-0.304217	-0.19457	-0.254902	0.33735	-0.00150603	0.304612	0.0180791	0.00753013	0.751507	0.268073	0.0135542	0.405121	-0.0937266	-0.251506	-0.256024	0.0225904	0.0120527	-0.239458	0.286145	-0.259036	0.156627	0.349398	0.165663	-0.510543	-0.221386	-0.0211161	0.522591	0.100904	-0.0195783	-0.159639	0.164157	-0.0783133	-0.0210844	0.141566	0.385543	-0.197587	0.225904	0.334338	-0.21235	0.292169	0.438254	0.0512049	0.057229	-0.0783133	-0.358434
O76095	0.261753	-0.326163	-0.303874	-0.247555	-0.296352	-0.33597	0.20339	0.329447	0.0797292	0.0335978	0.27389	0.10079	0.283565	0.117337	0.148928	0.464836	0.00113251	0.248214	-0.325686	0.0255735	0.0545523	-0.546822	0.147424	-0.415194	0.0345995	0.233923	0.470854	-0.0338473	-0.107559	0.223729	0.400903	-0.247461	0.0398646	0.088003	0.270779	0.199323	-0.488153	-0.30613	0.471606	0.223729	0.429485	0.424972	-0.139902	-0.119594	0.25724	-0.115081	0.452802	0.282813	-0.0842422
O94760	-0.493233	-0.562268	0.0285714	-0.0157954	-0.318797	0.341868	-0.361446	0.075188	-0.00451128	0.23019	-0.300113	-0.0902256	0.180451	0.300752	0.081203	-0.0240601	-0.208303	-0.215038	-0.100752	0.138346	0.267018	0.18797	0.156391	-0.126316	0.249624	0.0947368	-0.0285714	-0.709774	-0.196992	-0.328314	-0.0451128	0.043609	-0.120301	-0.38797	0.288722	-0.425564	0.0496241	0.631579	-0.0210526	0.0421687	-0.0842105	0.075188	-0.136842	0.336842	0.350376	-0.159398	-0.255639	-0.0646617	-0.378947
O94766	0.279699	-0.215851	-0.0556391	-0.28507	0.0917293	0.058735	0.118976	0.368421	0.0842105	-0.12302	0.600226	-0.306767	0.105263	-0.0526316	0.0571429	0.374436	-0.256606	0.393985	-0.393985	0.145865	-0.0564122	-0.141353	0.542857	-0.395489	0.0150376	0.332331	0.15188	-0.0390977	-0.12782	0.115964	0.500752	-0.215038	0.0842105	0.0887218	-0.0691729	0.13985	-0.290226	-0.511278	0.36391	-0.24247	0.366917	0.556391	-0.285714	-0.227068	0.136842	-0.165414	0.335338	0.341353	0.225564
O94832	-0.488722	-0.258115	-0.0616541	-0.13915	-0.293233	-0.197289	-0.183735	-0.183459	0.0180451	0.285285	-0.355021	-0.0180451	0.270677	0.318797	-0.252632	-0.129323	0.160756	-0.0781955	0.133835	-0.0285714	0.0579165	0.219549	-0.0421053	0.157895	0.0827068	-0.00601504	0.0195489	-0.482707	0.0526316	-0.0617471	0.0390977	0.246617	-0.118797	-0.0556391	0.302256	-0.106767	0.38797	0.326316	-0.126316	-0.224398	-0.172932	-0.0917293	-0.0345865	0.366917	0.132331	-0.294737	-0.193985	-0.586466	-0.245113
O94886	-0.332331	-0.155473	-0.181955	-0.0203084	-0.189474	0.0512049	-0.546687	0.123308	-0.181955	0.132831	-0.193306	0.160902	0.0345865	-0.13985	0.141353	0.0917293	-0.249813	-0.130827	0.135338	0.0947368	0.309139	0.345865	0.00150376	0.132331	0.359398	-0.269173	-0.231579	-0.27218	-0.515789	-0.634037	-0.0992481	0.517293	0.336842	0.0887218	0.150376	0.0691729	0.0661654	0.347368	-0.393985	-0.207832	-0.357895	-0.213534	0.102256	0.231579	0.269173	0.257143	-0.509774	0.427068	-0.105263
O94901	-0.371429	0.187926	-0.487218	0.0744641	-0.133835	-0.317771	0.14006	0.18797	-0.00601504	0.0845289	0.00150432	0.315789	0.377444	0.0300752	-0.081203	0.129323	0.316983	0.0345865	-0.0992481	-0.121805	0.172245	-0.410526	-0.0721805	-0.0616541	-0.153383	0.0691729	0.154887	0.00902256	-0.075188	-0.00451808	0.18797	0.136842	0.087218	0.0646617	0.17594	0.0075188	0.190977	0.0902256	0.218045	0.153615	0.193985	0.114286	0.142857	0.231579	0.193985	0.300752	0.0360902	-0.15188	0.0917293
O94905	0.0345865	0.164529	-0.0631579	-0.0895073	0.0781955	-0.146085	0.182229	0.213534	-0.108271	-0.424909	0.157202	-0.165414	-0.0691729	-0.362406	-0.190977	0.121805	0.0528306	0.584962	-0.0270677	0.129323	-0.08349	0.296241	0.446617	-0.043609	-0.511278	0.0330827	-0.0586466	0.213534	0.198496	0.228916	0.135338	-0.0781955	-0.109774	0.221053	-0.263158	-0.156391	0.00601504	-0.166917	0.00300752	-0.472892	0.0270677	0.169925	-0.21203	0.0887218	-0.270677	-0.0120301	0.0270677	-0.0932331	0.207519
O94906	0.317293	-0.154718	-0.335338	-0.32343	-0.403008	-0.444278	0.245482	0.494737	-0.0285714	0.104152	0.261	0.0992481	0.297744	0.245113	0.103759	0.521805	-0.0211322	0.368421	-0.365414	0.258647	0.190297	-0.329323	0.177444	-0.42406	0.126316	0.350376	0.482707	-0.106767	-0.26015	0.149097	0.484211	-0.171429	0.210526	0.266165	0.461654	0.449624	-0.378947	-0.297744	0.536842	0.259036	0.499248	0.443609	-0.129323	-0.13985	0.362406	0.0330827	0.515789	0.264662	0.0270677
O94911	-0.369557	0.290262	-0.10058	-0.00724146	0.110486	0.0587603	0.0587603	-0.588243	0.147823	0.316649	-0.20581	0.113534	0.111248	0.220972	-0.350507	-0.395464	0.228309	-0.524237	0.465565	-0.3787	0.220293	0.0761972	-0.335268	0.426705	0.0792451	-0.155442	0.0190493	0.00533381	0.40156	0.173992	-0.179064	0.243831	-0.297931	-0.380224	-0.107438	-0.306313	0.534905	0.300979	-0.111248	-0.00992057	-0.294121	-0.428991	0.340602	0.272024	-0.164586	-0.221734	-0.259833	-0.629389	-0.269738
O94915	0.105263	-0.0709439	-0.0902256	0.0684468	-0.350376	0.189759	-0.465362	0.218045	-0.347368	0.131322	-0.302369	0.177444	-0.0571429	-0.135338	0.357895	0.17594	-0.431701	-0.081203	0.0781955	0.204511	0.145167	0.0992481	-0.222556	0.0390977	0.380451	-0.124812	-0.118797	-0.186466	-0.443609	-0.353916	-0.0977444	-0.00601504	-0.0285714	0.118797	0.15188	-0.0300752	-0.16391	0.297744	-0.142857	0.218374	-0.130827	-0.177444	-0.193985	0.216541	0.282707	0.395489	-0.181955	0.315789	-0.203008
O94919	-0.0736842	-0.241511	-0.0511278	-0.108311	0.348872	0.338856	0.213856	-0.396992	0.616541	0.237738	0.209101	-0.0661654	0.0736842	0.404511	-0.0240601	-0.195489	0.013585	-0.157895	0.255639	-0.37594	0.104551	0.126316	-0.142857	0.2	0.314286	-0.148872	0.302256	-0.120301	0.0135338	0.0406627	-0.190977	0.193985	0.0962406	-0.467669	-0.341353	-0.121805	-0.0105263	-0.0766917	0.156391	-0.058735	-0.190977	-0.148872	0.166917	-0.219549	0.216541	-0.491729	-0.0315789	-0.266165	-0.242105
O94923	0.136842	-0.136605	0.156391	-0.0849944	-0.00300752	0.0963857	0.382531	-0.154887	-0.189474	-0.385663	-0.361038	-0.0390977	-0.219549	-0.0887218	0.0947368	-0.0406015	-0.0513211	0.0661654	0.196992	-0.222556	-0.0135389	0.0962406	0.0255639	0.215038	-0.26015	-0.233083	0.00902256	0.190977	0.100752	0.239458	-0.452632	-0.345865	-0.169925	-0.309774	-0.043609	-0.0917293	-0.315789	0.0270677	-0.102256	0.210844	0.0225564	-0.0330827	0.0421053	-0.279699	-0.22406	-0.22406	0.0661654	-0.180451	-0.0315789
O94956	0.100752	0.0664156	-0.279699	-0.224897	0.0466165	-0.131024	0.347892	-0.144361	0.452632	0.194718	0.0308387	0.102256	0.518797	0.323308	-0.56391	0.123308	0.142643	-0.300752	-0.0827068	-0.276692	0.120346	-0.0661654	-0.0300752	-0.0676692	0.132331	0.299248	0.216541	-0.075188	0.306767	0.435241	0.230075	-0.0270677	-0.183459	-0.598496	-0.0601504	0.0225564	-0.0992481	-0.0646617	0.505263	-0.129518	0.0360902	-0.0270677	0.102256	0.0706767	-0.0661654	-0.156391	0.278195	-0.318797	-0.646617
O94973	-0.126316	-0.147171	-0.0902256	-0.143663	0.0691729	0.185241	-0.331326	-0.133835	-0.0360902	0.335851	-0.0586687	0.257143	-0.282707	-0.0496241	0.512782	-0.234586	-0.246039	-0.356391	0.201504	-0.190977	0.155698	0.117293	-0.0466165	0.206015	0.148872	-0.386466	0.162406	-0.129323	-0.00300752	-0.179217	-0.454135	0.169925	0.166917	-0.181955	0.0556391	-0.138346	0.189474	0.293233	-0.291729	-0.0195783	-0.293233	-0.315789	0.336842	0.00601504	0.108271	-0.218045	-0.38797	0.144361	-0.0962406
O94979	0.529323	-0.0520758	0.037594	0.0684468	-0.207519	0.0632531	0.20482	0.318797	-0.174436	-0.29887	0.14968	0.0255639	0.0120301	-0.157895	0.207519	0.574436	-0.417361	0.206015	-0.32782	0.087218	-0.28507	-0.484211	-0.075188	-0.396992	0.0676692	0.0917293	-0.0240601	0.353383	-0.384962	-0.111446	0.219549	-0.461654	0.0962406	0.284211	0.117293	0.273684	-0.803008	-0.288722	0.159398	0.274097	0.461654	0.421053	-0.075188	-0.433083	0.0526316	0.377444	0.437594	0.565414	0.320301
O94986	0.279699	-0.180379	0.0586466	-0.182775	-0.32782	-0.0903615	-0.0331326	0.491729	-0.273684	-0.095095	0.0248214	-0.0676692	-0.0571429	0.0691729	0.196992	0.314286	-0.172077	0.228571	-0.329323	0.505263	0.28507	0.0390977	0.183459	-0.297744	0.204511	0.315789	0.114286	-0.166917	-0.378947	-0.138554	0.171429	-0.240602	0.201504	0.18797	0.511278	0.454135	-0.362406	-0.109774	0.204511	0.362952	0.332331	0.335338	-0.206015	-0.207519	0.284211	0.142857	0.332331	0.544361	0.126316
O95070	-0.279699	-0.238492	-0.0977444	-0.394885	-0.4	0	-0.483434	0.52782	-0.282707	0.164529	0.023317	-0.0315789	0.245113	0.0270677	0.44812	0.332331	-0.192454	-0.288722	-0.258647	0.427068	0.109064	0.0857143	0.392481	-0.193985	0.174436	0.269173	-0.109774	-0.55188	-0.557895	-0.524097	0.270677	0.0526316	0.312782	0.18797	0.291729	0.0977444	-0.135338	0.36391	-0.00451128	0.0180723	0.26015	0.481203	-0.0691729	0.0857143	0.494737	0.216541	-0.081203	0.490226	0.129323
O95084	0.036856	0.389961	0.169989	0.116629	0.3129	0.189077	0.119774	0.347499	-0.0782249	-0.296717	0.0511663	-0.303874	0.217375	0.117337	0.0255735	0.191801	-0.183844	0.0511471	-0.36856	0.328695	-0.499624	-0.0699511	0.0541557	-0.20534	-0.0210606	0.429485	-0.193306	0.182023	-0.304626	-0.100942	0.179767	-0.300113	0.179767	0.13915	-0.0315908	0.352012	-0.136141	-0.384355	0.307634	0.0150659	0.467845	0.390372	-0.243701	-0.509966	0.213614	0.437759	0.433998	-0.00977811	0.562618
O95136	-0.654135	-0.316229	-0.133835	-0.0308387	-0.180451	0.153615	-0.472892	-0.452632	0.0887218	0.294342	-0.408424	0.218045	0.0691729	-0.117293	0.0105263	-0.353383	0.212832	-0.514286	0.535338	-0.284211	0.328695	0.0977444	-0.237594	0.493233	0.18797	-0.315789	-0.0992481	-0.395489	0.129323	-0.183735	-0.269173	0.294737	-0.409023	-0.386466	-0.136842	-0.670677	0.354887	0.607519	-0.332331	0.0060241	-0.469173	-0.359398	0.075188	0.669173	0.124812	-0.276692	-0.565414	-0.321805	-0.508271
O95159	0.216541	-0.372078	0.0270677	-0.300865	-0.166917	-0.0105422	0.20482	0.258647	0.0556391	0.049057	0.249718	-0.0706767	0.0556391	0.257143	0.237594	0.401504	-0.404531	0.180451	-0.369925	0.106767	-0.142159	-0.153383	0.263158	-0.390977	0.16391	0.126316	0.254135	-0.0932331	-0.320301	-0.146085	0.184962	-0.215038	0.366917	0.118797	0.386466	0.332331	-0.457143	-0.2	0.193985	-0.0286145	0.42406	0.488722	0.141353	-0.493233	0.261654	-0.2	0.330827	0.285714	0.321805
O95163	0.321805	0.240756	-0.0496241	-0.0150432	0.0481203	-0.0903615	0.121988	0.446617	-0.147368	-0.363776	0.162467	-0.196992	0.141353	-0.0902256	0.221053	0.410526	-0.213586	0.430075	-0.233083	0.372932	-0.410681	-0.209023	0.148872	-0.323308	-0.168421	0.300752	0.174436	0.335338	-0.132331	0.210844	0.306767	-0.403008	-0.0631579	0.36391	-0.12782	0.105263	-0.434586	-0.476692	0.419549	0.0301205	0.464662	0.36391	-0.454135	-0.320301	0.169925	0.263158	0.499248	0.145865	0.32782
O95171	0.105303	0.471501	0.305378	0.198646	0.112072	0.244068	0.0143126	0.0330952	-0.242196	-0.132881	-0.114372	-0.05566	-0.285822	-0.0707033	0.150433	-0.14968	-0.060023	-0.179767	0.0819857	0.309891	-0.0278405	0.143663	-0.176758	0.121098	0.0293343	0.0744641	-0.269274	0.230914	-0.11132	-0.178531	-0.182775	-0.155698	0.0413689	0.162467	-0.0391125	0.0744641	0.0586687	0.0910117	-0.0864987	0.370622	0.125611	-0.0451298	0.0857465	-0.199323	-0.0330952	0.397894	0.0428733	0.115833	0.395637
O95183	0.0182873	0.0458912	-0.0304789	0.159693	0.263642	0.0992057	0.283118	-0.612626	0.523475	-0.0302117	0.0419243	0.083055	-0.083817	-0.0441944	-0.487662	-0.28574	0.276877	0.054862	0.458707	-0.462517	0.0743203	0.151633	-0.339078	0.329934	-0.0525761	-0.309361	0.083055	0.28193	0.465565	0.291512	-0.211828	0.168396	-0.314695	-0.288788	-0.506712	-0.360413	0.0693395	-0.0198113	-0.0853409	-0.22741	-0.435086	-0.427467	0.152394	0.1623	-0.342126	-0.344412	-0.129535	-0.420609	-0.363461
O95197	0.16391	0.20302	0.133835	0.194058	0.290226	0.35994	0.171687	0.461654	-0.118797	-0.363776	0.13915	-0.365414	0.108271	0.302256	0.168421	0.312782	-0.42038	0.228571	-0.446617	0.251128	-0.327943	0.0992481	0.117293	-0.386466	-0.0285714	0.216541	-0.0781955	0.142857	-0.541353	-0.268073	-0.00300752	-0.150376	0.509774	0.106767	0.00902256	0.47218	-0.389474	-0.218045	0.162406	0.00753013	0.299248	0.296241	-0.186466	-0.735338	0.206015	0.458647	0.296241	0.335338	0.464662
O95249	0.43609	-0.0437739	-0.255639	-0.521249	-0.198496	-0.528615	0.341868	0.293233	0.24812	0.147171	0.50771	0.0691729	0.103759	0.239098	0.121805	0.35188	0.175096	0.359398	-0.0962406	0.234586	0.176006	0.0225564	0.254135	-0.230075	0.0330827	0.203008	0.583459	0.0150376	-0.0721805	0.222892	0.377444	0.0556391	0.380451	0.37594	0.105263	0.449624	-0.324812	-0.348872	0.430075	0.0210844	0.306767	0.314286	0.081203	-0.252632	0.221053	-0.243609	0.416541	0.257143	0.0466165
O95297	-0.409929	-0.480939	-0.151937	-0.048909	-0.53554	-0.283993	-0.33145	0.11132	-0.0849944	0.0479429	-0.124153	0.108311	0.106807	-0.00300865	0.0609252	0.158706	0.132504	0.0496427	0.0300865	0.241444	0.410459	-0.0827379	0.159458	-0.224897	0.0188041	-0.0473862	0.175254	-0.292591	-0.05566	-0.235028	0.162467	0.225649	-0.0616773	0.129372	0.364799	-0.329447	-0.159458	0.446785	-0.115081	0.0866291	-0.0518992	0.0789771	-0.00977811	0.412185	0.183528	-0.152689	-0.226401	0.373073	-0.246709
O95302	0.0676692	-0.240756	0.0195489	-0.168484	-0.581955	-0.060241	0.121988	0.550376	-0.41203	-0.105661	-0.0767206	-0.0496241	0.227068	0.075188	0.356391	0.606015	-0.379625	0.0345865	-0.368421	0.422556	0.00827379	-0.32782	0.41203	-0.46015	0.123308	0.312782	-0.0947368	-0.213534	-0.568421	-0.305723	0.415038	-0.32782	0.138346	0.195489	0.410526	-0.0195489	-0.572932	0.178947	0.293233	0.43976	0.703759	0.684211	-0.0300752	-0.118797	0.360902	0.348872	0.242105	0.421053	0.281203
O95336	-0.206015	0.0445286	-0.0902256	-0.0172997	0.0661654	0.179217	-0.483434	0.0225564	-0.242105	-0.0845289	-0.109064	-0.109774	-0.0421053	-0.369925	-0.0421053	-0.129323	-0.0800006	0.087218	0.136842	-0.0736842	-0.0451298	0.350376	0.0676692	0.251128	-0.190977	-0.130827	-0.249624	-0.15188	0.0842105	-0.0105422	-0.0932331	0.0781955	-0.276692	0.0195489	-0.257143	-0.216541	0.347368	0.130827	-0.348872	-0.495482	-0.413534	-0.195489	-0.389474	0.406015	-0.138346	0.0360902	-0.338346	-0.169925	-0.148872
O95372	0.117293	-0.0973592	0.075188	0.0203084	-0.255639	-0.0481928	-0.298193	0.593985	-0.409023	-0.208303	-0.0142911	-0.374436	0.287218	0.0796992	-0.0496241	0.356391	-0.143397	0.195489	-0.589474	0.451128	-0.14592	-0.0796992	0.294737	-0.512782	-0.12782	0.533835	-0.135338	-0.300752	-0.192481	0.0286145	0.440602	-0.288722	-0.0887218	0.174436	0.308271	0.267669	-0.198496	-0.0631579	0.183459	-0.0165663	0.255639	0.38797	-0.685714	0.0421053	0.0661654	0.320301	0.290226	0.300752	-0.087218
O95373	0.117293	-0.423399	0.37594	0.19481	-0.121805	0.299699	-0.319277	0.366917	-0.377444	-0.316983	-0.159458	-0.183459	-0.308271	-0.221053	0.550376	0.12782	-0.372833	0.184962	-0.345865	0.347368	-0.25724	-0.154887	0.123308	-0.282707	-0.0120301	0.0390977	-0.180451	-0.0962406	-0.357895	-0.308735	-0.157895	-0.43609	0.0240601	0.168421	0.24812	0.0300752	-0.418045	-0.0165414	-0.153383	0.286145	0.218045	0.297744	-0.369925	-0.246617	0.168421	0.147368	0.0947368	0.524812	0.306767
O95427	-0.115789	-0.381135	-0.177444	-0.15645	-0.296241	-0.0406627	0.126506	0.425564	0.165414	0.05434	0.246709	-0.0120301	0.4	0.142857	0.0330827	0.584962	-0.336606	0.157895	-0.332331	0.302256	0.186536	-0.138346	0.515789	-0.467669	0.425564	0.264662	-0.0210526	-0.284211	-0.619549	-0.460844	0.57594	0.16391	0.378947	0.0225564	0.18797	-0.0556391	-0.466165	-0.00150376	0.413534	-0.00903616	0.469173	0.57594	0.123308	-0.0315789	0.514286	0.177444	0.0781955	0.484211	0.114286
O95433	0.357895	-0.0294342	0.118797	-0.00827379	-0.321805	0.0195783	-0.0105422	0.772932	-0.464662	-0.435475	0.0225649	-0.270677	0.0842105	-0.0135338	0.311278	0.535338	-0.263398	0.381955	-0.595489	0.630075	-0.20158	-0.213534	0.24812	-0.586466	-0.206015	0.526316	0.0481203	-0.00601504	-0.347368	0.0105422	0.306767	-0.661654	-0.0135338	0.35188	0.332331	0.288722	-0.633083	-0.13985	0.344361	0.361446	0.61203	0.627068	-0.595489	-0.312782	0.209023	0.430075	0.592481	0.508271	0.296241
O95436	-0.195489	-0.442267	-0.0857143	-0.3129	0.0511278	0.278615	-0.0963857	-0.141353	0.440602	0.426418	0.268522	-0.00601504	0.203008	0.204511	0.102256	0.121805	-0.418116	-0.32782	0.0496241	-0.174436	0.0752163	0.153383	0.360902	-0.0451128	0.523308	-0.0932331	-0.00451128	-0.4	-0.263158	-0.365964	0.171429	0.369925	0.269173	-0.356391	-0.183459	-0.312782	-0.0721805	0.156391	0.0766917	-0.391567	-0.0511278	0.123308	0.362406	0.0240601	0.320301	-0.333835	-0.311278	0.109774	-0.192481
O95466	0.502256	0.218115	0.198496	0.20158	0.306767	0.319277	0.182229	-0.16391	0.0526316	-0.28604	0.215118	-0.0721805	-0.303759	-0.279699	-0.0270677	0.0120301	-0.191699	0.0150376	0.0827068	-0.114286	-0.0714554	-0.13985	-0.2	0.0165414	0.0571429	-0.0796992	-0.102256	0.536842	0.0962406	0.138554	-0.0977444	-0.263158	-0.156391	-0.0676692	-0.357895	0.0150376	-0.353383	-0.348872	0	0.161145	-0.00902256	-0.0947368	-0.0150376	-0.308271	-0.276692	0.112782	0.166917	0.345865	0.0947368
O95470	0.365414	-0.0988686	0.0676692	-0.0428733	-0.16391	-0.194277	0.475904	0.222556	0.0616541	-0.243021	0.183528	0.0225564	0.0225564	0.081203	0.081203	0.369925	0.0520758	0.279699	-0.270677	0.12782	-0.135389	-0.392481	-0.0150376	-0.303759	-0.0451128	0.178947	0.17594	0.252632	-0.22406	0.0225904	0.18797	-0.348872	0.216541	0.261654	0.209023	0.377444	-0.607519	-0.324812	0.288722	0.384037	0.52782	0.473684	0.0676692	-0.475188	0.102256	0.0857143	0.535338	0.296241	0.37594
O95476	-0.060173	0.199699	-0.236931	-0.397291	-0.561113	-0.593597	-0.164972	0.18428	-0.134637	0.447341	0.158014	0.254983	0.060173	0.191801	0.22264	0.133885	0.274445	-0.0639338	0.135389	0.40015	0.250941	0.0714554	-0.00752162	-0.0330952	0.0120346	0.0827379	0.327191	-0.178263	-0.0594208	-0.13484	0.310643	0.2783	0.257992	0.701768	0.360286	0.183528	0.192554	0.325686	-0.0180519	0.117514	0.142911	0.106807	0.26777	0.243701	0.224897	0.0270779	-0.00676946	0.0932682	0.166228
O95477	0.213534	0.352455	0.135338	-0.0782249	0.452632	-0.0271085	0.0963857	0.168421	0.136842	-0.230945	0.603987	-0.233083	-0.160902	-0.126316	0.189474	0.0496241	0.0573589	0.0902256	-0.132331	0.196992	-0.28883	0.043609	0.318797	-0.18797	-0.281203	0.108271	0.0345865	0.404511	0.0556391	0.0135542	0.144361	0.0541353	0.374436	0.35188	-0.396992	0.198496	-0.126316	-0.389474	0.0451128	-0.245482	0.168421	0.233083	0.0962406	-0.475188	-0.124812	0.0451128	0.138346	0.452632	0.520301
O95479	-0.117293	-0.0128303	-0.100752	-0.267018	-0.136842	0.233434	-0.34488	0.296241	-0.184962	0.0475475	-0.158706	-0.0240601	0.207519	-0.0165414	-0.0601504	0.303759	-0.582646	-0.231579	-0.177444	0.27218	0.17751	0.41203	0.227068	-0.0992481	0.383459	0.183459	-0.2	-0.258647	-0.378947	-0.376506	0.087218	0.0345865	0.141353	-0.209023	0.287218	0.142857	-0.132331	0.198496	-0.00300752	-0.320783	-0.00150376	0.0992481	0.00601504	-0.0120301	0.240602	0.225564	-0.0736842	0.333835	-0.0962406
O95487	0	-0.0452833	-0.145865	-0.122602	0.0135338	0.0918676	-0.209338	0.35188	0.17594	-0.178114	0.260248	-0.102256	0.225564	-0.227068	0.0345865	0.326316	-0.0905667	0.087218	-0.081203	0.354887	0.107559	0.144361	0.332331	-0.193985	0.138346	0.263158	-0.0406015	-0.0601504	-0.234586	-0.158133	0.354887	0.0556391	0.00150376	0.0075188	-0.35188	-0.209023	-0.377444	-0.0646617	0.287218	-0.177711	0.0917293	0.261654	-0.291729	0.123308	0.270677	0.198496	0.0526316	0.509774	-0.145865
O95490	-0.12138	0.0971625	-0.0660675	-0.215184	0.184374	-0.0461631	0.189269	-0.376431	0.184374	-0.0709441	-0.252842	0.196666	-0.110625	-0.262734	0.0291926	-0.288853	0.280692	-0.0860414	0.543905	-0.284244	-0.0522591	0.196666	-0.155182	0.625337	-0.11677	-0.267343	0.0476301	0.165937	0.261197	0.252358	-0.379504	-0.0583852	-0.270416	-0.219713	-0.397941	-0.271952	0.149036	-0.0660675	-0.0414842	-0.0492406	-0.152109	-0.205885	0.122916	0.0860414	-0.0430207	-0.308827	-0.067604	-0.571561	-0.050703
O95573	0.47218	0.175096	0.240602	0.0225649	0.081203	-0.159639	0.49247	0.288722	0.087218	-0.181133	0.263257	-0.117293	-0.180451	0.312782	0.132331	0.166917	0.0188681	0.338346	-0.303759	0.308271	-0.212862	0.141353	0.133835	-0.338346	-0.181955	0.130827	0.15188	0.233083	-0.177444	-0.0240964	-0.0105263	-0.0796992	0.601504	0.37594	0.0992481	0.542857	-0.365414	-0.2	0.165414	0.153615	0.320301	0.233083	0.193985	-0.664662	-0.0421053	0.144361	0.365414	0.282707	0.422556
O95674	-0.0736842	0.452079	0.0105263	0.0361038	0.0466165	0.210844	-0.209338	0.105263	-0.512782	-0.196228	-0.18428	-0.109774	-0.141353	-0.0917293	0.153383	-0.043609	-0.255851	-0.184962	0.0571429	0.0796992	-0.0270779	0.242105	0.0120301	0.0225564	-0.362406	-0.0827068	-0.0917293	0.193985	0.129323	0.0361446	-0.275188	-0.123308	-0.100752	0.0300752	-0.00601504	-0.0962406	0.117293	0.341353	-0.293233	-0.0903615	-0.135338	-0.186466	-0.0345865	-0.0706767	-0.26015	0.252632	-0.16391	0.0646617	0.103759
O95721	0.279699	-0.117737	-0.117293	0.12862	-0.157895	-0.185241	-0.060241	0.389474	0.121805	0.067925	0.335464	0.0962406	0.0796992	-0.0390977	-0.0406015	0.383459	-0.178114	0.443609	-0.378947	0.219549	-0.0676946	-0.0481203	0.0992481	-0.409023	0.195489	0.0721805	-0.0406015	-0.0390977	-0.407519	-0.325302	0.384962	0.221053	0.44812	0.46015	0.133835	0.356391	-0.245113	-0.183459	0.0796992	-0.209338	0.0766917	0.17594	-0.0330827	-0.0075188	0.148872	0.350376	0.0661654	0.493233	0.111278
O95747	0.344361	0.223398	0.0481203	0.345243	-0.00601504	0.0512049	0.0617471	0.565414	-0.275188	-0.4634	0.145167	0.00150376	-0.18797	-0.43609	0.100752	0.278195	-0.165284	0.572932	-0.491729	0.326316	-0.276796	-0.17594	0.138346	-0.427068	-0.428571	0.18797	-0.147368	0.329323	-0.0646617	0.0195783	0.109774	-0.449624	-0.00902256	0.396992	0.0135338	0.0736842	-0.296241	-0.162406	0.0962406	0.0195783	0.285714	0.288722	-0.314286	-0.0827068	-0.165414	0.571429	0.285714	0.386466	0.392481
O95772	-0.0992481	-0.430946	0.108271	0.105303	-0.17594	0.0496989	-0.0963857	-0.342857	-0.0691729	0.0316983	-0.488906	-0.0180451	0.133835	0.168421	-0.215038	-0.0285714	-0.120756	-0.297744	0.121805	-0.393985	-0.00300865	0.0075188	-0.183459	0.111278	0.193985	-0.282707	-0.227068	-0.221053	-0.0691729	-0.0903615	-0.219549	0.166917	-0.0947368	-0.413534	0.132331	-0.0390977	-0.141353	0.254135	-0.314286	-0.0240964	-0.341353	-0.297744	0.0360902	0.0827068	-0.165414	-0.147368	-0.288722	-0.111278	-0.553383
O95782	0.0902256	0.379625	0.0917293	0.245957	0.396992	-0.0406627	-0.057229	-0.396992	0.203008	0.205284	-0.00977811	-0.037594	-0.0210526	0.285714	-0.302256	-0.4	0.210568	-0.321805	0.102256	-0.267669	-0.182775	0.0917293	-0.381955	0.102256	-0.0766917	-0.0977444	0.0481203	0.181955	0.466165	0.292169	-0.213534	0.264662	-0.00601504	-0.148872	-0.165414	0.166917	0.392481	-0.0390977	-0.144361	-0.185241	-0.433083	-0.581955	0.105263	-0.0631579	-0.384962	-0.0706767	-0.109774	-0.279699	-0.333835
O95807	0.192481	0.236228	0.0481203	-0.0744641	0.273684	0.0858435	0.125	0.389474	-0.215038	-0.214341	0.107559	-0.087218	0.0676692	-0.0105263	0.386466	0.305263	-0.446796	-0.126316	-0.393985	0.0842105	-0.449793	-0.159398	0.294737	-0.279699	-0.0827068	0.111278	-0.103759	0.254135	-0.336842	-0.14006	-0.0120301	-0.193985	0.470677	0.0345865	0.0330827	0.377444	-0.326316	-0.282707	0.132331	-0.0542169	0.403008	0.314286	0.150376	-0.664662	0.081203	0.350376	0.203008	0.381955	0.478195
O95810	-0.386466	0.0649061	-0.269173	-0.115081	-0.0661654	-0.0120482	-0.176205	-0.446617	0.081203	0.317738	-0.12862	0.138346	0.0105263	0.156391	-0.0105263	-0.324812	0.212077	-0.317293	0.613534	-0.18797	0.522753	0.100752	-0.24812	0.366917	0.109774	-0.251128	0.369925	-0.0616541	0.365414	0.194277	-0.186466	0.300752	-0.368421	-0.252632	-0.100752	-0.506767	0.381955	0.365414	-0.0781955	0.120482	-0.374436	-0.479699	0.129323	0.413534	0.0541353	-0.393985	-0.330827	-0.320301	-0.433083
O95816	-0.162406	-0.212077	0.0195489	0.11132	-0.121805	0.0451808	0.137048	-0.317293	0.081203	0.162265	-0.0157954	-0.105263	-0.0150376	0.234586	-0.442105	-0.207519	0.0807553	0.157895	0.043609	-0.118797	0.361038	-0.136842	-0.0631579	-0.0631579	0.0601504	0.0796992	0.215038	-0.132331	0.442105	0.323796	0.121805	-0.0842105	-0.491729	-0.264662	0.296241	-0.312782	0.323308	0.0466165	0.103759	0.0843374	-0.0556391	-0.106767	-0.075188	0.321805	-0.138346	-0.451128	0.0330827	-0.430075	-0.225564
O95817	-0.0451128	-0.2317	-0.109774	-0.333208	-0.165414	0.134036	0.0527109	0.193985	0.0631579	0.0641514	0.246709	-0.0225564	0.0796992	0.135338	0.514286	0.275188	-0.138869	-0.0842105	0.0736842	0.156391	0.174502	-0.111278	0.184962	-0.0616541	0.234586	0.0496241	0.242105	-0.144361	-0.446617	-0.271085	0.12782	-0.043609	0.234586	0.0781955	-0.0571429	-0.0766917	-0.395489	0.0586466	0.21203	0.316265	0.344361	0.41203	0.0857143	-0.231579	0.511278	-0.081203	0.103759	0.347368	0.231579
O95819	0.463158	0.237738	0.0992481	0.11132	-0.228571	-0.10994	-0.159639	0.270677	-0.288722	0.124529	-0.101542	-0.0345865	0.136842	0.245113	0.118797	0.162406	-0.00226417	-0.231579	-0.284211	0.166917	-0.255735	-0.142857	-0.285714	-0.216541	0.0195489	0.240602	-0.109774	-0.105263	-0.183459	0.0301205	0.126316	-0.141353	0.112782	0.255639	0.138346	0.485714	-0.162406	0.0827068	0.0421053	0.323796	0.0706767	-0.0315789	-0.264662	-0.0902256	-0.0511278	0.503759	0.218045	0.183459	-0.222556
O95831	-0.037594	-0.243775	-0.222556	-0.196314	-0.190977	-0.356928	0.060241	-0.190977	0.2	0.382644	0.288078	0.0390977	0.148872	0.398496	-0.109774	0.0466165	0.139624	-0.0120301	0.0661654	-0.198496	0.279052	-0.154887	0.0541353	-0.165414	0.0977444	-0.109774	0.428571	-0.13985	0.160902	0.125	0.237594	0.393985	0.154887	0.0601504	0.201504	0.0541353	0.0842105	0.0390977	0.0180451	-0.0918676	-0.115789	-0.0932331	0.243609	0.0842105	-0.0105263	-0.43609	-0.100752	0.0300752	-0.269173
O95833	-0.443609	0.336606	-0.180451	0.160211	0.0285714	-0.00451808	-0.176205	0.0661654	-0.0315789	0.100378	0.08349	-0.0646617	-0.0225564	0.171429	0.0360902	-0.291729	0.381135	0.198496	0.219549	0.183459	0.23317	0.359398	-0.037594	0.115789	-0.344361	-0.0511278	0.157895	-0.148872	0.123308	-0.0421687	-0.0706767	0.360902	0.0300752	0.303759	-0.189474	-0.276692	0.578947	0.431579	-0.129323	-0.0798194	-0.267669	-0.222556	-0.124812	0.360902	0.0691729	0.0977444	-0.296241	-0.311278	0.0661654
O95857	0.117293	-0.222643	-0.324812	-0.185784	-0.16391	0.0060241	0.215362	0.278195	0.18797	0.0973592	0	0.203008	0.285714	0.284211	0.279699	0.381955	-0.260379	0.0225564	-0.153383	-0.0240601	0.0631817	-0.121805	0.0556391	-0.240602	0.183459	0.037594	0.395489	-0.117293	-0.318797	-0.0316265	-0.00150376	-0.0932331	0.245113	-0.215038	0.103759	0.037594	-0.505263	0.0766917	0.409023	0.165663	0.23609	0.168421	0.0902256	-0.227068	0.404511	0.0406015	0.213534	0.15188	-0.22406
O95858	-0.144361	-0.165284	0.192481	0.152689	-0.312782	-0.0271085	0.103916	-0.290226	-0.100752	0.0316983	-0.581422	0.239098	-0.129323	-0.0451128	-0.115789	-0.201504	0.153209	-0.231579	0.246617	0.0195489	0.279804	-0.115789	-0.309774	0.264662	0.246617	-0.0676692	-0.16391	-0.0706767	0.0451128	-0.0527109	-0.231579	-0.159398	-0.336842	-0.257143	0.330827	-0.219549	0.0165414	0.267669	-0.0421053	0.58735	0.0496241	-0.145865	0.174436	0.243609	0.0210526	-0.0225564	-0.0360902	-0.230075	-0.150376
O95864	0.135338	0.0264153	-0.284211	-0.118842	-0.252632	-0.0225904	0.209338	0.234586	0	-0.0233964	0.477623	0.0511278	0.075188	0.0300752	0.0390977	0.407519	-0.115473	0.216541	-0.120301	0.120301	0.385107	-0.32782	0.112782	-0.365414	0.0240601	0.141353	0.347368	0.178947	-0.106767	-0.00753013	0.38797	-0.109774	0.0360902	0.21203	0.133835	-0.0390977	-0.357895	-0.0180451	0.264662	0.218374	0.332331	0.348872	0.0992481	-0.0601504	0.133835	0.0676692	0.240602	0.476692	0.2
O95865	-0.479699	-0.233964	-0.115789	0.0586687	-0.299248	0.11747	-0.338856	-0.160902	-0.0285714	0.302644	-0.302369	0.075188	0.210526	0.133835	-0.201504	-0.120301	-0.0566042	-0.321805	0.0481203	-0.0796992	0.231666	0.0150376	-0.0075188	-0.0406015	0.0571429	0.0075188	-0.0210526	-0.430075	0.246617	-0.0240964	0.0240601	0.0947368	-0.410526	-0.356391	0.2	-0.586466	0.297744	0.627068	-0.0887218	-0.111446	-0.225564	-0.17594	-0.00902256	0.604511	-0.00902256	-0.142857	-0.32782	-0.293233	-0.515789
O95870	0.0736842	-0.0671703	0.165414	-0.138398	-0.117293	-0.239458	-0.155121	-0.210526	-0.233083	-0.0875478	-0.0639338	-0.0827068	-0.243609	-0.231579	-0.037594	-0.118797	0.162265	-0.0330827	0.287218	-0.0917293	0.0473862	0.273684	0.118797	0.231579	-0.189474	-0.296241	-0.221053	0.0270677	0.135338	0.00301205	-0.0917293	0.261654	0.0075188	0.207519	-0.12782	0.0240601	0.075188	0.0992481	-0.499248	-0.21235	-0.342857	-0.203008	0.0586466	0.138346	-0.390977	-0.183459	-0.345865	0.123308	-0.108271
O95873	-0.234586	-0.288304	-0.503759	-0.355773	-0.503759	-0.35241	-0.177711	0.216541	0.0421053	0.35472	-0.0376081	0.419549	0.318797	0.150376	0.360902	0.384962	-0.0483022	-0.0255639	0.108271	0.0586466	0.261	-0.154887	-0.138346	0.0210526	0.407519	-0.133835	0.357895	-0.266165	-0.583459	-0.427711	0.145865	0.299248	0.398496	0.297744	0.384962	0.225564	-0.219549	0.162406	0.0721805	0.138554	0.130827	0.156391	0.225564	0.0736842	0.66015	0.0511278	-0.0255639	0.227068	0.0270677
O95881	0.461654	-0.122265	0.419549	0.0782249	-0.103759	0.162651	0.173193	0.407519	-0.112782	-0.154718	0.0421211	-0.087218	-0.242105	-0.00150376	0.0120301	0.18797	-0.273209	0.153383	-0.580451	0.396992	-0.08349	0.126316	0.219549	-0.378947	0.0977444	0.320301	-0.303759	-0.105263	-0.308271	-0.253012	0.0406015	-0.357895	0.335338	0.0736842	0.381955	0.467669	-0.353383	-0.0526316	0.081203	0.195783	0.338346	0.372932	0.037594	-0.359398	-0.0421053	0.306767	0.305263	0.47218	0.276692
O95967	-0.336842	0.313964	-0.0180451	-0.0127868	0.130827	-0.0361446	0.182229	-0.225564	-0.0406015	-0.12151	-0.248214	-0.0796992	0.315789	0.0781955	-0.406015	-0.0466165	0.08151	-0.287218	0.0421053	-0.219549	-0.275291	-0.0766917	-0.0466165	0.117293	-0.242105	0.100752	-0.165414	0.156391	0.276692	0.192771	0.0210526	-0.0977444	-0.245113	-0.234586	-0.0180451	-0.115789	0.201504	0.037594	0.00902256	-0.23494	0.0917293	0.0315789	0.120301	-0.0240601	-0.219549	0.00300752	0.0601504	-0.553383	0.0842105
O95980	-0.38486	0.0441068	-0.101518	0.00378941	-0.0651534	0.00910487	-0.0500768	-0.657595	-0.0363647	0.13232	-0.409257	0.118185	0.0106064	0.0454558	-0.212127	-0.362132	0.255515	-0.343949	0.663655	-0.398496	0.29709	-0.0757598	-0.518197	0.569713	0.118185	-0.315161	0.0984877	0.0757598	0.324252	0.197272	-0.283341	0.104548	-0.533349	-0.286372	-0.0181823	-0.342434	0.348495	0.187884	-0.231825	0.215482	-0.325767	-0.454558	0.0924269	0.31213	-0.0772749	-0.35001	-0.224249	-0.58032	-0.269705
O95994	-0.109774	-0.147926	-0.2	0.133133	-0.433083	-0.0632531	0.114458	0.196992	-0.0496241	-0.0249058	-0.221888	0.18797	0.204511	0.228571	-0.00300752	0.281203	0.035472	0.0466165	0.0180451	0.189474	0.503197	-0.0887218	-0.169925	-0.142857	0.287218	0.0285714	0.103759	-0.129323	-0.458647	-0.308735	0.0571429	0.123308	0.156391	-0.0225564	0.309774	0.0315789	-0.37594	0.332331	0.168421	0.552711	0.126316	0.043609	0.0631579	0.0736842	0.354887	0.329323	0.0315789	0.323308	-0.183459
O96000	0.38797	-0.0732081	-0.0300752	-0.390372	0.254135	-0.0707832	-0.152109	-0.17594	0.166917	0.176605	0.367055	0.0180451	-0.243609	-0.124812	0.264662	-0.0330827	-0.165284	-0.0902256	0.22406	-0.216541	-0.0503949	0.225564	0.075188	0.193985	0.174436	-0.306767	0.177444	0.133835	0.0270677	0.0527109	-0.118797	0.26015	0.294737	0.081203	-0.282707	0.296241	-0.0781955	-0.350376	-0.209023	-0.375	-0.308271	-0.215038	0.171429	-0.270677	-0.087218	-0.378947	-0.13985	0.329323	-0.0842105
O96005	0.269173	0.0535853	0.332331	0.324182	0.0706767	-0.0346386	0.346386	0.108271	-0.0135338	-0.487551	0.0391125	-0.242105	-0.105263	0.114286	-0.215038	0.184962	-0.00150945	0.32782	-0.270677	0.156391	-0.258744	0.0285714	0.0165414	-0.357895	-0.261654	0.0360902	-0.144361	0.353383	-0.0977444	-0.0783133	-0.0150376	-0.0827068	0.288722	0.230075	0.0481203	0.317293	-0.481203	-0.130827	-0.081203	0.0271085	0.126316	0.133835	0.0165414	-0.502256	-0.288722	0.216541	0.219549	0.341353	0.267669
O96009	-0.418045	-0.483022	-0.341353	-0.312147	-0.169925	0.0180723	-0.323796	-0.245113	0.251128	0.528306	-0.117337	0.312782	0.284211	0.0586466	0.037594	0.00601504	-0.163775	-0.541353	0.24812	-0.321805	0.440015	0	0.0721805	0.213534	0.610526	-0.222556	0.0421053	-0.475188	-0.190977	-0.304217	0.0180451	0.478195	0.0586466	-0.518797	0.0917293	-0.282707	0.114286	0.302256	-0.037594	-0.143072	-0.264662	-0.177444	0.359398	0.390977	0.350376	-0.296241	-0.46015	0.0661654	-0.548872
O96011	-0.081203	-0.113208	-0.174436	-0.160211	-0.153383	-0.24247	-0.394579	-0.169925	-0.234586	0.226417	-0.160211	0.0902256	-0.112782	0.0240601	0.338346	-0.189474	0.162265	-0.103759	0.434586	-0.216541	0.15645	0.2	-0.16391	0.353383	-0.0406015	-0.461654	0.156391	-0.17594	-0.0225564	-0.00903616	-0.278195	0.43609	0.0947368	0.189474	-0.0781955	0.0541353	0.246617	0.221053	-0.449624	-0.0481928	-0.514286	-0.463158	-0.0556391	0.219549	-0.0135338	-0.2	-0.451128	-0.0315789	-0.335338
P00167	-0.281203	-0.28453	-0.106767	-0.219631	-0.413534	0.118976	-0.402109	-0.130827	0.00150376	0.286794	-0.088003	0.0225564	0.100752	0.132331	0.117293	-0.0421053	0.107925	-0.406015	0.317293	0.0466165	0.447537	0.16391	-0.0481203	0.114286	0.156391	-0.0421053	0.111278	-0.454135	0.0180451	-0.137048	0.0210526	0.171429	-0.258647	-0.141353	-0.0526316	-0.467669	-0.00601504	0.658647	-0.13985	0.143072	-0.254135	-0.0947368	-0.0586466	0.478195	0.160902	-0.209023	-0.303759	0.0962406	-0.529323
P00325	-0.371429	-0.0309436	-0.162406	-0.0534035	-0.207519	-0.0466868	-0.144578	-0.627068	-0.0466165	0.246039	-0.472358	0.233083	0.0932331	0.0105263	-0.203008	-0.318797	0.260379	-0.542857	0.610526	-0.427068	0.346747	-0.150376	-0.478195	0.512782	0.132331	-0.273684	0.0796992	-0.0496241	0.390977	0.228916	-0.237594	0.0857143	-0.615038	-0.410526	0.0210526	-0.452632	0.305263	0.36391	-0.2	0.24247	-0.342857	-0.464662	0.129323	0.490226	-0.111278	-0.321805	-0.275188	-0.511278	-0.529323
P00326	-0.120301	0.0437739	-0.0270677	0.0060173	-0.00601504	0.055723	-0.0692772	-0.557895	0.0586466	0.157737	-0.420459	0.132331	0.0315789	0.117293	-0.275188	-0.357895	0.219624	-0.503759	0.395489	-0.368421	0.19481	-0.0586466	-0.521805	0.37594	0.0616541	-0.123308	0.145865	0.0270677	0.515789	0.394579	-0.338346	-0.105263	-0.577444	-0.521805	0.0285714	-0.227068	0.201504	0.210526	-0.0887218	0.201807	-0.342857	-0.491729	0.0195489	0.234586	-0.219549	-0.326316	-0.0466165	-0.467669	-0.592481
P00338	0.172932	-0.199247	0.213534	0.0210606	-0.309774	0.218374	0.0331326	0.502256	-0.446617	-0.42038	-0.154193	-0.284211	0.109774	-0.00902256	0.449624	0.470677	-0.346418	0.0541353	-0.332331	0.4	-0.221136	-0.320301	0.251128	-0.398496	-0.0586466	0.317293	-0.130827	-0.0511278	-0.455639	-0.134036	0.181955	-0.584962	-0.0947368	0.081203	0.109774	-0.0796992	-0.720301	0.0390977	0.24812	0.522591	0.595489	0.590977	-0.421053	-0.296241	0.255639	0.347368	0.350376	0.422556	0.221053
P00352	-0.203008	-0.142643	0.115789	-0.26777	-0.181955	0.0165663	-0.237952	-0.225564	-0.120301	0.05434	-0.307634	-0.162406	-0.0300752	0.00902256	-0.213534	-0.308271	0.258115	-0.198496	0.234586	0.0270677	0.20534	0.359398	0.0406015	0.281203	-0.183459	0.112782	0.0165414	-0.359398	0.484211	0.34488	-0.123308	-0.165414	-0.586466	-0.288722	0.0315789	-0.317293	0.317293	0.32782	-0.132331	-0.0933736	-0.261654	-0.13985	-0.300752	0.433083	-0.195489	-0.457143	-0.087218	-0.464662	-0.466165
P00367	-0.183459	0.0664156	-0.0345865	0.0534035	0.338346	-0.111446	0.328314	-0.631579	0.368421	0.0656608	-0.147424	0.33985	-0.275188	-0.0390977	-0.105263	-0.485714	0.452833	-0.165414	0.593985	-0.503759	0.262505	0.114286	-0.416541	0.646617	0.0992481	-0.541353	0.0796992	0.294737	0.147368	-0.0060241	-0.574436	0.398496	0.193985	-0.239098	-0.183459	0.0827068	0.269173	-0.0842105	-0.267669	0.147591	-0.371429	-0.499248	0.603008	-0.12782	-0.102256	-0.315789	-0.266165	-0.293233	0.0315789
P00387	-0.404511	0.095095	-0.0541353	-0.0782249	0.135338	0.103916	-0.0933736	-0.643609	0.124812	0.144907	-0.286574	-0.0165414	0.0631579	0.118797	-0.46015	-0.418045	0.249058	-0.413534	0.565414	-0.410526	0.312147	0.333835	-0.32782	0.56391	0.0992481	-0.24812	-0.0526316	-0.0586466	0.345865	0.128012	-0.285714	0.320301	-0.32782	-0.437594	-0.150376	-0.201504	0.463158	0.237594	-0.311278	-0.194277	-0.536842	-0.509774	0.144361	0.27218	-0.206015	-0.372932	-0.344361	-0.536842	-0.403008
P00390	0.189474	-0.224907	0.333835	0.103798	-0.00150376	0.239458	0.115964	-0.374436	-0.0932331	-0.191699	-0.242196	-0.0571429	-0.395489	-0.102256	-0.15188	-0.153383	-0.276983	-0.0270677	0.0857143	-0.263158	-0.0676946	0.121805	-0.0676692	0.0180451	-0.172932	-0.302256	-0.0781955	0.198496	0.390977	0.176205	-0.415038	-0.269173	-0.290226	-0.296241	0.0932331	-0.221053	-0.181955	0.169925	-0.366917	-0.112952	-0.240602	-0.237594	0.165414	-0.12782	-0.524812	-0.357895	-0.105263	-0.0481203	-0.159398
P00403	-0.0135338	0.264908	-0.347368	-0.474615	0.193985	-0.25	-0.23494	0.129323	-0.0421053	0.165284	0.397142	-0.0616541	0.118797	-0.0285714	0.210526	0.0195489	0.0852836	-0.0857143	0.112782	-0.0105263	0.0812336	0.13985	0.266165	0.0917293	-0.133835	0.0315789	0.323308	0.0165414	0.136842	0.22741	0.160902	0.254135	0.147368	0.153383	-0.210526	0.177444	0.26015	-0.227068	0.0481203	-0.375	-0.111278	-0.0360902	-0.0661654	-0.0135338	0.0586466	-0.193985	-0.0571429	0.103759	-0.0180451
P00441	-0.178947	-0.483022	-0.132331	-0.318165	-0.601504	-0.207832	-0.221386	0.0120301	-0.145865	0.203775	-0.338473	0.299248	0.0947368	-0.261654	0.0300752	0.233083	-0.270191	-0.123308	0.075188	0.075188	0.215118	-0.0390977	0.249624	-0.00451128	0.252632	-0.0616541	-0.0571429	-0.326316	-0.0240601	-0.13253	0.156391	-0.0556391	-0.288722	-0.12782	0.371429	-0.427068	-0.13985	0.342857	-0.0285714	-0.0858435	0.075188	0.124812	0.148872	0.505263	0.123308	-0.193985	-0.189474	0.0285714	-0.300752
P00450	0.222556	0.181888	0.305263	0.511471	0.369925	0.433735	0.125	-0.0887218	0.0195489	-0.435475	-0.12862	-0.203008	-0.207519	-0.16391	-0.198496	-0.120301	-0.178869	0.183459	-0.0796992	-0.0225564	-0.282813	0.0315789	-0.184962	-0.0706767	-0.156391	-0.00300752	-0.23609	0.374436	0.178947	0.153615	-0.242105	-0.323308	-0.290226	-0.210526	-0.299248	-0.17594	-0.178947	-0.154887	-0.00601504	0.0135542	-0.0932331	-0.178947	-0.27218	-0.181955	-0.309774	0.210526	0.112782	-0.0345865	-0.0075188
P00488	0.0225564	0.297361	-0.0601504	0.157202	0.251128	-0.0873495	0.531627	-0.418045	0.434586	0.0641514	0.179015	0.16391	-0.0165414	-0.00451128	-0.44812	-0.22406	0.322266	-0.00902256	0.227068	-0.296241	0.106055	-0.145865	-0.100752	0.12782	-0.0932331	-0.0526316	0.0796992	0.350376	0.496241	0.353916	0.0481203	0.0857143	-0.210526	-0.225564	-0.315789	-0.332331	0.21203	-0.105263	0.221053	0.0120482	-0.00601504	-0.177444	0.384962	0.132331	-0.302256	-0.147368	0.0240601	-0.407519	-0.0646617
P00491	0.336842	-0.226417	0.514286	0.236931	-0.153383	0.0542169	-0.180723	-0.130827	-0.0962406	0.0188681	0	-0.156391	-0.490226	-0.0285714	-0.0842105	-0.206015	-0.0800006	0.142857	-0.157895	0.192481	-0.11809	0.142857	-0.0165414	-0.242105	-0.133835	-0.0406015	-0.117293	-0.0406015	0.36391	0.0632531	-0.0902256	-0.153383	-0.171429	0.206015	0.207519	-0.0676692	0.0075188	0.171429	-0.341353	-0.0512049	-0.206015	-0.154887	-0.0766917	0.087218	-0.457143	-0.209023	-0.0676692	0.168421	-0.103759
P00505	-0.166917	-0.535098	0.0165414	-0.305378	0.0496241	-0.0963857	0.123494	-0.174436	0.374436	0.0377361	0.142159	0.0270677	0.0165414	-0.081203	-0.0796992	0.00300752	0.114718	0.0360902	0.087218	-0.204511	0.114329	0.120301	0.308271	0.154887	0.193985	-0.145865	-0.0481203	-0.209023	-0.13985	-0.194277	0.0300752	0.26015	0.246617	-0.186466	-0.0661654	0.0180451	-0.0977444	-0.156391	-0.0631579	-0.271085	-0.0451128	0.190977	0.266165	-0.0421053	0.117293	-0.461654	-0.142857	0.0661654	0.00601504
P00533	-0.222556	-0.181133	-0.440602	-0.0443776	-0.309774	-0.149097	-0.0662651	0.0887218	0.16391	0.498871	-0.023317	0.584962	0.153383	0.124812	0.299248	0.147368	-0.0618872	-0.195489	0.0646617	-0.0766917	0.42422	-0.257143	-0.21203	0.0225564	0.520301	-0.2	0.22406	-0.218045	-0.478195	-0.468374	-0.00300752	0.371429	0.421053	0.0150376	0.348872	0.0631579	-0.00451128	0.273684	0.102256	0.33735	0.0571429	-0.0571429	0.505263	0.166917	0.545865	0.198496	-0.18797	0.243609	-0.043609
P00558	-0.0977444	-0.0837742	0.369925	0.185784	-0.174436	0.326808	-0.412651	0.33985	-0.333835	-0.264153	-0.332456	-0.0661654	-0.267669	-0.372932	0.273684	-0.0616541	-0.0498117	-0.0766917	-0.106767	0.523308	0.0376081	0.335338	0.106767	0.0466165	0.00451128	0.135338	-0.547368	-0.269173	-0.35188	-0.481928	-0.183459	-0.193985	-0.0285714	0.0947368	0.0075188	-0.144361	-0.109774	0.407519	-0.233083	0.262048	0.0135338	0.145865	-0.267669	0.186466	0.118797	0.458647	-0.157895	0.392481	0.121805
P00568	-0.354887	-0.310191	-0.162406	-0.176758	-0.159398	0.100904	-0.412651	-0.389474	0.108271	0.344908	-0.196314	0.221053	-0.105263	-0.171429	-0.00150376	-0.315789	0.0633967	-0.350376	0.500752	-0.183459	0.553592	0.234586	-0.0421053	0.386466	0.254135	-0.284211	0.0827068	-0.323308	0.281203	0	-0.206015	0.276692	-0.407519	-0.41203	-0.0887218	-0.621053	0.315789	0.454135	-0.219549	-0.0692772	-0.494737	-0.419549	0.103759	0.64812	0.0285714	-0.43609	-0.511278	-0.109774	-0.616541
P00734	0.124812	0.267172	-0.0315789	0.329447	0.556391	0.149097	0.00150603	-0.378947	0.108271	-0.0437739	-0.0060173	0.00150376	-0.218045	-0.144361	-0.174436	-0.43609	0.0769817	0.190977	0.147368	-0.542857	-0.358782	-0.0225564	-0.409023	0.287218	-0.312782	-0.324812	0.0691729	0.350376	0.515789	0.465362	-0.403008	-0.0406015	-0.278195	-0.129323	-0.353383	0.00451128	0.457143	-0.338346	-0.218045	-0.355422	-0.475188	-0.553383	-0.186466	-0.00451128	-0.425564	-0.162406	-0.0796992	-0.574436	-0.105263
P00736	0.174436	0.261134	0.466165	0.412937	0.488722	0.350904	0.23494	-0.081203	-0.0766917	-0.458116	-0.088003	-0.303759	-0.281203	-0.192481	-0.16391	-0.222556	-0.113208	0.267669	-0.21203	-0.0556391	-0.651373	0.00451128	-0.0721805	0.00451128	-0.381955	0.0526316	-0.360902	0.380451	0.230075	0.188253	-0.240602	-0.464662	-0.192481	-0.00601504	-0.21203	0.0390977	0.0827068	-0.356391	-0.0992481	-0.158133	0.0917293	0.043609	-0.222556	-0.357895	-0.390977	0.120301	0.218045	-0.366917	0.47218
P00738	0.174436	0.104906	0.4	0.315156	0.0180451	0.331326	-0.134036	-0.0315789	-0.294737	-0.211322	-0.226401	-0.357895	-0.264662	0	-0.193985	-0.261654	-0.00226417	0.121805	-0.0150376	0.261654	0.0932682	0.231579	-0.133835	0.0195489	-0.0646617	0.198496	-0.227068	-0.0601504	0.209023	0.197289	-0.105263	-0.311278	-0.473684	-0.0857143	0.0075188	-0.0992481	0.154887	0.0646617	-0.0736842	0.254518	-0.138346	-0.178947	-0.532331	0.147368	-0.242105	0.081203	0.0661654	-0.129323	-0.16391
P00739	0.22406	0.0777364	0.389474	0.40692	0.135338	0.310241	-0.0481928	-0.13985	-0.180451	-0.236228	-0.162467	-0.302256	-0.330827	-0.0766917	-0.234586	-0.311278	0.0249058	0.195489	0.0210526	0.121805	0.0624295	0.136842	-0.168421	0.0345865	-0.0781955	0.0842105	-0.201504	0.0766917	0.296241	0.259036	-0.148872	-0.266165	-0.475188	-0.123308	-0.0842105	-0.141353	0.147368	-0.0616541	-0.0842105	0.215362	-0.196992	-0.263158	-0.458647	0.126316	-0.32782	0.0165414	0.0360902	-0.12782	-0.171429
P00740	0.0796992	0.289059	0.0616541	0.262505	0.467669	0.274097	0.055723	-0.075188	-0.0360902	-0.0913214	-0.0676946	-0.123308	-0.0736842	-0.00601504	-0.126316	-0.281203	-0.0988686	0.0781955	-0.178947	-0.237594	-0.36179	-0.0691729	-0.16391	0.0330827	-0.273684	0.0601504	0.00300752	0.181955	0.386466	0.414157	-0.245113	-0.329323	-0.282707	-0.266165	-0.100752	0.0225564	0.353383	-0.261654	0.0631579	-0.173193	-0.0887218	-0.207519	-0.257143	-0.117293	-0.255639	0.00150376	0.150376	-0.502256	0.0240601
P00742	0.17751	0.301247	-0.0564122	0.316027	0.517488	0.176271	0.0821093	-0.272283	0.129372	-0.0177426	0.0481565	-0.00376081	-0.0526514	-0.160963	-0.324934	-0.286574	-0.00377503	0.158706	-0.00150432	-0.460323	-0.30474	-0.157954	-0.341482	0.199323	-0.0992855	-0.0917638	-0.0571644	0.304626	0.378338	0.422599	-0.136894	-0.124107	-0.315908	-0.20534	-0.283565	0.069199	0.406168	-0.479128	0.0157954	-0.270433	-0.254983	-0.360286	-0.218879	0.032343	-0.3129	0.00376081	0.0707033	-0.528018	-0.069199
P00747	0.281203	0.281511	0.0105263	0.285822	0.455639	0.143072	0.135542	-0.0300752	-0.0827068	-0.300379	0.17375	-0.121805	-0.308271	-0.254135	0.0661654	-0.180451	-0.0649061	0.535338	-0.0451128	-0.207519	-0.387364	-0.165414	-0.153383	0.0165414	-0.452632	-0.138346	0.178947	0.497744	0.386466	0.483434	-0.216541	-0.353383	-0.270677	0.144361	-0.269173	0	0.16391	-0.508271	-0.0120301	-0.170181	-0.0721805	-0.166917	-0.35188	-0.195489	-0.306767	-0.0601504	0.196992	-0.299248	0.284211
P00751	0.206015	0.253587	0.16391	0.518992	0.282707	0.243976	0.180723	0.0195489	-0.109774	-0.322266	-0.245957	-0.0992481	-0.0315789	-0.132331	-0.309774	-0.0511278	-0.20453	0.273684	-0.245113	-0.0827068	-0.377586	-0.135338	-0.210526	-0.0932331	-0.132331	0.0887218	-0.27218	0.300752	0.130827	0.22741	-0.106767	-0.36391	-0.293233	-0.166917	-0.0496241	0.0195489	0.0255639	-0.285714	0.105263	-0.0165663	0.0330827	-0.135338	-0.311278	-0.0857143	-0.264662	0.350376	0.204511	-0.311278	0.0421053
P00813	0.466165	0.179624	0.330827	-0.198571	0.075188	-0.0286145	0.137048	0.254135	-0.207519	-0.461135	-0.0451298	-0.215038	-0.0992481	-0.323308	0.0406015	0.206015	-0.0611325	0.0195489	-0.144361	0.263158	-0.36856	0.234586	0.273684	0.00902256	-0.196992	0.225564	-0.37594	0.198496	-0.109774	0.0737953	0.037594	-0.362406	0.0481203	0.112782	-0.237594	0.300752	-0.437594	-0.281203	0.0300752	-0.055723	0.23609	0.302256	-0.195489	-0.345865	-0.215038	0.233083	0.282707	0.263158	0.180451
P00846	0.386466	0.193209	-0.206015	-0.403159	0.0300752	-0.391567	0.137048	0.081203	0.0706767	0.215096	0.276044	0.111278	-0.118797	0.189474	0.0541353	0.0225564	0.0618872	0.148872	0.0631579	0.043609	0.23317	0.35188	0.0947368	0.0240601	-0.0120301	-0.0631579	0.440602	0.0796992	0.118797	0.246988	-0.0390977	0.240602	0.38797	0.184962	0.111278	0.517293	0.0676692	-0.193985	0.0586466	-0.182229	-0.142857	-0.201504	0.207519	-0.218045	-0.0661654	-0.225564	0.0827068	0.130827	-0.111278
P00915	0.0541353	0.133586	-0.0676692	0.333208	0.138346	0.236446	-0.161145	-0.36391	-0.0721805	-0.02717	-0.243701	-0.0406015	-0.0977444	0.0105263	-0.254135	-0.276692	-0.0332078	0.0496241	0.299248	-0.314286	0.113577	0.043609	-0.514286	0.219549	-0.0180451	-0.239098	0.103759	0.168421	0.36391	0.347892	-0.297744	-0.0270677	-0.521805	-0.249624	-0.150376	-0.2	0.218045	0.0285714	-0.174436	-0.00150603	-0.509774	-0.618045	-0.336842	0.233083	-0.270677	-0.081203	-0.12782	-0.341353	-0.484211
P00918	0.0421053	0.174341	-0.0135338	0.127868	0.294737	0.170181	-0.141566	-0.508271	0.0947368	0.0973592	-0.151937	-0.0180451	-0.215038	0.0511278	-0.213534	-0.461654	0.0867931	-0.111278	0.437594	-0.353383	0.139902	0.296241	-0.415038	0.380451	-0.0406015	-0.317293	0.168421	0.147368	0.514286	0.384037	-0.43609	0.138346	-0.365414	-0.308271	-0.26015	-0.157895	0.368421	0.043609	-0.252632	-0.164157	-0.637594	-0.720301	-0.0992481	0.153383	-0.336842	-0.32782	-0.233083	-0.38797	-0.497744
P00966	-0.0992481	-0.201511	-0.0390977	0.299361	-0.147368	0.0512049	-0.0301205	-0.300752	0	-0.116227	-0.312147	-0.0631579	0.243609	0.0255639	-0.392481	-0.0451128	0.189435	-0.157895	0.141353	-0.308271	0.140654	-0.308271	-0.243609	-0.00451128	-0.0421053	-0.0240601	-0.0646617	-0.0360902	0.302256	0.308735	0.043609	-0.0631579	-0.622556	-0.440602	-0.13985	-0.454135	-0.118797	0.18797	0.0270677	0.201807	-0.228571	-0.249624	-0.318797	0.413534	-0.245113	-0.0556391	-0.0827068	-0.189474	-0.715789
P01008	0.281203	0.215851	0.0586466	0.425724	0.333835	0.156627	0.106928	-0.171429	-0.0360902	-0.242266	-0.239188	0.145865	-0.2	-0.362406	-0.166917	-0.192481	-0.0837742	0.138346	-0.043609	-0.341353	-0.345243	-0.22406	-0.362406	0.117293	-0.207519	-0.162406	-0.13985	0.431579	0.353383	0.370482	-0.336842	-0.357895	-0.380451	-0.231579	-0.168421	-0.0481203	0.0496241	-0.294737	-0.0421053	-0.0286145	-0.168421	-0.345865	-0.16391	-0.00902256	-0.393985	0.165414	0.100752	-0.284211	-0.108271
P01009	-0.129323	0.152454	0.26015	0.480632	0.479699	0.411145	-0.00903616	-0.129323	0.106767	-0.295851	-0.219631	-0.150376	-0.00451128	-0.255639	-0.445113	-0.213534	-0.144152	-0.0210526	-0.165414	-0.160902	-0.36179	0.166917	0.0075188	0.0511278	-0.0917293	0.0180451	-0.593985	0.120301	0.12782	-0.0496989	-0.166917	-0.0496241	-0.17594	-0.4	-0.312782	-0.201504	0.184962	-0.0721805	-0.112782	-0.390061	-0.206015	-0.171429	-0.114286	0.0526316	-0.321805	0.273684	-0.156391	-0.246617	-0.0390977
P01011	0.348872	0.353965	0.0601504	0.347499	0.577444	0.224398	0.301205	-0.237594	0.329323	-0.207549	0.134637	0.0135338	-0.172932	-0.154887	-0.303759	-0.16391	-0.0709439	0.165414	0.0646617	-0.270677	-0.197067	0.0842105	-0.219549	0.0857143	-0.0421053	-0.145865	-0.0646617	0.521805	0.263158	0.259036	-0.218045	-0.0120301	-0.0466165	-0.227068	-0.469173	0.0165414	-0.0255639	-0.389474	0.0721805	-0.209338	-0.228571	-0.362406	0.0511278	-0.225564	-0.33985	0.100752	0.0631579	-0.0947368	-0.0691729
P01019	-0.0796992	0.101888	0.297744	0.453554	-0.00451128	0.391567	-0.290663	-0.0511278	-0.403008	-0.129812	-0.647612	-0.0195489	-0.133835	-0.111278	-0.0360902	-0.284211	-0.0905667	-0.251128	-0.0721805	-0.0406015	-0.200827	0.037594	-0.428571	0.192481	-0.0496241	-0.0150376	-0.487218	-0.121805	-0.0225564	-0.0933736	-0.425564	-0.315789	-0.333835	-0.228571	0.141353	-0.0195489	0.210526	0.309774	-0.303759	0.268073	-0.196992	-0.276692	-0.300752	0.153383	-0.16391	0.406015	-0.105263	-0.278195	-0.130827
P01023	0.0360902	0.140378	0.348872	0.456563	0.317293	0.292169	-0.105422	-0.499248	0.0736842	0.00452833	-0.141407	-0.219549	-0.201504	0.0150376	-0.583459	-0.508271	0.12302	-0.118797	0.0676692	-0.264662	-0.0857465	0.130827	-0.329323	0.144361	-0.0842105	-0.043609	-0.302256	0.0631579	0.566917	0.284639	-0.18797	-0.00300752	-0.470677	-0.309774	-0.156391	-0.159398	0.470677	0.0210526	-0.279699	-0.182229	-0.484211	-0.502256	-0.178947	0.240602	-0.571429	-0.126316	-0.169925	-0.418045	-0.345865
P01024	0.219549	0.287549	0.0330827	0.531779	0.165414	0.114458	0.0451808	-0.160902	-0.168421	-0.218115	-0.358782	0.121805	-0.0857143	-0.189474	-0.26015	-0.121805	-0.105661	0.0947368	-0.0706767	-0.282707	-0.318917	-0.293233	-0.526316	0.0135338	-0.196992	-0.121805	-0.115789	0.422556	0.323308	0.335844	-0.276692	-0.341353	-0.425564	-0.142857	0.0195489	-0.00300752	0.037594	-0.144361	-0.0781955	0.0662651	-0.168421	-0.396992	-0.21203	0.0270677	-0.395489	0.293233	0.123308	-0.297744	-0.159398
P01031	0.348872	0.373588	0.193985	0.364799	0.443609	0.25	0.246988	-0.0135338	-0.12782	-0.433211	0.0895073	-0.287218	-0.0962406	-0.26015	-0.287218	-0.0947368	-0.0377361	0.309774	-0.26015	-0.181955	-0.509214	-0.296241	-0.102256	-0.0887218	-0.446617	0.2	-0.177444	0.457143	0.427068	0.555724	0.0225564	-0.589474	-0.494737	-0.0766917	-0.294737	0.00300752	0.0706767	-0.530827	0.13985	-0.0933736	0.123308	0.043609	-0.478195	-0.157895	-0.469173	0.153383	0.378947	-0.356391	0.193985
P01033	0.554887	0.196228	0.0842105	0.0910117	-0.0466165	-0.0527109	0.382531	0.667669	-0.27218	-0.396984	0.127868	-0.118797	0.0676692	0.0255639	0.081203	0.487218	-0.254341	0.434586	-0.715789	0.350376	-0.346747	-0.303759	0.15188	-0.562406	-0.216541	0.466165	0.0120301	0.246617	-0.278195	0.11747	0.239098	-0.62406	0.222556	0.261654	0.335338	0.604511	-0.529323	-0.42406	0.42406	0.25753	0.651128	0.545865	-0.266165	-0.559398	0.0270677	0.512782	0.702256	0.332331	0.449624
P01034	-0.409023	0.0452833	-0.0225564	0.0127868	-0.479699	-0.106928	-0.176205	0.230075	-0.32782	0.0309436	-0.567131	0.227068	0.22406	0.0120301	-0.0616541	0.124812	0.0249058	-0.288722	-0.0932331	0.403008	0.246709	-0.0406015	-0.147368	0.0270677	0.24812	0.267669	-0.242105	-0.258647	-0.341353	-0.388555	0.0496241	-0.120301	-0.0526316	0.00150376	0.628571	0.0736842	0.0240601	0.404511	0.0511278	0.427711	0.290226	0.183459	0.0766917	0.227068	0.344361	0.430075	0.0661654	0.0120301	0.114286
P01042	0.153383	0.184907	0.0255639	0.345243	0.308271	0.152109	-0.0466868	-0.177444	-0.183459	-0.215096	-0.318165	0.0646617	-0.111278	-0.308271	-0.0075188	-0.228571	-0.0309436	0.0105263	0.0105263	-0.366917	-0.392629	-0.365414	-0.422556	0.196992	-0.222556	-0.126316	-0.0736842	0.344361	0.338346	0.430723	-0.336842	-0.430075	-0.502256	-0.231579	-0.133835	-0.043609	0.12782	-0.323308	-0.0481203	0.0873495	-0.129323	-0.309774	-0.344361	0	-0.276692	0.0947368	0.129323	-0.38797	-0.100752
P01111	0.0766917	0.338116	0.23609	0.391877	0.153383	0.0060241	-0.0316265	0.129323	-0.329323	-0.303398	-0.127115	0.0300752	-0.494737	-0.317293	0.443609	-0.243609	0.128303	0.348872	0.087218	0.203008	-0.334712	0.0330827	-0.165414	0.135338	-0.431579	-0.242105	-0.144361	0.350376	-0.0255639	-0.0798194	-0.380451	-0.12782	0.0977444	0.544361	-0.154887	0.00300752	0.15188	-0.0210526	-0.296241	0.224398	-0.00300752	-0.129323	-0.0992481	-0.129323	-0.123308	0.342857	-0.075188	-0.0240601	0.572932
P01130	-0.0481203	0.292832	0.130827	0.197819	-0.0270677	0.271085	0.0256024	0.267669	-0.305263	-0.181133	-0.237683	0.0781955	-0.0932331	-0.233083	0.0075188	-0.0300752	0.000754722	-0.109774	-0.144361	0.254135	0.17375	0.0451128	-0.0917293	0.130827	0.0962406	0.22406	-0.463158	-0.0315789	-0.354887	-0.308735	-0.0902256	-0.243609	0.0270677	-0.0406015	0.145865	0.166917	0.081203	0.123308	0.0240601	0.448796	0.230075	0.165414	-0.0225564	0.0225564	0.123308	0.618045	0.0781955	0.114286	0.333835
P01137	0.32782	0.258115	0.00300752	0.181271	0.449624	0.0888555	0.334338	0.00601504	0.075188	-0.302644	0.279804	-0.0962406	-0.204511	-0.221053	-0.463158	-0.037594	-0.12151	0.508271	-0.237594	-0.24812	-0.101542	0.184962	0.105263	-0.0781955	-0.297744	-0.0616541	-0.0962406	0.4	0.255639	0.269579	-0.0736842	-0.0586466	0.0842105	-0.0571429	-0.121805	0.312782	0.118797	-0.451128	-0.0646617	-0.509037	-0.169925	-0.120301	0.00150376	-0.227068	-0.491729	0.0330827	0.0977444	-0.0481203	0.169925
P01591	0.0992481	-0.104152	0.190977	0.307634	0.148872	0.268073	-0.296687	-0.354887	-0.0360902	-0.0875478	-0.254231	0.0646617	-0.193985	-0.348872	-0.203008	-0.266165	-0.02717	-0.246617	0.0300752	-0.311278	-0.130124	-0.279699	-0.467669	0.165414	0.0541353	-0.105263	-0.215038	0.16391	0.353383	0.183735	-0.263158	-0.315789	-0.554887	-0.326316	-0.00601504	-0.102256	0.0390977	-0.112782	-0.24812	0.057229	-0.299248	-0.315789	-0.216541	0.16391	-0.32782	-0.0631579	-0.00601504	-0.0330827	-0.293233
P01602	0.503759	0.262643	0.124812	0.00902595	0.123308	-0.271085	0.0662651	0.0075188	-0.153383	-0.175096	0.0857465	-0.171429	-0.0225564	-0.0827068	-0.0541353	-0.0300752	0.230945	0.0120301	-0.133835	-0.00451128	-0.342986	-0.335338	-0.0721805	-0.129323	-0.365414	0.239098	0.135338	0.315789	0.512782	0.685242	0.138346	-0.401504	-0.384962	0.087218	-0.135338	0.172932	-0.0842105	-0.437594	0.189474	0.118976	0.103759	-0.0315789	-0.406015	-0.100752	-0.398496	-0.0541353	0.396992	-0.0586466	-0.183459
P01619	0.308271	0.174341	0.33985	0.382099	0.261654	0.191265	-0.0271085	-0.195489	0.0180451	-0.0890572	-0.0240692	-0.174436	-0.186466	-0.0661654	-0.306767	-0.293233	0.076227	-0.109774	-0.159398	-0.0796992	-0.223392	-0.087218	-0.159398	-0.106767	-0.196992	0.136842	-0.198496	0.156391	0.529323	0.390061	-0.0721805	-0.26015	-0.41203	-0.225564	-0.172932	-0.115789	0.136842	-0.0796992	-0.0240601	0.0120482	-0.180451	-0.26015	-0.239098	0.0857143	-0.517293	0.0285714	0.075188	-0.114286	-0.302256
P01624	0.381955	0.0837742	0.255639	0.0105303	0.239098	0.0993977	-0.10241	-0.0556391	-0.0285714	0.00377361	0.0729598	-0.297744	0.0255639	0.0526316	-0.0270677	-0.132331	0.0256606	-0.237594	-0.183459	0	-0.318917	-0.237594	-0.0330827	-0.0962406	-0.0315789	0.33985	-0.0105263	0.0150376	0.368421	0.496989	0.130827	-0.38797	-0.404511	-0.216541	-0.168421	0.0661654	0.0150376	-0.366917	0.23609	0.108434	0.0721805	-0.00601504	-0.454135	-0.081203	-0.201504	-0.121805	0.309774	-0.0992481	-0.281203
P01700	0.0736842	0.332833	0.0285714	0.416698	0.00300752	-0.0466868	-0.0858435	0.0466165	-0.324812	-0.256606	-0.230914	0.00451128	-0.0195489	-0.124812	-0.157895	-0.0556391	0.119246	-0.0360902	-0.118797	0.0992481	0.0285822	-0.386466	-0.32782	-0.153383	-0.203008	0.154887	-0.0105263	0.342857	0.288722	0.292169	-0.0285714	-0.300752	-0.41203	-0.0195489	0.183459	0.00150376	-0.00601504	-0.0601504	0.0571429	0.391567	0.0360902	-0.189474	-0.287218	0.0796992	-0.243609	0.336842	0.195489	0.106767	-0.100752
P01701	0.508271	0.246794	0.103759	0.403911	0.114286	0.0466868	0.0722892	-0.153383	-0.0766917	-0.0739628	-0.0240692	-0.0496241	-0.0706767	0.0676692	-0.144361	-0.0210526	-0.0928309	0.0781955	-0.109774	-0.165414	-0.325686	-0.440602	-0.517293	-0.180451	-0.0736842	0.0270677	0.126316	0.418045	0.333835	0.451808	-0.0165414	-0.357895	-0.372932	0.0451128	-0.00902256	0.135338	-0.132331	-0.318797	0.0887218	0.21988	-0.0345865	-0.276692	-0.300752	-0.141353	-0.329323	0.133835	0.324812	-0.0962406	-0.180451
P01714	0.390977	0.312455	0.440602	0.12862	0.293233	0.100904	0.177711	0.00902256	-0.184962	-0.389437	0.103046	-0.336842	-0.33985	-0.132331	0.0180451	-0.275188	0.298115	0.037594	-0.196992	0.0827068	-0.385859	-0.102256	0.0270677	-0.0857143	-0.679699	0.263158	-0.0360902	0.308271	0.604511	0.591868	-0.15188	-0.628571	-0.380451	0.0330827	-0.227068	0.0225564	0.0135338	-0.203008	0.0180451	0.180723	0.138346	0.100752	-0.348872	-0.246617	-0.544361	-0.075188	0.372932	-0.126316	0.157895
P01772;P0DP02	0.490226	0.519249	0.190977	0.127868	0.384962	0.0933736	0.201807	0.121805	-0.081203	-0.298115	0.277548	-0.258647	-0.171429	-0.0962406	0.075188	-0.115789	0.184152	0.075188	-0.159398	0.100752	-0.332456	-0.165414	-0.0165414	-0.121805	-0.479699	0.294737	0.0857143	0.416541	0.433083	0.578314	0.0120301	-0.488722	-0.267669	0.0781955	-0.398496	0.0676692	-0.043609	-0.366917	0.255639	0.183735	0.183459	0.0556391	-0.366917	-0.269173	-0.342857	0.133835	0.419549	-0.0240601	0.120301
P01780	0.181955	0.0747175	0.186466	0.466341	0.332331	0.34488	-0.123494	-0.0541353	-0.0616541	-0.149435	-0.0699511	-0.190977	-0.0736842	-0.0556391	0.081203	-0.243609	0.0430192	-0.0225564	-0.15188	-0.174436	-0.364047	-0.359398	-0.297744	-0.0451128	-0.181955	0.0796992	-0.087218	0.103759	0.23609	0.325302	-0.156391	-0.368421	-0.410526	-0.201504	-0.285714	-0.132331	0.0721805	-0.2	0.0676692	0.236446	-0.081203	-0.169925	-0.530827	-0.00150376	-0.168421	0.13985	0.133835	-0.184962	-0.180451
P01782;P0DP04	0.269173	0.120756	0.318797	0.202332	0.27218	0.251506	-0.0421687	0.0977444	-0.0887218	-0.221888	0.0631817	-0.264662	-0.087218	-0.15188	0.0781955	-0.0962406	-0.0286794	-0.138346	-0.287218	0.118797	-0.34449	-0.284211	0.0962406	-0.207519	-0.203008	0.333835	-0.154887	0.129323	0.296241	0.332832	0.0601504	-0.503759	-0.37594	-0.190977	-0.222556	-0.157895	-0.0962406	-0.230075	0.219549	0.188253	0.207519	0.13985	-0.386466	-0.0977444	-0.210526	0.0977444	0.269173	0.0736842	-0.0315789
P01833	-0.227068	-0.52906	-0.372932	-0.315908	-0.206015	0.00753013	-0.191265	-0.249624	0.305263	0.459626	-0.168484	0.437594	0.234586	-0.0631579	-0.0330827	0.147368	-0.405286	-0.32782	0.178947	-0.380451	0.263257	-0.0511278	0.00451128	0.145865	0.616541	-0.281203	0.117293	-0.291729	-0.124812	-0.207832	-0.0180451	0.257143	-0.0330827	-0.506767	0.18797	-0.270677	-0.0781955	0.15188	0.0180451	-0.296687	-0.195489	-0.156391	0.396992	0.302256	0.285714	-0.33985	-0.296241	-0.0135338	-0.497744
P01834	0.0796992	0.25887	0.203008	0.409176	0.227068	0.320783	-0.10994	0.180451	-0.0766917	-0.3117	0.153441	-0.395489	0.0992481	-0.00150376	-0.368421	-0.0330827	0.0686797	0.0210526	-0.439098	0.21203	-0.119594	-0.209023	-0.0150376	-0.407519	-0.285714	0.515789	-0.147368	0.108271	0.338346	0.292169	0.245113	-0.406015	-0.445113	-0.147368	-0.087218	-0.0977444	0.00150376	-0.0932331	0.213534	0.060241	0.0962406	0.123308	-0.560902	0.0481203	-0.275188	0.27218	0.309774	0.120301	-0.0962406
P01857	0.215038	0.273209	0.243609	0.320421	0.210526	0.290663	-0.0331326	0.037594	-0.153383	-0.193964	-0.148176	-0.219549	-0.00300752	0.0511278	-0.124812	-0.0932331	-0.124529	-0.218045	-0.249624	0.0646617	-0.239188	-0.115789	-0.0962406	-0.221053	-0.189474	0.263158	-0.13985	0.150376	0.314286	0.314759	-0.0766917	-0.395489	-0.356391	-0.302256	-0.0842105	-0.106767	-0.0616541	0.0180451	0.132331	0.147591	0.0270677	-0.114286	-0.302256	-0.0887218	-0.303759	0.230075	0.18797	-0.0165414	-0.234586
P01859	0.207519	0.227171	0.109774	0.503197	0.0947368	0.13253	-0.0496989	-0.153383	-0.213534	0.00150945	-0.345995	0.0300752	-0.0315789	0.0300752	-0.249624	-0.206015	-0.0558495	-0.0902256	-0.13985	-0.213534	-0.192554	-0.306767	-0.496241	-0.0210526	-0.0330827	0.0240601	-0.147368	0.150376	0.279699	0.310241	-0.168421	-0.27218	-0.404511	-0.209023	0.145865	0.0721805	0.209023	-0.0646617	-0.0255639	0.233434	-0.15188	-0.390977	-0.261654	0.111278	-0.315789	0.270677	0.0947368	-0.314286	-0.285714
P01860	0.0706767	0.255096	0.0526316	0.325686	0.409023	0.203313	-0.0542169	-0.0706767	-0.00902256	-0.250568	-0.000752163	-0.0240601	0.0120301	-0.443609	-0.172932	-0.0857143	-0.0890572	-0.0796992	-0.154887	-0.249624	-0.441519	-0.320301	-0.0345865	-0.0240601	-0.249624	0.0406015	-0.308271	0.350376	0.335338	0.263555	-0.00451128	-0.276692	-0.386466	-0.228571	-0.369925	-0.252632	0.0721805	-0.278195	0.0255639	-0.23494	-0.0285714	-0.0721805	-0.190977	0.0781955	-0.354887	0.222556	0.0300752	-0.109774	-0.0135338
P01871	0.221053	0.323776	0.290226	0.409176	0.330827	0.248494	0.0301205	-0.145865	-0.186466	-0.477739	0.140654	-0.348872	-0.251128	-0.378947	-0.308271	-0.21203	0.14868	0.221053	-0.0781955	-0.0902256	-0.290335	-0.24812	-0.118797	-0.0571429	-0.536842	0.12782	-0.210526	0.466165	0.58797	0.498495	0.0270677	-0.478195	-0.654135	0.0360902	-0.359398	-0.234586	0.100752	-0.300752	-0.0977444	-0.0361446	-0.0526316	-0.0390977	-0.493233	0.0556391	-0.609023	0.0511278	0.189474	-0.129323	0.123308
P01876	0.0210526	-0.0377361	0.41203	0.625047	0.201504	0.46235	-0.23494	-0.374436	-0.0601504	-0.0535853	-0.282813	-0.0135338	-0.416541	-0.156391	-0.227068	-0.491729	-0.00452833	-0.142857	-0.0496241	-0.225564	-0.104551	-0.0947368	-0.521805	0.0977444	-0.0466165	-0.162406	-0.333835	0.0827068	0.344361	0.0120482	-0.445113	-0.227068	-0.395489	-0.246617	0.0766917	-0.133835	0.276692	0.160902	-0.418045	0.146085	-0.390977	-0.428571	-0.109774	0.144361	-0.42406	0.0496241	-0.154887	-0.130827	-0.129323
P01877	0.0390977	-0.15019	0.290226	0.450545	0.0827068	0.32982	-0.334338	-0.326316	-0.0511278	-0.0550947	-0.276044	0.0887218	-0.341353	-0.344361	-0.213534	-0.368421	0.0301889	-0.177444	0.00902256	-0.189474	0.0338473	-0.159398	-0.473684	0.153383	0.0902256	-0.12782	-0.314286	0.0571429	0.281203	0.00451808	-0.321805	-0.22406	-0.467669	-0.26015	0.087218	-0.126316	0.142857	0.0646617	-0.350376	0.164157	-0.360902	-0.356391	-0.157895	0.266165	-0.318797	0.0195489	-0.124812	0.0496241	-0.242105
P01889	0.390977	0.0460381	0.150376	0.0744641	0.103759	-0.153615	0.453314	-0.120301	0.368421	-0.103397	0.515983	-0.0285714	-0.245113	0.0556391	-0.276692	0.00902256	0.286794	0.368421	-0.0947368	-0.0270677	0.00902595	-0.0646617	-0.0646617	-0.18797	-0.172932	0.0105263	0.17594	0.344361	0.210526	0.13253	0.12782	-0.00451128	0.209023	0.312782	-0.0661654	0.276692	-0.193985	-0.284211	0.0255639	-0.0135542	0.0691729	0.121805	0.233083	-0.285714	-0.291729	-0.171429	0.270677	0.2	0.267669
P01893	0.153383	-0.0800006	0.44812	0.224144	0.35188	0.319277	0.0406627	-0.386466	0.0947368	-0.187926	-0.17751	-0.216541	-0.416541	0.0586466	-0.043609	-0.381955	0.0324531	0.0120301	0.300752	-0.147368	-0.0406168	0.46015	-0.278195	0.374436	0.138346	-0.338346	-0.252632	0.0977444	-0.0962406	-0.153615	-0.529323	0.169925	0.169925	-0.123308	-0.245113	0.230075	0.00601504	-0.0992481	-0.413534	0.0391567	-0.428571	-0.396992	0.00902256	-0.338346	-0.183459	-0.15188	-0.198496	-0.0195489	-0.00150376
P01903	-0.312782	-0.167548	-0.309774	-0.191801	0.147368	0.0903615	-0.201807	-0.547368	0.306767	0.310191	-0.178263	0.395489	0.0330827	-0.213534	-0.0706767	-0.230075	-0.035472	-0.499248	0.56391	-0.518797	0.394885	0.0360902	-0.270677	0.559398	0.491729	-0.433083	0.0571429	0.00150376	0.0827068	-0.0798194	-0.300752	0.369925	-0.154887	-0.560902	-0.16391	-0.276692	0.184962	0.0511278	-0.16391	-0.13253	-0.449624	-0.473684	0.396992	0.27218	0.115789	-0.344361	-0.41203	-0.0962406	-0.43609
P01911	-0.37594	-0.301134	-0.338346	-0.246709	0.037594	0.0617471	-0.340362	-0.4	0.275188	0.374342	-0.143663	0.368421	0.114286	-0.180451	-0.0285714	-0.144361	-0.0943403	-0.491729	0.410526	-0.378947	0.438511	-0.0165414	-0.147368	0.403008	0.55188	-0.297744	0.0992481	-0.160902	0.0315789	-0.13253	-0.157895	0.344361	-0.157895	-0.544361	-0.00451128	-0.284211	0.168421	0.081203	-0.0857143	-0.146085	-0.365414	-0.345865	0.305263	0.347368	0.23609	-0.357895	-0.377444	0.0195489	-0.467669
P01920	-0.0616541	-0.0430192	-0.216541	-0.245957	0.153383	0.149097	-0.0948796	-0.243609	0.254135	0.0166039	-0.0729598	0.2	0.124812	-0.18797	-0.0827068	0.0285714	-0.104906	-0.479699	0.309774	-0.269173	0.282061	0.121805	-0.0631579	0.269173	0.300752	-0.150376	0.0255639	0.0947368	0.037594	-0.00451808	-0.174436	0.132331	-0.100752	-0.559398	-0.269173	-0.171429	-0.239098	0.0406015	0.0225564	-0.120482	-0.249624	-0.22406	0.22406	0.0240601	0.0360902	-0.136842	-0.148872	0.23609	-0.46015
P02042	0.0225564	-0.0347172	-0.171429	0.104551	0.0270677	0.108434	-0.22741	-0.470677	0.0406015	0.196228	-0.261753	0.121805	-0.0526316	0.037594	-0.189474	-0.287218	0.00452833	-0.115789	0.398496	-0.410526	0.197067	0.00150376	-0.559398	0.326316	0.141353	-0.294737	0.249624	0.043609	0.395489	0.361446	-0.306767	0.0270677	-0.523308	-0.321805	-0.0481203	-0.181955	0.233083	0.0481203	-0.162406	-0.0105422	-0.541353	-0.640602	-0.198496	0.306767	-0.162406	-0.305263	-0.145865	-0.383459	-0.625564
P02452	0.207519	0.100378	0.0165414	0.130124	-0.0135338	-0.0707832	0.135542	0.249624	-0.0315789	-0.301889	0.342986	-0.0330827	0.0691729	-0.344361	-0.0706767	0.4	-0.125284	0.246617	-0.317293	0.0977444	-0.312147	-0.416541	0.169925	-0.360902	-0.147368	0.154887	-0.203008	0.359398	-0.12782	-0.0963857	0.425564	-0.196992	0.0496241	0.360902	-0.100752	0.0421053	-0.38797	-0.311278	0.102256	-0.105422	0.372932	0.440602	-0.0195489	-0.133835	-0.111278	0.342857	0.234586	0.416541	0.434586
P02461	0.251128	0.0769817	0.249624	0.186536	0.0857143	-0.0165663	-0.00150603	-0.0255639	-0.087218	-0.248304	0.220384	-0.12782	-0.142857	-0.335338	0.0496241	0.130827	-0.0747175	0.0796992	-0.0842105	0.0105263	-0.432493	-0.333835	0.0360902	-0.150376	-0.138346	-0.0315789	-0.281203	0.371429	0.0120301	-0.0436747	0.210526	-0.133835	-0.0466165	0.359398	-0.242105	-0.0300752	-0.246617	-0.293233	-0.138346	-0.058735	0.156391	0.18797	-0.043609	-0.142857	-0.254135	0.16391	0.0631579	0.296241	0.354887
P02462	0.135338	0.261134	0.300752	0.182775	0.37594	0.231928	0.152109	-0.463158	0.0466165	-0.215096	0.0473862	-0.037594	-0.533835	-0.413534	-0.148872	-0.378947	0.0150944	0.0240601	0.428571	-0.166917	0.0511471	0.249624	-0.0661654	0.381955	-0.0827068	-0.336842	-0.270677	0.464662	0.342857	0.0918676	-0.314286	0.0451128	-0.206015	-0.0661654	-0.439098	-0.287218	0.181955	-0.124812	-0.324812	-0.0933736	-0.285714	-0.341353	0.23609	-0.0135338	-0.458647	-0.13985	-0.254135	-0.0556391	0.181955
P02511	-0.254135	0.14868	0.0255639	-0.0782249	0.0706767	0.0963857	0.161145	-0.353383	-0.0466165	-0.0294342	-0.339225	-0.120301	0.157895	0.142857	-0.27218	-0.299248	0.293587	-0.264662	0.255639	-0.254135	-0.0127868	-0.0481203	-0.228571	0.366917	-0.180451	0.117293	0.0300752	-0.0481203	0.413534	0.445784	-0.150376	-0.297744	-0.583459	-0.407519	-0.0676692	-0.231579	0.326316	0.0571429	0.0902256	0.153615	-0.00150376	-0.0842105	-0.177444	0.144361	-0.121805	-0.270677	0.133835	-0.806015	-0.172932
P02533	0.372932	0.365286	0.0120301	-0.0210606	0.228571	0.0301205	0.368976	0.275188	0.0676692	-0.356229	0.380594	-0.0195489	-0.27218	-0.0902256	0.249624	0.105263	0.0928309	0.430075	-0.12782	0.193985	-0.189545	0.00902256	-0.0481203	-0.129323	-0.422556	0.0827068	0.318797	0.493233	0.0406015	0.171687	-0.130827	-0.377444	0.21203	0.392481	-0.160902	0.291729	-0.309774	-0.297744	0.162406	0.114458	0.284211	0.24812	-0.0165414	-0.541353	-0.0330827	0.114286	0.464662	0.198496	0.57594
P02538	-0.26015	0.0211322	-0.106767	-0.11809	-0.105263	-0.0798194	0.198795	0.0706767	-0.00150376	-0.0226417	-0.221888	0.210526	0.081203	0.0947368	0.242105	0.037594	0.188681	-0.0646617	0.166917	0.0120301	0.0729598	0.0466165	-0.15188	0.284211	0.0902256	-0.105263	-0.0075188	-0.0631579	-0.467669	-0.34488	-0.210526	0.087218	0.368421	0.0992481	0.106767	0.227068	-0.0631579	0.120301	-0.00601504	0.323796	0.189474	0.153383	0.266165	-0.201504	0.390977	0.171429	0.0240601	-0.111278	0.35188
P02545	-0.732331	-0.0158492	-0.279699	0.0616773	-0.153383	-0.162651	-0.14006	-0.154887	0.100752	0.270191	-0.137646	0.249624	0.169925	0.124812	-0.230075	-0.180451	0.281511	-0.174436	0.204511	-0.0646617	0.479128	0.124812	-0.0240601	0.144361	0.0706767	-0.165414	0.00150376	-0.243609	-0.0150376	-0.332832	-0.0255639	0.572932	0.147368	-0.0661654	0.231579	-0.242105	0.482707	0.508271	-0.193985	-0.0948796	-0.233083	-0.193985	0.41203	0.437594	0.13985	-0.0120301	-0.455639	-0.148872	-0.0571429
P02549	-0.0661654	0.224907	-0.166917	0.269274	0.230075	0.0361446	-0.180723	-0.475188	0.0075188	0.0301889	-0.20534	0.0496241	-0.100752	-0.087218	-0.294737	-0.421053	0.223398	0.0150376	0.46015	-0.451128	0.112072	0.136842	-0.47218	0.4	-0.177444	-0.378947	0.0977444	0.190977	0.514286	0.411145	-0.347368	0.216541	-0.46015	-0.198496	-0.329323	-0.242105	0.449624	0.0481203	-0.294737	-0.194277	-0.688722	-0.759398	-0.216541	0.37594	-0.384962	-0.162406	-0.314286	-0.475188	-0.535338
P02647	0.196992	0.201511	0.087218	0.421211	0.192481	0.150603	-0.143072	-0.213534	-0.15188	-0.0852836	-0.25047	0.0631579	-0.144361	-0.237594	-0.126316	-0.293233	0.103397	0.00451128	-0.0240601	-0.33985	-0.378338	-0.321805	-0.580451	0.178947	-0.233083	-0.087218	-0.132331	0.228571	0.372932	0.370482	-0.270677	-0.377444	-0.508271	-0.0616541	-0.0932331	0.0315789	0.246617	-0.178947	-0.166917	0.0843374	-0.234586	-0.345865	-0.378947	0.144361	-0.353383	0.148872	0.106767	-0.416541	-0.144361
P02649	-0.0360902	0.464909	-0.00902256	0.0857465	0.488722	0.100904	-0.0120482	-0.21203	-0.0150376	-0.240756	-0.0955246	-0.216541	0.0902256	-0.111278	-0.409023	-0.300752	0.240002	-0.0571429	0.0977444	-0.254135	-0.240692	0.130827	-0.203008	0.290226	-0.354887	0.100752	-0.087218	0.251128	0.488722	0.510543	-0.153383	-0.156391	-0.416541	-0.258647	-0.350376	0.0631579	0.378947	-0.296241	-0.0195489	-0.317771	-0.261654	-0.276692	-0.368421	0.0105263	-0.366917	-0.0345865	0.111278	-0.533835	-0.142857
P02652	-0.17594	-0.0128303	-0.162406	0.188041	-0.255639	0.0406627	-0.394579	0.21203	-0.195489	-0.00377361	-0.236179	0.2	0.0511278	-0.293233	-0.0135338	0.0150376	0.0400003	0.154887	-0.144361	0.0902256	-0.0752163	-0.112782	-0.273684	0.00150376	-0.141353	0.0721805	-0.0857143	-0.153383	0.0105263	-0.0617471	-0.0105263	-0.242105	-0.333835	0.17594	0.18797	-0.114286	0.159398	0.218045	-0.102256	-0.0331326	-0.075188	0.00150376	-0.366917	0.454135	0.0736842	0.291729	0.0195489	-0.147368	-0.0466165
P02654	-0.0195489	0.184152	0.00451128	0.097029	0.359398	0.221386	-0.23494	-0.275188	-0.0586466	-0.0845289	-0.20158	-0.148872	0.0075188	-0.135338	-0.267669	-0.350376	0.0988686	-0.118797	0.117293	-0.35188	-0.203836	0.0842105	-0.311278	0.326316	-0.204511	-0.0210526	-0.0736842	0.0556391	0.452632	0.44729	-0.261654	-0.195489	-0.524812	-0.342857	-0.249624	-0.0225564	0.384962	-0.17594	-0.145865	-0.274097	-0.404511	-0.378947	-0.44812	0.153383	-0.309774	-0.147368	-0.00451128	-0.520301	-0.33985
P02656	-0.172932	0.220379	0.138346	0.261	0.321805	0.210844	-0.0783133	-0.515789	0.120301	0.147926	-0.31666	-0.0330827	-0.111278	0.18797	-0.38797	-0.595489	0.249813	-0.252632	0.255639	-0.383459	-0.0616773	0.321805	-0.469173	0.413534	-0.121805	-0.195489	-0.115789	-0.0481203	0.454135	0.22741	-0.473684	0.135338	-0.251128	-0.348872	-0.136842	-0.0360902	0.61203	0.201504	-0.320301	-0.180723	-0.569925	-0.618045	-0.00300752	0.16391	-0.360902	-0.169925	-0.240602	-0.699248	-0.344361
P02671	0.145865	0.0400003	0.00902256	0.423467	0.300752	0.141566	-0.0240964	-0.359398	0.0631579	-0.209813	0.144415	-0.087218	-0.371429	-0.282707	-0.258647	-0.302256	0.0588683	0.476692	0.231579	-0.312782	0.0579165	-0.0466165	-0.246617	0.0781955	-0.269173	-0.344361	0.136842	0.415038	0.547368	0.408133	-0.196992	0.00601504	-0.461654	-0.00300752	-0.317293	-0.323308	0.2	-0.23609	-0.237594	-0.210844	-0.481203	-0.491729	-0.273684	0.206015	-0.475188	-0.255639	-0.154887	-0.136842	-0.178947
P02675	0.201504	0.12302	0.00150376	0.424972	0.278195	0.111446	0	-0.342857	0.00300752	-0.202266	0.126363	-0.0766917	-0.365414	-0.245113	-0.257143	-0.287218	0.05434	0.452632	0.21203	-0.296241	0.0526514	-0.0947368	-0.306767	0.0601504	-0.279699	-0.309774	0.171429	0.461654	0.566917	0.459338	-0.192481	-0.0496241	-0.476692	0.0255639	-0.252632	-0.249624	0.198496	-0.254135	-0.210526	-0.138554	-0.439098	-0.500752	-0.276692	0.165414	-0.491729	-0.210526	-0.087218	-0.145865	-0.160902
P02679	0.0646617	0.139624	-0.0571429	0.438511	0.366917	0.0481928	0.0256024	-0.419549	0.0240601	-0.242266	0	0.0165414	-0.366917	-0.275188	-0.222556	-0.344361	0.0837742	0.421053	0.323308	-0.393985	0.0413689	-0.0631579	-0.35188	0.186466	-0.285714	-0.466165	0.181955	0.545865	0.535338	0.408133	-0.359398	0.0706767	-0.37594	-0.0315789	-0.255639	-0.230075	0.233083	-0.269173	-0.285714	-0.177711	-0.511278	-0.615038	-0.13985	0.0977444	-0.464662	-0.230075	-0.183459	-0.198496	-0.121805
P02730	-0.0706767	0.243021	-0.0541353	0.245205	0.321805	0.123494	-0.192771	-0.517293	0.0676692	0.0694345	-0.182023	-0.0481203	-0.0932331	0.0120301	-0.324812	-0.494737	0.230945	-0.120301	0.425564	-0.431579	0.0526514	0.218045	-0.443609	0.404511	-0.150376	-0.300752	0.0406015	0.121805	0.542857	0.403615	-0.357895	0.215038	-0.431579	-0.281203	-0.369925	-0.210526	0.499248	0.0616541	-0.288722	-0.225904	-0.693233	-0.744361	-0.206015	0.305263	-0.401504	-0.207519	-0.303759	-0.512782	-0.545865
P02743	-0.35188	0.095095	0.141353	-0.0112824	0.258647	0.287651	-0.200301	-0.515789	0.114286	0.08151	-0.242948	-0.159398	0.12782	-0.0135338	-0.518797	-0.353383	0.0437739	-0.58797	0.281203	-0.266165	0.103046	0.251128	-0.0902256	0.365414	0.174436	0.0180451	-0.35188	-0.109774	0.345865	0.0783133	-0.0947368	0.145865	-0.419549	-0.601504	-0.207519	-0.299248	0.396992	0.148872	-0.181955	-0.289157	-0.365414	-0.311278	0.0451128	0.267669	-0.251128	-0.219549	-0.281203	-0.374436	-0.384962
P02745	0.321805	0.586419	0.12782	0.321926	0.550376	0.253012	0.426205	0.299248	-0.0451128	-0.409814	0.172997	-0.315789	0.105263	0.138346	-0.126316	0.0631579	-0.0852836	0.239098	-0.496241	0.0180451	-0.585935	-0.172932	-0.0225564	-0.287218	-0.422556	0.378947	-0.0646617	0.410526	0.0781955	0.346386	0.0165414	-0.485714	0.0541353	-0.0240601	-0.201504	0.366917	-0.0571429	-0.479699	0.36391	-0.00903616	0.356391	0.21203	-0.306767	-0.583459	-0.186466	0.433083	0.541353	-0.221053	0.41203
P02746	0.178947	0.603778	0.123308	0.294848	0.654135	0.251506	0.349398	-0.0195489	0.0556391	-0.297361	0.105303	-0.311278	0.0421053	0.106767	-0.270677	-0.16391	-0.0181133	0.172932	-0.177444	-0.144361	-0.509966	0.0360902	-0.0902256	-0.0075188	-0.354887	0.177444	-0.0932331	0.406015	0.261654	0.399097	-0.0917293	-0.246617	-0.0721805	-0.117293	-0.368421	0.184962	0.222556	-0.446617	0.193985	-0.221386	0.0616541	-0.075188	-0.230075	-0.398496	-0.288722	0.201504	0.291729	-0.488722	0.263158
P02747	0.245113	0.624155	0.123308	0.296352	0.583459	0.260542	0.388555	0.0962406	0.0661654	-0.320002	0.192554	-0.317293	0.0766917	0.0992481	-0.269173	-0.0255639	-0.0837742	0.255639	-0.255639	-0.0075188	-0.505453	-0.0075188	-0.0661654	-0.109774	-0.270677	0.279699	-0.109774	0.427068	0.126316	0.307229	0.0556391	-0.296241	-0.0225564	0.00300752	-0.332331	0.231579	0.0992481	-0.496241	0.293233	-0.165663	0.209023	0.0736842	-0.246617	-0.43609	-0.190977	0.320301	0.398496	-0.365414	0.386466
P02748	0.109774	0.312455	0.207519	0.220384	0.590977	0.231928	0.218374	-0.0962406	0.0270677	-0.507928	0.114329	-0.36391	-0.0481203	-0.326316	-0.485714	-0.171429	0.0860383	0.257143	-0.157895	-0.169925	-0.361038	-0.00451128	0.0947368	0.0631579	-0.390977	0.201504	-0.297744	0.384962	0.410526	0.438254	0.0210526	-0.350376	-0.38797	-0.222556	-0.390977	0.0120301	0.16391	-0.566917	0.0691729	-0.355422	0	0.0541353	-0.383459	-0.141353	-0.454135	0	0.239098	-0.321805	0.190977
P02749	0.0466165	0.438494	-0.0511278	0.14592	0.589474	0.233434	0.108434	-0.207519	0.0571429	-0.104906	-0.103046	-0.0270677	-0.0225564	-0.087218	-0.0902256	-0.290226	-0.049057	-0.0300752	0.0962406	-0.393985	-0.415194	0.0586466	-0.255639	0.314286	-0.225564	-0.120301	-0.0315789	0.314286	0.296241	0.365964	-0.356391	-0.156391	-0.177444	-0.270677	-0.371429	0.0496241	0.341353	-0.318797	-0.00150376	-0.283133	-0.196992	-0.324812	-0.115789	-0.183459	-0.216541	0.0255639	0.0511278	-0.593985	0.0390977
P02751	0.123308	0.281511	0.344361	0.380594	0.281203	0.501507	0.137048	0.215038	-0.249624	-0.473966	0.097029	-0.419549	-0.0105263	-0.0496241	-0.17594	0.240602	-0.585665	0.0406015	-0.481203	0.0902256	-0.489658	-0.0120301	0.299248	-0.491729	-0.299248	0.172932	-0.473684	0.318797	-0.0541353	-0.13253	0.0902256	-0.302256	0.0466165	-0.0586466	-0.123308	-0.0902256	-0.284211	0.0135338	-0.0736842	-0.299699	0.219549	0.257143	-0.0451128	-0.413534	-0.381955	0.44812	0.0691729	0.263158	0.38797
P02760	0.276692	0.23019	0.233083	0.300113	0.281203	0.384037	-0.0512049	-0.13985	-0.0481203	-0.138869	-0.0955246	0.0962406	-0.348872	-0.393985	0.0932331	-0.252632	-0.0641514	-0.120301	0.0195489	-0.174436	-0.303874	-0.100752	-0.353383	0.215038	-0.111278	-0.100752	-0.285714	0.275188	0.171429	0.0888555	-0.347368	-0.38797	-0.273684	-0.0932331	-0.284211	-0.0721805	0.043609	-0.0827068	-0.162406	0.129518	-0.106767	-0.174436	-0.0857143	-0.0360902	-0.264662	0.227068	0.043609	-0.081203	0.0992481
P02763	0.267669	-0.02717	0.281203	0.583678	0.279699	0.341868	0.0753013	-0.0270677	-0.0120301	-0.36604	-0.248214	-0.0706767	-0.174436	-0.130827	-0.0195489	-0.0481203	-0.237738	0.148872	-0.183459	-0.108271	-0.373825	-0.162406	-0.254135	-0.138346	-0.0496241	-0.109774	-0.240602	0.296241	-0.0180451	0.0301205	-0.308271	-0.278195	-0.117293	-0.207519	-0.150376	-0.037594	-0.311278	-0.16391	-0.037594	0.141566	-0.0781955	-0.198496	-0.225564	-0.242105	-0.206015	0.287218	0.0781955	0.0917293	-0.0766917
P02765	0.0526316	0.0905667	0.228571	0.415194	0.0691729	0.301205	-0.165663	-0.210526	-0.254135	-0.166039	-0.555848	0.210526	-0.284211	-0.36391	-0.00150376	-0.222556	-0.209813	-0.181955	0.0481203	-0.207519	-0.282061	-0.109774	-0.502256	0.243609	-0.0120301	-0.24812	-0.384962	0.227068	0.0781955	-0.0632531	-0.506767	-0.33985	-0.317293	-0.178947	0.0917293	-0.0631579	0.0330827	0.106767	-0.350376	0.149097	-0.192481	-0.330827	-0.0120301	0.0345865	-0.254135	0.282707	-0.087218	-0.162406	0.0075188
P02766	-0.0616541	0.17585	0.0992481	0.134637	0.195489	0.218374	-0.262048	-0.165414	-0.169925	0.0415097	-0.469349	0.190977	-0.087218	-0.22406	0.109774	-0.288722	-0.089812	-0.497744	0.0631579	-0.206015	-0.240692	-0.0541353	-0.342857	0.326316	0.043609	-0.0962406	-0.273684	0.037594	0.117293	0.0316265	-0.43609	-0.218045	-0.231579	-0.348872	0.00150376	-0.0075188	0.219549	0.0796992	-0.177444	0.0933736	-0.168421	-0.306767	0.0075188	0.0421053	-0.0977444	0.177444	-0.0962406	-0.234586	-0.133835
P02768	0.0315789	0.175096	0.201504	0.270026	0.123308	0.338856	-0.23494	-0.142857	-0.178947	-0.0611325	-0.432493	0.0706767	-0.126316	-0.115789	0.043609	-0.209023	-0.179624	-0.443609	0.0225564	-0.0947368	-0.195562	0.0150376	-0.350376	0.135338	0.00150376	-0.0721805	-0.269173	0.0887218	0.126316	-0.00150603	-0.41203	-0.242105	-0.254135	-0.318797	-0.0240601	-0.106767	0.0135338	0.242105	-0.2	0.141566	-0.195489	-0.320301	-0.037594	-0.00601504	-0.193985	0.243609	-0.087218	-0.0511278	-0.215038
P02774	0.293233	0.0573589	0.180451	0.309139	0.33985	0.243976	-0.0210844	-0.0526316	-0.087218	-0.281511	-0.182775	0.0165414	-0.240602	-0.362406	0.237594	-0.178947	-0.049057	0.0857143	-0.0526316	-0.230075	-0.522001	-0.294737	-0.309774	0.153383	-0.206015	-0.112782	-0.130827	0.302256	0.13985	0.262048	-0.357895	-0.485714	-0.302256	-0.0977444	-0.279699	-0.00150376	-0.0887218	-0.362406	-0.037594	0.146085	-0.0225564	-0.121805	-0.350376	-0.169925	-0.16391	0.120301	0.178947	-0.174436	0.0691729
P02786	0.479699	0.136605	-0.130827	-0.244453	0.225564	-0.286145	0.408133	0.145865	0.132331	-0.275474	0.559609	-0.150376	-0.138346	-0.111278	0.0406015	0.18797	0.104906	0.642105	0	0.0210526	-0.0541557	0.0105263	0.267669	-0.112782	-0.302256	0.0105263	0.415038	0.431579	0.165414	0.436747	0.189474	-0.0827068	0.130827	0.338346	-0.284211	0.266165	-0.242105	-0.655639	0.242105	-0.198795	0.147368	0.171429	-0.141353	-0.357895	-0.130827	-0.257143	0.345865	0.145865	0.255639
P02787	0.0766917	0.13585	0.203008	0.242948	0.148872	0.233434	-0.158133	-0.087218	-0.297744	-0.301889	-0.472358	0.0601504	-0.195489	-0.416541	0.0225564	-0.196992	-0.0935856	-0.162406	-0.037594	-0.15188	-0.375329	-0.12782	-0.287218	0.190977	-0.266165	-0.0556391	-0.290226	0.225564	0.273684	0.218374	-0.413534	-0.52782	-0.476692	-0.239098	-0.0285714	-0.103759	0.0120301	-0.0210526	-0.195489	0.0647591	-0.087218	-0.174436	-0.245113	0.0165414	-0.312782	0.166917	0.0721805	-0.218045	-0.0406015
P02788	0.263158	0.194718	0.184962	0.659647	0.121805	0.237952	0.0978917	-0.043609	-0.0736842	-0.242266	-0.112824	0.240602	-0.433083	-0.336842	-0.0255639	-0.0842105	-0.171322	0.218045	-0.0676692	-0.0586466	-0.0789771	-0.135338	-0.383459	-0.0676692	-0.0421053	-0.294737	-0.282707	0.464662	-0.0526316	-0.209338	-0.333835	-0.0932331	0.0586466	0.129323	-0.0105263	-0.00601504	-0.142857	0.037594	-0.258647	0.222892	-0.133835	-0.288722	0.181955	-0.0827068	-0.288722	0.494737	-0.0947368	0.299248	0.21203
P02790	0.15188	0.169058	0.317293	0.597969	0.130827	0.317771	-0.058735	-0.192481	-0.0917293	-0.0475475	-0.339977	0.0511278	-0.228571	-0.0827068	-0.305263	-0.300752	-0.0754722	-0.081203	-0.165414	-0.124812	-0.217375	-0.0796992	-0.475188	0.00902256	-0.0270677	-0.0210526	-0.369925	0.117293	0.227068	0.0466868	-0.293233	-0.257143	-0.294737	-0.178947	0.112782	0.00300752	0.206015	0.108271	-0.201504	0.135542	-0.209023	-0.347368	-0.0902256	0.103759	-0.372932	0.311278	-0.00902256	-0.230075	-0.115789
P02792	-0.144361	-0.112454	0.112782	-0.129372	-0.121805	-0.0512049	-0.534639	-0.0601504	-0.124812	0.0384908	-0.355773	0.00601504	0.162406	-0.132331	0.106767	-0.0451128	0.0966045	-0.690226	0.120301	0.0887218	-0.0398646	0.0541353	-0.0285714	0.136842	0.13985	0.0601504	-0.269173	-0.228571	-0.00300752	-0.114458	-0.0556391	0.0842105	-0.16391	-0.234586	-0.0857143	-0.114286	-0.126316	0.278195	-0.166917	0.0527109	-0.195489	-0.133835	-0.120301	0.213534	0.00451128	0.0661654	-0.207519	0.279699	-0.502256
P02794	0.0120301	-0.00905667	0.230075	-0.115833	0.181955	0.155121	-0.304217	0.0842105	-0.16391	-0.301889	-0.262505	-0.0766917	-0.0315789	-0.422556	0.221053	-0.0360902	-0.0573589	-0.446617	-0.0571429	0.0616541	-0.342986	0.0511278	0.174436	0.117293	-0.160902	0.0977444	-0.354887	0.0285714	0.0706767	0.0256024	-0.204511	-0.308271	-0.193985	-0.288722	-0.261654	-0.120301	-0.233083	-0.00300752	-0.0962406	-0.0753013	0.00601504	0.0857143	-0.184962	-0.0781955	-0.124812	0.0932331	-0.0105263	0.230075	-0.121805
P02795;P13640;P80297	0.0481203	0.0181133	0.354887	-0.00150432	0.275188	0.185241	0.0316265	0.153383	-0.0120301	-0.336606	-0.113577	-0.189474	-0.145865	-0.0541353	0.22406	-0.0932331	-0.00981139	-0.154887	-0.242105	0.186466	-0.403911	0.130827	0.210526	-0.112782	-0.344361	0.166917	-0.105263	0.0766917	0.124812	0.0677712	-0.291729	-0.374436	0.0526316	-0.174436	-0.103759	0.0075188	-0.234586	0.00300752	0.0210526	-0.00753013	0.162406	0.18797	-0.0661654	-0.406015	-0.114286	-0.0165414	0.183459	0.109774	0.159398
P03952	0.233083	0.259624	-0.0887218	0.300865	0.273684	0.0873495	-0.0647591	-0.0165414	-0.154887	-0.152454	-0.0752163	0.0511278	-0.0962406	-0.222556	0.0706767	-0.138346	-0.0196228	0.198496	-0.106767	-0.282707	-0.437759	-0.380451	-0.406015	0.0330827	-0.353383	-0.0631579	0.135338	0.353383	0.356391	0.475904	-0.219549	-0.437594	-0.401504	0.0225564	-0.114286	0.0511278	0.136842	-0.342857	0.00902256	-0.00903616	-0.0842105	-0.22406	-0.41203	-0.0345865	-0.23609	0.108271	0.233083	-0.336842	0.00451128
P03973	-0.384962	-0.00301889	0.530827	0.364047	0.297744	0.528615	-0.0406627	-0.372932	0.0796992	-0.360757	-0.0308387	-0.442105	-0.326316	-0.0481203	-0.300752	-0.470677	0.214341	-0.118797	0.153383	0.0766917	0.0729598	0.281203	0.0706767	0.0571429	-0.33985	0.0150376	-0.303759	0.0646617	0.44812	-0.0120482	-0.24812	-0.087218	-0.4	-0.270677	-0.308271	-0.616541	0.186466	0.353383	-0.315789	-0.0301205	-0.22406	-0.0736842	-0.0706767	0.0766917	-0.396992	-0.245113	-0.227068	-0.0902256	0.087218
P04003	0.42406	0.32604	0.0270677	0.25724	0.359398	0.0406627	0.251506	-0.0796992	-0.0556391	-0.255096	0.08349	-0.0150376	-0.445113	-0.148872	0.0135338	-0.204511	-0.0566042	0.607519	0.087218	-0.166917	-0.217375	0.154887	-0.227068	0.0932331	-0.4	-0.294737	0.227068	0.518797	0.341353	0.421687	-0.38797	-0.17594	-0.0646617	0.206015	-0.196992	0.150376	0.118797	-0.359398	-0.124812	-0.162651	-0.237594	-0.37594	-0.148872	-0.249624	-0.378947	-0.0571429	0.108271	-0.255639	0.177444
P04004	0.0601504	0.424154	0.142857	-0.0127868	0.479699	0.150603	0.0888555	-0.206015	-0.126316	-0.314719	-0.060173	-0.195489	-0.0616541	-0.377444	-0.312782	-0.215038	0.0067925	-0.111278	0.0571429	-0.261654	-0.362542	0.0902256	0.0646617	0.288722	-0.345865	0.0481203	-0.33985	0.344361	0.431579	0.399097	-0.114286	-0.270677	-0.37594	-0.249624	-0.374436	-0.0330827	0.276692	-0.348872	-0.0962406	-0.390061	-0.0827068	-0.081203	-0.13985	-0.0676692	-0.479699	-0.0195489	0.0526316	-0.404511	0.120301
P04040	0.00902256	0.168303	-0.196992	0.0413689	0.129323	0.0933736	-0.272591	-0.404511	0.0180451	0.202266	-0.103798	0.117293	-0.145865	-0.0706767	-0.0827068	-0.273684	-0.0935856	-0.0571429	0.478195	-0.321805	0.140654	0.240602	-0.380451	0.362406	0.0736842	-0.4	0.17594	0.136842	0.330827	0.21988	-0.294737	0.23609	-0.302256	-0.105263	-0.231579	-0.21203	0.333835	0.0781955	-0.279699	-0.272591	-0.6	-0.666165	-0.0466165	0.276692	-0.192481	-0.21203	-0.323308	-0.287218	-0.415038
P04062	-0.0676692	-0.58491	-0.17594	-0.305378	-0.354887	-0.167169	-0.156627	0.157895	0.0105263	0.31321	-0.167732	0.318797	0.150376	-0.0796992	0.225564	0.326316	-0.40906	-0.0451128	-0.0721805	-0.0315789	0.133885	0.0105263	0.230075	0.0255639	0.631579	-0.17594	-0.13985	-0.418045	-0.654135	-0.539157	0.111278	0.288722	0.430075	-0.0511278	0.381955	0.2	-0.2	0.00150376	-0.0285714	-0.106928	0.0766917	0.157895	0.294737	0.0766917	0.46015	-0.00451128	-0.221053	0.276692	-0.0631579
P04066	-0.433083	-0.302644	-0.333835	-0.237683	-0.470677	-0.286145	-0.272591	0.112782	-0.0992481	0.35472	-0.17751	0.145865	0.496241	0.204511	-0.0406015	0.231579	0.0105661	-0.366917	-0.0180451	0.0135338	0.373825	-0.121805	0.222556	-0.105263	0.294737	0.0827068	-0.00150376	-0.518797	-0.246617	-0.240964	0.33985	0.386466	0.0676692	-0.166917	0.324812	-0.145865	0.0601504	0.409023	0.0736842	0.0195783	0.0165414	0.0796992	0.114286	0.443609	0.302256	0.0285714	-0.276692	0.108271	-0.433083
P04075	0.00300752	-0.369059	0.26015	0.103798	-0.369925	-0.00753013	-0.216868	0.378947	-0.360902	-0.360757	-0.367807	0.0210526	-0.117293	-0.317293	0.413534	0.245113	-0.08151	0.0962406	-0.178947	0.418045	-0.11809	-0.144361	0.0646617	-0.115789	0.0511278	0.0631579	-0.306767	-0.111278	-0.512782	-0.421687	-0.0556391	-0.303759	0.0571429	0.240602	0.255639	0.0556391	-0.52782	0.0947368	-0.100752	0.444278	0.297744	0.357895	-0.243609	-0.0676692	0.263158	0.336842	0.0902256	0.509774	0.23609
P04080	0.00601504	-0.157737	0.237594	0.0120346	0.326316	0.21235	0.0286145	-0.150376	0.105263	-0.316229	-0.294096	0.0285714	-0.26015	-0.309774	0.0706767	-0.329323	0.242266	-0.203008	0.130827	-0.198496	-0.0255735	0.275188	0	0.374436	-0.174436	-0.159398	-0.243609	0.0075188	0.109774	0.060241	-0.574436	-0.138346	-0.0466165	-0.488722	-0.311278	-0.0285714	-0.0992481	0.0165414	-0.184962	0.0632531	-0.255639	-0.165414	-0.0135338	-0.120301	-0.183459	-0.124812	-0.108271	0.0150376	-0.216541
P04083	0.111278	0.233964	-0.0962406	-0.092516	0.100752	0.149097	-0.168675	0.306767	-0.0857143	-0.00301889	-0.0631817	0.269173	-0.159398	-0.26015	0.479699	-0.0270677	-0.0581136	-0.100752	-0.0586466	0.142857	-0.118842	0.0977444	-0.150376	0.169925	-0.043609	0.0180451	0.0195489	0.0345865	-0.201504	-0.128012	-0.314286	-0.252632	0.159398	0.087218	-0.0526316	0.193985	-0.0270677	0.0315789	0.0285714	0.149097	0.075188	0.0345865	-0.0165414	-0.132331	0.237594	0.323308	0.115789	0.130827	0.216541
P04114	0.136842	0.376606	0.0511278	0.324182	0.142857	0.0180723	-0.0346386	-0.263158	-0.258647	-0.103397	-0.391125	0.0721805	-0.138346	-0.0676692	-0.221053	-0.287218	0.0437739	-0.114286	0.0857143	-0.234586	-0.145167	-0.144361	-0.508271	0.15188	-0.243609	-0.100752	0.0120301	0.347368	0.503759	0.459338	-0.353383	-0.281203	-0.470677	-0.174436	0.100752	0.0330827	0.242105	-0.0390977	-0.145865	0.118976	-0.246617	-0.497744	-0.156391	0.0481203	-0.43609	0.0827068	0.075188	-0.377444	-0.227068
P04150	-0.267669	0.0264153	-0.362406	-0.419707	-0.356391	-0.0512049	-0.371988	0.157895	-0.308271	0.113208	-0.0624295	0.0511278	0.17594	-0.204511	0.222556	0.166917	-0.115473	-0.0676692	0.258647	0.178947	0.287326	0.0511278	0.153383	0.148872	0.0210526	0.0796992	0.190977	-0.196992	0.0120301	0.0722892	0.207519	-0.0917293	-0.41203	0.081203	0.0165414	-0.393985	0.109774	0.221053	0.0721805	-0.0527109	0.0526316	0.114286	-0.263158	0.454135	0.270677	-0.0827068	-0.0766917	-0.081203	-0.109774
P04156	0.261654	0.412078	0.118797	-0.169237	0.305263	0.00903616	0.237952	-0.219549	-0.18797	-0.119246	-0.0203084	-0.0796992	-0.129323	-0.169925	-0.0075188	-0.144361	-0.0769817	-0.218045	0.0857143	-0.267669	-0.375329	-0.121805	0.0165414	0.198496	-0.318797	-0.00150376	-0.0360902	0.396992	0.469173	0.518073	-0.13985	-0.38797	-0.302256	-0.150376	-0.193985	0.0135338	0.142857	-0.308271	0.00601504	-0.106928	0.111278	-0.0451128	0.0691729	-0.245113	-0.421053	-0.15188	0.180451	-0.384962	0.165414
P04179	0.326316	-0.120756	0.32782	-0.134637	0.290226	0.0271085	0.179217	-0.357895	0.359398	-0.101888	0.126363	-0.150376	-0.210526	0.0315789	-0.180451	-0.0887218	-0.0535853	-0.112782	0.169925	-0.0676692	-0.0789771	0.273684	0.0466165	0.081203	0.192481	-0.109774	-0.0105263	0.237594	0.169925	0.0858435	-0.12782	0.0947368	0.112782	-0.193985	-0.225564	0.136842	-0.302256	-0.303759	-0.0646617	-0.200301	-0.160902	-0.142857	0.222556	-0.390977	-0.234586	-0.406015	0.0421053	0.21203	-0.126316
P04196	0.0601504	0.013585	-0.0195489	0.169237	0.0706767	-0.0391567	-0.25753	-0.389474	-0.0601504	0.162265	-0.534788	0.270677	-0.117293	-0.12782	-0.037594	-0.369925	0.120001	-0.221053	0.353383	-0.335338	-0.0225649	-0.0105263	-0.643609	0.518797	0.23609	-0.309774	-0.0556391	0.0240601	0.144361	0.168675	-0.454135	0.0315789	-0.302256	-0.230075	0.0270677	0.12782	0.282707	-0.0857143	-0.230075	0.162651	-0.457143	-0.63609	-0.133835	0.215038	-0.0706767	-0.037594	-0.144361	-0.390977	-0.443609
P04211	0.198496	0.208303	0.26015	0.32343	-0.117293	0.055723	-0.161145	-0.0932331	-0.26015	-0.169058	-0.248214	-0.142857	-0.126316	-0.114286	-0.4	-0.162406	0.152454	-0.0496241	-0.0135338	0.193985	0.141407	0.00150376	-0.281203	-0.0270677	-0.0646617	0.218045	-0.225564	0.0917293	0.347368	0.262048	0.0360902	-0.252632	-0.550376	-0.0481203	0.0962406	-0.0526316	0.0766917	0.0766917	-0.0661654	0.265061	-0.150376	-0.239098	-0.38797	0.294737	-0.374436	0.192481	0.100752	0.00902256	-0.324812
P04216	0.0330827	-0.100378	0.204511	-0.0962768	0.115789	-0.0993977	0.103916	-0.502256	0.315789	0.254341	-0.05566	-0.0345865	0.0887218	0.219549	-0.284211	-0.165414	0.0724533	-0.44812	0.219549	-0.342857	-0.192554	0.150376	-0.0135338	0.186466	0.192481	-0.183459	-0.215038	-0.0781955	0.154887	-0.00301205	-0.0195489	0.372932	0.117293	-0.243609	-0.22406	-0.0180451	0.0781955	0.0526316	-0.178947	-0.283133	-0.255639	-0.237594	0.386466	-0.0285714	-0.261654	-0.291729	-0.255639	-0.231579	-0.32782
P04217	-0.00601504	0.0890572	0.204511	0.117337	0.398496	0.387049	-0.216868	-0.430075	0.169925	-0.0113208	-0.241444	-0.0150376	-0.136842	-0.22406	-0.251128	-0.37594	-0.0664156	-0.428571	0.243609	-0.312782	-0.125611	0.320301	-0.228571	0.398496	0.114286	-0.172932	-0.360902	0.0481203	0.273684	0.058735	-0.384962	0.0330827	-0.278195	-0.514286	-0.392481	-0.180451	0.195489	0.0466165	-0.269173	-0.293675	-0.487218	-0.451128	0.0075188	0.102256	-0.306767	-0.0842105	-0.263158	-0.206015	-0.384962
P04233	-0.239098	-0.171322	-0.317293	-0.247461	0.114286	0.057229	-0.188253	-0.275188	0.321805	0.427928	0.110568	0.303759	0.115789	0.100752	0.150376	-0.0330827	-0.172077	-0.488722	0.257143	-0.357895	0.276044	-0.0195489	-0.0992481	0.190977	0.464662	-0.312782	0.210526	-0.0857143	-0.130827	-0.253012	-0.141353	0.452632	0.281203	-0.326316	-0.0150376	-0.0300752	0.0496241	0.0992481	-0.0857143	-0.159639	-0.257143	-0.24812	0.509774	-0.0225564	0.255639	-0.251128	-0.321805	0.198496	-0.228571
P04259	0.679699	0.364531	-0.12782	-0.390372	0.162406	-0.287651	0.180723	0.180451	0.120301	-0.00981139	0.492666	-0.0285714	-0.0406015	0.0541353	0.305263	0.231579	0.0226417	0.195489	-0.0105263	0.121805	-0.325686	-0.075188	-0.0842105	-0.081203	-0.126316	0.13985	0.521805	0.418045	0.105263	0.426205	0.153383	-0.239098	0.168421	0.457143	-0.227068	0.517293	-0.329323	-0.606015	0.311278	-0.0421687	0.225564	0.130827	-0.136842	-0.515789	0.0330827	-0.0992481	0.548872	0.166917	0.201504
P04264	0.433083	0.23019	0.0947368	-0.23317	0.177444	0.0933736	0.259036	0.287218	-0.0406015	-0.405286	0.491162	-0.216541	-0.323308	-0.189474	0.273684	0.207519	-0.0913214	0.383459	-0.0105263	0.332331	0.060173	0.21203	0.282707	-0.115789	-0.21203	0.0992481	0.195489	0.407519	-0.0857143	0.0737953	0.0360902	-0.246617	0.207519	0.335338	-0.258647	0.204511	-0.431579	-0.341353	0.123308	0.0481928	0.255639	0.315789	-0.0646617	-0.508271	-0.0165414	-0.00451128	0.318797	0.529323	0.494737
P04275	-0.105263	0.456607	-0.189474	0.0849944	0.160902	-0.118976	0.0692772	-0.467669	-0.00300752	-0.0452833	-0.0345995	0.117293	-0.0541353	-0.156391	-0.288722	-0.275188	0.316983	-0.243609	0.500752	-0.324812	0.254983	-0.081203	-0.27218	0.299248	-0.261654	-0.231579	0.145865	0.452632	0.625564	0.44729	-0.144361	0.135338	-0.455639	-0.174436	-0.320301	-0.381955	0.266165	0.0887218	-0.121805	0.0105422	-0.329323	-0.488722	0.156391	0.264662	-0.43609	-0.130827	-0.186466	-0.225564	-0.287218
P04406	0.147368	0.12151	0.302256	-0.0661903	-0.204511	0.218374	-0.156627	0.475188	-0.497744	-0.280002	-0.350508	-0.279699	0.118797	0.075188	0.35188	0.204511	-0.120756	-0.291729	-0.269173	0.500752	-0.214366	0.043609	0.0631579	-0.112782	-0.0315789	0.461654	-0.297744	-0.218045	-0.398496	-0.125	0.0105263	-0.520301	-0.0556391	0.0150376	0.111278	0.215038	-0.366917	0.160902	0.157895	0.518073	0.409023	0.383459	-0.461654	-0.242105	0.222556	0.487218	0.32782	0.215038	0.0917293
P04439	0.0902256	0.00528306	0.145865	0.0496427	0.160902	-0.0677712	0.0692772	-0.323308	0.413534	0.113208	0.371568	0.0902256	-0.32782	-0.219549	-0.299248	-0.273684	0.353965	0.148872	0.233083	0.0150376	0.280557	0.136842	-0.123308	0.227068	0.218045	-0.0827068	-0.0721805	0.13985	0.154887	-0.0948796	0.0857143	0.276692	0.0526316	0.192481	-0.168421	0.0586466	0.22406	-0.240602	-0.118797	-0.055723	-0.18797	-0.109774	0.240602	0.144361	-0.112782	-0.213534	-0.0781955	0.120301	0.162406
P04440	0.15188	0.0883025	-0.169925	-0.20158	-0.0736842	-0.0737953	0.272591	-0.0511278	0.0857143	-0.10868	-0.0421211	0.225564	0.215038	-0.227068	-0.488722	0.377444	-0.358493	-0.0947368	-0.13985	-0.118797	0.0481384	-0.18797	0.00451128	-0.105263	0.237594	0.147368	-0.0496241	0.335338	0.0796992	0.0978917	0.219549	-0.270677	-0.172932	-0.285714	0.284211	0.126316	-0.345865	-0.270677	0.227068	-0.218374	0.254135	0.177444	0.305263	-0.117293	-0.120301	0.037594	0.311278	0.106767	0.0165414
P04626	-0.043609	-0.165284	-0.52782	-0.200075	-0.393985	-0.302711	0.0271085	0.281203	0.156391	0.457362	0.188041	0.407519	0.43609	0.309774	0.281203	0.499248	-0.209813	-0.124812	-0.132331	0.0300752	0.253479	-0.427068	-0.00300752	-0.315789	0.490226	0.0225564	0.389474	-0.166917	-0.514286	-0.319277	0.37594	0.297744	0.455639	0.129323	0.345865	0.147368	-0.306767	0.0902256	0.371429	0.230422	0.309774	0.196992	0.36391	-0.00150376	0.586466	0.203008	0.0571429	0.384962	-0.075188
P04632	-0.293233	-0.140378	-0.043609	0.339977	-0.451128	-0.0316265	-0.0421687	0.130827	-0.252632	-0.178869	-0.461828	0.130827	0.120301	-0.102256	-0.0451128	0.0406015	0.246039	0.150376	-0.0270677	0.162406	0.137646	-0.342857	-0.251128	-0.0451128	-0.133835	0.120301	-0.0766917	-0.135338	-0.0466165	-0.0225904	0.0240601	-0.309774	-0.463158	0.0345865	0.258647	-0.360902	-0.0631579	0.345865	0.0842105	0.542169	0.180451	0.114286	-0.32782	0.442105	0.13985	0.288722	0.0902256	-0.201504	-0.0827068
P04792	-0.108271	-0.441513	-0.206015	-0.494171	-0.0706767	0.0918676	-0.0888555	0.2	0.294737	0.197737	0.294096	-0.124812	0.299248	0.228571	0.281203	0.237594	-0.0860383	0.0270677	-0.0496241	0.0526316	0.0466341	0.087218	0.290226	-0.043609	0.254135	0.169925	0.296241	-0.455639	-0.338346	-0.123494	0.237594	0.0330827	0.174436	-0.0766917	-0.108271	0.00902256	-0.207519	-0.0827068	0.291729	-0.152109	0.16391	0.403008	-0.181955	-0.0766917	0.550376	-0.336842	0.126316	0.0390977	-0.0691729
P04839	0.333835	0.344153	0.228571	0.121098	0.37594	0.131024	0.246988	-0.112782	0.207519	-0.32604	0.349756	-0.168421	-0.279699	-0.165414	-0.233083	-0.0330827	0.0747175	0.16391	0.142857	0.0721805	0.0293343	0.344361	-0.0120301	0.0796992	-0.0225564	-0.0736842	-0.203008	0.461654	-0.0300752	-0.0903615	-0.037594	0.172932	0.261654	0.172932	-0.445113	0.228571	-0.196992	-0.276692	-0.126316	-0.135542	-0.136842	-0.0842105	0.147368	-0.348872	-0.278195	0.141353	0.0180451	0.383459	0.254135
P04843	0.466165	0.0890572	-0.111278	0.032343	0.135338	-0.216868	0.298193	0.0932331	0.0571429	-0.210568	0.367055	0.0766917	-0.178947	-0.118797	0.112782	0.314286	-0.245285	0.451128	-0.0330827	-0.0421053	-0.0639338	-0.147368	0.0390977	-0.222556	0.0165414	-0.243609	0.240602	0.568421	-0.148872	0.0150603	0.0586466	0.108271	0.396992	0.350376	-0.043609	0.350376	-0.44812	-0.502256	0.0300752	-0.0918676	0.081203	-0.0120301	0.207519	-0.478195	-0.087218	0.0526316	0.144361	0.521805	0.297744
P04844	0.386466	0.00301889	0.0240601	0.0428733	0.154887	-0.100904	0.402109	-0.081203	0.124812	-0.300379	0.332456	-0.242105	0.0466165	0.138346	-0.287218	0.284211	-0.120756	0.344361	-0.0932331	-0.141353	-0.0872509	-0.193985	0.0210526	-0.284211	-0.037594	-0.0105263	0.193985	0.454135	0.0496241	0.23494	0.213534	-0.0300752	0.0947368	0.081203	-0.0586466	0.296241	-0.455639	-0.517293	0.121805	-0.111446	0.0992481	0.0827068	-0.0240601	-0.473684	-0.228571	-0.144361	0.300752	0.258647	0.087218
P04899	0.0421053	0.341889	0.26015	0.249718	0.38797	0.286145	-0.0496989	-0.442105	0.0586466	-0.0150944	-0.17751	0.037594	-0.372932	-0.0917293	-0.0240601	-0.437594	-0.0324531	-0.299248	0.354887	-0.195489	-0.129372	0.294737	-0.350376	0.36391	-0.0210526	-0.338346	-0.195489	0.312782	0.257143	-0.00451808	-0.521805	0.109774	-0.0466165	-0.147368	-0.308271	-0.111278	0.23609	0.114286	-0.368421	-0.0647591	-0.406015	-0.533835	0.257143	-0.120301	-0.329323	0.00150376	-0.273684	-0.157895	-0.00451128
P04920	0.57594	0.295851	-0.123308	-0.327943	0.160902	-0.356928	0.0527109	0.0661654	0.0421053	0.228681	0.373825	0.0300752	-0.0300752	0.129323	0.148872	0.0902256	-0.0694345	-0.0616541	-0.0736842	-0.0736842	-0.210606	0.0496241	0.0992481	-0.120301	-0.0962406	-0.0075188	0.32782	0.209023	0.231579	0.379519	0.0947368	0.108271	0.288722	0.203008	-0.106767	0.455639	-0.0240601	-0.338346	0.0947368	-0.277109	-0.0646617	-0.159398	0.118797	-0.294737	-0.222556	-0.121805	0.13985	0.162406	-0.145865
P05023	-0.383459	-0.140378	-0.390977	-0.267018	-0.209023	-0.284639	-0.0466868	0.0315789	-0.0661654	0.162265	-0.158706	0.359398	0.0195489	-0.00150376	0.541353	0.0616541	0.0392456	0.037594	0.398496	-0.0947368	0.191801	0.0661654	0.0105263	0.297744	0.0556391	-0.46015	0.290226	-0.0736842	-0.372932	-0.313253	-0.254135	0.395489	0.393985	0.219549	0.0676692	-0.0661654	0.0300752	0.228571	-0.160902	0.0647591	-0.0496241	-0.0796992	0.356391	0.0165414	0.430075	-0.0887218	-0.323308	-0.0255639	0.178947
P05026	-0.392481	-0.107925	-0.245113	-0.0812336	-0.221053	-0.100904	-0.0421687	-0.0962406	-0.0661654	0.260379	-0.190297	0.210526	-0.0180451	0.303759	0.35188	-0.0661654	-0.00301889	-0.0421053	0.380451	-0.0917293	0.310643	0.207519	-0.0992481	0.210526	0.103759	-0.442105	0.254135	-0.180451	-0.297744	-0.33735	-0.300752	0.484211	0.374436	0.121805	0.147368	-0.0977444	0.154887	0.467669	-0.249624	0.118976	-0.201504	-0.251128	0.371429	0.0360902	0.303759	-0.0932331	-0.413534	-0.0992481	0.0255639
P05067	-0.353383	-0.494343	-0.0421053	-0.125611	-0.178947	0.265061	-0.44729	0.0902256	-0.0526316	0.247549	-0.176758	0.037594	0.121805	-0.00150376	0.372932	0.114286	-0.386418	-0.297744	0.105263	0.0616541	0.225649	0.171429	0.204511	0.115789	0.615038	-0.165414	-0.273684	-0.536842	-0.690226	-0.688254	-0.00451128	0.383459	0.288722	-0.183459	0.0421053	-0.16391	-0.0661654	0.296241	-0.153383	0.00903616	-0.102256	0.0466165	0.0706767	0.165414	0.535338	0.0721805	-0.463158	0.332331	-0.129323
P05090	-0.0451128	0.0928309	0.087218	-0.116585	0.35188	0.168675	-0.200301	-0.213534	-0.225564	-0.188681	-0.239188	-0.135338	-0.341353	-0.264662	0.138346	-0.457143	0.129058	-0.0240601	0.369925	-0.198496	0.0707033	0.430075	-0.043609	0.553383	-0.23609	-0.26015	-0.0421053	0.037594	0.269173	0.280121	-0.550376	-0.0421053	-0.239098	-0.246617	-0.276692	-0.00300752	0.368421	-0.100752	-0.330827	-0.125	-0.446617	-0.403008	-0.266165	0.0120301	-0.213534	-0.291729	-0.221053	-0.285714	-0.130827
P05091	0.126316	-0.247549	0.0616541	-0.270779	0.317293	0.295181	-0.153615	-0.150376	0.311278	0.227926	0.383603	-0.276692	-0.081203	0.261654	0.0150376	-0.0887218	-0.289813	-0.0390977	0.0345865	-0.105263	0.103798	0.398496	0.174436	0.0120301	0.329323	-0.0586466	0.178947	-0.203008	-0.0315789	-0.0406627	-0.0270677	0.255639	0.231579	-0.216541	-0.156391	0.168421	0.0511278	-0.201504	-0.0511278	-0.426205	-0.293233	-0.115789	-0.0105263	-0.24812	0.0827068	-0.482707	-0.109774	0.150376	-0.171429
P05106	0.318797	0.230945	-0.210526	0.215871	0.243609	0.112952	0.10994	-0.0766917	0.0661654	-0.00452833	0.270026	-0.0120301	-0.126316	0.0541353	-0.102256	-0.0240601	-0.199247	0.366917	0.0075188	-0.17594	0.0804814	-0.148872	-0.234586	-0.150376	-0.0631579	-0.0977444	0.427068	0.38797	0.333835	0.429217	-0.0345865	-0.100752	-0.218045	-0.0165414	-0.0796992	-0.0150376	0.0481203	-0.312782	0.150376	-0.0692772	-0.162406	-0.323308	-0.177444	-0.0766917	-0.174436	-0.0887218	0.15188	-0.0466165	-0.123308
P05107	0.216541	0.218115	0.0571429	-0.00827379	0.509774	0.0918676	0.21235	-0.242105	0.348872	-0.285285	0.10079	-0.0075188	-0.115789	-0.162406	-0.257143	-0.0511278	-0.00301889	0	0.233083	-0.207519	-0.0594208	0.395489	-0.112782	0.273684	0.0992481	-0.231579	-0.12782	0.440602	-0.0406015	-0.0421687	-0.273684	0.243609	0.294737	-0.171429	-0.437594	0.311278	-0.228571	-0.366917	-0.124812	-0.340362	-0.299248	-0.267669	0.228571	-0.427068	-0.192481	-0.00902256	-0.0300752	0.203008	0.00300752
P05109	0.326316	0.0671703	0.398496	0.518992	0.0541353	0.299699	0.00903616	-0.0105263	-0.181955	-0.181133	-0.212862	0.112782	-0.511278	-0.222556	0.254135	-0.15188	-0.193209	0.081203	-0.0736842	0.0796992	-0.220384	-0.0887218	-0.345865	-0.0165414	0	-0.209023	-0.291729	0.267669	-0.124812	-0.21988	-0.404511	-0.264662	0.0466165	0.157895	0.0421053	0.043609	-0.168421	0.0691729	-0.26015	0.403615	-0.0195489	-0.172932	0.0601504	-0.195489	-0.168421	0.37594	-0.0180451	0.233083	0.263158
P05141	0.142857	-0.107925	-0.144361	-0.545318	0.0345865	-0.25753	0	0.0150376	0.0736842	0.0822647	0.411433	-0.21203	0.102256	0.112782	0.0917293	0.102256	0.126039	0.0616541	0.0586466	-0.0842105	-0.00451297	0.0857143	0.311278	0.00300752	-0.148872	0.0571429	0.345865	-0.0796992	0.153383	0.302711	0.227068	0.0842105	0.0781955	0.124812	-0.153383	0.195489	-0.0225564	-0.279699	0.0616541	-0.32229	-0.00902256	0.168421	-0.120301	-0.132331	-0.0195489	-0.487218	0.106767	0.0255639	-0.0661654
P05155	0.333835	0.332833	0.0766917	0.315156	0.230075	0.206326	0.0617471	0.075188	-0.189474	-0.3117	-0.163971	0.0075188	-0.166917	-0.284211	0.0421053	-0.087218	-0.0618872	0.168421	-0.117293	-0.0796992	-0.379842	-0.186466	-0.300752	0.0270677	-0.335338	0.0451128	-0.0571429	0.365414	0.257143	0.384037	-0.245113	-0.55188	-0.392481	-0.0390977	-0.184962	-0.00902256	-0.0481203	-0.222556	0.0691729	0.129518	0.0255639	-0.124812	-0.381955	-0.0857143	-0.258647	0.281203	0.279699	-0.216541	0.0330827
P05156	-0.0796992	-0.162265	0.106767	0.542309	0.309774	0.510543	-0.293675	-0.196992	-0.0135338	-0.067925	-0.08349	-0.15188	-0.285714	-0.0917293	-0.00150376	-0.320301	-0.245285	0.294737	0.081203	-0.213534	-0.0105303	0.0796992	-0.261654	0.0781955	0.0676692	-0.315789	-0.0947368	0.00601504	0.0481203	-0.0512049	-0.332331	0.0736842	-0.228571	-0.159398	-0.184962	-0.269173	0.261654	-0.0240601	-0.285714	-0.11747	-0.479699	-0.452632	-0.359398	0.150376	-0.0857143	-0.0315789	-0.312782	-0.118797	-0.144361
P05161	0.418045	0.101133	0.0932331	0.0383603	0.0421053	-0.0512049	0.296687	0.0240601	0.0315789	-0.0369814	0.176006	0.0616541	-0.22406	0.0842105	0.148872	0.00902256	0.116227	0.276692	-0.0781955	-0.0285714	-0.158706	-0.221053	-0.383459	0.037594	0.00150376	-0.00150376	0.192481	0.249624	-0.132331	0.0677712	-0.0947368	-0.275188	0.193985	0.360902	0.144361	0.568421	-0.138346	-0.393985	0.0496241	0.349398	0.210526	0.118797	0	-0.433083	0.0571429	0.0390977	0.421053	-0.0120301	0.437594
P05164	0.326316	0.28604	0.23609	0.625799	0.203008	0.284639	0.173193	-0.0406015	-0.0887218	-0.264153	-0.0699511	0.15188	-0.502256	-0.225564	0.0962406	-0.147368	-0.136605	0.231579	-0.0075188	-0.0406015	-0.116585	-0.0210526	-0.371429	-0.0240601	-0.136842	-0.317293	-0.21203	0.485714	-0.0466165	-0.153615	-0.431579	-0.0977444	0.135338	0.168421	-0.121805	0.0300752	-0.12782	0.0511278	-0.261654	0.272591	-0.141353	-0.314286	0.166917	-0.219549	-0.296241	0.46015	-0.0796992	0.240602	0.266165
P05165	-0.103759	-0.444531	-0.118797	-0.424972	-0.0390977	0.0496989	-0.159639	-0.270677	0.264662	0.350191	0.215871	-0.0842105	0.148872	0.138346	-0.195489	-0.00300752	-0.156228	-0.281203	0.100752	-0.270677	0.308387	0.150376	0.312782	0.0105263	0.284211	-0.0406015	0.144361	-0.362406	0.2	0.0873495	0.17594	0.258647	-0.106767	-0.442105	-0.0225564	-0.219549	0.075188	0.0781955	-0.0165414	-0.423193	-0.252632	-0.0481203	0.132331	0.216541	-0.0315789	-0.619549	-0.237594	0.0255639	-0.517293
P05166	-0.254135	-0.452079	-0.105263	-0.347499	0.129323	0.195783	-0.159639	-0.32782	0.396992	0.359248	0.174502	-0.0180451	0.103759	0.0796992	-0.126316	-0.0887218	-0.225662	-0.309774	0.183459	-0.356391	0.227153	0.312782	0.332331	0.145865	0.347368	-0.210526	-0.00300752	-0.377444	0.0481203	-0.143072	0.00601504	0.434586	0.0842105	-0.509774	-0.195489	-0.308271	0.147368	0.148872	-0.121805	-0.567772	-0.356391	-0.121805	0.303759	0.180451	0.043609	-0.556391	-0.439098	-0.0300752	-0.416541
P05186	0.263158	-0.224907	-0.0887218	-0.142911	-0.00150376	0.158133	0.143072	0.0390977	0.297744	0.342644	0.25724	0.276692	-0.0586466	-0.0240601	0.0315789	0.204511	-0.506419	-0.0616541	-0.165414	-0.144361	0.130124	0.087218	0.216541	-0.130827	0.490226	-0.123308	-0.075188	-0.118797	-0.296241	-0.32229	0.0736842	0.184962	0.418045	-0.198496	0.0691729	0.0781955	-0.16391	-0.00601504	0.0857143	-0.21988	0.0270677	0.0526316	0.521805	-0.0842105	0.114286	0.0180451	-0.135338	0.314286	-0.0421053
P05198	0.215038	-0.17585	0.037594	-0.0639338	-0.306767	-0.176205	0.0135542	0.336842	-0.00902256	-0.089812	0.347499	-0.18797	0.0330827	0.168421	0.130827	0.276692	0.167548	0.4	-0.290226	0.338346	-0.0842422	-0.181955	0.0706767	-0.421053	-0.227068	0.275188	0.294737	-0.0781955	-0.0616541	0.0542169	0.348872	-0.222556	0.0511278	0.521805	0.144361	0.171429	-0.332331	-0.0541353	0.150376	0.14006	0.282707	0.42406	-0.335338	-0.0962406	0.106767	-0.0360902	0.372932	0.270677	0.17594
P05362	0.0992481	-0.00905667	-0.118797	-0.0579165	0.392481	0.248494	0.0873495	-0.294737	0.511278	0.194718	0.25724	0.0766917	0.154887	0.0330827	-0.0571429	0.0300752	-0.228681	-0.305263	0.180451	-0.302256	-0.00526514	-0.121805	-0.111278	0.126316	0.541353	-0.081203	0.0481203	0.157895	-0.100752	-0.0512049	0.0661654	0.195489	0.075188	-0.392481	-0.395489	-0.0691729	-0.153383	-0.347368	0.242105	-0.112952	-0.0571429	-0.118797	0.231579	-0.181955	0.190977	-0.118797	-0.0105263	0.0977444	-0.166917
P05387	0.454135	0.116982	-0.177444	-0.357277	-0.309774	-0.493976	0.432229	0.249624	-0.0706767	0.141888	0.309891	-0.0180451	0.145865	0.458647	0.231579	0.303759	0.179624	0.233083	-0.162406	0.144361	-0.0443776	-0.357895	0.0210526	-0.311278	-0.201504	0.267669	0.655639	0.0857143	0.087218	0.466868	0.324812	-0.281203	0.114286	0.409023	0.275188	0.401504	-0.252632	-0.245113	0.452632	0.382531	0.496241	0.329323	-0.0511278	-0.323308	0.109774	-0.162406	0.584962	-0.0706767	0.12782
P05388	0.616541	0.0173586	0.130827	0.0127868	-0.109774	-0.141566	0.207832	0.401504	-0.329323	-0.302644	0.0428733	-0.0586466	-0.135338	-0.0571429	0.365414	0.297744	-0.0913214	0.293233	-0.354887	0.198496	-0.269274	-0.396992	-0.0541353	-0.282707	-0.148872	0.189474	0.135338	0.255639	-0.193985	0.201807	0.0390977	-0.554887	0.0857143	0.309774	0.22406	0.526316	-0.523308	-0.437594	0.215038	0.489458	0.442105	0.312782	-0.306767	-0.484211	0.0195489	0.237594	0.55188	0.357895	0.278195
P05452	-0.0661654	0.196983	0.317293	0.44528	0.356391	0.320783	0.11747	-0.157895	-0.0781955	-0.181888	-0.167732	-0.0842105	-0.172932	-0.216541	-0.195489	-0.348872	0.0339625	-0.0541353	-0.22406	-0.207519	-0.42798	-0.257143	-0.111278	0.0390977	-0.326316	0.0827068	-0.383459	0.165414	0.369925	0.203313	-0.195489	-0.416541	-0.368421	-0.240602	-0.0827068	-0.206015	0.353383	-0.0887218	-0.0646617	0.0120482	0.0706767	-0.0120301	-0.0827068	0.0270677	-0.371429	0.132331	0.0601504	-0.470677	0.242105
P05455	0.255639	-0.0203775	0.144361	0.315156	-0.177444	0.0813254	0.266567	0.330827	-0.38797	-0.444531	0.0203084	-0.207519	-0.108271	-0.0766917	0.0842105	0.190977	-0.0143397	0.415038	-0.38797	0.209023	-0.0330952	-0.547368	0.075188	-0.457143	-0.406015	0.296241	0.0977444	0.218045	0.132331	0.335844	0.153383	-0.685714	-0.395489	0.0992481	0.215038	-0.124812	-0.341353	-0.123308	0.270677	0.566266	0.47218	0.366917	-0.445113	-0.0977444	-0.145865	0.192481	0.449624	0.156391	0.210526
P05546	0.243609	0.38038	-0.105263	0.262505	0.384962	0.159639	0.0677712	-0.210526	0.0902256	0.0256606	-0.140654	0.0992481	0.0601504	-0.0390977	-0.240602	-0.18797	-0.049057	-0.0781955	0.0390977	-0.368421	-0.242196	-0.130827	-0.47218	0.2	0.0300752	-0.0360902	-0.00902256	0.279699	0.264662	0.388555	-0.2	-0.16391	-0.288722	-0.300752	-0.219549	0.121805	0.207519	-0.314286	0.118797	-0.0496989	-0.210526	-0.416541	-0.177444	-0.0195489	-0.196992	0.16391	0.138346	-0.433083	-0.264662
P05556	-0.427068	0.104152	-0.0496241	0.178263	-0.112782	-0.057229	-0.0466868	-0.374436	0.0135338	0.310946	-0.400903	0.335338	-0.207519	0.133835	-0.00300752	-0.4	0.125284	-0.147368	0.469173	-0.0977444	0.300113	0.303759	-0.318797	0.384962	0.109774	-0.442105	0.0150376	-0.0676692	0.0706767	-0.239458	-0.439098	0.439098	0.081203	-0.00451128	0.16391	-0.269173	0.502256	0.53985	-0.348872	0.0903615	-0.365414	-0.532331	0.491729	0.296241	0.0180451	-0.0541353	-0.493233	-0.403008	-0.0406015
P05771	0.409023	0.371323	0.0842105	0.233923	0.345865	0.10994	0.200301	-0.138346	0.075188	-0.268681	0.23317	0.0255639	-0.180451	-0.378947	-0.192481	0.0285714	-0.126039	0.0150376	-0.0345865	-0.153383	-0.216623	-0.273684	-0.102256	-0.0902256	-0.138346	-0.0165414	-0.103759	0.642105	0.342857	0.290663	0.0315789	-0.249624	-0.233083	-0.0496241	-0.329323	-0.0781955	-0.203008	-0.381955	0.0661654	-0.0692772	0.0360902	-0.0917293	0.0661654	-0.169925	-0.430075	0.157895	0.171429	0.215038	0.0947368
P05783	-0.117293	-0.205284	-0.0616541	0.0338473	-0.276692	0.0060241	0.215362	0.141353	0.0902256	0.113208	0.0195562	0.0917293	0.121805	0.371429	0.129323	0.254135	-0.0966045	0.0842105	-0.0421053	0.159398	0.271531	-0.0571429	-0.0586466	-0.148872	0.389474	-0.0180451	0.0842105	-0.157895	-0.616541	-0.504519	0.0962406	0.216541	0.485714	0.15188	0.314286	0.203008	-0.278195	0.162406	0.111278	0.381025	0.254135	0.221053	0.290226	-0.218045	0.461654	0.17594	0.0345865	0.254135	0.24812
P05787	-0.142857	-0.218115	0.0105263	-0.00376081	-0.309774	-0.00753013	0.195783	0.177444	0.0120301	0.035472	-0.112824	0.0556391	0.124812	0.344361	0.130827	0.221053	-0.0158492	0.0541353	-0.0646617	0.203008	0.207597	0.00300752	-0.0556391	-0.0887218	0.300752	0.0406015	0.00902256	-0.222556	-0.610526	-0.480422	0.0345865	0.111278	0.434586	0.133835	0.345865	0.251128	-0.275188	0.196992	0.081203	0.412651	0.276692	0.270677	0.2	-0.219549	0.443609	0.186466	0.081203	0.171429	0.249624
P06127	0.297361	0.0795455	-0.000754722	-0.231032	0.249813	-0.0952383	0.489797	-0.505664	0.427928	-0.0337121	0.273312	-0.0294342	-0.0105661	0.0505664	-0.264153	-0.0362267	0.145455	-0.141888	0.372833	-0.42189	-0.0177426	-0.00981139	0.00603778	0.172831	-0.0513211	-0.181133	0.20302	0.392456	0.422645	0.43084	0.00301889	0.0747175	-0.120001	-0.260379	-0.500381	-0.158492	-0.230945	-0.255851	0.103397	-0.159486	-0.0958497	-0.13585	0.325285	-0.212077	-0.35321	-0.471701	0.0664156	-0.142643	-0.235473
P06213	0.365414	0.240002	-0.184962	0.0676946	-0.00451128	-0.319277	0.248494	0.493233	-0.0962406	-0.149435	0.233923	0.213534	-0.145865	-0.106767	0.353383	0.297744	-0.0754722	0.554887	-0.206015	0.305263	-0.0203084	-0.0932331	0.0781955	-0.239098	-0.0556391	-0.0255639	0.228571	0.342857	-0.36391	-0.103916	0.0586466	0.0240601	0.538346	0.542857	0.133835	0.458647	-0.264662	-0.350376	0.21203	0.189759	0.297744	0.133835	0.0887218	-0.347368	0.206015	0.407519	0.237594	0.439098	0.467669
P06312	0.255639	0.247549	0.287218	0.392629	0.293233	0.213856	0.0105422	-0.0330827	-0.0571429	-0.274719	0.150433	-0.243609	-0.172932	-0.162406	-0.117293	-0.162406	0.0845289	-0.0556391	-0.2	0.0390977	-0.203836	-0.279699	-0.00451128	-0.252632	-0.344361	0.204511	-0.121805	0.317293	0.479699	0.379519	0.037594	-0.347368	-0.406015	-0.120301	-0.281203	-0.252632	-0.0406015	-0.124812	0.0827068	0.146085	0.0270677	-0.0511278	-0.282707	-0.0120301	-0.445113	0.121805	0.148872	0.145865	-0.0857143
P06331	0.338346	0.299625	0.183459	0.444528	0.184962	0.228916	0.0466868	0.0526316	-0.108271	-0.178114	0.188041	-0.266165	-0.037594	0.0360902	-0.266165	-0.0586466	0.00905667	0.0661654	-0.366917	0.0511278	-0.15645	-0.421053	-0.177444	-0.393985	-0.257143	0.366917	0.0075188	0.267669	0.446617	0.463856	0.192481	-0.47218	-0.479699	-0.0706767	-0.0345865	-0.0556391	0.00300752	-0.2	0.227068	0.22741	0.118797	-0.00601504	-0.43609	-0.00902256	-0.372932	0.203008	0.360902	0.0315789	-0.0947368
P06396	0.0195489	0.477739	0.264662	0.188041	0.514286	0.433735	0.135542	-0.0390977	-0.087218	-0.369814	-0.132381	-0.13985	-0.231579	-0.105263	0.111278	-0.215038	-0.095095	-0.195489	0.0601504	-0.075188	-0.339225	0.35188	-0.0842105	0.230075	-0.300752	-0.124812	-0.332331	0.332331	-0.0406015	-0.10241	-0.515789	-0.123308	0.195489	-0.13985	-0.393985	0.0917293	0.00601504	0.0571429	-0.234586	-0.0768073	-0.0962406	-0.129323	0.12782	-0.470677	-0.227068	0.306767	-0.0616541	-0.0541353	0.344361
P06576	0.396992	0.0467928	0.087218	-0.206093	0.251128	-0.161145	0.055723	-0.136842	-0.0150376	-0.140378	0.391125	-0.209023	-0.354887	-0.133835	0	-0.114286	0.0467928	0.252632	0.0887218	-0.124812	-0.0203084	0.178947	0.219549	-0.0150376	-0.348872	-0.169925	0.251128	0.309774	0.464662	0.438254	-0.0706767	0.0240601	-0.00902256	0.141353	-0.210526	0.145865	0.0075188	-0.348872	-0.190977	-0.356928	-0.24812	-0.166917	-0.0466165	-0.21203	-0.470677	-0.466165	0	0.181955	-0.0270677
P06702	0.356391	0.0988686	0.384962	0.44528	0.0225564	0.240964	0.0271085	0.043609	-0.209023	-0.207549	-0.217375	0.102256	-0.451128	-0.198496	0.288722	-0.0736842	-0.203775	0.043609	-0.0977444	0.130827	-0.265513	-0.115789	-0.318797	-0.0526316	-0.0105263	-0.15188	-0.258647	0.293233	-0.150376	-0.198795	-0.359398	-0.309774	0.0676692	0.186466	0.0646617	0.0977444	-0.258647	0.0390977	-0.203008	0.423193	0.0646617	-0.103759	0.0541353	-0.266165	-0.136842	0.395489	0.0601504	0.273684	0.284211
P06703	-0.44812	-0.187926	0.0932331	0.251974	-0.136842	0.0286145	-0.230422	-0.0360902	-0.118797	-0.226417	-0.569387	0.293233	-0.165414	-0.445113	0.0917293	-0.26015	0.36755	-0.0706767	0.166917	0.0135338	0.060173	0.043609	-0.24812	0.381955	-0.126316	-0.2	-0.369925	-0.123308	-0.132331	-0.331326	-0.43609	-0.0496241	-0.133835	-0.0526316	0.0601504	-0.204511	0.0947368	0.356391	-0.33985	0.262048	-0.154887	-0.0827068	-0.0150376	0.333835	0.0766917	0.216541	-0.245113	-0.081203	0.0526316
P06727	0.0105263	0.28604	0.329323	0.2783	0.484211	0.173193	-0.0120482	-0.279699	-0.0601504	-0.236983	0.0263257	-0.245113	-0.36391	-0.338346	-0.231579	-0.57594	0.425663	0.0827068	0.141353	-0.114286	-0.0864987	0.0766917	-0.0932331	0.362406	-0.330827	0.0255639	-0.305263	0.18797	0.482707	0.349398	-0.193985	-0.145865	-0.409023	-0.0781955	-0.37594	-0.0857143	0.557895	-0.299248	-0.183459	0.0060241	-0.228571	-0.218045	-0.308271	0.148872	-0.427068	-0.0932331	-0.0496241	-0.371429	0.132331
P06731	0.206015	-0.250568	0.312782	0.124107	-0.0315789	0.180723	-0.131024	0.0210526	-0.0330827	-0.0724533	-0.218879	-0.154887	-0.0255639	0.0721805	-0.0120301	0.0300752	-0.116982	0.0180451	-0.121805	0.00601504	-0.296352	0.184962	-0.196992	0.0691729	0.227068	-0.0180451	-0.368421	-0.222556	-0.409023	-0.295181	-0.112782	-0.0270677	0.184962	0.0556391	0.0180451	0.395489	-0.195489	-0.0646617	-0.21203	0	-0.115789	0.00902256	-0.237594	-0.181955	0.0541353	0.16391	0.0210526	0.0421053	-0.043609
P06733	-0.00300752	-0.372078	0.457143	0.141407	-0.222556	0.472892	-0.509037	0.449624	-0.285714	0.0400003	-0.170741	-0.230075	-0.111278	0.0451128	0.369925	0.133835	-0.569815	-0.142857	-0.556391	0.500752	-0.314404	0.172932	0.267669	-0.418045	0.178947	0.264662	-0.437594	-0.532331	-0.446617	-0.57229	0.0135338	-0.270677	0.165414	0.0646617	0.332331	-0.0195489	-0.184962	0.401504	-0.15188	-0.00451808	0.171429	0.338346	-0.23609	-0.0511278	0.213534	0.309774	-0.0646617	0.409023	0.138346
P06744	0.141353	-0.0158492	0.4	0.169237	-0.117293	0.254518	-0.123494	0.440602	-0.430075	-0.605287	-0.203084	-0.353383	-0.106767	-0.326316	0.0360902	0.109774	0.0362267	0.148872	-0.395489	0.466165	-0.20534	-0.0075188	0.196992	-0.239098	-0.410526	0.455639	-0.378947	-0.0421053	-0.00300752	0.0737953	0.0451128	-0.700752	-0.392481	0.0360902	0.0150376	-0.0646617	-0.33985	0.0541353	0.0481203	0.272591	0.300752	0.431579	-0.657143	-0.0105263	-0.150376	0.342857	0.333835	0.249624	0.129323
P06748	0.109774	-0.0535853	0.0781955	-0.146672	-0.120301	-0.24247	0.259036	0.33985	-0.147368	-0.141133	0.297104	-0.0902256	-0.174436	0.0556391	0.473684	0.204511	0.0286794	0.383459	-0.145865	0.342857	-0.064686	-0.153383	0.350376	-0.251128	-0.190977	0.0571429	0.225564	0.111278	-0.246617	-0.103916	0.15188	-0.0902256	0.390977	0.526316	0.153383	0.171429	-0.228571	-0.183459	0.126316	0.25753	0.479699	0.455639	0.0977444	-0.372932	0.207519	-0.0270677	0.209023	0.297744	0.64812
P06753	-0.530827	0.040755	0.117293	0.331704	-0.0676692	0.14006	0.159639	-0.22406	-0.00451128	-0.193209	-0.336969	-0.133835	0.233083	0.147368	-0.666165	-0.118797	0.172077	-0.165414	-0.0466165	-0.0526316	0.172245	-0.0180451	-0.0165414	-0.081203	-0.16391	0.157895	-0.288722	-0.0511278	0.26015	-0.0060241	0.043609	-0.0120301	-0.357895	-0.396992	0.169925	-0.403008	0.172932	0.410526	-0.0360902	0.00903616	-0.0075188	-0.00300752	0.081203	0.267669	-0.249624	0.0616541	-0.0977444	-0.338346	-0.126316
P06756	0.255639	-0.00150945	0.215038	0.0977811	-0.154887	0.183735	0.192771	0.0962406	-0.0887218	-0.200001	-0.150433	0.0511278	-0.0676692	-0.0631579	-0.150376	0.326316	-0.423399	-0.00902256	-0.123308	0.169925	0.0451298	0.126316	-0.0721805	-0.0977444	0.396992	0.00601504	-0.38797	0.154887	-0.521805	-0.472892	0.0075188	-0.0676692	0.297744	0.0285714	0.234586	0.32782	-0.499248	-0.00300752	-0.0691729	0.146085	0.183459	0.15188	0.270677	-0.333835	0.0406015	0.409023	0.0977444	0.451128	0.245113
P06865	-0.285714	-0.687552	0.121805	-0.219631	-0.38797	-0.0632531	-0.25	0.123308	-0.0887218	0.116982	-0.424972	0.075188	0.165414	-0.0451128	0.133835	0.147368	-0.164529	-0.24812	-0.108271	0.0721805	0.0413689	0.162406	0.36391	0.0330827	0.341353	-0.0360902	-0.396992	-0.63609	-0.482707	-0.503013	0.0105263	0.172932	0.213534	-0.237594	0.290226	-0.0541353	-0.168421	0.330827	-0.15188	-0.0527109	0.0255639	0.218045	0.100752	0.204511	0.279699	-0.0451128	-0.306767	0.148872	-0.23609
P07099	-0.181955	-0.414343	-0.130827	-0.282061	0.100752	0.0647591	-0.138554	-0.470677	0.446617	0.224907	0.199323	0.138346	-0.209023	-0.087218	-0.0180451	-0.255639	0.089812	-0.0390977	0.409023	-0.353383	0.289583	0.204511	-0.0481203	0.290226	0.100752	-0.383459	0.353383	-0.0616541	0.338346	0.0707832	-0.246617	0.242105	-0.121805	-0.230075	-0.168421	-0.312782	0.106767	0.0616541	-0.237594	-0.362952	-0.446617	-0.258647	0.239098	0.160902	-0.0330827	-0.765414	-0.273684	-0.0601504	-0.270677
P07108	0.193985	-0.3117	0.0857143	-0.450545	-0.338346	-0.195783	0.0813254	-0.00451128	-0.138346	-0.000754722	-0.239188	0.0195489	0.075188	0.00451128	0.12782	0.100752	0.107171	-0.308271	-0.0180451	-0.0766917	-0.0609252	-0.0796992	0.16391	0.043609	-0.154887	0.120301	0.0691729	-0.230075	0.183459	0.311747	-0.0345865	-0.384962	-0.249624	-0.246617	0.121805	-0.0210526	-0.308271	0.141353	0.0721805	0.176205	0.16391	0.216541	-0.0511278	0.0105263	-0.114286	-0.315789	0.18797	-0.087218	-0.357895
P07195	-0.0105263	-0.293587	0.0601504	0.08349	-0.264662	0.11747	-0.00301205	-0.114286	-0.112782	-0.157737	-0.282813	-0.206015	0.124812	0.0721805	-0.0857143	0.0511278	0.0656608	0.087218	0.240602	0.0390977	0.236931	-0.0947368	-0.121805	0.0902256	0.178947	0.0631579	-0.00150376	-0.162406	-0.0646617	0.144578	0.0947368	-0.160902	-0.508271	-0.201504	-0.0902256	-0.329323	-0.234586	0.0466165	0.141353	0.415663	-0.00150376	-0.0135338	-0.490226	0.251128	0.126316	-0.100752	0.0586466	-0.138346	-0.404511
P07203	0.222556	-0.0566042	-0.150376	-0.0744641	-0.0706767	-0.143072	-0.0753013	0.0736842	-0.0240601	0.304153	-0.155698	0.294737	-0.00601504	0.126316	0.169925	0.0646617	-0.229436	-0.157895	0.00451128	-0.0721805	0.186536	0.153383	-0.0902256	0.0646617	0.42406	-0.203008	0.0225564	-0.133835	-0.342857	-0.209338	-0.171429	0.330827	0.451128	-0.0977444	0.22406	0.410526	-0.0360902	0.0210526	-0.037594	0.0707832	-0.184962	-0.312782	0.270677	-0.087218	0.159398	0.165414	-0.177444	0.249624	-0.287218
P07204	-0.350508	0.151756	-0.296352	0.0263356	-0.224897	-0.152166	-0.146893	-0.199323	-0.166228	0.154021	-0.465011	0.441519	-0.032343	-0.192554	0.28507	-0.282061	0.407703	-0.217375	0.555848	-0.164724	0.250564	-0.126363	-0.473862	0.566378	-0.0549079	-0.300113	0.119594	-0.023317	0.0639338	0.0504708	-0.359534	0.0443776	-0.320421	0.00752162	-0.0654381	-0.338473	0.321926	0.36179	-0.121098	0.47081	-0.170741	-0.34073	0.0361038	0.470102	0.187288	0.0872509	-0.226401	-0.436254	-0.153441
P07225	0.150376	0.403022	-0.0270677	0.154193	0.38797	0.0948796	0.00150603	-0.215038	-0.0676692	-0.201511	-0.138398	-0.148872	-0.12782	-0.0135338	-0.117293	-0.323308	0.170567	0.2	0.266165	-0.240602	-0.218879	0.230075	-0.396992	0.33985	-0.35188	-0.157895	0.144361	0.299248	0.386466	0.498495	-0.378947	-0.117293	-0.312782	-0.0300752	-0.356391	0.0977444	0.284211	-0.234586	-0.123308	-0.161145	-0.390977	-0.475188	-0.413534	-0.0721805	-0.291729	-0.075188	0.0661654	-0.532331	-0.153383
P07237	0.294737	-0.292832	-0.0661654	-0.218879	-0.299248	0.0240964	-0.207832	0.377444	-0.0992481	0.00905667	0.0571644	0.219549	-0.037594	-0.264662	0.410526	0.502256	-0.525287	0.0135338	-0.156391	0.209023	-0.00150432	0.0406015	0.154887	-0.165414	0.416541	-0.0947368	-0.13985	-0.0691729	-0.675188	-0.546687	0.0932331	0.0225564	0.439098	0.225564	0.144361	0.258647	-0.616541	-0.00150376	-0.0601504	-0.0195783	0.147368	0.254135	0.144361	-0.180451	0.323308	0.302256	-0.0240601	0.781955	0.111278
P07339	-0.043609	-0.265662	0.100752	-0.268522	-0.0947368	0.114458	-0.0978917	-0.0481203	0.075188	0.00452833	-0.216623	-0.0631579	0.276692	0.177444	0.0180451	0.129323	-0.0324531	-0.66015	-0.0315789	-0.0586466	0.032343	0.0255639	0.0556391	0.00300752	0.219549	0.145865	-0.124812	-0.26015	-0.154887	-0.114458	-0.0481203	-0.0541353	0.0330827	-0.488722	0.00451128	0.0511278	-0.418045	0.225564	0.0481203	0.135542	0.0300752	0.121805	0.0706767	-0.159398	0.0947368	-0.0706767	0.0300752	0.266165	-0.427068
P07355	-0.470677	0.181888	-0.154887	0.00225649	-0.0932331	-0.0496989	0.0481928	-0.204511	0.100752	0.273209	-0.355773	0.374436	0.0120301	0.154887	0.115789	-0.290226	0.323776	-0.314286	0.434586	-0.0601504	0.285822	0.231579	-0.329323	0.484211	0.144361	-0.243609	-0.00451128	-0.154887	-0.181955	-0.316265	-0.366917	0.347368	0.207519	-0.0451128	0.0345865	-0.103759	0.365414	0.487218	-0.129323	0.293675	-0.135338	-0.26015	0.454135	0.181955	0.287218	0.120301	-0.296241	-0.381955	0.0556391
P07357	0.231579	0.370569	0.239098	0.510718	0.494737	0.253012	0.304217	0.0150376	-0.0842105	-0.48906	0.0466341	-0.192481	-0.201504	-0.285714	-0.203008	-0.135338	-0.0211322	0.413534	-0.275188	-0.120301	-0.533283	-0.291729	-0.154887	-0.081203	-0.430075	0.0992481	-0.218045	0.533835	0.27218	0.332832	-0.106767	-0.511278	-0.276692	0.037594	-0.209023	0.0616541	0.0736842	-0.518797	0.0691729	-0.0256024	0.166917	0.0541353	-0.308271	-0.273684	-0.371429	0.255639	0.335338	-0.291729	0.463158
P07358	0.198496	0.215851	0.124812	0.203084	0.500752	0.218374	0.100904	-0.0887218	0.0406015	-0.263398	-0.0300865	-0.138346	-0.00150376	-0.293233	-0.291729	-0.172932	-0.0203775	0.0601504	-0.221053	-0.281203	-0.477623	-0.192481	-0.0857143	0.0736842	-0.243609	0.165414	-0.218045	0.264662	0.386466	0.459338	-0.0736842	-0.451128	-0.415038	-0.324812	-0.263158	0.043609	0.157895	-0.511278	0.129323	-0.239458	0.00451128	-0.0315789	-0.348872	-0.0842105	-0.33985	0.0315789	0.266165	-0.398496	0.00150376
P07360	0.0180451	0.288304	0.285714	0.312147	0.634586	0.358434	0.10994	-0.130827	-0.00300752	-0.39321	-0.130124	-0.287218	-0.190977	-0.204511	-0.0526316	-0.368421	0.0641514	0.16391	0.0390977	-0.17594	-0.513727	0.183459	-0.0631579	0.282707	-0.359398	-0.0526316	-0.305263	0.24812	0.203008	0.237952	-0.36391	-0.230075	-0.190977	-0.172932	-0.518797	-0.0616541	0.26015	-0.324812	-0.0902256	-0.200301	-0.13985	-0.154887	-0.335338	-0.207519	-0.26015	0.0616541	0.0210526	-0.497744	0.213534
P07384	-0.0195489	0.160756	0.293233	0.46258	-0.141353	0.177711	0.0888555	0.0646617	-0.430075	-0.360757	-0.533283	-0.166917	-0.0977444	0.075188	-0.0345865	-0.144361	0.110189	0.118797	-0.111278	0.111278	-0.25047	-0.087218	-0.290226	-0.0496241	-0.451128	0.0947368	-0.18797	0.0511278	0.145865	0.185241	-0.282707	-0.494737	-0.404511	0.0105263	0.135338	-0.145865	0.00300752	0.300752	-0.0917293	0.429217	0.0827068	-0.0496241	-0.396992	0.0270677	-0.234586	0.309774	0.156391	-0.395489	0.0300752
P07437	0.249624	-0.127548	0.0646617	0.00977811	-0.565414	0.0240964	-0.332832	0.562406	-0.512782	-0.00528306	-0.242196	-0.141353	0.201504	0.180451	0.171429	0.52782	-0.579627	0.136842	-0.451128	0.578947	-0.103046	-0.0947368	0.00150376	-0.497744	0.302256	0.383459	-0.0481203	-0.258647	-0.487218	-0.233434	0.348872	-0.356391	-0.0345865	0.314286	0.618045	0.288722	-0.416541	0.087218	0.166917	0.22741	0.356391	0.303759	-0.470677	-0.043609	0.321805	0.439098	0.317293	0.366917	0.00150376
P07585	-0.0857143	0.505664	-0.16391	0.17375	0.333835	0.0768073	0.153615	-0.320301	0	0.0286794	-0.130124	0.0390977	0.213534	0.0240601	-0.336842	-0.178947	0.00981139	-0.255639	0.103759	-0.46015	-0.28507	-0.245113	-0.303759	0.17594	-0.207519	-0.0300752	-0.0240601	0.323308	0.449624	0.436747	-0.0781955	-0.115789	-0.384962	-0.305263	-0.213534	-0.148872	0.366917	-0.118797	0.0661654	-0.179217	-0.0947368	-0.291729	0.0285714	0.0541353	-0.317293	0.0721805	0.037594	-0.646617	-0.106767
P07602	0.0541353	-0.120001	-0.0541353	-0.506205	-0.0300752	-0.0813254	0.236446	-0.0586466	0.15188	0.10868	-0.114329	-0.111278	0.445113	0.431579	-0.00451128	0.18797	-0.00754722	-0.524812	0.0165414	-0.169925	-0.0864987	0.0496241	0.171429	0.0421053	0.135338	0.192481	0.126316	-0.231579	-0.0706767	0.182229	0.0601504	-0.0481203	0.0992481	-0.47218	-0.0616541	0.157895	-0.315789	0.0150376	0.299248	0.0210844	0.178947	0.180451	0.109774	-0.303759	0.132331	-0.24812	0.195489	-0.157895	-0.383459
P07686	-0.336842	-0.672458	0.13985	-0.144415	-0.124812	0.153615	-0.436747	-0.159398	0.0300752	0.207549	-0.320421	0.081203	0.0240601	-0.144361	0.225564	-0.0541353	-0.235473	-0.518797	0.136842	-0.133835	0.130876	0.15188	0.263158	0.196992	0.499248	-0.264662	-0.416541	-0.518797	-0.381955	-0.546687	-0.148872	0.372932	0.165414	-0.427068	0.0105263	-0.257143	-0.075188	0.320301	-0.315789	-0.0978917	-0.249624	-0.0661654	0.221053	0.221053	0.216541	-0.171429	-0.571429	0.303759	-0.36391
P07737	0.284211	0.0067925	0.526316	0.384355	0.0962406	0.353916	-0.0632531	0.243609	-0.153383	-0.392456	0.0631817	-0.390977	-0.172932	-0.0796992	-0.0285714	0.0706767	-0.190945	-0.0240601	-0.452632	0.35188	-0.284317	-0.0150376	0.251128	-0.496241	-0.237594	0.306767	-0.38797	0.075188	0.0676692	-0.0421687	0.0842105	-0.350376	-0.0992481	-0.0360902	-0.121805	-0.147368	-0.37594	0.106767	-0.00451128	0.0978917	0.147368	0.209023	-0.279699	-0.174436	-0.32782	0.312782	0.115789	0.502256	0.0120301
P07741	0.275188	-0.107171	0.306767	0.0345995	-0.0481203	0.260542	-0.11747	0.335338	-0.353383	-0.53057	-0.0819857	-0.206015	-0.261654	-0.545865	0.215038	0.12782	-0.0611325	0.209023	-0.120301	0.291729	-0.069199	0.0992481	0.189474	0.0481203	-0.126316	0.144361	-0.443609	0.0195489	-0.285714	-0.128012	-0.0345865	-0.440602	-0.160902	0.105263	-0.201504	0.037594	-0.386466	-0.132331	-0.0902256	0.225904	0.15188	0.323308	-0.479699	-0.0466165	-0.0360902	0.306767	0.129323	0.425564	0.195489
P07814	0.347368	-0.089812	0.0330827	0.0759684	-0.461654	-0.121988	0.180723	0.581955	-0.494737	-0.247549	-0.0180519	-0.117293	0.0616541	0.0932331	0.335338	0.443609	-0.137359	0.360902	-0.484211	0.369925	-0.101542	-0.523308	0.132331	-0.545865	-0.243609	0.360902	0.171429	-0.00300752	-0.209023	0.158133	0.291729	-0.618045	-0.108271	0.326316	0.418045	0.13985	-0.485714	-0.0481203	0.344361	0.611446	0.627068	0.518797	-0.416541	-0.162406	0.126316	0.323308	0.509774	0.266165	0.216541
P07858	0.257143	-0.0505664	0.403008	0.0172997	0.0706767	0.134036	0.0963857	0.43609	-0.148872	-0.471701	0.00376081	-0.264662	-0.0917293	-0.0706767	0.193985	0.254135	-0.164529	-0.0180451	-0.428571	0.434586	-0.227153	0.123308	0.389474	-0.354887	-0.123308	0.291729	-0.299248	0.0631579	-0.320301	-0.230422	-0.00451128	-0.285714	0.33985	0.0135338	0.0255639	0.275188	-0.6	-0.0646617	0.0796992	0.152109	0.350376	0.42406	-0.0721805	-0.524812	-0.0150376	0.309774	0.243609	0.661654	0.261654
P07900	0.258647	-0.0347172	0.148872	0.0707033	-0.428571	-0.0858435	-0.298193	0.679699	-0.518797	-0.198492	0.00752162	-0.246617	0.0781955	-0.0240601	0.198496	0.35188	-0.0837742	0.264662	-0.610526	0.607519	-0.211358	-0.24812	0.150376	-0.559398	-0.24812	0.544361	-0.0496241	-0.204511	-0.153383	0.0316265	0.396992	-0.535338	-0.154887	0.469173	0.409023	0.237594	-0.267669	0.0195489	0.166917	0.268073	0.419549	0.485714	-0.67218	0.0466165	0.0766917	0.410526	0.425564	0.368421	0.138346
P07910	0.18797	-0.140378	-0.350376	-0.318917	-0.409023	-0.527109	0.210844	0.430075	-0.138346	0.0701892	0.227905	0.145865	0.276692	0.114286	0.17594	0.566917	-0.157737	0.287218	-0.309774	0.203008	0.108311	-0.451128	0.311278	-0.463158	0.0616541	0.204511	0.428571	0.0421053	-0.203008	0.0963857	0.494737	-0.0932331	0.213534	0.302256	0.478195	0.263158	-0.383459	-0.261654	0.419549	0.141566	0.529323	0.434586	0.0691729	-0.135338	0.270677	0.0105263	0.356391	0.342857	0.148872
P07942	-0.120301	0.264153	-0.201504	-0.193306	0.111278	-0.207832	0.34488	-0.0120301	0.356391	0.0452833	0.360286	0.222556	-0.0406015	-0.160902	-0.135338	0.0526316	0.113208	0.16391	0.180451	0.157895	0.282061	0.165414	0.294737	0.0451128	0.0451128	0.00300752	0.142857	0.263158	0.081203	-0.0647591	0.195489	0.26015	0.21203	0.123308	-0.157895	-0.196992	0.0781955	-0.0917293	0.233083	-0.186747	0.177444	0.126316	0.518797	0.0360902	0.0842105	-0.0631579	-0.0225564	0.0676692	0.335338
P07947	0.239098	0.126039	0.196992	0.163219	0.365414	-0.00150603	0.131024	-0.254135	0.115789	-0.272455	-0.118842	0.135338	-0.548872	-0.427068	0.0330827	-0.338346	0.107925	0.366917	0.336842	-0.087218	-0.125611	0.336842	-0.215038	0.427068	-0.108271	-0.4	-0.0721805	0.434586	0.168421	0.0933736	-0.515789	0.00451128	0.0165414	0.109774	-0.285714	0.0857143	0.0721805	-0.336842	-0.269173	-0.114458	-0.309774	-0.384962	0.0691729	-0.157895	-0.239098	-0.118797	-0.081203	-0.115789	0.196992
P07948	0.481203	0.175096	0.174436	-0.0526514	0.344361	0.20482	0.277109	-0.0646617	0.124812	-0.332078	0.169237	-0.171429	-0.0601504	-0.0992481	-0.2	0.193985	-0.317738	-0.105263	-0.0541353	-0.0721805	-0.104551	0.121805	0.100752	-0.0932331	0.105263	0.0421053	-0.132331	0.437594	0.00902256	0.114458	-0.0225564	-0.135338	0.0917293	-0.278195	-0.279699	0.221053	-0.517293	-0.371429	0.0977444	-0.143072	0.0285714	0	0.106767	-0.517293	-0.273684	0.0496241	0.2	0.42406	-0.0481203
P07951	-0.425564	-0.0867931	0.114286	0.151937	-0.0481203	0.153615	0.0466868	-0.374436	-0.0135338	0.0581136	-0.506205	-0.0736842	0.318797	0.216541	-0.536842	-0.181955	0.0301889	-0.502256	0.0135338	-0.305263	-0.00451297	-0.0721805	-0.0842105	0.0887218	0.0285714	0.0842105	-0.315789	-0.230075	0.275188	0.100904	-0.0541353	-0.0390977	-0.422556	-0.651128	0.148872	-0.347368	0.239098	0.36391	-0.0451128	-0.0331326	-0.0962406	-0.135338	0.087218	0.273684	-0.227068	-0.0902256	-0.154887	-0.556391	-0.416541
P07988	-0.0330827	-0.457362	0.210526	-0.236931	0.178947	0.138554	0.0903615	-0.550376	0.374436	0.155473	0.0398646	0.0255639	-0.237594	-0.0721805	-0.0781955	-0.344361	0.109435	-0.413534	0.288722	-0.407519	0.22264	0.114286	0.180451	0.275188	0.133835	-0.24812	-0.0195489	-0.129323	0.378947	0.13253	-0.263158	0.112782	-0.144361	-0.613534	-0.22406	-0.353383	0.0240601	0.0796992	-0.159398	-0.0933736	-0.279699	-0.169925	0.383459	0.0586466	-0.24812	-0.706767	-0.282707	-0.0270677	-0.396992
P07996	0.0631579	0.272455	0.177444	0.303121	0.177444	0.311747	0.129518	0.550376	-0.305263	-0.457362	0.188793	-0.473684	0.142857	0.103759	-0.0917293	0.297744	-0.329814	0.409023	-0.708271	0.320301	-0.47988	-0.148872	0.264662	-0.592481	-0.415038	0.479699	-0.178947	0.135338	-0.13985	0.0060241	0.276692	-0.490226	0.043609	0.21203	0.133835	0.206015	-0.13985	-0.203008	0.206015	-0.138554	0.467669	0.521805	-0.443609	-0.396992	-0.0646617	0.461654	0.427068	0.0661654	0.583459
P08069	-0.0631579	0.32755	0.213534	0.465589	0.0827068	-0.0692772	0.460844	-0.147368	-0.0180451	-0.370569	0.0473862	-0.252632	-0.12782	0.154887	-0.476692	-0.2	0.482268	0.434586	0.037594	0.129323	0.126363	-0.0977444	-0.177444	-0.0887218	-0.395489	0.133835	0.0150376	0.356391	0.324812	0.260542	0.0691729	-0.0932331	-0.228571	0.21203	0.00300752	-0.0631579	0.157895	-0.0781955	0.0556391	0.320783	0.108271	-0.00902256	-0.120301	-0.0270677	-0.314286	0.0661654	0.210526	-0.276692	0.300752
P08123	0.17594	0.17585	0.126316	0.167732	0.157895	-0.0346386	0.120482	0.109774	0.0270677	-0.315474	0.364047	-0.115789	-0.0180451	-0.350376	-0.156391	0.234586	-0.0588683	0.207519	-0.240602	0.0676692	-0.356525	-0.297744	0.16391	-0.266165	-0.180451	0.118797	-0.264662	0.413534	0.00300752	-0.055723	0.353383	-0.120301	0.0360902	0.329323	-0.204511	0.0345865	-0.23609	-0.368421	0.0135338	-0.215362	0.257143	0.329323	0.00601504	-0.160902	-0.225564	0.24812	0.165414	0.330827	0.46015
P08133	-0.00451128	0.395475	0.16391	0.254231	0.392481	0.233434	0.0271085	-0.396992	0.081203	-0.127548	0.00300865	-0.0691729	-0.105263	-0.192481	-0.499248	-0.193985	-0.149435	-0.210526	0.106767	-0.255639	-0.179767	0.114286	-0.159398	0.115789	-0.0616541	-0.123308	-0.336842	0.418045	0.366917	0.0737953	-0.105263	0.0661654	-0.192481	-0.196992	-0.240602	-0.118797	0.203008	-0.0736842	-0.255639	-0.417169	-0.273684	-0.312782	0.222556	-0.0345865	-0.506767	0.0631579	-0.157895	-0.123308	0.037594
P08134	0.246617	0.0966045	0.290226	0.0361038	0.0661654	0.284639	-0.135542	0.288722	-0.341353	-0.196228	-0.182023	-0.081203	-0.372932	-0.0586466	0.670677	-0.0345865	-0.276983	-0.00300752	-0.0646617	0.231579	-0.353516	0.303759	0.0075188	0.0345865	-0.207519	-0.138346	-0.124812	0.0180451	-0.300752	-0.21988	-0.476692	-0.249624	0.297744	0.219549	-0.0902256	0.165414	-0.213534	0.186466	-0.245113	0.164157	0.0225564	0.0075188	-0.0932331	-0.41203	0.0481203	0.267669	-0.0240601	0.213534	0.297744
P08174	0.0421053	0.398493	0.0195489	0.467845	0.255639	0.296687	0.159639	0.192481	-0.102256	-0.183398	-0.0586687	-0.0225564	-0.0075188	0.0691729	0.153383	-0.00601504	-0.182643	0.180451	-0.243609	0.0345865	-0.415194	-0.266165	-0.251128	-0.186466	-0.23609	0.0827068	0.0075188	0.296241	-0.0330827	0.060241	-0.145865	-0.347368	-0.0390977	0.0827068	-0.0631579	-0.0390977	0.0195489	-0.0691729	0.177444	0.189759	0.230075	0.0195489	-0.157895	-0.24812	0.0360902	0.454135	0.234586	-0.228571	0.365414
P08195	0.609023	0.110944	0.198496	-0.180519	0.37594	-0.0783133	0.430723	0.0842105	0.162406	-0.350191	0.530275	-0.341353	-0.13985	-0.0676692	-0.0721805	0.136842	0.0573589	0.366917	-0.181955	0.00150376	-0.288078	0	0.285714	-0.154887	-0.240602	0.17594	0.0947368	0.381955	0.13985	0.384037	0.189474	-0.234586	0.142857	0.148872	-0.342857	0.406015	-0.338346	-0.721805	0.215038	-0.171687	0.215038	0.284211	-0.160902	-0.556391	-0.267669	-0.195489	0.434586	0.206015	0.263158
P08236	-0.32782	-0.410569	-0.0977444	-0.443776	-0.258647	0.0240964	-0.606928	0.144361	-0.219549	0.316983	-0.196314	-0.0962406	0.293233	0.136842	0.33985	0.108271	-0.239247	-0.454135	-0.0120301	0.0481203	0.0150432	0.171429	0.257143	0.0691729	0.282707	0.037594	-0.075188	-0.655639	-0.338346	-0.296687	0.075188	0.193985	0.0977444	-0.141353	0.174436	0.0105263	0.075188	0.290226	-0.15188	-0.210844	-0.105263	0.102256	-0.162406	0.178947	0.368421	-0.157895	-0.281203	0.087218	-0.299248
P08237	-0.0766917	-0.0535853	0.305263	0.178263	0.0541353	0.384037	-0.310241	0.181955	-0.440602	-0.458116	-0.224897	-0.324812	-0.216541	-0.428571	0.150376	-0.133835	-0.0249058	0.132331	-0.103759	0.257143	-0.114329	-0.0601504	0.0571429	0.0631579	-0.24812	0.225564	-0.300752	-0.0300752	0.0691729	0.0978917	-0.0962406	-0.586466	-0.574436	-0.0466165	-0.0631579	-0.245113	0.0180451	-0.0781955	-0.0766917	0.222892	0.108271	0.201504	-0.691729	0.129323	-0.043609	0.106767	0.129323	0.00150376	0.181955
P08238	0.568421	-0.0513211	0.186466	0.0466341	-0.296241	-0.0993977	0.0331326	0.55188	-0.461654	-0.296606	0.0285822	-0.0616541	-0.157895	-0.183459	0.413534	0.390977	-0.208303	0.32782	-0.469173	0.396992	-0.273787	-0.409023	0.0481203	-0.406015	-0.124812	0.276692	-0.0075188	0.141353	-0.284211	0.0346386	0.17594	-0.622556	0.0255639	0.452632	0.332331	0.404511	-0.542857	-0.293233	0.169925	0.478916	0.526316	0.455639	-0.377444	-0.315789	0.0646617	0.372932	0.509774	0.496241	0.360902
P08240	0.284211	-0.040755	0.273684	-0.00902595	0.354887	0.0903615	0.246988	0.246617	0.0075188	-0.547928	0.345243	-0.524812	-0.0075188	-0.0270677	0	0.204511	-0.05434	0.381955	-0.342857	0.108271	-0.439263	-0.00150376	0.410526	-0.309774	-0.357895	0.221053	-0.0721805	0.231579	-0.0466165	0.162651	0.16391	-0.257143	0.153383	0.109774	-0.290226	0.252632	-0.409023	-0.529323	0.124812	-0.230422	0.252632	0.418045	-0.359398	-0.565414	-0.162406	-0.0556391	0.336842	0.254135	0.336842
P08246	0.267669	0.123774	0.33985	0.641595	0.126316	0.302711	0.0421687	-0.0992481	-0.190977	-0.23019	-0.197067	0.132331	-0.556391	-0.288722	0.168421	-0.210526	-0.179624	0.144361	0.00300752	-0.0481203	-0.152689	-0.0917293	-0.336842	-0.00150376	-0.102256	-0.350376	-0.303759	0.380451	-0.0135338	-0.173193	-0.457143	-0.145865	0.00902256	0.117293	-0.0511278	-0.0947368	-0.0842105	0.109774	-0.350376	0.319277	-0.156391	-0.321805	0.120301	-0.112782	-0.315789	0.377444	-0.168421	0.216541	0.21203
P08253	-0.120301	0.199247	0.523308	0.273787	0.418045	0.412651	0.0120482	-0.00451128	0.00150376	-0.261889	-0.0955246	-0.509774	0.0661654	0.309774	-0.276692	-0.145865	-0.15019	-0.318797	-0.365414	0.130827	-0.461828	0.288722	0.180451	-0.246617	-0.206015	0.279699	-0.446617	-0.0255639	0.0721805	-0.112952	-0.102256	-0.081203	0.13985	-0.279699	-0.0917293	0.081203	0.0285714	0.124812	-0.103759	-0.265061	0.0135338	0.075188	-0.0360902	-0.415038	-0.287218	0.160902	0.0165414	-0.037594	0.124812
P08294	-0.279699	-0.00528306	-0.121805	-0.0172997	0.133835	0.200301	-0.240964	-0.290226	0.124812	0.401512	-0.133885	0.251128	-0.0330827	-0.121805	-0.114286	-0.288722	-0.192454	-0.389474	0.177444	-0.246617	0.228657	0.124812	-0.0315789	0.270677	0.330827	-0.16391	-0.130827	-0.183459	0.168421	-0.0858435	-0.154887	0.228571	-0.150376	-0.445113	0.0150376	-0.318797	0.494737	0.201504	-0.103759	-0.225904	-0.297744	-0.347368	0.305263	0.380451	0.00300752	-0.124812	-0.393985	-0.237594	-0.264662
P08311	0.237594	0.297361	0.350376	0.62956	0.243609	0.262048	0.143072	-0.284211	-0.147368	-0.282266	-0.18428	0.0842105	-0.535338	-0.279699	-0.0466165	-0.27218	-0.113963	0.0796992	0.129323	-0.201504	-0.218879	0.0255639	-0.356391	0.100752	-0.228571	-0.440602	-0.372932	0.529323	0.145865	-0.0903615	-0.490226	-0.0255639	0.00300752	0.0932331	-0.198496	-0.100752	0.00451128	0.111278	-0.47218	0.10241	-0.285714	-0.439098	0.249624	-0.147368	-0.541353	0.324812	-0.249624	0.0706767	0.206015
P08473	0.0932331	0.275474	-0.189474	0.194058	0.341353	0.0858435	-0.00451808	-0.075188	-0.0360902	-0.229436	-0.0654381	-0.0616541	-0.0406015	-0.123308	0.0270677	-0.0992481	-0.076227	0.365414	0.198496	-0.219549	-0.265513	0.0526316	-0.233083	0.156391	-0.282707	-0.22406	0.216541	0.362406	0.242105	0.393073	-0.24812	-0.087218	-0.267669	0.00902256	-0.37594	-0.117293	0.0962406	-0.284211	-0.00150376	-0.248494	-0.264662	-0.36391	-0.383459	-0.043609	-0.132331	-0.0105263	0.0255639	-0.369925	-0.0902256
P08493	-0.368421	0.181888	-0.117293	-0.0518992	0.297744	0.189759	-0.320783	-0.381955	0.168421	0.350946	-0.0857465	-0.00150376	0.178947	0.0631579	-0.294737	-0.4	0.111699	-0.581955	0.261654	-0.290226	0.188793	0.2	-0.109774	0.360902	0.198496	-0.0075188	-0.126316	-0.222556	0.314286	0.103916	-0.0781955	0.320301	-0.26015	-0.517293	-0.231579	-0.243609	0.621053	0.162406	-0.0796992	-0.278615	-0.428571	-0.418045	0.0511278	0.381955	-0.0736842	-0.162406	-0.35188	-0.383459	-0.461654
P08514	0.184962	0.127548	-0.198496	0.215871	0.279699	0.120482	-0.0707832	-0.181955	0.123308	-0.0196228	0.185032	-0.0210526	-0.165414	-0.0721805	-0.181955	-0.16391	-0.0792458	0.357895	0.150376	-0.242105	0.118842	0.0857143	-0.21203	0.0165414	-0.114286	-0.22406	0.314286	0.27218	0.407519	0.391567	-0.142857	0.0736842	-0.278195	-0.0796992	-0.243609	-0.145865	0.172932	-0.195489	-0.043609	-0.286145	-0.44812	-0.487218	-0.24812	0.132331	-0.257143	-0.186466	-0.0781955	-0.106767	-0.324812
P08519	0.0165414	0.205284	0.333835	0.355773	0.218045	0.171687	0.0135542	-0.336842	-0.216541	-0.352455	-0.534788	0.0902256	-0.491729	-0.440602	-0.0556391	-0.421053	0.0807553	0.0661654	0.369925	-0.196992	-0.221888	0.360902	-0.33985	0.53985	-0.251128	-0.461654	-0.473684	0.312782	0.130827	-0.0436747	-0.675188	-0.0541353	-0.156391	-0.0165414	-0.243609	-0.0796992	0.192481	0.0962406	-0.559398	-0.0271085	-0.407519	-0.470677	0.0511278	0.0150376	-0.42406	0.147368	-0.300752	-0.323308	0.120301
P08559	0.171429	-0.233209	-0.177444	-0.42422	0.231579	-0.171687	0.201807	-0.190977	0.368421	0.0475475	0.502445	-0.0150376	-0.0781955	-0.0962406	-0.0676692	0.0616541	-0.0498117	0.233083	0.109774	-0.27218	0.0962768	0.0225564	0.311278	0.0120301	0.0135338	-0.15188	0.395489	0.184962	0.27218	0.290663	0.114286	0.121805	0.0736842	-0.0842105	-0.165414	0.0360902	-0.0917293	-0.481203	0.0887218	-0.46988	-0.0676692	0.0541353	0.190977	-0.181955	-0.0947368	-0.661654	0.0556391	0.0947368	-0.00601504
P08571	0.276692	0.36604	0.228571	0.260248	0.530827	0.216868	0.240964	-0.130827	0.154887	-0.415852	0.133885	-0.178947	-0.210526	-0.183459	-0.278195	-0.162406	0.0347172	-0.00150376	-0.0466165	-0.0781955	-0.164724	0.136842	0.0466165	-0.0706767	-0.344361	0.0255639	-0.117293	0.508271	0.443609	0.334338	-0.203008	-0.157895	-0.130827	-0.275188	-0.439098	-0.0917293	-0.138346	-0.2	0.0195489	-0.168675	-0.13985	-0.195489	0.00150376	-0.273684	-0.520301	0.0511278	0.0887218	0.138346	-0.0691729
P08572	0.0511278	0.152454	-0.0616541	0.0188041	-0.0646617	-0.162651	0.253012	-0.135338	0.282707	-0.0528306	0.352764	0.114286	-0.0736842	-0.144361	-0.166917	0.115789	0.215851	0.209023	0.269173	0.117293	0.225649	-0.0616541	-0.0691729	0.0330827	0.114286	-0.0586466	0.0631579	0.335338	-0.037594	-0.131024	0.270677	0.206015	0.0691729	0.362406	-0.215038	-0.118797	-0.166917	-0.117293	0.0691729	0.0843374	0.108271	0.102256	0.27218	0.043609	0.0300752	0.0315789	0.0421053	0.225564	0.282707
P08575	0.392481	0.373588	0.0766917	-0.0406168	0.463158	-0.0271085	0.268073	-0.354887	0.270677	-0.258115	0.230162	0.0330827	-0.243609	-0.329323	-0.308271	-0.0902256	0.0415097	0.00451128	0.266165	-0.23609	-0.108311	0.148872	-0.138346	0.233083	-0.0691729	-0.186466	-0.0255639	0.669173	0.356391	0.281627	-0.148872	0.0150376	-0.0360902	-0.0601504	-0.43609	0.153383	-0.153383	-0.475188	-0.0857143	-0.305723	-0.204511	-0.258647	0.240602	-0.311278	-0.446617	-0.132331	0.0932331	0.123308	0.0556391
P08590	-0.390977	-0.095095	-0.0150376	0.394885	0.00902256	0.0918676	0.0301205	0.105263	-0.106767	-0.545664	-0.179015	-0.174436	0.0962406	-0.178947	-0.380451	0.0721805	0.0792458	0.344361	-0.135338	0.0601504	0.135389	-0.00300752	0.178947	-0.240602	-0.386466	0.0225564	-0.15188	0.129323	0.121805	-0.00451808	0	-0.0300752	-0.249624	-0.165414	0.00300752	-0.383459	-0.135338	0.177444	-0.0691729	-0.131024	-0.0721805	0.0390977	-0.242105	0.178947	-0.206015	0.136842	-0.0992481	0.106767	-0.0601504
P08603	0.169925	0.475475	0.216541	0.479128	0.234586	0.203313	0.192771	0.18797	-0.314286	-0.580381	-0.132381	-0.285714	-0.0451128	-0.156391	-0.203008	0.0406015	-0.0739628	0.369925	-0.288722	0.138346	-0.501692	-0.183459	-0.15188	-0.209023	-0.508271	0.23609	-0.203008	0.47218	0.196992	0.299699	-0.0195489	-0.569925	-0.354887	0.153383	-0.0902256	0.0195489	-0.0781955	-0.255639	0.087218	0.0481928	0.231579	0.106767	-0.47218	-0.22406	-0.323308	0.43609	0.386466	-0.227068	0.371429
P08621	0.162406	-0.132831	-0.302256	-0.282813	-0.33985	-0.350904	0.296687	0.491729	-0.0766917	0.00226417	0.370064	-0.0646617	0.321805	0.234586	0.174436	0.562406	-0.105661	0.419549	-0.326316	0.281203	0.118842	-0.395489	0.389474	-0.500752	0.0195489	0.335338	0.439098	-0.0421053	-0.264662	0.112952	0.595489	-0.144361	0.171429	0.311278	0.296241	0.165414	-0.377444	-0.278195	0.547368	0.198795	0.610526	0.57594	-0.129323	-0.156391	0.36391	0.00902256	0.430075	0.249624	0.219549
P08631	0.0195489	0.332833	0.141353	0.0977811	0.628571	0.317771	0.10241	-0.326316	0.228571	-0.0150944	-0.0428733	-0.0917293	-0.0345865	-0.0210526	-0.138346	-0.261654	-0.182643	-0.227068	0.183459	-0.302256	-0.36856	0.26015	-0.12782	0.35188	0.147368	-0.157895	-0.281203	0.231579	0.0270677	-0.00150603	-0.270677	0.136842	0.102256	-0.299248	-0.449624	0.075188	0.243609	-0.296241	-0.075188	-0.353916	-0.209023	-0.288722	0.157895	-0.290226	-0.117293	0.0240601	-0.121805	-0.360902	0.103759
P08648	-0.0616541	0.338116	0.0706767	0.410681	0.360902	0.112952	0.167169	-0.111278	0.0691729	0.0120756	-0.175254	0.0902256	0.00300752	0.00300752	-0.108271	-0.18797	-0.0452833	-0.043609	0.0406015	-0.142857	-0.212862	0.0240601	-0.177444	0.181955	0.156391	-0.138346	-0.360902	0.165414	-0.192481	-0.186747	-0.159398	0.245113	0.234586	-0.0827068	-0.186466	0.0857143	0.287218	-0.129323	-0.0135338	0.0180723	-0.0646617	-0.261654	0.198496	-0.0842105	-0.00601504	0.413534	-0.174436	-0.264662	0.17594
P08651	-0.166917	-0.182643	-0.311278	-0.158706	-0.335338	-0.218374	0.0496989	0.203008	-0.148872	0.118491	-0.0165476	0.237594	0.21203	-0.0691729	0.156391	0.347368	-0.3117	-0.00150376	-0.172932	0.0120301	0.0955246	-0.416541	0.335338	-0.326316	0.00902256	0.0255639	0.207519	-0.0225564	0.00451128	0.0195783	0.263158	-0.0977444	-0.0781955	-0.0601504	0.347368	-0.335338	-0.156391	0.12782	0.231579	0.00301205	0.345865	0.254135	0.227068	0.166917	0.141353	-0.0270677	0	0.115789	0.0135338
P08670	-0.347368	0.132076	-0.00902256	-0.130876	0.393985	0.22741	-0.0948796	-0.505263	0.378947	0.245285	-0.0353516	0.111278	0.0300752	-0.0300752	-0.204511	-0.32782	-0.0249058	-0.596992	0.372932	-0.314286	0.0699511	0.27218	-0.0736842	0.419549	0.285714	-0.193985	-0.153383	0.0240601	0.186466	-0.121988	-0.225564	0.347368	0	-0.479699	-0.299248	-0.243609	0.335338	0.0992481	-0.150376	-0.355422	-0.320301	-0.315789	0.475188	0.0496241	-0.0406015	-0.251128	-0.347368	-0.22406	-0.135338
P08697	0.392481	0.269436	-0.109774	0.196314	0.335338	0.0933736	0.0692772	0.0135338	-0.0706767	-0.175096	0.00902595	0.117293	-0.186466	-0.311278	0.174436	-0.0676692	-0.144152	0.297744	-0.0466165	-0.294737	-0.466341	-0.245113	-0.293233	0.0796992	-0.311278	-0.16391	0.150376	0.442105	0.270677	0.444278	-0.270677	-0.407519	-0.251128	0.043609	-0.255639	0.0631579	0.00902256	-0.427068	0.0421053	-0.10241	-0.0661654	-0.210526	-0.279699	-0.15188	-0.218045	0.0947368	0.219549	-0.267669	0.0691729
P08727	-0.0962406	-0.0483022	-0.0631579	-0.0872509	-0.26015	-0.0798194	0.25753	0.198496	-0.0330827	0.00150945	-0.202332	0.145865	0.171429	0.261654	0.193985	0.193985	0.104152	-0.0300752	-0.0165414	0.117293	0.0804814	-0.0255639	-0.135338	0.0661654	0.165414	0.0511278	0.00601504	-0.156391	-0.560902	-0.343374	-0.0556391	-0.00451128	0.389474	0.115789	0.243609	0.324812	-0.239098	0.148872	0.124812	0.450302	0.314286	0.264662	0.177444	-0.242105	0.419549	0.266165	0.165414	-0.00601504	0.255639
P08729	-0.21203	-0.215851	-0.0842105	-0.0120346	-0.243609	0.00753013	0.0918676	0.0270677	0.189474	0.312455	-0.137646	0.169925	0.284211	0.508271	0.111278	0.172932	-0.0777364	-0.290226	-0.0150376	0.0406015	0.191801	-0.0496241	-0.165414	-0.0646617	0.521805	-0.0120301	0.043609	-0.309774	-0.590977	-0.521085	0.0240601	0.314286	0.497744	-0.0736842	0.308271	0.207519	-0.195489	0.288722	0.114286	0.34488	0.150376	0.0857143	0.378947	-0.169925	0.503759	0.162406	-0.0466165	0.129323	-0.0150376
P08754	0.109774	0.384154	0.135338	0.343738	0.178947	0.0271085	0.0722892	0.392481	-0.162406	-0.264908	0.366303	-0.135338	-0.270677	-0.147368	0.138346	0.075188	-0.0754722	0.578947	-0.333835	0.341353	-0.334712	0.043609	0.142857	-0.320301	-0.401504	0.0451128	-0.124812	0.315789	-0.144361	-0.216868	0.0992481	-0.0240601	0.378947	0.705263	-0.0345865	0.203008	0.0902256	-0.145865	-0.115789	-0.174699	0.190977	0.216541	-0.0360902	-0.24812	-0.102256	0.443609	0.0766917	0.22406	0.796992
P08758	-0.246617	0.171322	-0.037594	0.0218127	0.17594	0.103916	-0.177711	-0.560902	0.153383	0.370569	-0.386612	0.22406	-0.0481203	0.130827	-0.193985	-0.554887	0.252832	-0.55188	0.461654	-0.416541	0.145167	0.291729	-0.511278	0.6	0.141353	-0.285714	-0.0481203	-0.13985	0.314286	0.0978917	-0.496241	0.270677	-0.181955	-0.421053	-0.105263	-0.0721805	0.580451	0.314286	-0.293233	-0.0406627	-0.566917	-0.658647	0.227068	0.270677	-0.141353	-0.190977	-0.348872	-0.590977	-0.461654
P08779	-0.0736842	0.0437739	0.136842	-0.0985333	-0.267669	-0.23494	0.185241	-0.0240601	-0.0676692	-0.166039	-0.228657	0.154887	-0.156391	-0.157895	-0.0406015	-0.0345865	0.288304	0.120301	0.0947368	0.2	-0.0609252	0.043609	-0.108271	0.141353	-0.24812	0.037594	-0.00601504	0.111278	0.126316	0.0150603	-0.106767	-0.281203	-0.126316	0.269173	0.222556	-0.00300752	-0.0571429	0.124812	-0.0736842	0.167169	0.215038	0.195489	0.135338	0.0165414	-0.0556391	-0.0526316	0.2	-0.213534	0.333835
P08842	-0.390977	-0.0845289	-0.293233	-0.210606	-0.227068	0.0180723	-0.10994	-0.0977444	0.105263	0.297361	-0.270779	0.314286	0.389474	0.218045	-0.0481203	0.192481	-0.223398	-0.581955	0.0932331	-0.135338	0.218127	-0.0526316	-0.156391	0.0571429	0.425564	-0.0511278	0.0466165	-0.177444	-0.263158	-0.34488	-0.0285714	0.203008	0.144361	-0.342857	0.309774	-0.0345865	-0.118797	0.381955	0.0300752	0.00753013	0.0210526	-0.0255639	0.457143	0.0300752	0.323308	0.0601504	-0.12782	0.0526316	-0.201504
P08865	0.466165	0.16302	-0.196992	-0.243701	-0.305263	-0.332832	0.478916	0.401504	-0.145865	-0.0452833	0.151185	0.00300752	0.279699	0.430075	0.204511	0.487218	-0.0422645	0.12782	-0.359398	0.13985	-0.160211	-0.437594	0.0360902	-0.488722	-0.261654	0.345865	0.550376	0.166917	0.00451128	0.426205	0.267669	-0.478195	0.0902256	0.195489	0.308271	0.35188	-0.533835	-0.133835	0.536842	0.402109	0.603008	0.404511	-0.0616541	-0.443609	0.081203	0.0962406	0.670677	0.0631579	0.0586466
P08962	-0.21203	-0.292832	0.475188	0.282061	0.0541353	0.287651	-0.328314	0.177444	-0.0691729	-0.188681	-0.157954	-0.129323	-0.222556	-0.213534	0.00451128	-0.108271	-0.0807553	-0.159398	-0.297744	0.353383	0.0503949	0.264662	0.251128	-0.120301	0.18797	0.0902256	-0.643609	-0.276692	-0.37594	-0.656627	-0.109774	0.130827	0.311278	-0.0842105	0.157895	0.0631579	-0.0601504	0.228571	-0.305263	0.0286145	-0.0526316	0.135338	0.0601504	-0.0150376	0.0330827	0.288722	-0.275188	0.590977	0.166917
P09038	-0.237952	0.221467	-0.0933736	-0.241808	-0.0331326	-0.149321	0.0693816	-0.551205	0.0301205	0.134543	-0.304332	0.21988	-0.0301205	-0.111446	-0.215362	-0.376506	0.428573	-0.444278	0.584338	-0.332832	0.208663	0.058735	-0.314759	0.603916	-0.120482	-0.173193	0.0707832	0.0978917	0.527109	0.358974	-0.265061	-0.0195783	-0.490964	-0.274097	-0.126506	-0.290663	0.373494	0.203313	-0.146085	0.0874811	-0.224398	-0.319277	0.23494	0.317771	-0.233434	-0.35241	-0.118976	-0.605422	-0.243976
P09104	-0.222556	-0.513966	0.484211	0.133885	-0.216541	0.531627	-0.539157	0.282707	-0.201504	0.0445286	-0.168484	-0.296241	-0.0766917	0.0586466	0.380451	0.037594	-0.435475	-0.299248	-0.38797	0.430075	-0.194058	0.114286	0.336842	-0.345865	0.184962	0.218045	-0.442105	-0.607519	-0.368421	-0.581326	0.0240601	-0.177444	0.0315789	-0.0887218	0.178947	-0.335338	-0.165414	0.529323	-0.172932	0.0707832	0.12782	0.341353	-0.210526	0.0766917	0.234586	0.132331	-0.209023	0.38797	0.0300752
P09211	0.156391	0.141133	0.240602	0.394133	0.0902256	0.200301	-0.126506	0.330827	-0.478195	-0.453588	-0.152689	-0.258647	-0.300752	-0.245113	0.210526	-0.114286	-0.0233964	0.428571	-0.284211	0.145865	-0.387364	0.0631579	0.075188	-0.171429	-0.691729	0.0165414	-0.186466	0.0902256	0.165414	0.203313	-0.254135	-0.421053	-0.216541	0.222556	-0.117293	-0.0932331	0.0556391	0.087218	-0.21203	-0.00451808	-0.0571429	-0.0105263	-0.569925	0.00451128	-0.344361	0.296241	0.0270677	-0.0706767	0.147368
P09326	0.431579	0.430946	0.172932	0.0518992	0.518797	0.00301205	0.24247	-0.368421	0.309774	-0.172831	0.401655	-0.118797	-0.261654	-0.180451	-0.332331	-0.231579	0.215096	-0.0195489	0.153383	-0.227068	-0.203084	0.0781955	-0.111278	0.0962406	-0.288722	-0.0571429	0.0345865	0.584962	0.613534	0.46988	-0.0631579	-0.0345865	-0.144361	-0.0135338	-0.533835	0.0526316	0.0210526	-0.396992	-0.0556391	-0.298193	-0.225564	-0.252632	0.106767	-0.227068	-0.598496	-0.203008	0.121805	0.00601504	-0.0195489
P09382	-0.21203	0.203775	0.317293	0.113577	0.502256	0.36747	0.0993977	-0.281203	0.147368	-0.194718	-0.158706	-0.0661654	-0.183459	-0.0992481	-0.0390977	-0.320301	-0.0573589	-0.409023	0.0887218	-0.165414	-0.285822	0.24812	0.0255639	0.227068	-0.145865	-0.130827	-0.329323	0.21203	0.160902	-0.114458	-0.452632	-0.0315789	0.0842105	-0.383459	-0.281203	-0.154887	0.0977444	0.100752	-0.219549	-0.195783	-0.103759	-0.115789	0.36391	-0.318797	-0.233083	-0.0300752	-0.166917	-0.132331	0.219549
P09429	-0.222556	-0.128303	0.157895	0.326439	-0.204511	0.0451808	0.0210844	-0.245113	0.0451128	0.156228	-0.336969	0.231579	-0.0481203	-0.0721805	-0.219549	-0.213534	0.10868	-0.24812	-0.00150376	-0.109774	0.0240692	-0.192481	-0.12782	0.00902256	0.00451128	-0.0541353	-0.284211	-0.13985	0.234586	-0.0677712	-0.0766917	-0.043609	-0.297744	-0.234586	0.141353	-0.476692	0.195489	0.446617	-0.0962406	0.185241	-0.0360902	-0.120301	0.249624	0.439098	-0.192481	0.0691729	-0.216541	-0.273684	-0.201504
P09467	-0.165414	0.00830195	-0.0992481	-0.182775	0.0511278	0.271085	-0.581326	-0.0947368	0.0135338	0.175096	-0.0406168	-0.0285714	0.121805	-0.0526316	0.00451128	-0.0526316	-0.136605	-0.52782	0.196992	0.0075188	0.246709	0.26015	-0.147368	0.204511	0.360902	0.0150376	-0.0857143	-0.206015	-0.0902256	-0.198795	-0.0481203	0.198496	-0.105263	-0.257143	-0.126316	-0.0270677	0.0526316	0.190977	-0.16391	-0.158133	-0.359398	-0.228571	-0.120301	0.174436	0.147368	0.00300752	-0.227068	0.285714	-0.393985
P09486	0.0586466	0.273209	0.112782	-0.0353516	0.0932331	0.0240964	0.155121	0.314286	-0.0992481	0.137359	0.227905	-0.186466	0.0345865	0.439098	0.493233	0.0676692	-0.126039	-0.0466165	-0.251128	0.210526	-0.437759	0.0360902	0.264662	-0.279699	-0.257143	0.115789	0.0857143	-0.0827068	-0.207519	-0.118976	0.0451128	0.0240601	0.517293	0.345865	-0.0721805	0.126316	0.0586466	0.148872	0.109774	0.0331326	0.329323	0.255639	0.147368	-0.41203	0.138346	0.204511	0.0571429	-0.0676692	0.44812
P09493	-0.0661654	0.166039	0.0917293	0.160211	0.0721805	0.120482	0.293675	-0.344361	-0.103759	-0.0739628	-0.209101	-0.174436	0.162406	0.109774	-0.634586	-0.105263	-0.0603778	-0.227068	0.0255639	-0.27218	0.151937	-0.133835	0.0240601	0.00150376	-0.0105263	0.12782	-0.216541	0.108271	0.41203	0.36747	0.112782	-0.120301	-0.496241	-0.548872	0.0511278	-0.267669	0.196992	0.0165414	0.100752	0.0210844	-0.00451128	-0.144361	0.043609	0.160902	-0.419549	-0.0736842	-0.00601504	-0.401504	-0.293233
P09496	0.168421	-0.40906	-0.0240601	-0.182023	-0.0300752	0.0286145	-0.0210844	0.335338	0.309774	-0.0505664	0.561113	-0.252632	0.17594	0.081203	-0.0390977	0.404511	-0.193964	0.303759	-0.4	0.258647	0.0406168	-0.0240601	0.491729	-0.535338	0.144361	0.308271	0.16391	-0.171429	-0.181955	-0.100904	0.511278	0.0210526	0.204511	0.0676692	-0.0345865	0.0406015	-0.455639	-0.242105	0.309774	-0.286145	0.21203	0.466165	-0.192481	-0.129323	0.195489	-0.165414	0.207519	0.57594	-0.0360902
P09497	-0.263158	-0.166039	-0.172932	-0.294096	-0.463158	-0.277109	-0.134036	0.261654	-0.0225564	0.203775	-0.0225649	0.22406	0.18797	0.0932331	0.330827	0.215038	0.240756	-0.136842	0.0616541	0.294737	0.227905	-0.0165414	0.0150376	0.0541353	0.204511	0.075188	0.0586466	-0.344361	-0.523308	-0.474398	0.171429	0.203008	0.368421	0.362406	0.237594	0.159398	-0.129323	0.299248	0.0270677	0.311747	0.240602	0.332331	0.171429	0.100752	0.526316	0.162406	-0.0150376	0.245113	0.193985
P09525	0.0300752	0.0913214	0.314286	0.0488906	-0.0496241	0.0271085	-0.189759	-0.309774	-0.23609	-0.0467928	-0.524257	-0.0330827	-0.353383	-0.00150376	-0.0706767	-0.434586	0.201511	-0.133835	0.360902	-0.0105263	0.0142911	0.554887	-0.362406	0.467669	-0.133835	-0.249624	-0.184962	-0.0706767	0.207519	0.0617471	-0.557895	0.0180451	-0.162406	-0.00451128	0.037594	0.117293	0.27218	0.305263	-0.503759	0.0391567	-0.482707	-0.497744	-0.0827068	0.087218	-0.306767	-0.114286	-0.218045	-0.338346	-0.225564
P09543	0.392481	-0.00226417	-0.166917	-0.0804814	-0.23609	-0.314759	0.396085	0.15188	-0.0481203	-0.128303	0.207597	-0.00601504	-0.0661654	0.081203	0.0240601	0.308271	-0.0558495	0.77594	0.0195489	0.0661654	-0.0503949	-0.0541353	-0.0105263	-0.160902	-0.166917	-0.0857143	0.406015	0.252632	-0.043609	0.246988	0.183459	-0.123308	0.0526316	0.518797	0.0857143	0.192481	-0.26015	-0.314286	0.157895	-0.00903616	0.186466	0.130827	-0.145865	-0.159398	0.0075188	-0.0992481	0.311278	-0.117293	0.230075
P09619	-0.306767	0.196983	0.124812	0.0488906	0.189474	0.215362	-0.0451808	-0.596992	0.043609	0.158492	-0.309139	-0.0105263	0.0120301	0.0827068	-0.300752	-0.384962	0.0233964	-0.6	0.392481	-0.366917	0.00225649	0.129323	-0.246617	0.4	0.0736842	-0.190977	-0.225564	0.037594	0.353383	0.0798194	-0.267669	0.13985	-0.314286	-0.446617	-0.157895	-0.324812	0.395489	0.270677	-0.263158	-0.115964	-0.315789	-0.4	0.287218	0.148872	-0.279699	-0.193985	-0.314286	-0.494737	-0.225564
P09651	0.0857143	-0.123774	-0.138346	-0.0940203	-0.398496	-0.316265	0.0165663	0.303759	-0.0706767	0.0694345	0.381346	-0.0827068	0.144361	0.0481203	-0.0481203	0.333835	0.0777364	0.430075	-0.245113	0.251128	0.0496427	-0.230075	0.249624	-0.4	-0.129323	0.227068	0.169925	-0.123308	-0.0451128	0.0240964	0.586466	-0.00451128	0.00451128	0.526316	0.178947	0.00451128	-0.0781955	-0.0390977	0.156391	-0.057229	0.27218	0.395489	-0.186466	0.218045	0.0631579	0.0150376	0.165414	0.15188	0.154887
P09668	-0.184962	-0.160756	-0.239098	-0.342986	-0.159398	0.0376506	-0.120482	-0.284211	0.174436	0.586419	-0.0165476	0.198496	0.135338	0.398496	0.0646617	-0.109774	-0.0807553	-0.515789	0.245113	-0.311278	0.327191	0.159398	-0.0977444	0.174436	0.291729	-0.195489	0.267669	-0.372932	0.0466165	-0.0617471	-0.132331	0.330827	0.112782	-0.320301	0.121805	-0.0902256	0.222556	0.446617	-0.0962406	-0.0798194	-0.273684	-0.257143	0.407519	0.150376	0.126316	-0.35188	-0.293233	-0.178947	-0.434586
P09669	0.0887218	0.00905667	-0.0646617	-0.279804	0.0481203	-0.14006	-0.188253	0.279699	0.00150376	-0.0166039	0.581422	-0.138346	-0.0691729	-0.240602	0.246617	0.215038	-0.0618872	0.233083	-0.0887218	0.24812	-0.0496427	0.0646617	0.442105	-0.165414	-0.0616541	0.0631579	0.0360902	0.0421053	-0.153383	-0.164157	0.37594	0.181955	0.293233	0.496241	-0.196992	0.0947368	-0.0556391	-0.255639	-0.0300752	-0.353916	0.114286	0.324812	-0.037594	-0.0601504	0.0932331	-0.0345865	-0.0345865	0.488722	0.383459
P09758	-0.42406	-0.0724533	-0.147368	0.0827379	-0.0932331	-0.325302	0.0346386	0.0616541	-0.0195489	0.0392456	-0.147424	0.141353	-0.0300752	0.109774	0.126316	-0.216541	0.452833	0.297744	0.0796992	0.0180451	0.0872509	0.0676692	-0.00451128	0.117293	-0.323308	-0.169925	0.18797	-0.16391	0.00902256	-0.0542169	-0.190977	0.252632	0.201504	0.246617	0.169925	-0.0105263	0.372932	0.204511	-0.124812	0.0512049	-0.0781955	-0.0691729	0.0586466	0.169925	0.129323	-0.081203	-0.169925	-0.333835	0.165414
P09871	0.243609	0.338116	0.380451	0.473862	0.445113	0.341868	0.256024	-0.126316	-0.148872	-0.488305	-0.112824	-0.245113	-0.320301	-0.266165	-0.168421	-0.213534	-0.126039	0.320301	-0.105263	-0.124812	-0.569387	-0.0586466	-0.162406	0.0345865	-0.430075	-0.0360902	-0.299248	0.500752	0.317293	0.301205	-0.269173	-0.490226	-0.335338	-0.00150376	-0.27218	-0.0736842	0.0631579	-0.330827	-0.109774	-0.0888555	0.0270677	-0.0781955	-0.258647	-0.264662	-0.473684	0.156391	0.189474	-0.377444	0.374436
P09874	0.0992481	-0.08151	-0.542857	-0.353516	-0.410526	-0.493976	0.173193	0.409023	-0.0165414	0.105661	0.334712	0.192481	0.464662	-0.0150376	-0.0210526	0.645113	-0.101133	0.276692	-0.222556	0.112782	0.221136	-0.451128	0.308271	-0.374436	0.153383	0.245113	0.33985	0.0075188	-0.243609	0.0677712	0.693233	0.0225564	0.100752	0.249624	0.263158	0.129323	-0.332331	-0.270677	0.491729	-0.00301205	0.467669	0.457143	0.0105263	0.112782	0.318797	0.105263	0.294737	0.297744	0.0285714
P09914	0.392481	0.154718	0.165414	0.219631	0.198496	0.179217	0.137048	-0.129323	-0.102256	-0.200756	-0.0255735	0.0330827	-0.398496	-0.123308	0.153383	-0.129323	-0.062642	0.288722	0.0661654	-0.17594	-0.274539	-0.114286	-0.545865	0.198496	-0.0781955	-0.231579	0.0601504	0.415038	-0.0300752	0.0888555	-0.389474	-0.33985	-0.00451128	0.257143	0.0105263	0.419549	-0.087218	-0.369925	-0.210526	0.209338	-0.0511278	-0.150376	-0.109774	-0.418045	-0.121805	0.0556391	0.257143	-0.0902256	0.393985
P09917	0.201504	0.241511	0.242105	-0.0421211	0.392481	0.274097	0.100904	-0.254135	0.162406	-0.0143397	-0.0782249	-0.0526316	-0.105263	0.0781955	-0.0466165	-0.106767	-0.249813	-0.35188	0.157895	-0.160902	-0.262505	0.381955	-0.172932	0.279699	0.258647	-0.162406	-0.278195	0.190977	-0.174436	-0.194277	-0.318797	0.12782	0.326316	-0.190977	-0.254135	0.32782	-0.081203	-0.129323	-0.180451	-0.197289	-0.172932	-0.218045	0.312782	-0.481203	-0.0932331	0.0736842	-0.0646617	-0.00150376	0.0917293
P09960	-0.17594	-0.0332078	0.263158	0.126363	0.418045	0.527109	-0.272591	-0.198496	0.0225564	0.129812	-0.0541557	-0.0421053	-0.365414	-0.165414	0.0796992	-0.461654	-0.229436	-0.36391	0.0390977	-0.130827	0.126363	0.368421	0.135338	0.234586	0.154887	-0.174436	-0.362406	-0.174436	0.0736842	-0.233434	-0.419549	0.150376	0.0661654	-0.464662	-0.135338	-0.189474	0.433083	0.196992	-0.320301	-0.179217	-0.359398	-0.299248	0.218045	0.0496241	-0.135338	-0.0796992	-0.457143	0.0556391	-0.037594
P09972	-0.00902256	-0.218115	0.198496	0.170741	-0.24812	0.11747	-0.00753013	0.350376	-0.245113	-0.290568	-0.437006	0.100752	-0.0601504	-0.183459	0.381955	0.180451	-0.113963	0.0917293	-0.166917	0.324812	-0.163219	-0.111278	-0.0511278	-0.0285714	0.0962406	0.075188	-0.275188	-0.100752	-0.541353	-0.381025	-0.166917	-0.356391	0.0857143	0.0887218	0.203008	0.0481203	-0.422556	0.102256	0.0556391	0.509037	0.353383	0.306767	-0.157895	-0.132331	0.348872	0.42406	0.157895	0.198496	0.269173
P0C0L4	0.258647	0.0973592	0.0390977	0.487401	0.121805	0.152109	-0.0617471	-0.0150376	-0.15188	-0.264153	-0.147424	0.0556391	-0.120301	-0.368421	-0.17594	-0.0796992	-0.0150944	0.221053	-0.206015	-0.206015	-0.273787	-0.433083	-0.365414	-0.0902256	-0.264662	0.0150376	-0.109774	0.306767	0.341353	0.370482	-0.103759	-0.481203	-0.547368	-0.0857143	-0.0481203	-0.0962406	-0.0165414	-0.228571	-0.00451128	0.0978917	-0.081203	-0.171429	-0.439098	0.165414	-0.350376	0.233083	0.195489	-0.123308	-0.145865
P0C0L5	0.169925	0.175096	0.0195489	0.50094	0.0857143	0.0707832	-0.123494	-0.174436	-0.159398	-0.209058	-0.303121	0.156391	-0.121805	-0.360902	-0.338346	-0.172932	0.0656608	0.0586466	-0.0721805	-0.293233	-0.183528	-0.305263	-0.509774	0.0421053	-0.249624	-0.102256	-0.172932	0.32782	0.42406	0.334338	-0.22406	-0.317293	-0.53985	-0.136842	0.0120301	-0.0571429	0.0902256	-0.0721805	-0.183459	0.0256024	-0.284211	-0.389474	-0.281203	0.252632	-0.476692	0.237594	0.0496241	-0.171429	-0.285714
P0C0S5;Q71UI9	0.0616541	0.0392456	-0.17594	-0.0955246	0.269173	-0.0481928	0.0436747	0.0240601	0.145865	-0.130567	0.503949	0.0887218	-0.302256	-0.547368	0.120301	-0.075188	0.122265	0.381955	0.123308	-0.169925	0.0669425	0.0857143	0.360902	0.0992481	-0.357895	-0.257143	0.0511278	0.243609	0.228571	0.112952	0.00451128	0.150376	0.0496241	0.180451	-0.493233	-0.264662	0.135338	-0.196992	-0.130827	-0.420181	-0.168421	0.0135338	0.0932331	0.157895	-0.225564	-0.166917	-0.228571	0.177444	0.198496
P0CG38	0.0917293	-0.181888	0.403008	0.133885	0.0842105	0.295181	-0.179217	0.0902256	-0.341353	-0.40906	-0.2783	-0.529323	0.0571429	-0.12782	-0.254135	0.0586466	-0.35472	0.0406015	-0.321805	0.111278	-0.364047	0.0766917	0.32782	-0.227068	-0.16391	0.279699	-0.42406	-0.105263	0.169925	0.221386	0.0992481	-0.427068	-0.482707	-0.326316	-0.0150376	-0.169925	-0.138346	-0.129323	-0.0255639	-0.259036	0.0270677	0.132331	-0.607519	0.00150376	-0.321805	-0.0210526	0.087218	-0.0676692	-0.213534
P0DMV8;P0DMV9	0.0586466	-0.0671703	0.320301	0.348251	-0.112782	0.210844	-0.221386	0.383459	-0.598496	-0.464909	-0.187288	-0.130827	-0.52782	-0.403008	0.344361	-0.133835	0.00905667	0.384962	-0.282707	0.314286	-0.0180519	0.0270677	0.0962406	-0.148872	-0.53985	-0.00902256	-0.227068	0.0165414	0.0075188	-0.0677712	-0.329323	-0.451128	-0.138346	0.269173	0.210526	-0.037594	-0.0120301	0.215038	-0.345865	0.301205	0.0195489	0.105263	-0.396992	0.0345865	-0.225564	0.275188	-0.0225564	0.312782	0.330827
P0DOY2;P0DOY3	0.252632	0.306417	0.17594	0.402407	0.111278	0.206326	-0.0632531	0.0992481	-0.209023	-0.235473	0.0135389	-0.132331	-0.075188	-0.218045	-0.142857	-0.0842105	0.0792458	-0.0120301	-0.294737	0.0676692	-0.22264	-0.396992	-0.195489	-0.222556	-0.32782	0.317293	-0.150376	0.234586	0.390977	0.378012	0.0887218	-0.547368	-0.544361	-0.0360902	-0.0887218	-0.136842	0.0180451	-0.0962406	0.129323	0.254518	0.120301	0.0270677	-0.445113	0.124812	-0.344361	0.318797	0.291729	-0.00451128	-0.0481203
P0DP23;P0DP24;P0DP25	-0.446617	0.0158492	0.105263	0.336969	0.0827068	0.111446	-0.0120482	-0.407519	0.100752	0.147171	-0.515983	0.100752	0.0601504	0.215038	-0.282707	-0.463158	0.269436	-0.330827	0.159398	-0.312782	-0.0819857	0.0796992	-0.336842	0.267669	-0.120301	-0.165414	-0.183459	-0.18797	0.294737	0.0361446	-0.395489	0.126316	-0.216541	-0.398496	0.0240601	-0.299248	0.47218	0.452632	-0.215038	0.0180723	-0.323308	-0.407519	0.144361	0.281203	-0.181955	-0.0526316	-0.291729	-0.691729	-0.308271
P10114	0.100752	0.418116	-0.227068	-0.0910117	0.297744	-0.161145	-0.156627	-0.23609	0.0631579	0.120756	-0.188041	0.281203	0.0165414	-0.153383	0.142857	-0.221053	0.16302	-0.360902	0.403008	-0.302256	-0.170741	0.100752	-0.390977	0.476692	-0.0105263	-0.279699	0.087218	0.264662	0.178947	0.230422	-0.357895	0.184962	-0.0135338	-0.0947368	-0.378947	0.129323	0.183459	-0.124812	-0.100752	-0.105422	-0.366917	-0.532331	0.0766917	-0.00451128	-0.081203	0.0676692	-0.130827	-0.213534	-0.296241
P10253	-0.16391	-0.42189	-0.12782	-0.553592	-0.24812	-0.0256024	-0.186747	0.0360902	0.0691729	0.446041	-0.227905	0.0390977	0.428571	0.368421	0.228571	0.230075	-0.38038	-0.506767	-0.0135338	-0.075188	-0.0895073	0.162406	0.255639	0.043609	0.476692	0.0451128	0.0285714	-0.6	-0.369925	-0.228916	0.0902256	0.162406	0.228571	-0.344361	0.18797	0.0451128	-0.115789	0.213534	0.121805	-0.21235	0.0766917	0.148872	0.160902	-0.0300752	0.431579	-0.242105	-0.117293	-0.13985	-0.356391
P10301	-0.2	0.230945	0.120301	0.17751	0.172932	0.171687	-0.146085	-0.518797	0.0646617	0.227926	-0.41745	0.21203	-0.21203	0.0195489	-0.2	-0.565414	0.203775	-0.521805	0.404511	-0.263158	0.188793	0.290226	-0.481203	0.512782	0.112782	-0.264662	-0.17594	-0.0120301	0.314286	0.0120482	-0.535338	0.190977	-0.184962	-0.378947	-0.0451128	-0.120301	0.496241	0.360902	-0.33985	0.0918676	-0.500752	-0.63609	0.288722	0.22406	-0.233083	-0.0556391	-0.347368	-0.386466	-0.324812
P10321	0.245113	0.120001	0.117293	0.088003	0.219549	0.125	0.128012	-0.16391	0.0406015	-0.267172	-0.160211	0.117293	-0.360902	-0.342857	-0.145865	-0.27218	0.252832	0.12782	0.230075	-0.245113	0.0639338	0.43609	-0.252632	0.461654	-0.189474	-0.285714	-0.255639	0.165414	0.0511278	0.0421687	-0.508271	-0.0075188	0.0390977	-0.100752	-0.312782	0.233083	0.0300752	-0.0225564	-0.338346	-0.0512049	-0.413534	-0.321805	0.00601504	-0.0390977	-0.329323	0.0796992	-0.112782	-0.0706767	-0.0977444
P10398	0.0721805	-0.478494	0.252632	0.134637	-0.284211	0.299699	-0.570784	0.129323	-0.338346	-0.0460381	-0.315156	-0.18797	-0.0932331	-0.16391	0.225564	0.0962406	-0.403022	0.0466165	-0.0706767	0.222556	-0.0661903	0.0345865	-0.0646617	-0.0406015	0.362406	0	-0.308271	-0.356391	-0.371429	-0.302711	0.0105263	-0.165414	-0.246617	0.0390977	0.153383	-0.0736842	-0.203008	0.0706767	-0.213534	0.114458	-0.115789	0.00601504	-0.556391	0.201504	0.196992	0.100752	-0.118797	0.261654	-0.204511
P10515	0.154887	-0.107925	-0.0541353	-0.097029	0.466165	0.10241	0.521085	-0.121805	0.494737	-0.0890572	0.597217	-0.255639	0.0406015	0.269173	-0.120301	0.0586466	-0.0324531	0.321805	-0.0721805	-0.261654	-0.0285822	-0.0766917	0.27218	-0.181955	-0.0300752	0	0.362406	0.225564	0.103759	0.245482	0.133835	0.0796992	0.234586	-0.180451	-0.306767	0.0661654	-0.165414	-0.518797	0.311278	-0.236446	0.118797	0.171429	0.118797	-0.481203	-0.0075188	-0.445113	0.209023	-0.00601504	0.160902
P10586	0.0360902	-0.0875478	-0.393985	-0.169989	-0.0165414	-0.293675	0.114458	0.311278	0.135338	-0.170567	0.218127	0.123308	0.32782	-0.195489	-0.135338	0.4	-0.0166039	0.317293	-0.302256	-0.126316	-0.162467	-0.177444	0.288722	-0.281203	-0.275188	0.081203	0.171429	0.102256	0.0255639	0.164157	0.269173	-0.0390977	0.0902256	0.0315789	-0.0406015	0.0781955	-0.278195	-0.230075	0.218045	-0.456326	0.123308	0.263158	-0.0721805	0.00601504	-0.0240601	0.0360902	0.174436	0.129323	-0.0691729
P10599	0.469173	-0.272455	0.336842	-0.0421211	-0.0195489	0.0240964	0.0978917	0.0721805	-0.133835	-0.266417	-0.118842	-0.0195489	-0.252632	-0.218045	0.171429	0.103759	-0.193209	-0.0977444	-0.270677	0.00150376	-0.233923	-0.180451	0.13985	-0.196992	-0.103759	0.0360902	-0.102256	0.145865	0.105263	0.161145	-0.174436	-0.47218	-0.0616541	-0.196992	0.130827	0.13985	-0.52782	-0.162406	-0.0150376	0.177711	0.165414	0.145865	-0.00601504	-0.333835	-0.27218	-0.0887218	0.228571	0.401504	-0.0842105
P10606	-0.0150376	-0.05434	-0.278195	-0.504701	0.0932331	-0.25	0.0150603	0.120301	0.162406	0.0988686	0.520496	0.0360902	0.0796992	-0.130827	0.178947	0.222556	-0.0400003	0.0481203	0.0315789	-0.0135338	0.12185	0.00150376	0.440602	-0.0315789	0.0586466	-0.0210526	0.239098	0.0601504	-0.0947368	-0.0481928	0.285714	0.257143	0.341353	0.16391	-0.112782	0.130827	-0.0661654	-0.309774	0.0992481	-0.355422	0.126316	0.267669	0.24812	-0.144361	0.166917	-0.266165	-0.0180451	0.348872	0.237594
P10619	0.203008	-0.0332078	-0.0135338	-0.0624295	-0.0345865	-0.347892	0.356928	0.150376	0.177444	-0.156228	0.328695	-0.0781955	0.190977	0.121805	-0.106767	0.290226	0.208303	0.269173	-0.311278	0.00451128	-0.342234	-0.36391	0.118797	-0.357895	-0.287218	0.198496	0.18797	0.198496	0.0571429	0.182229	0.342857	-0.147368	0.171429	0.308271	0.0345865	0.267669	-0.332331	-0.330827	0.231579	-0.0662651	0.365414	0.41203	0.00601504	-0.300752	-0.0781955	-0.0496241	0.409023	0.0721805	0.254135
P10620	-0.117293	-0.449815	0.087218	-0.211358	-0.0631579	0.314759	0.0210844	0.0526316	0.145865	-0.049057	-0.0496427	-0.160902	0.106767	0.266165	0.213534	0.218045	-0.347927	-0.153383	0.0165414	0.0766917	0.130124	0.237594	0.231579	-0.0842105	0.344361	-0.0315789	0.0240601	-0.264662	-0.457143	-0.376506	-0.0857143	0.0721805	0.279699	-0.303759	0.00601504	-0.0676692	-0.485714	0.183459	0.0496241	0.0361446	0.0766917	0.207519	0.103759	-0.318797	0.359398	-0.172932	-0.0586466	0.317293	-0.0796992
P10643	0.231579	0.387173	0.087218	0.241444	0.428571	0.191265	0.0692772	-0.210526	-0.115789	-0.226417	0.0225649	-0.216541	-0.0541353	-0.246617	-0.338346	-0.254135	0.0913214	0.0691729	-0.0270677	-0.342857	-0.343738	-0.195489	-0.207519	0.156391	-0.354887	0.0902256	-0.16391	0.32782	0.532331	0.600904	-0.037594	-0.378947	-0.580451	-0.18797	-0.356391	-0.037594	0.318797	-0.418045	0.0105263	-0.159639	-0.132331	-0.190977	-0.437594	0.0631579	-0.494737	0.0195489	0.17594	-0.493233	-0.0691729
P10721	-0.00226417	0.113636	-0.113963	-0.0924883	0.209058	0.123961	0.201059	-0.206794	0.39472	0.197348	0.527372	-0.172077	0.062642	0.227171	-0.128303	-0.0777364	0.0579545	-0.00603778	0.172831	-0.0656608	0.215554	0.00528306	0.219624	-0.113208	-0.00301889	0.0852836	0.332833	0.0588683	0.373588	0.295541	0.276983	0.160756	-0.169058	-0.150944	-0.424154	-0.482268	0.128303	-0.0158492	0.301889	-0.133787	-0.0113208	-0.0166039	0.0845289	0.110189	-0.0483022	-0.355474	-0.0286794	-0.112454	-0.162265
P10809	0.41203	-0.196983	0.0330827	-0.342234	0.0285714	-0.259036	0.427711	0.00300752	0.245113	-0.0641514	0.40015	-0.0646617	-0.0210526	0.00150376	-0.102256	0.221053	0.0633967	0.282707	-0.100752	-0.0496241	-0.0120346	-0.123308	0.225564	-0.0887218	0.0902256	0.109774	0.183459	0.142857	-0.0225564	0.188253	0.278195	-0.102256	0.183459	0.105263	0.0150376	0.381955	-0.323308	-0.571429	0.243609	-0.0466868	0.282707	0.344361	0.100752	-0.344361	-0.0135338	-0.333835	0.366917	0.154887	0.18797
P10909	-0.0225564	0.32604	0.0706767	0.05566	0.437594	0.195783	-0.0346386	-0.234586	-0.0661654	-0.20453	-0.142911	-0.237594	0.0631579	-0.171429	-0.445113	-0.258647	0.0188681	-0.0887218	0.0345865	-0.273684	-0.25724	0.133835	-0.0827068	0.255639	-0.231579	0.100752	-0.222556	0.169925	0.452632	0.442772	-0.109774	-0.213534	-0.470677	-0.36391	-0.26015	-0.0120301	0.366917	-0.288722	-0.0496241	-0.399097	-0.22406	-0.216541	-0.323308	0.0481203	-0.390977	-0.0827068	0.0586466	-0.529323	-0.141353
P11021	0.47218	0.0596231	-0.186466	-0.0353516	-0.535338	-0.433735	0.216868	0.55188	-0.195489	0.0739628	0.158706	0.252632	0.136842	0.159398	0.165414	0.565414	-0.101133	0.255639	-0.451128	0.377444	0.0819857	-0.42406	-0.0270677	-0.550376	0.0902256	0.282707	0.263158	0.0796992	-0.348872	-0.0692772	0.409023	-0.201504	0.332331	0.505263	0.565414	0.505263	-0.500752	-0.0661654	0.357895	0.465362	0.529323	0.366917	0.0736842	-0.17594	0.204511	0.457143	0.464662	0.532331	0.168421
P11047	-0.0962406	0.316229	-0.371429	-0.0421211	0.117293	-0.0963857	0.418675	-0.177444	0.392481	0.089812	0.2956	0.242105	0.22406	-0.0526316	-0.43609	0.13985	0.00603778	0.0255639	0.168421	-0.15188	0.312147	-0.142857	0.0466165	-0.0105263	0.159398	0.0315789	0.171429	0.348872	0.192481	0.131024	0.303759	0.183459	-0.0827068	-0.178947	-0.168421	-0.288722	0.0330827	-0.133835	0.366917	-0.143072	0.132331	-0.00150376	0.434586	0.133835	-0.00601504	0.00300752	0.0511278	-0.0977444	0.0195489
P11117	0.41203	0.198492	-0.144361	-0.23317	0.284211	-0.0813254	0.155121	0.246617	0.0195489	-0.238492	0.106055	0.0285714	0.190977	-0.169925	0.206015	0.323308	-0.143397	-0.114286	-0.0932331	-0.0706767	-0.238436	-0.108271	0.0857143	0.0285714	0.109774	0.0857143	-0.0195489	0.296241	-0.311278	0.0858435	0.0360902	-0.106767	0.284211	-0.106767	-0.290226	0.469173	-0.485714	-0.544361	0.281203	0.0120482	0.2	0.138346	-0.0616541	-0.490226	0.121805	0.266165	0.288722	0.374436	0.0120301
P11142	0.415038	0.162265	-0.0571429	0.0218127	-0.0616541	-0.150603	0.0617471	0.670677	-0.354887	-0.317738	0.268522	-0.0646617	-0.0496241	-0.0917293	0.469173	0.469173	-0.273964	0.42406	-0.493233	0.378947	-0.281309	-0.303759	0.206015	-0.521805	-0.258647	0.196992	0.18797	0.300752	-0.317293	-0.0150603	0.184962	-0.341353	0.345865	0.529323	0.206015	0.442105	-0.488722	-0.333835	0.206015	0.168675	0.473684	0.409023	-0.221053	-0.487218	0.123308	0.422556	0.416541	0.615038	0.502256
P11166	0.142857	0.249813	0.231579	0.461076	0.333835	0.0692772	0.0677712	-0.100752	-0.189474	-0.442267	-0.276796	-0.037594	-0.440602	-0.299248	0.0902256	-0.430075	0.358493	0.35188	0.126316	-0.156391	-0.33396	0.0902256	-0.348872	0.291729	-0.609023	-0.276692	-0.121805	0.35188	0.300752	0.296687	-0.592481	-0.234586	-0.189474	0.132331	-0.305263	0.037594	0.18797	-0.109774	-0.321805	0.120482	-0.299248	-0.366917	-0.326316	-0.0766917	-0.407519	0.129323	-0.0180451	-0.329323	0.117293
P11169	0.165414	0.406041	-0.0270677	0.122602	0.681203	0.143072	0.245482	-0.0962406	0.162406	-0.215851	0.0940203	-0.0736842	-0.00451128	-0.133835	0.103759	-0.117293	-0.0566042	0.109774	0.123308	-0.284211	-0.495675	-0.0210526	-0.112782	0.276692	-0.0706767	-0.13985	-0.0646617	0.443609	-0.0390977	0.185241	-0.203008	-0.0135338	0.129323	-0.0691729	-0.569925	0.17594	0.075188	-0.615038	0.126316	-0.189759	-0.0075188	-0.142857	-0.0721805	-0.42406	-0.0105263	0.129323	0.105263	-0.303759	0.284211
P11171	-0.145865	0.0120756	-0.081203	0.236179	0.180451	0.13253	-0.230422	-0.326316	0.0496241	0.0558495	-0.00150432	-0.135338	-0.087218	-0.043609	-0.372932	-0.345865	0.0784911	0.207519	0.198496	-0.26015	0.130876	0.156391	-0.148872	0.124812	-0.168421	-0.168421	0.0947368	-0.00902256	0.535338	0.358434	-0.0917293	0.141353	-0.496241	-0.174436	-0.18797	-0.366917	0.491729	0.0360902	-0.193985	-0.376506	-0.541353	-0.487218	-0.324812	0.44812	-0.330827	-0.302256	-0.264662	-0.416541	-0.419549
P11215	0.209023	0.0535853	0.227068	0.0902595	0.461654	0.245482	0.00150603	-0.380451	0.270677	-0.0203775	0.0631817	-0.0315789	-0.347368	-0.103759	0.0360902	-0.305263	-0.0233964	-0.0992481	0.380451	-0.282707	-0.08349	0.475188	-0.168421	0.425564	0.189474	-0.451128	-0.249624	0.171429	-0.111278	-0.200301	-0.430075	0.404511	0.333835	-0.087218	-0.53985	0.150376	0.037594	-0.132331	-0.386466	-0.233434	-0.508271	-0.449624	0.228571	-0.251128	-0.177444	-0.081203	-0.356391	0.0917293	-0.0556391
P11216	-0.145865	0.279247	0.0902256	0.179015	-0.00451128	0.0240964	-0.237952	0.130827	-0.550376	-0.147171	-0.522753	0.0857143	-0.103759	-0.371429	0.142857	-0.225564	0.0603778	-0.171429	-0.0210526	0.0180451	-0.188793	0.00451128	-0.0526316	0.267669	-0.288722	-0.00902256	-0.439098	-0.0466165	0.0481203	0.0391567	-0.275188	-0.227068	-0.251128	-0.0421053	0.0481203	-0.0601504	0.378947	0.17594	-0.219549	0.141566	-0.0406015	-0.135338	-0.206015	0.264662	-0.165414	0.409023	-0.162406	-0.290226	0.0601504
P11233	-0.419549	-0.117737	-0.22406	0.0594208	-0.13985	-0.13253	0.0120482	-0.186466	-0.0315789	-0.00528306	-0.522753	0.503759	-0.0887218	-0.329323	0.206015	-0.234586	0.302644	-0.0466165	0.398496	-0.190977	0.215871	-0.198496	-0.338346	0.500752	0.0210526	-0.315789	0.0661654	0.0315789	-0.00451128	-0.0451808	-0.425564	-0.0616541	-0.242105	-0.159398	0.112782	-0.300752	0.166917	0.160902	-0.0646617	0.403615	-0.0345865	-0.181955	0.165414	0.314286	0.240602	-0.0315789	-0.141353	-0.365414	0.0210526
P11234	-0.0616541	0.149435	0.396992	0.356525	0.281203	0.290663	-0.103916	-0.142857	0.0706767	-0.240756	-0.271531	0.0541353	-0.357895	-0.243609	-0.037594	-0.321805	0.0867931	-0.109774	0.0541353	0.0330827	-0.279052	0.366917	-0.290226	0.257143	-0.103759	-0.196992	-0.47218	0.15188	-0.0691729	-0.358434	-0.515789	0.0120301	0.178947	0.0300752	-0.16391	0.100752	0.0526316	0.172932	-0.437594	-0.0737953	-0.267669	-0.216541	0.157895	-0.16391	-0.196992	0.269173	-0.177444	0.0345865	0.245113
P11277	-0.106767	0.0852836	-0.227068	0.290335	0.142857	0.153615	-0.323796	-0.278195	-0.00902256	0.114718	-0.159458	0.0676692	0.0255639	-0.0781955	-0.2	-0.278195	0.0422645	-0.0616541	0.228571	-0.360902	0.137646	-0.0300752	-0.368421	0.183459	-0.0421053	-0.222556	0.0827068	0.0180451	0.37594	0.295181	-0.195489	0.129323	-0.469173	-0.291729	-0.210526	-0.317293	0.357895	0.115789	-0.150376	-0.138554	-0.553383	-0.596992	-0.296241	0.451128	-0.21203	-0.0421053	-0.278195	-0.285714	-0.596992
P11279	0.13985	0.176605	0.234586	0.00977811	0.231579	0.24247	-0.0813254	-0.160902	-0.171429	0.0800006	-0.254983	-0.171429	-0.0300752	0.360902	0.210526	-0.221053	-0.0784911	-0.512782	0.0601504	-0.166917	-0.224897	0.0962406	-0.324812	0.209023	0.0977444	-0.0466165	-0.0842105	-0.0481203	-0.102256	0.0195783	-0.38797	-0.0556391	0.144361	-0.22406	-0.0135338	0.396992	0.0601504	0.0225564	-0.159398	0.240964	-0.136842	-0.254135	-0.0285714	-0.425564	-0.0285714	0.0526316	0.0165414	-0.126316	-0.0977444
P11387	0.377444	0.0467928	-0.359398	-0.326439	0.0255639	-0.365964	0.460844	0.278195	0.254135	0.0188681	0.625799	0.0676692	0.230075	0.0796992	0.195489	0.47218	0.0067925	0.35188	-0.132331	-0.00300752	-0.0300865	-0.404511	0.255639	-0.273684	0.0556391	0.136842	0.464662	0.269173	-0.204511	0.183735	0.484211	0.00451128	0.347368	0.302256	-0.136842	0.290226	-0.413534	-0.595489	0.538346	0.0527109	0.481203	0.428571	0.0992481	-0.357895	0.270677	-0.0421053	0.421053	0.279699	0.275188
P11413	0.502256	0.0362267	0.581955	0.309139	-0.0255639	0.304217	0.0903615	0.243609	-0.344361	-0.507173	-0.11132	-0.246617	-0.378947	-0.246617	0.0571429	0.0616541	-0.138114	0.171429	-0.42406	0.269173	-0.414442	-0.081203	-0.0616541	-0.255639	-0.323308	0.228571	-0.395489	0.204511	-0.0135338	0.0150603	-0.135338	-0.715789	-0.148872	0.17594	0.0932331	0.22406	-0.421053	-0.0721805	-0.12782	0.299699	0.261654	0.293233	-0.321805	-0.342857	-0.348872	0.341353	0.37594	0.290226	0.333835
P11532	-0.106767	0.213586	0.156391	0.33396	0.464662	0.316265	-0.0677712	-0.144361	-0.0541353	-0.29887	-0.0105303	-0.242105	-0.0556391	-0.303759	-0.345865	-0.16391	-0.232454	0.0270677	-0.126316	-0.230075	-0.36856	0.0691729	0.192481	-0.0631579	-0.348872	-0.0556391	-0.383459	0.258647	0.398496	0.180723	-0.0736842	-0.0691729	-0.300752	-0.279699	-0.348872	-0.359398	0.233083	-0.087218	-0.18797	-0.57982	-0.225564	-0.168421	-0.124812	0.0706767	-0.511278	0.0616541	-0.209023	-0.190977	-0.00601504
P11586	0.22406	0.0301889	0.121805	0.0684468	-0.401504	0.0481928	-0.218374	0.828571	-0.550376	-0.2317	0.0639338	-0.285714	0.0451128	0.130827	0.36391	0.517293	-0.414343	0.329323	-0.568421	0.804511	-0.0172997	0.0135338	0.321805	-0.655639	-0.0165414	0.449624	-0.0406015	-0.159398	-0.550376	-0.319277	0.359398	-0.284211	0.257143	0.515789	0.439098	0.290226	-0.440602	0.114286	0.181955	0.289157	0.47218	0.488722	-0.440602	-0.21203	0.299248	0.580451	0.293233	0.697744	0.329323
P11678	0.32782	0.357738	0.160902	0.172245	0.321805	0.131024	0.131024	0.00451128	-0.0827068	-0.352455	0.134637	0.0631579	-0.469173	-0.430075	0.374436	-0.145865	0.145661	0.157895	0.215038	0.0180451	-0.154193	-0.0255639	-0.227068	0.273684	-0.207519	-0.215038	-0.0962406	0.52782	-0.0736842	-0.0120482	-0.333835	-0.178947	0.103759	0.311278	-0.42406	0.141353	-0.147368	-0.291729	-0.15188	0.302711	0.0165414	-0.0631579	0.00150376	-0.326316	-0.105263	0.255639	0.0827068	0.252632	0.478195
P11717	0.276692	0.32604	-0.043609	-0.0436254	0.333835	-0.25	0.418675	0.00902256	0.0556391	-0.461135	0.338473	-0.100752	-0.0255639	-0.27218	-0.0390977	0.2	0.124529	0.290226	0.081203	-0.100752	-0.251974	-0.172932	0.157895	-0.0105263	-0.308271	-0.0766917	0.0360902	0.661654	0.0571429	0.228916	0.130827	-0.00902256	0.154887	0.252632	-0.419549	0.184962	-0.32782	-0.595489	0.0962406	-0.137048	0.189474	0.15188	0.0691729	-0.431579	-0.230075	0.0541353	0.215038	0.216541	0.393985
P11766	0.00300752	-0.0845289	0.181955	0.0812336	-0.087218	0.176205	-0.353916	0.0300752	-0.487218	-0.221134	-0.39639	0.0556391	-0.383459	-0.609023	0.270677	-0.148872	-0.246039	0.0616541	0.0796992	0.0496241	-0.148176	0.037594	0.0360902	0.207519	-0.190977	-0.177444	-0.297744	0.0406015	0.142857	0.0406627	-0.308271	-0.38797	-0.458647	-0.00300752	0.0300752	-0.330827	0.0992481	0.0932331	-0.32782	-0.0105422	-0.105263	-0.0992481	-0.264662	0.269173	-0.192481	0.0421053	-0.178947	-0.0526316	0.0646617
P11908	0.0571429	-0.128303	-0.0496241	-0.191049	-0.0676692	0.195783	-0.552711	-0.0240601	-0.103759	0.273209	-0.127868	0.0556391	-0.144361	-0.0766917	0.311278	-0.190977	-0.138869	-0.227068	0.154887	0.043609	0.113577	0.2	-0.177444	0.204511	0.168421	-0.0421053	0.166917	-0.287218	0.123308	0.0948796	-0.22406	-0.114286	-0.293233	-0.12782	0.00451128	-0.106767	0.169925	0.16391	-0.112782	-0.00903616	-0.312782	-0.273684	-0.309774	0.257143	0.129323	-0.2	-0.109774	-0.0180451	-0.403008
P11940	0.581955	0.0988686	0.0661654	-0.146672	-0.209023	-0.0918676	0.173193	0.595489	-0.368421	-0.248304	0.258744	-0.183459	0.0180451	0.0586466	0.425564	0.451128	-0.136605	0.189474	-0.490226	0.396992	-0.193306	-0.452632	0.162406	-0.503759	-0.206015	0.463158	0.243609	0.15188	-0.169925	0.24247	0.311278	-0.66015	0.0285714	0.33985	0.22406	0.398496	-0.578947	-0.317293	0.419549	0.519579	0.66015	0.572932	-0.377444	-0.451128	0.112782	0.266165	0.670677	0.482707	0.305263
P12081	0.133835	-0.426418	0.037594	-0.319669	-0.0706767	-0.00301205	0.0512049	0.273684	0.16391	-0.0905667	0.419707	-0.172932	0.0827068	-0.0105263	0.218045	0.371429	-0.169058	0.206015	-0.300752	0.165414	-0.136141	-0.17594	0.390977	-0.32782	0.0842105	0.209023	0.147368	-0.102256	-0.263158	-0.129518	0.342857	-0.181955	0.210526	0.156391	0.0466165	0.136842	-0.476692	-0.308271	0.21203	-0.10994	0.383459	0.6	-0.087218	-0.305263	0.266165	-0.230075	0.291729	0.422556	0.282707
P12109	0.00150376	0.460381	-0.198496	0.206093	0.396992	0.0361446	0.168675	-0.526316	0.198496	-0.0166039	0.0383603	0.169925	-0.0345865	-0.203008	-0.380451	-0.222556	0.0505664	-0.118797	0.42406	-0.493233	0.0218127	-0.108271	-0.36391	0.318797	-0.0315789	-0.318797	0.0315789	0.571429	0.455639	0.325302	-0.150376	0.174436	-0.306767	-0.22406	-0.409023	-0.245113	0.246617	-0.204511	-0.0796992	-0.215362	-0.335338	-0.517293	0.240602	0.0962406	-0.374436	-0.0466165	-0.156391	-0.308271	-0.141353
P12110	-0.037594	0.435475	-0.275188	0.214366	0.381955	-0.0316265	0.209338	-0.487218	0.306767	-0.040755	0.0767206	0.287218	0.00150376	-0.291729	-0.491729	-0.138346	0.076227	-0.0300752	0.403008	-0.469173	0.116585	-0.0947368	-0.386466	0.329323	0.0947368	-0.329323	-0.0165414	0.61203	0.305263	0.162651	-0.0932331	0.281203	-0.16391	-0.172932	-0.345865	-0.121805	0.184962	-0.281203	-0.0661654	-0.260542	-0.317293	-0.469173	0.353383	0.0947368	-0.287218	0.043609	-0.145865	-0.177444	-0.0526316
P12111	0.037594	0.454343	-0.204511	0.22264	0.378947	-0.00903616	0.278615	-0.571429	0.240602	0.0150944	0.0857465	0.215038	-0.0646617	-0.160902	-0.377444	-0.231579	0.0973592	-0.100752	0.428571	-0.556391	0.02783	-0.184962	-0.384962	0.294737	-0.0736842	-0.360902	0.0902256	0.615038	0.502256	0.361446	-0.157895	0.177444	-0.275188	-0.201504	-0.395489	-0.252632	0.23609	-0.192481	-0.0721805	-0.161145	-0.306767	-0.514286	0.342857	0.0691729	-0.418045	-0.0857143	-0.142857	-0.332331	-0.114286
P12235	0.0300752	-0.212077	0.0676692	-0.504701	0.201504	0.0903615	0.0376506	-0.245113	0.154887	0.205284	0.151185	-0.261654	0.0902256	0.245113	0.0315789	-0.177444	0.0566042	-0.368421	0.0887218	-0.311278	-0.0526514	0.150376	0.264662	0.189474	-0.0240601	0.0676692	0.13985	-0.297744	0.269173	0.338856	-0.0345865	-0.0390977	-0.0917293	-0.433083	-0.206015	0.0075188	0.150376	-0.0992481	0.0481203	-0.230422	-0.0857143	0.0556391	-0.0240601	-0.126316	-0.081203	-0.627068	0.00451128	-0.314286	-0.288722
P12236	0.0676692	0.13585	-0.0105263	-0.236931	0.13985	0.00301205	-0.0180723	0.0255639	-0.266165	-0.261889	0.097029	-0.425564	0.210526	0.0345865	-0.115789	0.123308	-0.0166039	-0.0406015	-0.00902256	-0.118797	-0.150433	0.00451128	0.184962	0.0150376	-0.243609	0.148872	-0.0300752	0.0766917	0.0947368	0.313253	0.174436	-0.123308	-0.177444	-0.0541353	-0.192481	0.171429	-0.0481203	-0.279699	-0.00902256	-0.218374	0.0150376	0.129323	-0.384962	-0.183459	-0.18797	-0.111278	0.133835	-0.0616541	-0.0330827
P12268	0.583459	0.261134	0.115789	0.103798	-0.138346	-0.159639	0.152109	0.604511	-0.428571	-0.39472	0.186536	-0.225564	-0.0962406	-0.0150376	0.273684	0.360902	-0.067925	0.466165	-0.442105	0.506767	-0.195562	-0.263158	0.111278	-0.497744	-0.32782	0.380451	0.157895	0.290226	-0.109774	0.245482	0.251128	-0.515789	0.0360902	0.511278	0.169925	0.4	-0.452632	-0.333835	0.302256	0.414157	0.484211	0.360902	-0.479699	-0.368421	-0.0330827	0.410526	0.566917	0.451128	0.324812
P12277	0.0300752	0.292832	-0.0827068	0.245957	0.102256	0.057229	0.293675	-0.177444	-0.0075188	-0.0845289	-0.0308387	-0.117293	0.282707	0.177444	-0.36391	-0.0180451	0.100378	-0.0195489	-0.133835	-0.348872	-0.359534	-0.497744	-0.255639	-0.153383	-0.409023	0.181955	0.123308	0.243609	0.523308	0.593374	0.132331	-0.416541	-0.560902	-0.192481	-0.106767	-0.237594	0.106767	-0.0796992	0.239098	0.0150603	0.142857	0.00300752	-0.231579	0.0556391	-0.338346	0.00902256	0.312782	-0.637594	-0.126316
P12314	0.458647	0.33887	0.132331	-0.0308387	0.356391	-0.0376506	0.384037	0.198496	0.087218	-0.452079	0.200827	-0.302256	0.16391	0.081203	-0.288722	0.296241	-0.10868	0.0796992	-0.302256	0.0977444	-0.312147	0.112782	0.218045	-0.294737	-0.178947	0.287218	-0.0721805	0.416541	0.0135338	0.240964	0.150376	-0.156391	0.22406	-0.0887218	-0.227068	0.443609	-0.494737	-0.461654	0.273684	-0.213856	0.196992	0.168421	-0.0827068	-0.61203	-0.266165	0.204511	0.407519	0.305263	0.0406015
P12318	0.290226	0.486041	0.130827	0.02783	0.627068	0.0391567	0.35241	0.0180451	0.166917	-0.538872	0.36856	-0.269173	-0.0932331	-0.329323	-0.296241	-0.0330827	0.189435	0.177444	-0.0526316	-0.0616541	-0.275291	0.204511	0.281203	0.0240601	-0.467669	0.111278	-0.198496	0.550376	0.299248	0.332832	0.0195489	-0.0781955	0.0466165	-0.0466165	-0.651128	0.120301	-0.111278	-0.493233	0.0796992	-0.390061	-0.00601504	0.0646617	-0.0631579	-0.35188	-0.469173	0.0947368	0.169925	0.117293	0.209023
P12429	-0.0300752	0.119246	0.481203	0.443024	0.299248	0.49247	-0.0813254	-0.190977	-0.138346	-0.32604	-0.45205	-0.114286	-0.430075	-0.237594	-0.0075188	-0.437594	-0.0158492	-0.0240601	0.124812	-0.00902256	-0.243701	0.369925	-0.278195	0.33985	-0.150376	-0.184962	-0.499248	0.0902256	0.037594	-0.137048	-0.609023	-0.207519	-0.166917	-0.168421	-0.216541	-0.117293	0.159398	0.166917	-0.390977	0.0843374	-0.284211	-0.297744	-0.141353	-0.0646617	-0.251128	0.196992	-0.177444	-0.243609	0.118797
P12724	0.0932331	0.20453	0.145865	0.108311	0.309774	0.0978917	-0.0436747	-0.108271	-0.135338	-0.365286	-0.0722076	0.106767	-0.481203	-0.583459	0.36391	-0.275188	0.221134	0.0511278	0.36391	-0.0300752	-0.0263257	0.0195489	-0.203008	0.470677	-0.15188	-0.294737	-0.157895	0.428571	-0.0150376	-0.0240964	-0.443609	-0.123308	-0.0526316	0.13985	-0.377444	0.00902256	-0.0195489	-0.257143	-0.258647	0.278615	-0.109774	-0.157895	-0.0330827	-0.145865	-0.0721805	0.100752	-0.0706767	0.186466	0.356391
P12814	-0.360902	-0.0966045	0.246617	0.334712	-0.0902256	0.194277	0.146085	0.0135338	-0.115789	-0.133586	-0.561865	-0.0225564	0.136842	0.249624	-0.258647	-0.0421053	-0.0958497	-0.221053	-0.213534	0.0421053	-0.00902595	0.130827	-0.00150376	-0.0827068	0.0586466	0.0526316	-0.439098	-0.222556	-0.255639	-0.36747	-0.222556	0.0225564	0.157895	-0.366917	0.35188	-0.0135338	-0.0105263	0.445113	-0.0992481	0.168675	0.0661654	0.0120301	0.219549	-0.0661654	-0.00451128	0.314286	-0.136842	-0.144361	-0.0075188
P12821	-0.172932	0.175096	0.105263	0.0631817	0.267669	0.25753	-0.111446	-0.366917	0.172932	-0.103397	-0.217375	0.189474	-0.218045	-0.347368	-0.0601504	-0.263158	0.00150945	-0.345865	0.404511	-0.162406	-0.0150432	0.302256	-0.251128	0.452632	0.0842105	-0.305263	-0.275188	0.246617	0.0827068	-0.203313	-0.433083	0.109774	-0.0676692	-0.222556	-0.335338	-0.227068	0.0421053	0.156391	-0.320301	-0.155121	-0.321805	-0.315789	0.315789	0.0105263	-0.129323	0.0210526	-0.278195	-0.0150376	0.0135338
P12830	-0.500752	-0.290568	-0.371429	-0.02783	-0.0962406	-0.361446	-0.230422	0	0.350376	0.423399	0.0451298	0.357895	0.258647	0.0165414	0.147368	0.0451128	0.0800006	0.129323	0.124812	-0.037594	-0.00752162	-0.087218	0.0390977	0.0766917	0.354887	-0.243609	0.115789	-0.264662	-0.341353	-0.441266	0.183459	0.643609	0.392481	0.258647	0.0661654	-0.111278	0.27218	0	0.0105263	-0.299699	-0.0766917	-0.0390977	0.27218	0.321805	0.518797	-0.0526316	-0.344361	-0.111278	0.0781955
P12931	-0.154887	-0.214341	-0.177444	-0.0443776	0.0691729	-0.225904	-0.146085	-0.081203	0.345865	0.334342	-0.0383603	0.243609	0.0721805	0.0827068	-0.0736842	-0.133835	0.132076	0.16391	0.0842105	0.00150376	0.142911	0.0902256	-0.222556	0.222556	0.503759	-0.0721805	0.154887	-0.207519	-0.218045	-0.188253	-0.00601504	0.36391	0.24812	0.0451128	0.228571	0.342857	0.288722	-0.314286	0.0827068	-0.0993977	-0.156391	-0.184962	0.0481203	0.100752	0.418045	-0.159398	-0.0285714	-0.159398	-0.037594
P12955	0.112782	-0.193209	0.266165	0.0661903	-0.100752	0.156627	0.21988	0.0526316	-0.153383	-0.384908	-0.336969	-0.114286	0.0496241	-0.141353	-0.0571429	0.0932331	-0.02717	-0.120301	-0.24812	-0.0481203	-0.301617	-0.27218	0.108271	-0.150376	-0.320301	0.219549	-0.198496	0.0225564	0.209023	0.281627	-0.0827068	-0.669173	-0.451128	-0.383459	0.0165414	-0.26015	-0.409023	0.0766917	0.147368	0.236446	0.302256	0.299248	-0.219549	-0.0721805	-0.237594	0.00451128	0.294737	-0.12782	-0.136842
P12956	-0.192481	-0.145661	-0.392481	-0.221136	-0.445113	-0.320783	-0.0210844	0.360902	-0.108271	0.0973592	0.209853	0.103759	0.37594	-0.114286	-0.129323	0.422556	0.00452833	0.207519	-0.225564	0.189474	0.319669	-0.320301	0.384962	-0.311278	0.0466165	0.296241	0.100752	-0.21203	-0.118797	-0.0256024	0.645113	0.0150376	-0.111278	0.159398	0.279699	-0.162406	-0.0360902	0.0225564	0.320301	-0.0331326	0.354887	0.445113	-0.0796992	0.427068	0.230075	0.0977444	0.0902256	0.162406	0.0105263
P13010	0.0421053	-0.0158492	-0.347368	-0.163219	-0.227068	-0.284639	0.228916	0.279699	-0.195489	0.0339625	0.249718	-0.00451128	0.221053	0.0646617	0.0255639	0.273684	0.0279247	0.284211	-0.198496	0.00601504	0.251974	-0.430075	0.312782	-0.296241	-0.159398	0.210526	0.341353	-0.0180451	0.0827068	0.33735	0.422556	-0.13985	-0.135338	0.0631579	0.213534	-0.0541353	0.00451128	-0.165414	0.384962	0.171687	0.357895	0.294737	-0.135338	0.138346	0.0736842	-0.0481203	0.215038	-0.00601504	0.0165414
P13073	0.15188	0.0943403	-0.24812	-0.419707	0.225564	-0.174699	0	0.201504	0.0255639	-0.08151	0.551335	-0.0661654	-0.0661654	-0.233083	0.264662	0.156391	-0.0241511	0.189474	0.0300752	0.0285714	0.11132	0.0466165	0.43609	-0.0360902	-0.145865	-0.0150376	0.294737	0.207519	0.037594	0.158133	0.174436	0.111278	0.219549	0.180451	-0.254135	0.129323	-0.0736842	-0.404511	0.102256	-0.296687	0.0616541	0.171429	0.0120301	-0.195489	0.0345865	-0.215038	0.0406015	0.401504	0.209023
P13224	0.115473	0.186742	-0.151699	0.29785	0.174341	0.0672715	-0.125473	-0.246794	-0.0377361	-0.00643939	0.138166	-0.0324531	-0.260379	-0.0852836	-0.162265	-0.255096	0.0375	0.344908	0.267172	-0.187926	0.2601	0.0279247	-0.294342	0.0784911	-0.133586	-0.269436	0.281511	0.289813	0.433211	0.36508	-0.138114	0.126793	-0.35472	0.0558495	-0.171322	-0.194718	0.303398	-0.104906	-0.158492	-0.091459	-0.472456	-0.552457	-0.250568	0.248304	-0.296606	-0.153963	-0.16302	-0.0988686	-0.256606
P13284	0.344361	0.15019	0.287218	-0.0549079	0.291729	0.293675	0.137048	-0.0406015	0.156391	-0.00150945	0.131628	-0.181955	-0.0541353	0.311278	-0.0345865	0.0315789	-0.242266	-0.312782	-0.150376	-0.0240601	-0.196314	0.291729	-0.0902256	-0.0466165	0.213534	0.0601504	-0.157895	0.0691729	-0.240602	-0.200301	-0.160902	0.0285714	0.470677	-0.12782	-0.0661654	0.542857	-0.252632	-0.0932331	-0.0676692	-0.0677712	-0.0270677	-0.0075188	0.231579	-0.631579	-0.0676692	0.106767	0.12782	0.270677	0.0902256
P13473	0.121805	-0.0150944	-0.186466	-0.473862	-0.162406	-0.159639	-0.182229	0.553383	-0.32782	0.0203775	0.0172997	0.0496241	0.159398	0.0075188	0.55188	0.413534	-0.345663	-0.0932331	-0.266165	0.299248	-0.0797292	-0.0105263	0.279699	-0.150376	0.13985	0.180451	0.142857	-0.129323	-0.508271	-0.200301	0.0962406	-0.136842	0.42406	0.189474	0.32782	0.506767	-0.306767	-0.156391	0.162406	0.0481928	0.365414	0.368421	-0.0390977	-0.372932	0.433083	0.190977	0.221053	0.446617	0.258647
P13489	-0.150376	-0.0332078	0.0887218	0.00902595	-0.0736842	0.287651	-0.621989	0.0992481	-0.428571	-0.0724533	-0.273787	-0.0210526	-0.193985	-0.439098	0.323308	-0.142857	-0.197737	-0.184962	0.0135338	0.087218	-0.163219	0.0496241	-0.0330827	0.144361	-0.183459	-0.0360902	-0.221053	-0.142857	0.115789	-0.0331326	-0.22406	-0.326316	-0.434586	-0.00150376	-0.0180451	-0.311278	0.171429	0.258647	-0.321805	-0.0888555	-0.166917	-0.0601504	-0.378947	0.312782	-0.0601504	0.0796992	-0.183459	0.00601504	-0.0345865
P13498	0.377444	0.275474	0.239098	0.0165476	0.403008	0.0647591	0.287651	-0.204511	0.240602	-0.243021	0.284317	-0.0466165	-0.350376	-0.178947	-0.193985	-0.0947368	0.0603778	0.0586466	0.160902	-0.0451128	0.023317	0.330827	-0.0556391	0.177444	0.0466165	-0.159398	-0.168421	0.470677	0	-0.0737953	-0.174436	0.162406	0.33985	0.0796992	-0.320301	0.371429	-0.174436	-0.341353	-0.17594	-0.134036	-0.156391	-0.138346	0.326316	-0.445113	-0.296241	0.0135338	0.0225564	0.354887	0.257143
P13598	-0.111278	0.145661	-0.105263	0.151185	0.186466	-0.0722892	0.308735	-0.55188	0.359398	0.141888	-0.0248214	0.172932	-0.0917293	0.0706767	-0.321805	-0.377444	0.343399	-0.0556391	0.484211	-0.317293	0.339225	-0.0120301	-0.240602	0.302256	0.0285714	-0.239098	0.227068	0.230075	0.505263	0.353916	-0.166917	0.234586	-0.308271	-0.320301	-0.263158	-0.430075	0.302256	0.0300752	0.0827068	0.120482	-0.270677	-0.467669	0.278195	0.257143	-0.203008	-0.330827	-0.166917	-0.434586	-0.326316
P13611	0.075188	0.0852836	0.32782	0.114329	0.0962406	0.111446	0.36747	0.0631579	-0.117293	-0.372833	0.112072	-0.475188	0.195489	0.153383	-0.383459	0.133835	0.0324531	0.0210526	-0.457143	-0.0240601	-0.440767	-0.290226	0.269173	-0.390977	-0.469173	0.42406	-0.237594	0.106767	0.264662	0.302711	0.308271	-0.473684	-0.237594	-0.0992481	-0.00300752	-0.00150376	-0.153383	-0.13985	0.156391	-0.0692772	0.406015	0.481203	-0.206015	-0.263158	-0.396992	0.0195489	0.378947	-0.196992	0.231579
P13612	0.318797	0.521513	-0.275188	-0.185784	0.037594	-0.129518	0.503013	0.219549	0.243609	-0.0249058	0.590448	0.0330827	0.129323	0.0917293	-0.246617	0.377444	-0.067925	0.311278	-0.0345865	0.240602	0.243701	0.0962406	0.17594	-0.234586	0.0526316	0.24812	0.26015	0.383459	-0.0586466	0.0828314	0.461654	0.0706767	0.246617	0.287218	-0.156391	0.153383	-0.210526	-0.242105	0.452632	-0.0873495	0.332331	0.249624	0.257143	-0.204511	0.0541353	0.218045	0.330827	0.22406	0.305263
P13639	0.554887	0.213586	0.17594	0.0910117	-0.111278	-0.0195783	0.158133	0.654135	-0.439098	-0.486041	0.109816	-0.216541	0.00150376	-0.123308	0.366917	0.473684	-0.190945	0.275188	-0.530827	0.446617	-0.423467	-0.389474	0.15188	-0.500752	-0.305263	0.419549	-0.0496241	0.287218	-0.27218	0.10994	0.24812	-0.664662	0.0511278	0.403008	0.0781955	0.353383	-0.645113	-0.321805	0.318797	0.424699	0.63609	0.550376	-0.445113	-0.47218	0.0225564	0.553383	0.604511	0.502256	0.418045
P13645	0.252632	0.0769817	-0.037594	-0.227153	0.42406	0.121988	0.216868	0.184962	0.557895	0.101133	0.488906	-0.0962406	0.207519	0.309774	0.0451128	0.266165	-0.317738	0.0947368	-0.300752	0.0887218	-0.409929	0.147368	0.112782	-0.227068	0.305263	0.213534	0.206015	0.0947368	-0.320301	-0.158133	0.177444	0.0526316	0.596992	0.0571429	-0.145865	0.502256	-0.288722	-0.515789	0.378947	-0.420181	0.251128	0.291729	0.159398	-0.673684	0.348872	-0.0300752	0.378947	0.141353	0.332331
P13646	0.114286	0.128303	-0.136842	-0.218127	-0.102256	0.155121	0.171687	0.493233	-0.263158	-0.430946	-0.0707033	-0.0511278	0.148872	-0.112782	0.237594	0.439098	-0.254341	0.171429	-0.222556	0.243609	-0.0864987	-0.0330827	0.103759	-0.136842	-0.16391	0.264662	0.0947368	0.148872	-0.333835	-0.00301205	0	-0.554887	0.00300752	0.0255639	0.0947368	0.192481	-0.538346	-0.0992481	0.281203	0.179217	0.46015	0.475188	-0.246617	-0.381955	0.258647	0.302256	0.466165	0.2	0.326316
P13647	-0.124812	0.0973592	0.303759	0.117337	0.100752	0.221386	0.120482	0.218045	-0.326316	-0.612835	-0.0992855	-0.2	-0.22406	-0.437594	0.0571429	-0.100752	0.2717	-0.0421053	-0.160902	0.172932	0.0353516	-0.0180451	0.332331	-0.00150376	-0.568421	0.201504	-0.396992	0.117293	0.115789	0.0376506	-0.159398	-0.443609	-0.213534	-0.15188	-0.162406	-0.227068	-0.129323	0.154887	-0.0842105	0.292169	0.231579	0.35188	-0.15188	-0.0406015	-0.278195	0.219549	0.0616541	0.233083	0.296241
P13667	0.0857143	-0.33887	0.0390977	-0.0654381	-0.572932	-0.0948796	-0.00301205	0.422556	-0.117293	-0.107171	0.0383603	-0.103759	0.18797	0.129323	-0.105263	0.484211	-0.0935856	0.219549	-0.311278	0.485714	0.318917	0.0105263	0.23609	-0.442105	0.210526	0.336842	-0.0616541	-0.297744	-0.440602	-0.323796	0.446617	-0.0601504	0.124812	0.210526	0.38797	0.120301	-0.518797	0.206015	0.17594	0.245482	0.309774	0.452632	-0.165414	0.075188	0.242105	0.227068	0.190977	0.55188	-0.0511278
P13671	0.515789	0.42038	0.209023	0.258744	0.406015	0.13253	0.343374	0.00451128	-0.172932	-0.391701	0.12185	-0.320301	-0.0766917	-0.0857143	-0.186466	-0.0120301	-0.0988686	0.282707	-0.293233	-0.169925	-0.624295	-0.353383	-0.111278	-0.17594	-0.47218	0.215038	-0.0210526	0.526316	0.442105	0.662651	0.0390977	-0.643609	-0.4	0.0120301	-0.210526	0.168421	-0.043609	-0.606015	0.196992	-0.0451808	0.222556	0.0691729	-0.430075	-0.369925	-0.482707	0.0902256	0.509774	-0.348872	0.22406
P13674	0.0842105	-0.282266	0.207519	0.0631817	-0.120301	0.158133	-0.278615	0.422556	-0.165414	-0.107925	-0.0203084	-0.0406015	-0.154887	-0.087218	0.428571	0.169925	-0.196983	0.0075188	-0.251128	0.413534	0.0992855	0.124812	0.168421	-0.17594	0.284211	0.0646617	-0.24812	-0.239098	-0.649624	-0.582832	-0.043609	0.0526316	0.464662	0.162406	0.171429	0.287218	-0.353383	0.0796992	-0.0902256	0.284639	0.111278	0.218045	-0.0781955	-0.2	0.342857	0.347368	-0.0616541	0.757895	0.174436
P13686	-0.117293	0.0875478	0.0842105	-0.0797292	0.338346	0.21235	-0.0527109	-0.557895	0.181955	0.147171	-0.330952	0.0240601	-0.075188	0.141353	-0.172932	-0.478195	0.128303	-0.541353	0.445113	-0.396992	0.124107	0.359398	-0.335338	0.553383	0.16391	-0.240602	-0.0315789	-0.0300752	0.285714	0.173193	-0.52782	0.165414	-0.156391	-0.6	-0.21203	-0.0165414	0.302256	0.103759	-0.209023	-0.0512049	-0.493233	-0.562406	0.165414	-0.0300752	-0.16391	-0.332331	-0.233083	-0.407519	-0.455639
P13716	-0.190977	0.040755	0.114286	0.248214	0.0631579	0.164157	-0.203313	-0.568421	-0.0255639	-0.0452833	-0.245205	-0.218045	-0.102256	0.106767	-0.377444	-0.457143	0.312455	-0.142857	0.434586	-0.269173	0.172245	0.111278	-0.421053	0.270677	-0.222556	-0.17594	0.0827068	0.0451128	0.637594	0.417169	-0.258647	0.0255639	-0.691729	-0.261654	-0.209023	-0.434586	0.32782	0.261654	-0.305263	0.00301205	-0.559398	-0.556391	-0.318797	0.366917	-0.421053	-0.372932	-0.213534	-0.451128	-0.544361
P13727	0.0947368	0.230945	-0.0887218	-0.261753	0.218045	0.0346386	0.0331326	-0.148872	0.0390977	-0.184152	0.134637	0.115789	-0.218045	-0.437594	0.287218	-0.0917293	0.211322	-0.0887218	0.493233	-0.109774	0.0940203	0.0736842	-0.130827	0.520301	-0.0150376	-0.21203	0.0240601	0.342857	-0.0451128	0.0361446	-0.204511	-0.0285714	-0.043609	0.0947368	-0.500752	-0.00300752	-0.0962406	-0.254135	-0.0857143	0.129518	-0.0526316	-0.0315789	0.0541353	-0.118797	0.0631579	-0.0526316	-0.00150376	0.120301	0.230075
P13747	-0.0977444	0.103397	0.0150376	0.164724	0.0105263	-0.0105422	-0.206326	-0.294737	0.129323	0.0505664	-0.14592	0.320301	-0.249624	-0.368421	-0.203008	-0.403008	0.500381	-0.269173	0.282707	-0.0571429	0.398646	-0.0180451	-0.425564	0.362406	0.0315789	-0.0676692	-0.0857143	0.0827068	0.353383	0.0677712	-0.245113	0.00601504	-0.359398	-0.156391	-0.0511278	-0.156391	0.249624	0.169925	-0.169925	0.290663	-0.318797	-0.345865	0.0721805	0.433083	-0.171429	0.00601504	-0.120301	0.0511278	-0.269173
P13762	-0.257143	0.186416	-0.177444	-0.211358	0.168421	-0.21988	0.319277	-0.482707	0.398496	-0.0581136	0.0977811	0.21203	-0.0390977	-0.222556	-0.425564	-0.180451	0.392456	-0.087218	0.566917	-0.184962	0.456563	0.168421	-0.0165414	0.42406	0.0541353	-0.18797	0.120301	0.362406	0.354887	0.141566	-0.0360902	0.306767	-0.141353	-0.201504	-0.263158	-0.273684	0.123308	-0.0977444	0.0180451	-0.129518	-0.147368	-0.181955	0.488722	0.141353	-0.133835	-0.36391	-0.123308	-0.135338	-0.00902256
P13796	0.499248	0.147171	0.366917	0.218879	0.333835	0.296687	0.201807	-0.231579	0.174436	-0.324531	0.185032	-0.114286	-0.419549	-0.26015	-0.230075	-0.135338	-0.0347172	0.081203	0.0150376	-0.0406015	-0.0744641	0.0526316	-0.203008	0.0135338	-0.043609	-0.0135338	-0.126316	0.481203	0.288722	0.189759	-0.181955	-0.308271	-0.186466	-0.0947368	-0.264662	0.0766917	-0.279699	-0.311278	-0.0721805	0.0512049	-0.0962406	-0.115789	-0.00902256	-0.297744	-0.421053	-0.043609	0.215038	0.267669	0.0646617
P13797	0.172932	0.210568	0.542857	0.292591	0.13985	0.362952	-0.0888555	-0.0150376	-0.419549	-0.33887	-0.262505	-0.148872	-0.530827	-0.332331	0.231579	-0.345865	0.0128303	-0.142857	-0.081203	0.126316	-0.298609	0.00902256	-0.114286	0.100752	-0.425564	0.0225564	-0.37594	0.184962	0.267669	0.100904	-0.434586	-0.572932	-0.321805	0.00902256	-0.0541353	-0.118797	0.0736842	0.15188	-0.309774	0.323796	0.0330827	-0.0210526	-0.169925	-0.114286	-0.403008	0.178947	0.0451128	-0.0165414	0.290226
P13798	0.330827	-0.0807553	0.192481	0.408424	-0.165414	0.153615	-0.060241	0.12782	-0.215038	-0.0445286	-0.318917	0.0661654	-0.133835	0.0511278	0.0781955	0.0706767	-0.344908	0.115789	-0.309774	0.087218	-0.261753	-0.221053	-0.296241	-0.296241	0.0345865	0.0210526	-0.0496241	0.0481203	-0.0135338	0.0391567	-0.157895	-0.38797	-0.162406	0	0.324812	0.0526316	-0.230075	0.0766917	0.00902256	0.266567	0.0526316	-0.124812	-0.206015	-0.0616541	-0.0962406	0.278195	0.171429	0.043609	-0.135338
P13807	0.255639	0.147926	0.204511	0.409176	0.087218	0.310241	0.060241	0.267669	-0.348872	-0.585665	-0.309139	-0.218045	-0.00601504	-0.287218	-0.0496241	0.195489	-0.305663	0.242105	-0.245113	0.112782	-0.36856	-0.0706767	0.0075188	-0.181955	-0.240602	0.124812	-0.384962	0.254135	-0.0992481	0.0993977	-0.0691729	-0.482707	-0.305263	-0.102256	-0.189474	-0.114286	-0.38797	-0.106767	0.0661654	0.0948796	0.129323	0.0721805	-0.505263	-0.112782	-0.206015	0.512782	0.181955	0.0721805	-0.00451128
P13861	-0.404511	-0.232454	-0.230075	-0.0864987	-0.266165	0.0496989	-0.231928	-0.0496241	-0.109774	0.303398	-0.327191	0.13985	0.239098	0.159398	0.0406015	-0.0255639	-0.185662	-0.201504	-0.0105263	-0.106767	0.0895073	-0.181955	-0.0526316	-0.0150376	0.0947368	0.0270677	0.2	-0.344361	0.141353	0.0843374	-0.0195489	-0.129323	-0.368421	-0.305263	0.366917	-0.372932	0.243609	0.329323	0.0842105	-0.00301205	0.0135338	-0.043609	-0.0571429	0.359398	0.204511	-0.203008	-0.0796992	-0.42406	-0.275188
P13987	-0.169925	0.126039	0.0842105	0.300113	0.0601504	0.314759	-0.21235	-0.267669	-0.115789	0.172831	-0.410681	0.299248	-0.321805	-0.0721805	0.198496	-0.37594	-0.12302	-0.353383	0.267669	-0.162406	0.109064	0.123308	-0.452632	0.333835	0.145865	-0.37594	-0.157895	0.0255639	-0.0105263	-0.253012	-0.593985	0.0781955	-0.0180451	-0.186466	0.075188	-0.16391	0.279699	0.430075	-0.372932	0.240964	-0.335338	-0.496241	0.300752	0.102256	-0.0315789	0.169925	-0.365414	-0.111278	-0.0466165
P14174	-0.144361	-0.373588	0.0781955	-0.254231	-0.184962	-0.0903615	-0.137048	0.258647	-0.0285714	0.0377361	-0.247461	-0.0676692	0.240602	0.043609	0.242105	0.162406	-0.0988686	-0.219549	-0.111278	0.216541	-0.0947725	0.222556	0.532331	-0.075188	0.117293	0.12782	-0.22406	-0.491729	-0.300752	-0.21235	0.0977444	0.117293	0.17594	-0.221053	-0.0541353	-0.18797	-0.201504	0.240602	0.129323	-0.0753013	0.123308	0.227068	-0.0511278	0.109774	0.24812	0.00902256	-0.17594	0.102256	-0.296241
P14207	-0.0736842	0.310946	-0.231579	0.0684468	0.362406	-0.0512049	0.0903615	-0.430075	0.369925	0.124529	0.0571644	0.261654	0.0796992	-0.221053	-0.347368	-0.221053	0.150944	-0.279699	0.320301	-0.427068	0.0376081	-0.0541353	-0.156391	0.276692	0.0195489	-0.198496	-0.00150376	0.324812	0.457143	0.277109	-0.0691729	0.249624	-0.230075	-0.36391	-0.439098	-0.32782	0.257143	-0.0992481	0.043609	-0.295181	-0.306767	-0.421053	0.305263	0.245113	-0.275188	-0.087218	-0.206015	-0.255639	-0.333835
P14209	-0.374436	-0.0747175	0.0165414	0.115081	-0.0481203	-0.0527109	-0.0120482	-0.609023	-0.0721805	-0.153963	-0.41745	-0.0165414	-0.0496241	-0.135338	-0.315789	-0.409023	0.460381	-0.159398	0.529323	-0.378947	0.185032	-0.16391	-0.32782	0.419549	-0.300752	-0.230075	0.0721805	0.12782	0.655639	0.471386	-0.267669	-0.112782	-0.81203	-0.33985	-0.126316	-0.581955	0.266165	0.183459	-0.225564	0.158133	-0.318797	-0.36391	-0.154887	0.431579	-0.356391	-0.461654	-0.162406	-0.590977	-0.384962
P14222	-0.124812	-0.0430192	0.0586466	0.138398	-0.0105263	0.320783	0.265061	0.183459	-0.21203	-0.219624	-0.134637	-0.249624	0.264662	0.171429	0.0586466	0.135338	-0.116227	0.0180451	-0.314286	-0.0977444	-0.296352	-0.418045	0.0781955	-0.189474	-0.237594	0.288722	-0.0932331	-0.108271	-0.0917293	0.146085	0.0947368	-0.544361	-0.278195	-0.237594	0.0315789	-0.178947	-0.105263	0.0105263	0.285714	0.290663	0.458647	0.43609	-0.318797	-0.133835	0.0962406	0.156391	0.306767	-0.38797	0.2
P14314	0.135338	-0.405286	-0.18797	-0.185032	-0.547368	-0.105422	0.0677712	0.476692	-0.0451128	0.0686797	0.0804814	0.087218	0.324812	0.263158	0.192481	0.715789	-0.500381	0.166917	-0.398496	0.303759	0.0797292	-0.246617	0.204511	-0.574436	0.371429	0.193985	0.206015	-0.195489	-0.613534	-0.376506	0.410526	-0.0932331	0.348872	0.183459	0.517293	0.196992	-0.714286	0.081203	0.311278	0.150603	0.476692	0.503759	0.0736842	-0.215038	0.470677	0.190977	0.27218	0.559398	0.0661654
P14384	0.215038	0.373588	0.112782	-0.214366	0.243609	0.0722892	0.10994	-0.16391	-0.0300752	-0.255096	-0.0248214	-0.329323	0.174436	0.0766917	-0.454135	0.081203	-0.118491	-0.237594	0.075188	-0.037594	-0.138398	0.296241	0.0135338	0.0706767	-0.0541353	0.2	-0.105263	0.273684	0.251128	0.326808	0.0661654	-0.12782	-0.203008	-0.249624	-0.204511	0.207519	-0.150376	-0.23609	0.0451128	-0.32982	-0.0721805	-0.0721805	-0.124812	-0.288722	-0.335338	-0.0676692	0.213534	-0.0781955	-0.177444
P14406	-0.213534	-0.0067925	-0.257143	-0.308387	0.177444	-0.156627	-0.0978917	-0.0165414	0.135338	0.0890572	0.370816	-0.0195489	0.111278	-0.206015	-0.0135338	0.0466165	-0.0067925	0.0781955	0.075188	-0.190977	-0.0699511	0.103759	0.415038	0.0616541	-0.156391	-0.126316	0.037594	-0.00902256	0.109774	0.0165663	0.209023	0.326316	0.129323	0.0917293	-0.287218	-0.145865	0.242105	-0.141353	-0.0887218	-0.661145	-0.115789	0.0857143	0.130827	0.135338	-0.0511278	-0.249624	-0.249624	-0.0421053	0.108271
P14543	-0.144361	0.113963	-0.240602	-0.224897	0.037594	-0.0978917	0.152109	-0.442105	0.338346	0.267926	0.060173	0.269173	-0.00451128	-0.0511278	-0.189474	-0.192481	0.166039	-0.249624	0.506767	-0.230075	0.399398	0.0857143	-0.0556391	0.324812	0.147368	-0.180451	0.251128	0.121805	0.409023	0.23494	-0.0406015	0.222556	-0.266165	-0.300752	-0.230075	-0.461654	0.207519	0.121805	0.102256	-0.058735	-0.183459	-0.288722	0.403008	0.308271	-0.0616541	-0.378947	-0.183459	-0.266165	-0.305263
P14550	-0.0225564	0.0309436	0.219549	0.0330952	-0.0406015	0.375	-0.262048	0.181955	-0.57594	-0.350191	-0.354269	-0.332331	-0.0330827	-0.0902256	-0.00902256	-0.00601504	-0.25736	-0.300752	-0.207519	0.12782	0.097029	0.117293	0.184962	-0.120301	-0.242105	0.225564	-0.266165	-0.112782	0.130827	0.147591	-0.174436	-0.434586	-0.4	-0.430075	0.148872	-0.118797	-0.103759	0.285714	-0.124812	0.134036	-0.0285714	0.0180451	-0.398496	-0.00150376	-0.264662	0.141353	0	0.196992	-0.258647
P14555	-0.470155	0.152684	0.0153645	0.096833	0.115234	0.0276978	-0.0369305	-0.64992	0.215104	0.233653	-0.0760831	0.0353384	-0.00153645	0.0261197	-0.574634	-0.510103	0.454967	-0.402551	0.447108	-0.328801	0.375036	0.115234	-0.219713	0.413306	0.0122916	-0.130599	-0.150572	-0.0476301	0.522394	0.116946	-0.0614581	0.361067	-0.382577	-0.322655	-0.153645	-0.408697	0.652993	0.298072	-0.251978	-0.107714	-0.416379	-0.399478	0.281171	0.503957	-0.319582	-0.302681	-0.38565	-0.487056	-0.273489
P14618	0.00601504	-0.105661	0.389474	0.157954	-0.320301	0.111446	-0.379519	0.296241	-0.699248	-0.383399	-0.574652	-0.204511	-0.196992	-0.16391	0.386466	-0.00451128	0.00905667	-0.0857143	-0.0541353	0.425564	-0.0541557	0.0721805	-0.0977444	0.0616541	-0.102256	0.0887218	-0.383459	-0.177444	-0.357895	-0.243976	-0.249624	-0.33985	-0.12782	0.184962	0.24812	0.150376	-0.228571	0.252632	-0.293233	0.569278	0.075188	0.0887218	-0.496241	-0.0330827	0.0706767	0.381955	0.0105263	0.299248	0.0827068
P14625	0.487218	0.0822647	0.273684	0.138398	-0.228571	-0.060241	0.0527109	0.368421	-0.184962	-0.12302	0.08349	0.00451128	-0.147368	0.0466165	0.183459	0.263158	-0.0535853	-0.00150376	-0.37594	0.407519	-0.0804814	-0.142857	-0.0857143	-0.366917	0.0616541	0.234586	-0.135338	0.0977444	-0.336842	-0.240964	0.112782	-0.221053	0.341353	0.378947	0.275188	0.499248	-0.482707	-0.00451128	0.0421053	0.463856	0.312782	0.254135	0.0180451	-0.344361	0.00601504	0.476692	0.311278	0.667669	0.230075
P14649	-0.300752	0.233964	0.275188	0.430989	0.332331	0.495482	-0.0512049	-0.338346	-0.0345865	-0.147171	-0.363294	-0.275188	0.0315789	0.195489	-0.38797	-0.36391	-0.0437739	-0.294737	0.0496241	-0.240602	-0.237683	0.234586	-0.261654	0.138346	-0.192481	-0.0481203	-0.365414	0.00601504	0.252632	0.0316265	-0.348872	-0.0270677	-0.273684	-0.42406	-0.190977	-0.246617	0.320301	0.320301	-0.270677	-0.176205	-0.332331	-0.341353	-0.0947368	0.0075188	-0.342857	0.0992481	-0.209023	-0.503759	-0.159398
P14854	-0.145865	-0.0279247	-0.42406	-0.506958	0.159398	-0.290663	0.161145	-0.162406	0.415038	0.362267	0.479128	0.124812	0.228571	0.183459	0.0526316	0.0646617	0.100378	-0.102256	0.242105	-0.309774	0.172997	0.0451128	0.275188	0.120301	0.112782	-0.171429	0.409023	-0.0240601	0.0406015	0.0662651	0.189474	0.511278	0.36391	-0.0360902	-0.231579	0.0180451	0.145865	-0.168421	0.135338	-0.408133	-0.0616541	0.0120301	0.442105	-0.0631579	0.168421	-0.44812	-0.153383	-0.0586466	-0.0330827
P14868	0.347368	0.0166039	0.282707	-0.0105303	-0.215038	-0.0466868	-0.100904	0.503759	-0.43609	-0.222643	-0.133885	-0.157895	-0.0932331	-0.0225564	0.476692	0.166917	-0.0362267	0.0300752	-0.413534	0.496241	-0.332456	-0.249624	0.0827068	-0.315789	-0.233083	0.404511	0.0075188	-0.0496241	-0.100752	0.126506	0.0511278	-0.640602	-0.0887218	0.269173	0.26015	0.233083	-0.33985	-0.0721805	0.206015	0.506025	0.479699	0.392481	-0.44812	-0.245113	0.0977444	0.269173	0.463158	0.258647	0.206015
P14923	-0.227068	0.101888	-0.192481	-0.127868	-0.160902	-0.429217	0.21235	0.263158	-0.0240601	0.00603778	0.0436254	0.0466165	0.230075	0.258647	0.279699	0.12782	0.40906	0.120301	0.0586466	0.228571	0.0737119	-0.0857143	0.135338	-0.0150376	-0.123308	0.0766917	0.210526	-0.0796992	-0.320301	-0.123494	0.157895	0.249624	0.407519	0.365414	0.0360902	0.159398	-0.0135338	0.0345865	0.213534	0.319277	0.309774	0.245113	0.087218	-0.0992481	0.374436	0.148872	0.0721805	-0.0195489	0.279699
P14927	0.245113	-0.0188681	0.0345865	-0.394885	0.287218	-0.114458	0.0632531	-0.150376	0.17594	0.112454	0.397142	-0.0135338	-0.15188	-0.147368	0.166917	-0.0390977	-0.00528306	-0.0842105	0.0887218	-0.254135	-0.223392	0.0526316	0.174436	0.2	0.0225564	-0.160902	0.0210526	0.124812	0.0210526	0.0421687	0.00300752	0.129323	0.308271	0.120301	-0.249624	0.324812	0.0360902	-0.427068	-0.133835	-0.35241	-0.037594	0.081203	0.254135	-0.312782	-0.0962406	-0.329323	-0.0150376	0.0902256	0.24812
P15088	-0.382851	0.180446	-0.228657	-0.0112867	0.00676946	-0.0851225	0.0489643	-0.531779	0.165476	0.233674	-0.126411	0.155698	0.262505	-0.0330952	-0.567131	-0.234675	0.2903	-0.408424	0.382851	-0.410681	0.295335	-0.151937	-0.195562	0.330952	0.0782249	-0.0511471	-0.0616773	0.0255735	0.467093	0.261394	0.123355	0.209853	-0.511471	-0.407672	-0.130876	-0.442272	0.457315	0.157202	0.00752162	-0.0964219	-0.218127	-0.285822	0.217375	0.534788	-0.218879	-0.193306	-0.221136	-0.534035	-0.383603
P15121	0.350376	0.062642	0.395489	-0.00150432	0.296241	0.218374	0.240964	-0.0736842	-0.0887218	-0.541136	-0.092516	-0.225564	-0.251128	-0.4	-0.239098	-0.0586466	-0.0890572	-0.0210526	-0.162406	-0.0556391	-0.273035	0.0511278	0.204511	-0.0105263	-0.353383	0.153383	-0.282707	0.35188	0.427068	0.403615	-0.180451	-0.6	-0.392481	-0.378947	-0.18797	-0.0541353	-0.294737	-0.284211	0.00300752	-0.10994	0.0962406	0.124812	-0.144361	-0.269173	-0.53985	-0.118797	0.27218	0.0466165	0.00902256
P15144	0.138346	0.72076	-0.249624	0.0661903	0.443609	-0.00903616	0.182229	-0.0451128	0.0842105	-0.0754722	0.122602	0.206015	0.0225564	-0.0451128	-0.0165414	-0.0796992	0.157737	-0.145865	0.132331	-0.219549	-0.103046	-0.0360902	-0.445113	0.257143	-0.109774	-0.0842105	0.111278	0.529323	0.0165414	0.118976	-0.240602	0.0481203	0.233083	0.0646617	-0.246617	0.451128	0.106767	-0.284211	0.037594	0.0301205	-0.0691729	-0.249624	0.2	-0.365414	-0.0571429	0.356391	0.168421	-0.0421053	0.245113
P15151	0.330827	-0.0883025	0.314286	0.231666	0.111278	0.0331326	0.284639	-0.0165414	-0.130827	-0.126039	-0.236179	-0.0691729	-0.222556	0.16391	-0.0661654	-0.0240601	-0.29887	0.150376	-0.216541	-0.0616541	-0.157954	0.111278	0.0240601	-0.124812	0.081203	-0.135338	-0.183459	0.100752	-0.129323	-0.0376506	-0.264662	-0.0300752	0.302256	-0.130827	0.275188	0.383459	-0.132331	-0.157895	-0.105263	0.0632531	-0.0120301	-0.157895	0.160902	-0.413534	-0.218045	0.0691729	0.0165414	0.0481203	0.0451128
P15153	0.55188	0.314719	0.216541	0.171493	0.457143	0.192771	0.266567	-0.324812	0.0857143	-0.20302	0.182775	0.0285714	-0.532331	-0.287218	0.0902256	-0.26015	-0.0150944	0.0406015	0.276692	-0.311278	-0.142159	0.0932331	-0.216541	0.257143	-0.171429	-0.371429	-0.0511278	0.583459	0.279699	0.254518	-0.419549	-0.0736842	0.0075188	-0.0210526	-0.520301	0.0526316	-0.0917293	-0.284211	-0.221053	0.0301205	-0.267669	-0.380451	0.183459	-0.329323	-0.479699	-0.0390977	-0.0481203	0.109774	0.0691729
P15170	0.443609	-0.163775	0.153383	-0.0534035	-0.246617	-0.121988	-0.057229	0.536842	-0.335338	-0.283776	0.0940203	0.00902256	-0.204511	-0.285714	0.475188	0.35188	-0.156228	0.267669	-0.431579	0.383459	-0.219631	-0.302256	0.168421	-0.371429	-0.154887	0.193985	0.0150376	0.102256	-0.258647	-0.0632531	0.102256	-0.497744	0.133835	0.410526	0.273684	0.329323	-0.55188	-0.218045	0.0827068	0.319277	0.433083	0.457143	-0.239098	-0.291729	0.081203	0.249624	0.381955	0.637594	0.345865
P15291	0.473684	0.062642	-0.0541353	-0.0977811	0.150376	-0.23494	0.239458	0.186466	0.0541353	-0.222643	0.163219	-0.0135338	0.00902256	-0.00300752	-0.0586466	0.254135	-0.0913214	0.210526	-0.195489	0.0631579	0.00451297	-0.0451128	0.0887218	-0.213534	0.0496241	0.0917293	0.201504	0.324812	-0.043609	0.213856	0.0646617	-0.0661654	0.242105	-0.0105263	0.0766917	0.508271	-0.427068	-0.512782	0.240602	0.00150603	0.112782	0.0210526	-0.0255639	-0.440602	-0.0661654	0.0270677	0.332331	0.431579	-0.0541353
P15309	0.383603	0.0694606	-0.231666	-0.192626	0.274539	-0.195857	0.570998	0.0383603	0.292591	-0.110608	0.492852	0.118842	-0.220384	-0.0895073	0.232418	0.0737119	0.0989058	0.589695	0.127868	-0.193306	0.00526712	-0.0428733	0.148176	0.0609252	-0.195562	-0.22264	0.473862	0.403911	0.0473862	0.303578	-0.0594208	-0.000752163	0.28883	0.206845	-0.321173	0.15645	-0.163971	-0.534035	0.244453	-0.0467044	0.133885	0.0789771	0.172245	-0.36856	0.0225649	-0.264761	0.215871	-0.0195562	0.318917
P15311	-0.294737	0.13585	-0.0541353	0.464084	-0.288722	-0.0331326	-0.0737953	0.0947368	-0.075188	0.0203775	-0.0180519	0.100752	0.0225564	-0.0105263	-0.294737	0.0105263	0.151699	0.275188	-0.0947368	0.207519	0.181271	-0.0721805	-0.16391	-0.203008	-0.102256	0.0330827	-0.16391	-0.0345865	-0.043609	-0.283133	0.206015	0.174436	-0.0526316	0.368421	0.2	-0.227068	0.234586	0.396992	-0.124812	0.0677712	-0.0255639	-0.0135338	0.0165414	0.439098	-0.0360902	0.406015	-0.157895	-0.0195489	0.160902
P15328	-0.0353516	-0.326918	-0.376833	-0.18623	-0.0428733	0.0399247	0.0414313	-0.124859	0.408424	0.539452	0.20918	0.0752163	0.377586	0.534788	-0.0759684	0.139902	-0.26312	-0.0421211	-0.0165476	-0.273035	0.216328	-0.151937	-0.0684468	-0.13915	0.529522	0.00676946	0.483641	-0.315156	-0.092516	0.0693032	0.225649	0.242196	0.0722076	-0.321926	0.148176	-0.00225649	0.0338473	-0.0910117	0.359534	-0.117514	-0.0458819	-0.0842422	0.069199	0.0421211	0.385859	-0.361038	0.036856	-0.202332	-0.424972
P15529	-0.240602	-0.242266	-0.421053	0.092516	-0.312782	-0.201807	0.0210844	-0.075188	-0.0285714	0.10868	-0.0579165	0.372932	-0.0135338	-0.112782	0.081203	0.112782	-0.0339625	0.215038	0.278195	-0.15188	0.579917	-0.24812	-0.0511278	0.00300752	0.172932	-0.378947	0.294737	0.0691729	-0.0857143	-0.111446	-0.00902256	0.314286	-0.0330827	-0.00601504	0.193985	-0.356391	-0.0496241	0.195489	-0.0270677	0.213856	-0.115789	-0.210526	0.249624	0.348872	0.165414	-0.0631579	-0.299248	0.195489	-0.171429
P15531	0.111278	-0.356229	0.0390977	-0.0451298	-0.285714	-0.0843374	0.23494	0.445113	0.0165414	-0.171322	0.271531	-0.120301	0.168421	-0.0481203	0.0210526	0.485714	-0.196228	0.449624	-0.517293	0.342857	-0.122602	-0.410526	0.454135	-0.569925	0.0075188	0.406015	0.0390977	-0.0842105	-0.219549	-0.060241	0.566917	-0.380451	-0.0105263	0.204511	0.267669	-0.0691729	-0.449624	-0.240602	0.437594	0.0888555	0.657143	0.738346	-0.174436	-0.0676692	0.230075	0.0481203	0.416541	0.266165	0.342857
P15586	0.0240601	-0.270191	-0.213534	-0.291839	-0.184962	-0.164157	0.0707832	-0.150376	0.0255639	0.104152	-0.197819	0.0962406	0.475188	0.037594	-0.100752	0.324812	-0.158492	-0.409023	0.0947368	-0.41203	-0.0774727	-0.281203	0.0571429	0.0842105	0.297744	-0.0691729	-0.112782	-0.121805	-0.193985	0.0346386	0.201504	0.0917293	-0.0586466	-0.380451	-0.0691729	-0.00601504	-0.336842	-0.0706767	0.111278	-0.0632531	0.0511278	0.0661654	0.0992481	0.037594	0.0616541	-0.0631579	-0.0451128	-0.0390977	-0.454135
P15880	0.497744	0.095095	-0.0075188	-0.0270779	-0.242105	-0.243976	0.34488	0.484211	-0.249624	-0.240002	0.242948	-0.102256	0.0105263	0.160902	0.324812	0.372932	0.0935856	0.374436	-0.371429	0.312782	-0.112072	-0.475188	0.0390977	-0.458647	-0.299248	0.336842	0.37594	0.210526	-0.0992481	0.292169	0.26015	-0.514286	0.0646617	0.427068	0.221053	0.356391	-0.502256	-0.275188	0.407519	0.581326	0.589474	0.461654	-0.293233	-0.38797	0.0887218	0.203008	0.633083	0.305263	0.296241
P15924	0.296241	0.104906	0.0195489	0.0203084	-0.00300752	-0.326808	0.531627	0.154887	0	-0.426418	0.192554	-0.111278	0.0766917	-0.0300752	-0.037594	0.246617	0.347927	0.338346	-0.102256	0.0796992	-0.0947725	-0.410526	0.0781955	-0.186466	-0.296241	0.195489	0.154887	0.395489	0.0165414	0.313253	0.246617	-0.270677	-0.00150376	0.221053	-0.103759	0.198496	-0.449624	-0.44812	0.342857	0.384037	0.446617	0.360902	-0.135338	-0.323308	-0.0706767	0.075188	0.476692	0.147368	0.255639
P15927	0.169925	0.0279247	0.0421053	-0.0383603	-0.075188	-0.0406627	-0.362952	0.485714	-0.44812	-0.0173586	0.191049	-0.342857	0.0992481	0.0466165	0.362406	0.165414	-0.162265	0.0917293	-0.467669	0.311278	-0.318165	-0.303759	0.303759	-0.449624	-0.282707	0.386466	0.100752	-0.171429	0.0616541	0.245482	0.344361	-0.33985	-0.156391	0.276692	0.129323	0.0781955	0.0360902	-0.15188	0.165414	0.0195783	0.267669	0.296241	-0.615038	0.00150376	0.0270677	0.117293	0.22406	0.174436	0.0601504
P15941	-0.372932	-0.363021	-0.303759	0.00676946	-0.518797	-0.194277	-0.248494	0.159398	-0.0601504	0.268681	-0.270026	0.249624	0.36391	0.276692	0.201504	0.263158	-0.0249058	-0.213534	0.0315789	0.0842105	0.34449	-0.166917	-0.0601504	-0.147368	0.347368	-0.0902256	0.109774	-0.404511	-0.481203	-0.43976	0.112782	0.378947	0.233083	-0.00451128	0.344361	-0.108271	-0.198496	0.499248	0.0210526	0.301205	0	-0.00902256	0.123308	0.269173	0.466165	0.190977	-0.251128	0.279699	-0.33985
P15954	-0.123308	0.0422645	-0.258647	-0.399398	0.261654	-0.167169	-0.0496989	-0.0601504	0.183459	0.0747175	0.467845	-0.108271	0.114286	-0.0962406	-0.0315789	0.0511278	0.00830195	0.0616541	0.135338	-0.168421	0.0203084	0.141353	0.38797	0.075188	-0.0766917	-0.0857143	0.174436	0.0676692	0.126316	0.103916	0.225564	0.347368	0.160902	0.0646617	-0.303759	-0.00601504	0.180451	-0.294737	-0.0165414	-0.614459	-0.117293	0.0571429	0.105263	-0.0240601	-0.0225564	-0.357895	-0.150376	0.037594	0.0887218
P16050	0.174006	0.331393	-0.0660289	-0.223806	0.302956	0.0357871	0.0863559	-0.34102	-0.0147594	-0.121251	0.219532	0.0194203	-0.28975	-0.39695	0.0939941	-0.305287	0.344259	-0.135942	0.476962	-0.318492	0.11812	-0.0691361	-0.154585	0.496382	-0.285866	-0.163907	0.146817	0.398504	0.48473	0.494018	-0.201194	-0.188765	-0.413263	-0.0660289	-0.519686	-0.152255	0.18255	-0.268776	-0.0877796	0.0964697	-0.157693	-0.174782	-0.0435014	0.032626	-0.299849	-0.295965	0.032626	-0.159246	0.0318492
P16070	-0.0586466	0.153963	0.332331	0.106807	0.227068	0.278615	-0.161145	-0.318797	0.2	0.0618872	-0.0503949	0.0255639	-0.26015	-0.0781955	-0.00451128	-0.309774	0.0588683	-0.410526	0.230075	-0.0345865	-0.171493	0.350376	-0.239098	0.293233	0.0857143	-0.18797	-0.348872	0.0556391	0.00451128	-0.332832	-0.323308	0.180451	0.157895	0.00451128	-0.287218	-0.0330827	0.109774	0.249624	-0.392481	-0.125	-0.287218	-0.219549	0.318797	-0.0902256	-0.148872	0.0541353	-0.261654	0.0406015	0.109774
P16144	-0.124812	0.312455	-0.276692	-0.0714554	-0.303759	-0.161145	-0.120482	0.201504	-0.305263	0.248304	-0.241444	0.42406	-0.123308	0.0421053	0.458647	-0.0270677	0.0445286	-0.0315789	0.219549	0.123308	0.186536	0.201504	-0.309774	0.269173	-0.0105263	-0.26015	0.126316	-0.0706767	-0.354887	-0.326808	-0.321805	0.184962	0.371429	0.42406	0.252632	0.225564	0.233083	0.439098	-0.219549	0.277109	-0.0571429	-0.18797	0.279699	0.0706767	0.285714	0.383459	-0.183459	-0.0646617	0.252632
P16150	-0.0135338	-0.035472	-0.0225564	0.151937	0.154887	0.320783	-0.25753	-0.278195	0.239098	0.233209	0.338473	0.0962406	-0.380451	-0.270677	0.0195489	-0.308271	-0.0120756	0.0902256	0.305263	-0.157895	0.271531	0.206015	-0.114286	0.21203	0.115789	-0.318797	-0.0255639	-0.0075188	0.169925	-0.129518	-0.109774	0.281203	-0.117293	0.0616541	-0.384962	-0.404511	0.335338	0.154887	-0.293233	-0.21235	-0.461654	-0.329323	0.0842105	0.386466	-0.111278	-0.154887	-0.418045	0.0736842	-0.081203
P16152	0.369925	0.00452833	-0.120301	-0.0383603	0.112782	-0.0768073	0.519579	0.102256	0.0796992	-0.390946	0.138398	-0.0345865	0.108271	-0.219549	-0.270677	0.318797	-0.183398	0.398496	-0.251128	-0.18797	-0.215118	-0.296241	0.275188	-0.293233	-0.32782	0.135338	0.160902	0.409023	0.342857	0.560242	0.180451	-0.482707	-0.320301	-0.243609	-0.126316	-0.141353	-0.428571	-0.434586	0.4	-0.195783	0.296241	0.240602	-0.124812	-0.168421	-0.309774	-0.108271	0.41203	-0.0827068	-0.0646617
P16157	-0.0706767	0.239247	-0.168421	0.241444	0.249624	0.0512049	-0.180723	-0.493233	0.0255639	0.0377361	-0.21211	0.0466165	-0.081203	-0.0736842	-0.288722	-0.425564	0.223398	-0.0345865	0.479699	-0.455639	0.106055	0.133835	-0.490226	0.42406	-0.15188	-0.362406	0.109774	0.195489	0.517293	0.423193	-0.353383	0.2	-0.475188	-0.231579	-0.344361	-0.239098	0.440602	0.0330827	-0.270677	-0.180723	-0.676692	-0.756391	-0.215038	0.353383	-0.362406	-0.177444	-0.291729	-0.490226	-0.542857
P16234	0.104548	-0.0250952	0.150004	0.184923	0.0242431	0.370265	-0.226104	-0.166671	-0.342434	-0.0562742	-0.262985	-0.0500014	-0.0409103	-0.201521	-0.0409103	0.00606078	-0.409889	-0.406072	-0.015152	-0.239401	-0.0166734	-0.266674	-0.203036	0.0712142	0.275765	-0.0681838	-0.389405	0.0712142	-0.0818205	-0.069804	-0.0909117	-0.209097	-0.306069	-0.35001	0.0742446	-0.0287887	-0.0787901	-0.0212127	-0.19546	0.177545	-0.0818205	-0.145459	-0.0878813	0.0106064	-0.165156	0.200006	-0.106064	0.172732	-0.15455
P16278	0	-0.158492	-0.22406	-0.352764	0.0150376	-0.174699	0.158133	0.0932331	0.243609	0.237738	0.221888	-0.00601504	0.457143	0.291729	-0.0977444	0.359398	-0.280002	-0.293233	-0.186466	-0.0496241	0.120346	-0.115789	0.452632	-0.287218	0.398496	0.18797	0.121805	-0.144361	-0.184962	-0.0406627	0.41203	0.275188	0.317293	-0.350376	0.0857143	0.0887218	-0.240602	-0.166917	0.404511	-0.197289	0.234586	0.209023	0.311278	-0.168421	0.218045	-0.120301	0.0345865	0.269173	-0.243609
P16284	-0.0646617	0.31321	-0.138346	0.0345995	0.303759	0.0888555	0.0150603	-0.458647	0.13985	0.0867931	-0.0165476	0.123308	-0.166917	-0.115789	-0.12782	-0.315789	0.00830195	-0.162406	0.508271	-0.311278	0.18428	0.192481	-0.189474	0.36391	-0.0075188	-0.347368	0.129323	0.320301	0.425564	0.254518	-0.287218	0.233083	-0.243609	-0.249624	-0.366917	-0.357895	0.302256	0.0345865	-0.138346	-0.188253	-0.415038	-0.55188	0.227068	0.147368	-0.252632	-0.219549	-0.296241	-0.257143	-0.237594
P16298	-0.135338	0.221134	0.485714	0.382851	0.33985	0.296687	-0.194277	-0.589474	-0.0481203	-0.0166039	-0.213614	-0.106767	-0.499248	-0.215038	-0.27218	-0.685714	0.194718	-0.332331	0.341353	-0.183459	0	0.306767	-0.251128	0.413534	-0.114286	-0.282707	-0.479699	0.135338	0.47218	-0.00301205	-0.440602	0.160902	-0.279699	-0.174436	-0.246617	-0.275188	0.569925	0.228571	-0.583459	-0.0783133	-0.532331	-0.550376	0.166917	0.21203	-0.568421	-0.106767	-0.463158	-0.242105	-0.0421053
P16401	0.369925	0.10868	0.180451	-0.0293343	0.0390977	-0.146085	0.216868	0.421053	-0.108271	-0.265662	0.502445	-0.136842	-0.333835	-0.166917	0.320301	0.237594	-0.0754722	0.541353	-0.278195	0.416541	-0.154193	0.0135338	0.383459	-0.335338	-0.230075	0.081203	0.0300752	0.284211	-0.231579	-0.158133	0.201504	-0.0827068	0.478195	0.666165	0.00451128	0.320301	-0.273684	-0.32782	0.0285714	0.00753013	0.371429	0.422556	0.0616541	-0.42406	-0.00601504	0.162406	0.215038	0.553383	0.733835
P16403	-0.184962	0.0573589	-0.359398	-0.225649	0.132331	-0.191265	0.222892	0.103759	0.190977	-0.0883025	0.509214	0.00451128	0.0932331	-0.225564	-0.0481203	0.186466	0.0467928	0.413534	0.103759	0.0135338	0.248966	-0.0586466	0.467669	-0.0556391	-0.0857143	-0.00902256	0.237594	0.206015	0.0330827	0.0677712	0.371429	0.225564	0.075188	0.150376	-0.240602	-0.24812	0.0541353	-0.315789	0.243609	-0.311747	0.17594	0.255639	0.123308	0.0857143	0.12782	-0.181955	-0.0270677	0.0977444	0.312782
P16422	0.210526	-0.0920761	-0.0240601	-0.203836	-0.269173	-0.382531	0.314759	0.344361	0.037594	0.089812	0.427228	-0.0571429	-0.0571429	0.282707	0.288722	0.215038	0.183398	0.418045	-0.184962	0.380451	0.125611	-0.0902256	0.362406	-0.371429	-0.145865	0.184962	0.407519	-0.0766917	-0.102256	0.0466868	0.338346	0.0240601	0.359398	0.505263	0.181955	0.145865	-0.165414	-0.0631579	0.297744	0.251506	0.416541	0.4	0.0781955	-0.160902	0.192481	-0.118797	0.246617	0.222556	0.308271
P16435	0.258647	-0.062642	-0.2	-0.169237	0.186466	0.00150603	0.233434	0.00601504	0.398496	0.107171	0.567883	-0.222556	0.221053	0.469173	0.0481203	0.239098	-0.076227	0.213534	-0.0240601	-0.17594	-0.103046	-0.00150376	0.0661654	-0.243609	0.037594	-0.0240601	0.464662	0.0586466	-0.0962406	0.13253	0.22406	0.231579	0.341353	0.105263	-0.321805	0.192481	-0.287218	-0.269173	0.230075	-0.248494	-0.0180451	0.0706767	-0.0390977	-0.38797	0.123308	-0.252632	0.159398	0.100752	-0.0917293
P16452	-0.0406015	0.225662	-0.108271	0.297104	0.365414	0.0783133	-0.0873495	-0.542857	0.108271	-0.0641514	-0.221888	0.0631579	-0.154887	-0.165414	-0.281203	-0.463158	0.24453	0.043609	0.508271	-0.530827	-0.0270779	0.168421	-0.496241	0.490226	-0.215038	-0.457143	0.0406015	0.291729	0.508271	0.403615	-0.458647	0.193985	-0.418045	-0.231579	-0.473684	-0.242105	0.390977	-0.0451128	-0.320301	-0.248494	-0.700752	-0.765414	-0.166917	0.264662	-0.415038	-0.183459	-0.305263	-0.532331	-0.457143
P16615	0.142857	-0.333587	-0.15188	-0.17751	-0.189474	-0.355422	0.231928	0.103759	0.196992	0.0226417	0.203836	0.336842	-0.2	-0.133835	0.305263	0.198496	0.0701892	0.425564	0.0511278	-0.0075188	0.0940203	-0.075188	0.0571429	-0.0075188	0.0736842	-0.300752	0.27218	0.105263	-0.305263	-0.237952	-0.0481203	0.16391	0.488722	0.395489	0.154887	0.249624	-0.317293	-0.17594	-0.0406015	0.0527109	0.120301	0.166917	0.359398	-0.195489	0.22406	-0.15188	0.0330827	0.318797	0.323308
P16671	-0.0864987	0.381278	-0.169237	-0.0225734	0.238436	0.0459511	0.0821093	-0.394885	0.0571644	-0.101926	-0.0323552	-0.106055	0.0345995	-0.00827379	-0.215118	-0.245205	0.231787	-0.0849944	0.539301	-0.252727	0.149737	0.14592	-0.187288	0.349756	-0.232418	-0.147424	0.215871	0.297856	0.512223	0.505462	-0.139902	0.0639338	-0.497179	-0.226401	-0.510718	-0.415946	0.215871	0.0060173	0.0135389	-0.0851225	-0.318165	-0.412185	-0.148176	0.182023	-0.25724	-0.238436	-0.0977811	-0.437759	-0.336969
P17152	-0.184962	-0.0369814	-0.451128	-0.481384	-0.0541353	-0.176205	-0.268073	-0.0330827	0.0932331	0.28453	0.127115	0.150376	0.2	-0.0210526	-0.0360902	0.0556391	0.0400003	-0.0691729	0.279699	-0.132331	0.385107	0.284211	-0.00300752	0.317293	0.276692	-0.111278	0.227068	-0.206015	-0.136842	-0.0677712	0.0766917	0.393985	0.129323	-0.00902256	0.0075188	0.215038	0.221053	-0.0631579	-0.0586466	-0.346386	-0.281203	-0.135338	0.0345865	0.195489	0.264662	-0.221053	-0.168421	-0.00150376	-0.204511
P17174	0.126316	-0.287549	-0.105263	-0.203084	-0.384962	-0.0331326	0.10241	0.390977	-0.043609	0.0656608	0.136141	0.157895	-0.0390977	0.037594	0.500752	0.332331	-0.145661	0.141353	-0.112782	0.356391	0.311395	-0.183459	0.204511	-0.23609	0.239098	0.124812	0.266165	-0.160902	-0.427068	-0.233434	0.156391	-0.169925	0.206015	0.160902	0.245113	-0.0315789	-0.446617	0.0932331	0.317293	0.521085	0.443609	0.409023	0.0691729	-0.0857143	0.487218	0.0721805	0.193985	0.47218	0.169925
P17213	0.16391	0.307927	0.359398	0.717563	0.473684	0.397591	0.21988	-0.198496	0.144361	-0.0928309	0.116585	-0.0135338	-0.431579	-0.0496241	-0.13985	-0.330827	-0.0981139	0.206015	-0.105263	-0.141353	-0.274539	0.00902256	-0.306767	-0.0150376	-0.037594	-0.230075	-0.36391	0.36391	-0.00451128	-0.222892	-0.293233	0.0827068	0.239098	0.117293	-0.192481	0.0706767	0.245113	-0.0977444	-0.251128	0.0165663	-0.157895	-0.278195	0.243609	-0.234586	-0.305263	0.353383	-0.141353	-0.0526316	0.43609
P17252	-0.249624	-0.369059	-0.190977	-0.0180519	-0.174436	0.251506	-0.174699	-0.174436	0.21203	0.140378	-0.023317	0.18797	-0.114286	-0.123308	0	0.00451128	-0.190945	0.183459	0.392481	-0.0300752	0.54607	0.275188	-0.12782	0.246617	0.496241	-0.321805	0.0691729	-0.171429	-0.302256	-0.405121	-0.102256	0.309774	-0.0255639	-0.0827068	-0.0225564	-0.323308	-0.0360902	0.21203	-0.144361	-0.0331326	-0.293233	-0.17594	0.100752	0.308271	0.344361	-0.166917	-0.329323	0.12782	-0.130827
P17301	0.136842	-0.0249058	-0.207519	-0.36179	-0.434586	-0.308735	-0.266567	0.359398	-0.0917293	0.533589	-0.0895073	0.502256	-0.0255639	0.106767	0.633083	0.181955	-0.132831	-0.18797	-0.0421053	0.306767	0.0361038	0.102256	-0.150376	0.0616541	0.389474	-0.0496241	0.186466	-0.323308	-0.545865	-0.451808	-0.0646617	0.144361	0.586466	0.454135	0.446617	0.482707	-0.0315789	0.233083	0	0.230422	0.150376	0.0616541	0.329323	-0.0390977	0.547368	0.257143	0.00601504	0.24812	0.15188
P17302	-0.135338	-0.0128303	0.218045	0.0135389	-0.43609	-0.00451808	-0.0466868	0.451128	-0.347368	-0.0611325	-0.268522	0.0511278	0.0451128	-0.081203	0.18797	0.193985	-0.0143397	-0.0932331	-0.306767	0.574436	0.0225649	-0.0827068	0.154887	-0.145865	0.117293	0.398496	-0.384962	-0.294737	-0.466165	-0.441266	0.204511	-0.299248	0.0887218	0.23609	0.433083	0.0736842	-0.109774	0.278195	0.129323	0.498495	0.550376	0.52782	-0.0150376	0.0827068	0.329323	0.506767	0.174436	0.181955	0.42406
P17342	-0.394579	-0.0385489	-0.0707832	-0.0964219	-0.00451808	-0.0739065	0.00603318	-0.335844	0.0722892	0.238852	-0.308098	0.120482	0.125	0.256024	-0.0933736	-0.275603	0.198791	-0.256024	0.174699	-0.301205	-0.0979285	-0.0451808	-0.305723	0.298193	-0.0436747	-0.114458	0.144578	-0.147591	0.206326	0.0995475	-0.253012	0.0105422	-0.121988	-0.176205	0.228916	0.0060241	0.391567	0.149097	-0.120482	-0.0422323	-0.0978917	-0.149097	0.170181	0.0481928	0.0466868	-0.316265	-0.0346386	-0.671688	-0.0105422
P17655	-0.457143	-0.363776	0.00902256	0.233923	-0.336842	0.141566	-0.338856	-0.282707	-0.0646617	0.214341	-0.676194	0.32782	-0.0601504	-0.0255639	0.0932331	-0.297744	0.127548	-0.350376	0.360902	-0.0766917	0.391125	-0.00150376	-0.443609	0.372932	0.365414	-0.27218	-0.141353	-0.368421	-0.141353	-0.32229	-0.403008	0.129323	-0.27218	-0.323308	0.243609	-0.38797	0.162406	0.581955	-0.24812	0.486446	-0.299248	-0.372932	0.0601504	0.500752	0.252632	0.0135338	-0.386466	-0.174436	-0.415038
P17661	-0.190977	-0.150944	-0.106767	-0.0120346	-0.0526316	0.0512049	-0.0331326	-0.630075	0.267669	0.261134	-0.311395	0.291729	0.00902256	-0.0240601	-0.312782	-0.369925	0.297361	-0.493233	0.467669	-0.469173	0.382099	-0.0887218	-0.434586	0.430075	0.181955	-0.216541	0.103759	-0.0646617	0.484211	0.278615	-0.281203	0.0451128	-0.55188	-0.607519	-0.0736842	-0.425564	0.203008	0.279699	-0.0796992	0.179217	-0.393985	-0.467669	0.190977	0.445113	-0.171429	-0.4	-0.198496	-0.389474	-0.681203
P17813	-0.231579	0.215851	0.0105263	-0.0962768	0.296241	0.0542169	0.189759	-0.613534	0.347368	0.19019	-0.0188041	-0.0285714	0.103759	0.156391	-0.593985	-0.318797	0.120756	-0.406015	0.35188	-0.372932	0.133133	0.243609	-0.0601504	0.314286	0.0962406	-0.0902256	-0.0631579	0.0947368	0.485714	0.224398	-0.0571429	0.285714	-0.21203	-0.481203	-0.218045	-0.242105	0.4	0.0541353	-0.0586466	-0.370482	-0.297744	-0.33985	0.396992	0.118797	-0.321805	-0.381955	-0.209023	-0.503759	-0.270677
P17844	0.282707	-0.187171	-0.196992	-0.387364	-0.257143	-0.338856	0.283133	0.43609	-0.037594	-0.0437739	0.382851	-0.0661654	0.133835	0.100752	0.353383	0.467669	-0.0513211	0.433083	-0.172932	0.291729	0.0827379	-0.24812	0.41203	-0.317293	0.0300752	0.227068	0.419549	-0.0135338	-0.285714	0.10994	0.446617	-0.147368	0.218045	0.350376	0.118797	0.189474	-0.428571	-0.369925	0.467669	0.216868	0.542857	0.538346	-0.133835	-0.234586	0.368421	-0.106767	0.393985	0.299248	0.254135
P17858	0.282707	0.0332078	0.282707	0.0955246	-0.356391	0.0346386	-0.272591	0.356391	-0.544361	-0.296606	-0.424972	-0.190977	-0.0195489	-0.0691729	0.159398	0.145865	-0.0158492	0.0120301	-0.216541	0.446617	-0.197067	-0.0360902	-0.207519	-0.105263	-0.103759	0.336842	-0.204511	-0.112782	-0.165414	0.0527109	-0.00150376	-0.559398	-0.314286	0.218045	0.254135	0.24812	-0.308271	0.0706767	0	0.460844	0.190977	0.160902	-0.657143	-0.0105263	0.0225564	0.390977	0.347368	0.138346	-0.0646617
P17900	-0.193985	-0.542645	-0.142857	-0.560361	-0.263158	-0.0858435	-0.358434	0.087218	-0.0691729	0.100378	-0.194058	0.00150376	0.287218	-0.0962406	0.359398	0.157895	-0.0279247	-0.418045	0.0616541	-0.0661654	0.00526514	-0.0631579	0.329323	0.0977444	0.075188	0.0661654	0.087218	-0.473684	-0.0631579	0.055723	0.0511278	-0.117293	-0.209023	-0.348872	-0.0315789	-0.24812	-0.24812	0.154887	0.0721805	-0.0542169	0.0421053	0.234586	-0.21203	0.196992	0.267669	-0.368421	-0.0691729	0.075188	-0.467669
P17931	-0.153383	0.00226417	-0.559398	-0.532531	-0.312782	-0.33735	-0.0993977	0.279699	0.171429	0.704911	0.0473862	0.490226	0.430075	0.368421	0.357895	0.230075	-0.0362267	-0.350376	-0.0541353	0.0451128	0.191801	-0.0421053	-0.0270677	0.0345865	0.425564	0.111278	0.413534	-0.44812	-0.393985	-0.224398	0.160902	0.267669	0.484211	0.0511278	0.369925	0.326316	0.138346	0.195489	0.341353	0.0617471	0.207519	0.123308	0.381955	0.0736842	0.666165	0.0706767	0.0541353	-0.0781955	-0.0977444
P17980	0.451128	0.095095	0.183459	0.169989	-0.345865	0.00301205	-0.0753013	0.613534	-0.649624	-0.267172	-0.121098	-0.209023	-0.0421053	0.0766917	0.38797	0.37594	-0.323776	0.257143	-0.518797	0.517293	-0.254983	-0.360902	-0.00451128	-0.530827	-0.16391	0.383459	0.0451128	0.0601504	-0.243609	0.0873495	0.178947	-0.645113	-0.0887218	0.403008	0.454135	0.320301	-0.427068	-0.0902256	0.207519	0.543675	0.508271	0.35188	-0.542857	-0.276692	0.0827068	0.482707	0.497744	0.368421	0.249624
P17987	0.430075	0.390191	-0.0466165	-0.00150432	0.165414	-0.0692772	0.121988	0.0781955	-0.282707	-0.425663	0.119594	-0.353383	0.13985	-0.0781955	-0.102256	0.160902	0.0988686	0.215038	-0.0225564	-0.0466165	-0.284317	-0.32782	-0.160902	-0.0616541	-0.369925	0.252632	0.180451	0.451128	0.296241	0.680724	0.206015	-0.488722	-0.496241	0.120301	-0.279699	0.192481	-0.222556	-0.572932	0.245113	0.112952	0.153383	0.0661654	-0.687218	-0.215038	-0.255639	0.0646617	0.511278	-0.109774	-0.0360902
P18031	0.64812	0.122265	-0.0496241	-0.343738	0.193985	-0.0948796	0.0768073	0.27218	0.153383	0.0935856	0.662655	-0.0511278	-0.18797	0.0195489	0.392481	0.251128	-0.232454	0.299248	-0.160902	0.108271	-0.261	0.109774	0.142857	-0.171429	0.037594	0.00150376	0.315789	0.209023	-0.195489	0.0256024	0.142857	0.00300752	0.535338	0.500752	-0.180451	0.581955	-0.273684	-0.514286	0.100752	-0.260542	0.118797	0.184962	0.0330827	-0.538346	0.0887218	-0.0616541	0.276692	0.433083	0.347368
P18077	0.230075	-0.211322	-0.0706767	-0.183528	-0.294737	-0.316265	0.277109	0.378947	0.0511278	-0.137359	0.243701	0.0150376	0.157895	0.075188	0.225564	0.410526	0.142643	0.269173	-0.318797	0.278195	-0.0752163	-0.475188	0.174436	-0.413534	-0.114286	0.330827	0.353383	0.0481203	-0.120301	0.134036	0.368421	-0.372932	0.0616541	0.279699	0.213534	0.148872	-0.550376	-0.240602	0.452632	0.371988	0.596992	0.584962	-0.12782	-0.225564	0.251128	-0.0210526	0.541353	0.300752	0.21203
P18084	-0.288722	-0.215096	-0.184962	-0.476119	-0.312782	-0.408133	-0.170181	0.0330827	0.245113	0.332833	-0.206093	0.311278	0.342857	-0.00902256	-0.105263	0.231579	-0.0422645	-0.225564	0.141353	0.186466	0.0631817	0.362406	0.17594	0.2	0.523308	0.00451128	-0.145865	-0.360902	-0.41203	-0.475904	0.219549	0.463158	0.377444	0.0736842	0.21203	0.159398	-0.0225564	0.109774	0.0210526	-0.381025	0.0225564	0.115789	0.38797	0.192481	0.419549	-0.0315789	-0.172932	-0.00150376	-0.0796992
P18085	0.681203	-0.0973592	-0.0255639	0.119594	-0.203008	-0.0903615	0.0753013	0.354887	-0.129323	-0.0603778	-0.0263257	0.206015	-0.081203	-0.0556391	0.221053	0.398496	-0.372078	0.300752	-0.344361	0.0586466	-0.221888	-0.183459	-0.196992	-0.299248	0.162406	-0.043609	0.0421053	0.144361	-0.381955	-0.0753013	-0.0150376	-0.231579	0.290226	0.251128	0.237594	0.532331	-0.566917	-0.234586	0.0827068	0.179217	0.124812	0.0285714	-0.0992481	-0.305263	0.043609	0.392481	0.287218	0.446617	-0.043609
P18124	0.35188	-0.0596231	0	-0.114329	-0.324812	-0.314759	0.442772	0.333835	-0.178947	-0.196228	0.106807	-0.0917293	0.148872	0.209023	0.216541	0.384962	0.132076	0.26015	-0.266165	0.222556	-0.0917638	-0.536842	0.0977444	-0.369925	-0.180451	0.330827	0.318797	0.117293	-0.103759	0.292169	0.329323	-0.47218	-0.0285714	0.263158	0.239098	0.213534	-0.514286	-0.258647	0.466165	0.600904	0.655639	0.518797	-0.203008	-0.306767	0.141353	0.0571429	0.596992	0.118797	0.210526
P18206	-0.506767	-0.00981139	0.189474	0.236931	0.00601504	0.272591	-0.129518	-0.42406	0.0195489	0.188681	-0.565626	0.0796992	-0.0195489	0.210526	-0.225564	-0.449624	0.0920761	-0.499248	0.239098	-0.166917	0.110568	0.228571	-0.326316	0.330827	0.120301	-0.148872	-0.266165	-0.255639	0.138346	-0.183735	-0.427068	0.133835	-0.18797	-0.442105	0.147368	-0.297744	0.433083	0.569925	-0.290226	0.103916	-0.305263	-0.377444	0.245113	0.243609	-0.0631579	-0.0496241	-0.350376	-0.508271	-0.225564
P18433	-0.348872	0.0143397	-0.154887	-0.148176	-0.204511	-0.0286145	-0.334338	-0.348872	0.0120301	0.52906	-0.309891	0.329323	0.0165414	0.159398	0.0135338	-0.311278	0.067925	-0.6	0.306767	-0.171429	0.271531	0.0796992	-0.324812	0.288722	0.177444	-0.168421	0.156391	-0.261654	0.287218	-0.00753013	-0.258647	0.17594	-0.204511	-0.24812	0.261654	-0.240602	0.443609	0.544361	-0.207519	0.0361446	-0.312782	-0.404511	0.332331	0.390977	0.0270677	-0.230075	-0.305263	-0.320301	-0.381955
P18564	0.0451128	-0.202266	0.533835	0.23317	0.0075188	0.301205	0.0707832	-0.138346	0.0135338	-0.00150945	-0.367055	-0.081203	-0.242105	0.249624	0.132331	-0.18797	-0.145661	-0.27218	-0.0225564	0.0902256	-0.165476	0.270677	-0.100752	0.0526316	0.218045	-0.115789	-0.374436	-0.18797	-0.291729	-0.406627	-0.389474	0.0195489	0.297744	-0.160902	0.0977444	0.0796992	-0.147368	0.315789	-0.23609	0.278615	-0.037594	-0.0842105	0.24812	-0.296241	0.00300752	0.0947368	-0.150376	0.0406015	0.0451128
P18577;Q02161	-0.0586466	0.215851	-0.0406015	0.299361	0.255639	0.176205	-0.230422	-0.47218	0.0466165	0.0558495	-0.11809	-0.081203	-0.138346	-0.00150376	-0.329323	-0.467669	0.215096	-0.0150376	0.410526	-0.35188	0.127868	0.231579	-0.449624	0.348872	-0.136842	-0.282707	0.0390977	0.0992481	0.500752	0.34488	-0.300752	0.210526	-0.454135	-0.186466	-0.356391	-0.249624	0.481203	0.105263	-0.306767	-0.191265	-0.694737	-0.711278	-0.27218	0.36391	-0.380451	-0.169925	-0.308271	-0.433083	-0.509774
P18583	0.0631579	-0.150944	-0.473684	-0.255735	-0.44812	-0.474398	0.108434	0.366917	-0.00300752	0.137359	0.302369	0.15188	0.427068	0.0345865	-0.0977444	0.55188	-0.00528306	0.317293	-0.227068	0.138346	0.273787	-0.413534	0.237594	-0.369925	0.16391	0.255639	0.305263	-0.0917293	-0.215038	0.0466868	0.684211	0.0616541	0.0541353	0.269173	0.305263	0.123308	-0.240602	-0.206015	0.430075	0.0361446	0.378947	0.398496	-0.0721805	0.215038	0.296241	0.0827068	0.254135	0.252632	-0.0406015
P18621	0.255639	-0.12302	-0.0526316	-0.0992855	-0.348872	-0.355422	0.32229	0.451128	-0.0195489	-0.176605	0.244453	0.0225564	0.145865	0.0496241	0.118797	0.443609	0.160756	0.356391	-0.398496	0.341353	-0.0511471	-0.451128	0.186466	-0.47218	-0.16391	0.371429	0.252632	0.0691729	-0.15188	0.0858435	0.428571	-0.357895	0.106767	0.378947	0.282707	0.216541	-0.512782	-0.204511	0.425564	0.371988	0.622556	0.609023	-0.109774	-0.184962	0.180451	0.132331	0.542857	0.32782	0.285714
P18669	0.257143	0.0701892	0.38797	0.211358	-0.0962406	0.11747	-0.0707832	0.282707	-0.497744	-0.419626	-0.264761	-0.0195489	-0.404511	-0.46015	0.37594	-0.0601504	0.0777364	-0.00451128	-0.148872	0.314286	-0.103046	-0.138346	0.00601504	0.0165414	-0.258647	0.103759	-0.374436	0.129323	-0.100752	-0.0512049	-0.228571	-0.518797	-0.15188	0.147368	0.043609	0.0421053	-0.230075	0.037594	-0.126316	0.588856	0.234586	0.178947	-0.245113	-0.0736842	-0.136842	0.406015	0.132331	0.36391	0.273684
P18859	0.222556	-0.0739628	-0.413534	-0.593456	-0.0827068	-0.478916	0.21235	-0.177444	0.251128	0.334342	0.403159	0.142857	0.172932	0.156391	0.0075188	0.195489	0.0286794	-0.00902256	0.251128	-0.287218	0.20158	-0.0766917	0.201504	0.0255639	0.0902256	-0.144361	0.568421	0.087218	0.237594	0.384037	0.264662	0.276692	0.0977444	0.0150376	-0.081203	0.0691729	-0.0766917	-0.264662	0.2	-0.278615	-0.0300752	-0.0466165	0.291729	-0.0285714	-0.0120301	-0.553383	0.0345865	-0.0120301	-0.279699
P19013	-0.381955	-0.113963	-0.0842105	0.0804814	-0.342857	0.0798194	0.0135542	0.33985	0.0571429	0.159246	-0.0443776	0.0466165	0.242105	0.41203	0.103759	0.231579	-0.0739628	0	-0.138346	0.431579	0.349756	0.168421	0.129323	-0.255639	0.315789	0.165414	-0.0225564	-0.4	-0.622556	-0.637049	0.178947	0.305263	0.466165	0.123308	0.299248	-0.043609	-0.112782	0.515789	0.162406	0.283133	0.239098	0.258647	0.209023	0.0421053	0.548872	0.360902	-0.102256	0.246617	0.15188
P19075	-0.339977	-0.251417	-0.161715	-0.0481565	-0.361038	-0.0775895	-0.112994	-0.430237	0.0473862	0.349945	-0.403311	0.380594	-0.160211	-0.0300865	-0.185784	-0.242196	0.0237827	0.0203084	0.540053	-0.183528	0.52784	0.322678	-0.315156	0.474615	0.360286	-0.449793	0.0398646	-0.227153	0.0105303	-0.213936	-0.279804	0.363294	-0.151185	-0.0819857	0.279052	-0.264761	0.367055	0.418955	-0.341482	-0.0180791	-0.425724	-0.450545	0.330952	0.51824	0.0872509	-0.285822	-0.443776	-0.391125	-0.253479
P19256	-0.165414	0	0.087218	0.238436	0.00300752	-0.0150603	-0.332832	0.0827068	-0.0481203	-0.153963	-0.155698	0.233083	-0.38797	-0.481203	0.189474	-0.222556	0.219624	0.314286	0.118797	0.162406	-0.107559	0.287218	-0.228571	0.276692	-0.17594	-0.287218	-0.239098	0.0406015	-0.154887	-0.388555	-0.354887	0.114286	0.154887	0.463158	-0.0541353	0.0511278	0.181955	0.133835	-0.463158	-0.121988	-0.282707	-0.147368	-0.0421053	0.18797	0.0255639	0.231579	-0.243609	0.0857143	0.336842
P19338	0.174436	-0.110944	-0.0360902	-0.0857465	-0.365414	-0.25	0.265061	0.506767	-0.106767	-0.0573589	0.324182	-0.0796992	0.178947	0.130827	0.0691729	0.392481	0.110189	0.305263	-0.530827	0.33985	-0.00376081	-0.434586	0.342857	-0.56391	-0.219549	0.475188	0.169925	-0.123308	-0.0962406	0.0903615	0.536842	-0.347368	0.0661654	0.321805	0.326316	0.123308	-0.282707	-0.0631579	0.419549	0.302711	0.628571	0.664662	-0.144361	-0.0421053	0.124812	0.147368	0.454135	0.23609	0.269173
P19367	0.252632	-0.0369814	0.273684	0.144415	0.33985	0.0993977	0.0240964	-0.0210526	0.0526316	-0.184152	0.230914	-0.0676692	-0.189474	-0.311278	0.0842105	-0.0556391	0.0332078	-0.0962406	-0.234586	-0.168421	-0.360286	-0.306767	0.043609	-0.043609	-0.0721805	-0.00300752	-0.315789	0.221053	-0.0240601	-0.0512049	-0.0150376	-0.13985	0.145865	0.0165414	-0.196992	0.245113	-0.130827	-0.401504	-0.115789	-0.00451808	0.0857143	0.157895	0.0390977	-0.293233	-0.213534	0.0932331	0.0766917	0.329323	0.279699
P19388	0.178947	-0.0581136	0.18797	0.103798	0.0481203	0.150603	-0.269579	0.466165	-0.0977444	-0.125284	0.182023	-0.0796992	-0.16391	-0.210526	0.560902	0.154887	-0.232454	0.126316	-0.341353	0.457143	-0.339225	-0.126316	0.221053	-0.329323	-0.0315789	0.189474	-0.0616541	-0.00451128	-0.26015	-0.22741	0.0857143	-0.257143	0.16391	0.320301	-0.0676692	-0.0240601	-0.282707	-0.103759	0.120301	0.115964	0.296241	0.321805	-0.24812	-0.17594	0.243609	0.284211	0.142857	0.506767	0.333835
P19404	0.16391	-0.0113208	-0.440602	-0.552839	-0.117293	-0.358434	0.121988	-0.0781955	0.0721805	0.137359	0.328695	0.0255639	0.320301	0.0691729	-0.00451128	0.320301	0.0120756	-0.106767	0.239098	-0.240602	0.240692	-0.2	0.174436	0.0150376	0.087218	-0.0180451	0.442105	0.115789	0.112782	0.362952	0.357895	0.145865	-0.0706767	-0.0526316	-0.153383	0.0285714	-0.230075	-0.267669	0.246617	-0.125	0.0526316	0.0631579	0.0511278	-0.00902256	0.0406015	-0.348872	0.102256	0.123308	-0.306767
P19440	-0.0240601	-0.218869	0.184962	-0.0428733	-0.178947	0.221386	-0.134036	-0.106767	-0.145865	0.106416	-0.527266	-0.0360902	0.17594	0.0917293	-0.133835	0.0932331	-0.442267	-0.332331	0.0285714	-0.0075188	-0.0737119	0.172932	-0.075188	0.156391	0.547368	0.0300752	-0.419549	-0.308271	-0.356391	-0.271085	-0.0360902	-0.0421053	-0.0932331	-0.357895	0.210526	0.0451128	-0.0962406	0.106767	-0.043609	0.0180723	-0.00902256	-0.0511278	-0.0285714	0.037594	0.157895	0.111278	-0.0902256	-0.169925	-0.24812
P19474	0.44812	0.0249058	0.279699	0.0714554	-0.0887218	0.146085	0.143072	0.356391	-0.172932	-0.387927	0.0631817	-0.102256	-0.204511	-0.203008	0.0917293	0.254135	-0.169058	0.207519	-0.365414	0.425564	-0.0654381	-0.169925	0.0330827	-0.317293	-0.0255639	0.357895	-0.0601504	0.233083	-0.112782	0.0256024	0.0917293	-0.627068	-0.0962406	0.130827	0.206015	0.228571	-0.542857	-0.243609	0.231579	0.397591	0.446617	0.401504	-0.231579	-0.333835	0	0.255639	0.523308	0.491729	0.308271
P19784	-0.075188	-0.114718	0.345865	0.418202	0.306767	-0.0436747	0.105422	-0.258647	-0.0766917	-0.496607	-0.172997	-0.120301	-0.505263	-0.422556	-0.0300752	-0.475188	0.488305	0.437594	0.201504	-0.195489	-0.167732	0.0601504	-0.043609	0.300752	-0.55188	-0.372932	-0.246617	0.267669	0.308271	0.159639	-0.455639	-0.00601504	-0.153383	0.102256	-0.306767	-0.148872	0.204511	-0.168421	-0.440602	0.0180723	-0.311278	-0.239098	-0.178947	0.0390977	-0.44812	-0.172932	-0.222556	-0.196992	0.189474
P19823	0.261654	0.12151	0.22406	0.0864987	0.258647	0.323796	-0.0948796	-0.0736842	-0.0255639	0.067925	0.02783	-0.0541353	-0.201504	-0.186466	-0.0887218	-0.201504	-0.234719	-0.0601504	-0.23609	-0.12782	-0.37909	-0.0390977	-0.120301	0.0360902	-0.0481203	0.126316	-0.195489	0.0345865	0.288722	0.21235	-0.100752	-0.428571	-0.288722	-0.138346	-0.0120301	0.0676692	0.255639	-0.21203	-0.0390977	-0.207832	-0.0195489	-0.0255639	-0.156391	-0.0225564	-0.251128	-0.0195489	0.157895	-0.290226	0.0902256
P19878	0.0270677	-0.0535853	0.150376	-0.0180519	0.23609	0.251506	-0.248494	-0.288722	-0.0240601	-0.0581136	-0.362542	0.0827068	-0.264662	-0.237594	0.305263	-0.228571	-0.193964	-0.285714	0.46015	-0.193985	-0.109064	0.381955	-0.221053	0.52782	0.249624	-0.461654	-0.243609	0.0706767	-0.203008	-0.228916	-0.565414	0.17594	0.0842105	-0.203008	-0.345865	-0.0255639	-0.0616541	0.0285714	-0.386466	-0.060241	-0.419549	-0.433083	0.081203	-0.133835	0.0270677	-0.0345865	-0.360902	0.0360902	-0.147368
P19971	0.721805	0.320757	0.189474	0.136894	0.21203	0.0225904	0.421687	0.360902	-0.0616541	-0.568306	0.255735	-0.184962	-0.0887218	-0.201504	-0.0526316	0.32782	-0.0694345	0.383459	-0.418045	0.178947	-0.418202	-0.207519	0.0330827	-0.350376	-0.335338	0.317293	-0.0421053	0.545865	0.0150376	0.319277	0.133835	-0.592481	0.0135338	0.2	-0.183459	0.418045	-0.615038	-0.560902	0.311278	0.131024	0.4	0.338346	-0.302256	-0.554887	-0.266165	0.368421	0.643609	0.35188	0.294737
P20020	0.338346	0.0437739	-0.105263	-0.240692	-0.245113	-0.147591	0.00150603	0.676692	-0.16391	-0.227171	0.366303	-0.0857143	0.0706767	-0.126316	0.171429	0.434586	-0.00301889	0.297744	-0.512782	0.491729	0.0263257	-0.120301	0.377444	-0.52782	-0.330827	0.505263	0.240602	-0.00451128	-0.00451128	0.179217	0.386466	-0.463158	0.00150376	0.297744	0.159398	0.178947	-0.434586	-0.0827068	0.369925	0.0798194	0.443609	0.557895	-0.345865	-0.087218	0.0616541	0.196992	0.491729	0.53985	0.118797
P20036	-0.154887	-0.170567	-0.234586	-0.429485	0.0601504	-0.0647591	-0.14006	-0.511278	0.381955	0.444531	0.148176	0.18797	0.0601504	0.0827068	-0.136842	-0.165414	0.0384908	-0.481203	0.451128	-0.321805	0.459571	0.0721805	-0.0962406	0.321805	0.457143	-0.192481	0.315789	-0.0691729	0.26015	0.0933736	-0.0180451	0.359398	-0.106767	-0.393985	-0.0390977	-0.135338	0.162406	-0.0150376	-0.0240601	-0.174699	-0.315789	-0.300752	0.386466	0.156391	0.0736842	-0.615038	-0.21203	-0.00150376	-0.422556
P20042	0.308271	-0.0528306	-0.218045	-0.110568	-0.425564	-0.43976	0.353916	0.294737	-0.0165414	0.0611325	0.0887552	0.174436	0.218045	0.273684	0.172932	0.425564	0.0566042	0.335338	-0.222556	0.227068	-0.0391125	-0.589474	-0.166917	-0.360902	0.0646617	0.267669	0.541353	0.12782	-0.132331	0.225904	0.356391	-0.365414	0.0075188	0.378947	0.455639	0.290226	-0.428571	-0.287218	0.532331	0.530121	0.604511	0.380451	-0.0887218	-0.203008	0.338346	0.0481203	0.634586	0.0240601	0.183459
P20073	0.0105263	0.300379	-0.0210526	0.365551	0.266165	0.0271085	0.176205	-0.288722	0	-0.246039	0.187288	0.0571429	-0.239098	-0.329323	-0.189474	-0.21203	0.2717	0.243609	0.129323	-0.321805	-0.107559	-0.446617	-0.378947	0.120301	-0.365414	-0.181955	0.0406015	0.578947	0.404511	0.281627	-0.087218	-0.186466	-0.333835	0.18797	-0.181955	-0.100752	0.189474	-0.303759	-0.154887	0.0737953	-0.0511278	-0.121805	-0.0135338	0.00902256	-0.362406	0.00300752	0.0962406	-0.174436	0.36391
P20138	0.23494	0.269842	0.0873495	-0.0218456	0.44729	-0.0573152	0.107089	-0.280121	0.370482	-0.218443	0.191337	-0.0060241	-0.170181	-0.198795	-0.245482	-0.131024	0.155707	-0.00451808	0.233434	-0.0677712	-0.101695	0.237952	-0.143072	0.179217	-0.0361446	-0.10994	0.057229	0.504519	0.301205	0.188537	-0.155121	0.10994	0.0346386	-0.0301205	-0.397591	0.146085	-0.144578	-0.385543	-0.0481928	-0.298643	-0.24247	-0.25753	0.13253	-0.278615	-0.271085	-0.164157	0.0843374	0.162651	-0.0225904
P20160	0.347368	0.23019	0.269173	0.636329	0.156391	0.292169	0.128012	-0.075188	-0.120301	-0.2317	-0.107559	0.159398	-0.515789	-0.231579	0.108271	-0.148872	-0.175096	0.195489	-0.0195489	-0.0827068	-0.175254	-0.0631579	-0.407519	-0.0300752	-0.130827	-0.347368	-0.242105	0.458647	-0.0330827	-0.159639	-0.442105	-0.126316	0.0992481	0.17594	-0.087218	0.0210526	-0.133835	0.081203	-0.320301	0.262048	-0.162406	-0.326316	0.162406	-0.196992	-0.332331	0.440602	-0.0992481	0.222556	0.237594
P20231;Q15661	-0.332331	0.0249058	-0.00902256	-0.0541557	-0.144361	0.0165663	-0.0240964	-0.643609	0.0300752	0.219624	-0.433246	0.196992	-0.0165414	0.0360902	-0.245113	-0.345865	0.20453	-0.505263	0.593985	-0.357895	0.254231	0.0721805	-0.395489	0.520301	0.115789	-0.296241	-0.0466165	-0.0255639	0.33985	0.0948796	-0.293233	0.130827	-0.433083	-0.341353	-0.0210526	-0.406015	0.303759	0.413534	-0.275188	0.118976	-0.326316	-0.419549	0.308271	0.357895	-0.172932	-0.302256	-0.306767	-0.526316	-0.345865
P20292	-0.144361	0.187171	-0.0120301	-0.0887552	0.32782	0.36747	-0.147591	0.0571429	0.105263	0.0573589	-0.0105303	0.0240601	0.0330827	-0.0601504	0.0360902	0.00150376	-0.375852	-0.297744	0.0451128	0.0075188	0.0172997	0.514286	0.124812	0.207519	0.354887	-0.087218	-0.357895	-0.0781955	-0.43609	-0.500001	-0.178947	0.326316	0.454135	-0.227068	-0.203008	0.154887	0.0781955	0.0766917	-0.129323	-0.355422	-0.168421	-0.0932331	0.290226	-0.195489	0.190977	0.278195	-0.287218	0.190977	0.123308
P20338	0.193985	-0.193209	-0.154887	-0.271531	-0.153383	-0.0466868	-0.358434	0.221053	-0.157895	0.0966045	-0.0436254	-0.0541353	0.106767	0.132331	0.252632	0.273684	-0.356984	0.0135338	0.0120301	0.106767	0.0819857	0.293233	0.0225564	-0.0330827	0.326316	-0.0947368	0.129323	-0.206015	-0.425564	-0.194277	-0.00601504	0.219549	0.300752	0.0962406	0.117293	0.395489	-0.269173	-0.0466165	-0.0947368	-0.168675	-0.206015	-0.120301	-0.209023	-0.148872	0.26015	0.0210526	-0.075188	0.395489	-0.281203
P20339	0.243609	0.206039	-0.0947368	-0.0819857	0.192481	-0.251506	0.0451808	-0.129323	-0.121805	0.0128303	-0.309139	0.165414	0.0842105	-0.183459	-0.111278	-0.043609	-0.103397	-0.0526316	0.0255639	-0.311278	-0.398646	-0.123308	-0.204511	0.263158	0.0210526	-0.087218	-0.0601504	0.227068	0.172932	0.368976	-0.135338	-0.15188	-0.150376	-0.135338	0.043609	0.341353	0.154887	-0.484211	0.0330827	-0.210844	-0.0601504	-0.251128	-0.0691729	-0.0887218	-0.172932	0.00601504	0.141353	-0.433083	-0.114286
P20340	0.123308	-0.333587	0.144361	-0.236179	-0.102256	0.0210844	-0.0436747	0.42406	-0.0932331	-0.171322	0.284317	-0.318797	0.0661654	0.0691729	0.213534	0.33985	-0.201511	0.266165	-0.461654	0.309774	-0.224144	-0.087218	0.403008	-0.406015	-0.0586466	0.323308	0.0586466	-0.181955	-0.276692	-0.114458	0.306767	-0.287218	0.201504	0.240602	0.221053	0.288722	-0.359398	-0.251128	0.141353	-0.0948796	0.398496	0.609023	-0.284211	-0.33985	0.207519	-0.0962406	0.335338	0.356391	0.353383
P20592	0.288722	0.00150945	-0.00601504	-0.121098	0.240602	-0.0737953	0.298193	-0.184962	0.233083	-0.0513211	0.20158	0.0315789	-0.0180451	0.0481203	-0.043609	0.12782	-0.100378	0.103759	0.0631579	-0.281203	-0.220384	-0.108271	-0.206015	0.118797	0.216541	-0.177444	0.0887218	0.336842	-0.203008	-0.0346386	-0.0390977	0.0571429	0.338346	0.103759	-0.0481203	0.532331	-0.252632	-0.556391	-0.0135338	-0.114458	0.0541353	0.0315789	0.228571	-0.542857	0.0300752	-0.129323	0.215038	0.0631579	0.297744
P20594	-0.188969	0.140351	-0.489948	-0.284323	-0.248403	-0.378508	-0.0938639	-0.160014	0.167634	0.510922	0.0564072	0.294883	0.272024	0.195065	-0.151633	0.0579099	0.0321238	-0.028955	0.335268	-0.135631	0.211908	0.188207	-0.083817	0.151633	0.153918	-0.188969	0.323838	-0.131821	0.113534	0.0480766	0.189731	0.502902	0.0434324	0.167634	0.0205733	-0.133345	0.348221	0.229354	0.00533381	-0.390718	-0.252975	-0.291073	0.265928	0.417561	0.108962	-0.157728	-0.255261	-0.364223	-0.300217
P20618	-0.0616541	-0.276228	-0.0947368	0.115833	-0.500752	-0.0933736	-0.0512049	-0.0120301	-0.207519	0.144907	-0.381346	0.193985	0.0736842	0.130827	0.193985	0.043609	0.067925	-0.00150376	0.0857143	0.0631579	0.219631	-0.485714	-0.368421	-0.0150376	0.196992	0.0390977	0.254135	-0.171429	-0.0481203	0.100904	0.0105263	-0.302256	-0.422556	-0.0165414	0.413534	-0.207519	-0.108271	0.17594	0.186466	0.715362	0.2	0.00300752	-0.225564	0.282707	0.293233	-0.0135338	0.169925	-0.177444	-0.213534
P20645	0.0105263	-0.239247	-0.133835	-0.0985333	-0.166917	-0.230422	0.114458	0.222556	-0.0180451	-0.355474	0.146672	0.0315789	-0.0165414	-0.409023	0.0135338	0.312782	0.0686797	0.545865	0.0150376	0.0706767	0.0428733	0.0135338	0.308271	-0.043609	-0.171429	-0.115789	-0.0586466	0.112782	-0.230075	-0.131024	0.189474	0.0541353	0.103759	0.317293	-0.135338	-0.0466165	-0.338346	-0.177444	-0.043609	-0.189759	0.0962406	0.297744	-0.0947368	0.0691729	0.0360902	0.0270677	-0.0120301	0.282707	0.215038
P20674	0.269173	-0.00226417	-0.16391	-0.345995	0.210526	-0.112952	-0.0225904	0.234586	0.0586466	-0.113963	0.58443	-0.0255639	-0.154887	-0.350376	0.273684	0.206015	-0.119246	0.258647	-0.0766917	0.0390977	0.0150432	-0.00300752	0.409023	-0.103759	-0.0977444	-0.0300752	0.198496	0.234586	-0.0270677	0.0617471	0.17594	0.0300752	0.251128	0.237594	-0.225564	0.17594	-0.190977	-0.455639	0.0541353	-0.32229	0.0827068	0.230075	0.0195489	-0.228571	0.0075188	-0.156391	0.0736842	0.533835	0.276692
P20700	0.0345865	0.0800006	-0.344361	-0.321173	0.0360902	-0.332832	0.296687	0.109774	0.221053	0.0905667	0.521249	0.0992481	0.165414	-0.037594	-0.112782	0.348872	-0.141888	0.264662	-0.0225564	-0.0270677	0.146672	-0.0210526	0.437594	-0.177444	0.0932331	-0.0330827	0.204511	0.203008	-0.105263	-0.0512049	0.430075	0.354887	0.393985	0.21203	-0.0406015	0.0962406	-0.0781955	-0.311278	0.206015	-0.418675	0.193985	0.230075	0.410526	-0.112782	0.0766917	-0.100752	-0.00300752	0.234586	0.273684
P20701	0.390977	0.505664	0.0706767	0.0255735	0.553383	0.222892	0.295181	-0.273684	0.255639	-0.313964	0.373825	-0.15188	-0.243609	-0.222556	-0.350376	-0.130827	0.0362267	0.115789	0.216541	-0.168421	-0.0203084	0.233083	-0.135338	0.17594	-0.169925	-0.0406015	0.0390977	0.633083	0.404511	0.373494	-0.112782	-0.105263	-0.157895	-0.0932331	-0.550376	0.0721805	-0.0661654	-0.431579	0.0135338	-0.266567	-0.192481	-0.210526	0.0195489	-0.303759	-0.433083	-0.0902256	0.178947	0.037594	0.0857143
P20702	0.118797	0.29887	-0.0691729	0.00827379	0.245113	0.00301205	0.0466868	0.174436	0.0300752	-0.278493	-0.0127868	0.206015	-0.100752	-0.258647	0.193985	0.142857	-0.104906	-0.0240601	0.0240601	0.00150376	-0.190297	0.258647	-0.0601504	0.105263	-0.0917293	-0.231579	-0.147368	0.369925	-0.326316	-0.313253	-0.320301	0.144361	0.532331	0.145865	-0.215038	0.348872	-0.317293	-0.0526316	-0.186466	-0.180723	-0.0827068	-0.0736842	0.297744	-0.421053	-0.00601504	0.404511	-0.0571429	0.42406	0.27218
P20810	-0.123308	-0.224153	-0.0105263	0.0406168	-0.335338	0.0105422	0.0376506	-0.0992481	0.0105263	0.211322	-0.536292	0.36391	0.0932331	0.172932	0.222556	0.0240601	-0.0777364	-0.330827	0.109774	-0.0676692	-0.023317	-0.174436	-0.372932	0.141353	0.311278	-0.129323	0.00902256	-0.186466	-0.264662	-0.233434	-0.275188	-0.115789	0.0075188	-0.186466	0.309774	-0.0706767	-0.190977	0.354887	0.0330827	0.463856	0.117293	-0.0586466	0.251128	0.0195489	0.309774	0.102256	0.00601504	-0.196992	-0.144361
P21266	-0.0721805	0.0158492	0.0571429	0.15645	-0.162406	0.156627	-0.0903615	0.210526	-0.398496	-0.144152	-0.245205	-0.293233	0.0857143	0.144361	0.00601504	-0.0345865	-0.0279247	0.258647	-0.207519	0.121805	-0.179015	-0.0631579	-0.00902256	-0.145865	-0.380451	0.243609	0.0406015	-0.216541	0.174436	0.317771	0.0225564	-0.452632	-0.476692	0.0180451	0.142857	-0.183459	0.183459	0.150376	0.081203	0.106928	0.102256	0.100752	-0.637594	0.190977	-0.0526316	0.0541353	0.180451	-0.487218	-0.0616541
P21281	0.484211	0.495853	0.0781955	-0.279052	0.0736842	-0.147591	0.150603	0.0902256	-0.237594	-0.298115	0.0112824	-0.218045	0.0451128	0.0586466	0.0421053	0.207519	-0.0150944	-0.130827	0.102256	0.133835	-0.242196	0.192481	-0.0541353	0.0466165	-0.213534	0.132331	0.0571429	0.384962	0.043609	0.307229	-0.00150376	-0.207519	0.0360902	0.183459	-0.222556	0.422556	-0.37594	-0.234586	0.0526316	0.0195783	0.0947368	0.00902256	-0.15188	-0.47218	-0.218045	0.145865	0.332331	0.147368	0.0180451
P21283	0.569925	0.504909	0.203008	0.0669425	0.324812	0.0512049	0.343374	0.075188	-0.38797	-0.523777	0.0338473	-0.359398	-0.160902	-0.0691729	0.0842105	0.0135338	-0.0233964	0.117293	-0.0827068	-0.0902256	-0.435502	-0.115789	0.0330827	-0.0781955	-0.634586	0.0932331	0.0360902	0.554887	0.381955	0.671688	-0.150376	-0.542857	-0.26015	0.0105263	-0.344361	0.162406	-0.230075	-0.371429	0.0796992	0.120482	0.141353	-0.0150376	-0.365414	-0.482707	-0.535338	0.106767	0.371429	-0.087218	0.0932331
P21291	-0.442105	-0.21736	0.171429	0.0112824	-0.172932	0.0888555	-0.176205	-0.347368	-0.13985	0.0422645	-0.697255	-0.0676692	0.2	0.186466	-0.243609	-0.273684	0.14868	-0.553383	0.17594	-0.115789	0.0849944	-0.00150376	-0.193985	0.24812	0.0766917	0.0781955	-0.16391	-0.330827	0.24812	0.126506	-0.225564	-0.150376	-0.530827	-0.586466	0.245113	-0.311278	0.180451	0.38797	-0.0842105	0.224398	-0.123308	-0.180451	-0.115789	0.281203	-0.043609	-0.234586	-0.102256	-0.496241	-0.484211
P21333	-0.37594	0.197737	0.218045	0.355773	0.169925	0.420181	-0.115964	-0.171429	-0.171429	-0.0928309	-0.439263	-0.0330827	0.0180451	-0.0195489	-0.26015	-0.209023	-0.239247	-0.421053	-0.0887218	-0.108271	-0.148176	0.0676692	-0.147368	0.0631579	-0.0150376	-0.0075188	-0.478195	0.0120301	0.0631579	-0.213856	-0.282707	-0.0917293	-0.160902	-0.401504	0.12782	-0.206015	0.24812	0.354887	-0.243609	-0.0753013	-0.0992481	-0.16391	0.166917	0.0285714	-0.198496	0.279699	-0.21203	-0.228571	0.0601504
[truncated: 1,951 more rows]
[truncated: 2,723 more columns]
